# Supplementary material for: Systems acclimation to osmotic stress in zygnematophyte cells
Source: Nat Commun. 2026 Jan 16;17:755. doi: 10.1038/s41467-026-68329-z (PMC12820192; doi:10.1038/s41467-026-68329-z)
Supplement: Supplementary file 6 — Supplementary Data 2 [file 41467_2026_68329_MOESM6_ESM.xlsx]

## Sheet: Sheet1
Supplementary Data 2: Differential abundance analysis of all measured protein groups.
Protein IDs	△Log2(LFQ_Mannitol)-△Log2(LFQ_control)	△Log2(LFQ_NaCl)-△Log2(LFQ_control)	minLog_ANOVA_p_value	Majority protein IDs	Significance	Annotation	Definition	Species	Time	Column1
Zci_14330.2;Zci_14330.1;Zci_14330.3	-1.53474	0.326509	2.90338	Zci_14330.2;Zci_14330.1;Zci_14330.3	+	?	unknown protein	Zygnema	25	1
Me1_v2_0196070.1;Me1_v2_0196070.2	2.0909	3.57391	1.87621	Me1_v2_0196070.1	+	?	unknown protein	Mesotaenium	25	1
Me1_v2_0189750.2;Me1_v2_0189750.3;Me1_v2_0189750.1	-0.215089	2.17267	4.22749	Me1_v2_0189750.2;Me1_v2_0189750.3;Me1_v2_0189750.1	+	?	unknown protein	Mesotaenium	6	1
Me1_v2_0174650.1;Me1_v2_0174650.2;Me1_v2_0174700.1	0.789309	3.80619	1.75847	Me1_v2_0174650.1;Me1_v2_0174650.2	+	?	unknown protein	Mesotaenium	25	1
Me1_v2_0145810.1;Me1_v2_0145810.2	-0.302534	2.4815	3.24745	Me1_v2_0145810.1;Me1_v2_0145810.2	+	?	unknown protein	Mesotaenium	6	1
Me1_v2_0145810.1;Me1_v2_0145810.2	-0.823409	1.75955	3.11364	Me1_v2_0145810.1;Me1_v2_0145810.2	+	?	unknown protein	Mesotaenium	25	1
Me1_v2_0078490.1	1.30114	0.45159	2.44733	Me1_v2_0078490.1	+	?	unknown protein	Mesotaenium	25	1
Me1_v2_0039560.1	-0.652287	2.87238	3.94366	Me1_v2_0039560.1	+	?	unknown protein	Mesotaenium	6	1
Me1_v2_0039560.1	-0.196194	2.92341	2.73727	Me1_v2_0039560.1	+	?	unknown protein	Mesotaenium	25	1
Me1_v2_0211060.1	1.02803	0.666434	2.76669	Me1_v2_0211060.1	+	ACP	Acyl Carrier Protein	Mesotaenium	6	1
Me1_v2_0171710.1;Me1_v2_0171710.2	2.38006	3.14769	1.98684	Me1_v2_0171710.1;Me1_v2_0171710.2	+	CAP	CAP-domain protein	Mesotaenium	6	1
Me1_v2_0171710.1;Me1_v2_0171710.2	0.995681	4.09512	2.67355	Me1_v2_0171710.1;Me1_v2_0171710.2	+	CAP	CAP-domain protein	Mesotaenium	25	1
Zci_00553.1	2.64977	0.714405	2.51976	Zci_00553.1	+	AKR	NADPH-dependent aldo-keto reductase	Zygnema	25	2
Me1_v2_0172370.1;Me1_v2_0172370.7;Me1_v2_0172370.6;Me1_v2_0172370.5;Me1_v2_0172370.4;Me1_v2_0172370.3;Me1_v2_0172370.2	5.34337	3.41736	7.03789	Me1_v2_0172370.1;Me1_v2_0172370.7;Me1_v2_0172370.6;Me1_v2_0172370.5;Me1_v2_0172370.4;Me1_v2_0172370.3;Me1_v2_0172370.2	+	AKR	NADPH-dependent aldo-keto reductase	Mesotaenium	25	2
TRINITY_DN5478_c0_g1_i2.p2;TRINITY_DN5478_c0_g2_i3.p1;TRINITY_DN5478_c0_g2_i1.p1	-0.882375	0.0198795	4.14084	TRINITY_DN5478_c0_g1_i2.p2;TRINITY_DN5478_c0_g2_i3.p1;TRINITY_DN5478_c0_g2_i1.p1	+	ALAD	Delta-aminolevulinic acid dehydratase	Zygnema	25	1
Me1_v2_0181360.3;Me1_v2_0181360.2;Me1_v2_0181360.1;Me1_v2_0181360.5;Me1_v2_0181360.4	3.18687	0.951388	4.62941	Me1_v2_0181360.3;Me1_v2_0181360.2;Me1_v2_0181360.1;Me1_v2_0181360.5;Me1_v2_0181360.4	+	APT	Acyl-protein thioesterase	Mesotaenium	25	1
Zci_03894.1	1.9399	0.916607	1.81763	Zci_03894.1	+	ARD	acireductone dioxygenase	Zygnema	25	1
Me1_v2_0070360.1;Me1_v2_0070360.2;Me1_v2_0093210.1;Me1_v2_0093210.2;Me1_v2_0093210.3	1.00928	0.257565	3.5343	Me1_v2_0070360.1;Me1_v2_0070360.2	+	ARF-V	ADP-ribosylation factor Vescicle-related	Mesotaenium	25	1
QKQ14622.1	-0.801061	-0.0225693	3.07829	QKQ14622.1	+	AtpD	CF1 alpha subunit of ATP synthase	Zygnema	25	1
Zci_03286.1	-1.48287	0.0507053	3.67177	Zci_03286.1	+	ATXN10	Ataxan-10	Zygnema	25	1
Me1_v2_0225500.5;Me1_v2_0225500.6;Me1_v2_0225500.3;Me1_v2_0225500.1;Me1_v2_0225500.4;Me1_v2_0225500.7;Me1_v2_0225500.2;Me1_v2_0225500.10;Me1_v2_0225500.9;Me1_v2_0225500.8	-1.04011	2.60253	3.62918	Me1_v2_0225500.5;Me1_v2_0225500.6;Me1_v2_0225500.3;Me1_v2_0225500.1;Me1_v2_0225500.4;Me1_v2_0225500.7;Me1_v2_0225500.2;Me1_v2_0225500.10;Me1_v2_0225500.9;Me1_v2_0225500.8	+	BGLU	beta glucosidase	Mesotaenium	6	1
Me1_v2_0225500.5;Me1_v2_0225500.6;Me1_v2_0225500.3;Me1_v2_0225500.1;Me1_v2_0225500.4;Me1_v2_0225500.7;Me1_v2_0225500.2;Me1_v2_0225500.10;Me1_v2_0225500.9;Me1_v2_0225500.8	-1.06622	2.17317	3.12589	Me1_v2_0225500.5;Me1_v2_0225500.6;Me1_v2_0225500.3;Me1_v2_0225500.1;Me1_v2_0225500.4;Me1_v2_0225500.7;Me1_v2_0225500.2;Me1_v2_0225500.10;Me1_v2_0225500.9;Me1_v2_0225500.8	+	BGLU	beta glucosidase, glycosyl hydrolases fam1	Mesotaenium	25	1
Me1_v2_0073090.1;Me1_v2_0073090.2	4.01884	3.98101	2.44196	Me1_v2_0073090.1;Me1_v2_0073090.2	+	CAT	catalase	Mesotaenium	25	1
Me1_v2_0162980.4;Me1_v2_0162980.3;Me1_v2_0162980.1;Me1_v2_0162980.2;Me1_v2_0162980.5	2.85294	2.69232	1.74524	Me1_v2_0162980.4;Me1_v2_0162980.3;Me1_v2_0162980.1;Me1_v2_0162980.2;Me1_v2_0162980.5	+	CBSX	Cystathionine β-Synthase interacting with thioredoXin	Mesotaenium	25	1
QKQ14618.1	-1.05754	-0.073291	3.69353	QKQ14618.1	+	ChlBs	ChlB subunit of protochlorophyllide reductase	Zygnema	25	1
Zci_01513.1	-1.31162	-0.722312	2.17936	Zci_01513.1	+	ChlD	magnesium chelatase ATPase subunit D	Zygnema	25	1
QKQ14629.1	-1.96311	-0.578614	2.48087	QKQ14629.1	+	ChlL	ATP-binding subunit of protochlorophyllide	Zygnema	25	1
QKQ14630.1	-1.87471	-0.322602	2.43884	QKQ14630.1	+	ChlNs	ChlN subunit of protochlorophyllide reductase	Zygnema	25	1
Me1_v2_0075700.1	-0.428841	0.94981	2.66004	Me1_v2_0075700.1	+	CHRD	CHRD-domain protein with unknown function	Mesotaenium	6	1
Me1_v2_0075650.4;Me1_v2_0075650.3;Me1_v2_0075650.2;Me1_v2_0075650.1	0.155492	2.94167	4.69136	Me1_v2_0075650.4;Me1_v2_0075650.3;Me1_v2_0075650.2;Me1_v2_0075650.1	+	CHRD	CHRD-domain protein with unknown function	Mesotaenium	25	1
TRINITY_DN10176_c0_g2_i3.p1;TRINITY_DN10176_c0_g1_i3.p1;Me1_v2_0087040.1;Me1_v2_0015470.1;Me1_v2_0087050.1	4.02514	0.739159	2.24261	TRINITY_DN10176_c0_g2_i3.p1;TRINITY_DN10176_c0_g1_i3.p1	+	CLPT	ATP-dependent Clp protease ATP-binding subunit CLPT	Mesotaenium	25	1
Zci_05332.1	-0.0590525	0.923746	2.5033	Zci_05332.1	+	CSL	Clavaminate synthase-like	Zygnema	25	1
Me1_v2_0182350.3;Me1_v2_0182350.4;Me1_v2_0182350.1;Me1_v2_0182350.2;Me1_v2_0182350.5	0.912136	-0.293723	2.27984	Me1_v2_0182350.3;Me1_v2_0182350.4;Me1_v2_0182350.1;Me1_v2_0182350.2;Me1_v2_0182350.5	+	CYP	Cytochrome P450 fam. 19 or 20	Mesotaenium	25	1
Zci_00840.1	-1.22401	-0.310417	2.82757	Zci_00840.1	+	DAHP	Phospho-2-dehydro-3-deoxyheptonate aldolase	Zygnema	25	1
Zci_13699.1	-1.2014	-0.00518456	2.67131	Zci_13699.1	+	DAT-AT	LL-diaminopimelate aminotransferase	Zygnema	25	1
Me1_v2_0105180.1	2.97664	2.85163	4.27511	Me1_v2_0105180.1	+	EGY	zinc metalloprotease EGY	Mesotaenium	25	1
Me1_v2_0171870.1;Me1_v2_0195300.2;Me1_v2_0195300.1;Me1_v2_0195300.3;Me1_v2_0195300.4;Me1_v2_0195300.5	3.48446	2.35925	1.99323	Me1_v2_0171870.1;Me1_v2_0195300.2;Me1_v2_0195300.1;Me1_v2_0195300.3	+	ELIP	Early Light-Inducable Protein	Mesotaenium	25	1
Me1_v2_0135890.2;Me1_v2_0135890.3;Me1_v2_0135890.1;Me1_v2_0135890.4	4.89418	4.2134	5.6186	Me1_v2_0135890.2;Me1_v2_0135890.3;Me1_v2_0135890.1;Me1_v2_0135890.4	+	ELIP	Early Light-Inducable Protein	Mesotaenium	25	1
Me1_v2_0100190.1	3.19832	2.47946	2.99633	Me1_v2_0100190.1	+	ELIP	Early Light-Inducable Protein	Mesotaenium	25	1
Me1_v2_0128890.6;Me1_v2_0128890.3;Me1_v2_0128890.1;Me1_v2_0128890.2;Me1_v2_0128890.5;Me1_v2_0128890.4	1.68352	1.38833	2.53069	Me1_v2_0128890.6;Me1_v2_0128890.3;Me1_v2_0128890.1;Me1_v2_0128890.2;Me1_v2_0128890.5;Me1_v2_0128890.4	+	ENH1	ENHancer of SOS3	Mesotaenium	6	1
Me1_v2_0114310.1;Me1_v2_0114310.2	4.72698	4.47605	6.62415	Me1_v2_0114310.1;Me1_v2_0114310.2	+	ENR	Enoyl-acyl carrier protein reductase	Mesotaenium	25	1
Zci_13000.1;Zci_13135.1	1.19561	0.132928	2.25941	Zci_13000.1	+	EXL	Exordium-like protein	Zygnema	25	2
TRINITY_DN8466_c0_g3_i1.p1;TRINITY_DN8466_c0_g2_i1.p1	0.958615	0.127004	3.99983	TRINITY_DN8466_c0_g3_i1.p1;TRINITY_DN8466_c0_g2_i1.p1	+	EXL	Exordium-like protein	Zygnema	25	2
TRINITY_DN3058_c1_g4_i1.p1;TRINITY_DN136021_c0_g1_i1.p1	1.21476	0.586946	2.2417	TRINITY_DN3058_c1_g4_i1.p1;TRINITY_DN136021_c0_g1_i1.p1	+	EXL	Exordium-like protein	Zygnema	25	1
Me1_v2_0106200.1	0.243405	1.88787	2.86577	Me1_v2_0106200.1	+	EXL	Exordium-like protein	Mesotaenium	6	2
Zci_15913.1	1.40935	0.431584	1.99856	Zci_15913.1	+	expansin	Alpha-Expansin Gene Family	Zygnema	25	1
Zci_11769.1;Zci_11776.4;Zci_11776.2;Zci_11776.3;Zci_11776.1	-1.55671	-0.351112	2.70181	Zci_11769.1;Zci_11776.4;Zci_11776.2;Zci_11776.3;Zci_11776.1	+	expansin	beta expansin gene family	Zygnema	25	1
Zci_00213.1	1.11496	-0.3781	1.95607	Zci_00213.1	+	FAS1	protein with at least 1 Fasciclin-like domain	Zygnema	25	2
Me1_v2_0215250.2;Me1_v2_0215250.1	0.219813	2.52995	4.54451	Me1_v2_0215250.2;Me1_v2_0215250.1	+	FAS1	protein with at least 1 Fasciclin-like domain	Mesotaenium	6	2
Me1_v2_0215250.2;Me1_v2_0215250.1	-0.169901	2.14932	2.24613	Me1_v2_0215250.2;Me1_v2_0215250.1	+	FAS1	protein with at least 1 Fasciclin-like domain	Mesotaenium	25	2
Me1_v2_0211830.1;Me1_v2_0211830.2	0.0428994	3.90209	3.69008	Me1_v2_0211830.1	+	FAS1	protein with at least 1 Fasciclin-like domain	Mesotaenium	25	2
Me1_v2_0151410.1	1.09946	1.01556	2.30338	Me1_v2_0151410.1	+	FAS1	protein with at least 1 Fasciclin-like domain	Mesotaenium	25	2
Me1_v2_0134240.2;Me1_v2_0134240.1	1.72241	3.4132	2.43694	Me1_v2_0134240.2;Me1_v2_0134240.1	+	FAS1	protein with at least 1 Fasciclin-like domain	Mesotaenium	6	2
Me1_v2_0127630.2;Me1_v2_0127630.1	2.95085	5.53187	2.54227	Me1_v2_0127630.2;Me1_v2_0127630.1	+	FAS1	protein with at least 1 Fasciclin-like domain	Mesotaenium	25	2
Me1_v2_0092000.1	-0.57155	2.93075	4.16411	Me1_v2_0092000.1	+	FAS1	protein with at least 1 Fasciclin-like domain	Mesotaenium	6	2
Me1_v2_0092000.1	0.337584	3.07271	4.38635	Me1_v2_0092000.1	+	FAS1	protein with at least 1 Fasciclin-like domain	Mesotaenium	25	2
Me1_v2_0091960.1;Me1_v2_0091960.2	0.720897	2.14891	3.33824	Me1_v2_0091960.1;Me1_v2_0091960.2	+	FAS1	protein with at least 1 Fasciclin-like domain	Mesotaenium	6	2
Me1_v2_0091960.1;Me1_v2_0091960.2	1.5125	2.13715	2.54603	Me1_v2_0091960.1;Me1_v2_0091960.2	+	FAS1	protein with at least 1 Fasciclin-like domain	Mesotaenium	25	2
Zci_02119.1	1.93391	0.714484	1.73389	Zci_02119.1	+	FAS1+	protein with at least 1 Fasciclin-like domain and other domains	Zygnema	25	2
TRINITY_DN352_c0_g2_i9.p1;TRINITY_DN352_c0_g2_i11.p1;TRINITY_DN352_c0_g1_i10.p1;TRINITY_DN352_c0_g2_i16.p1;TRINITY_DN352_c0_g2_i6.p2	1.26004	0.248994	1.97615	TRINITY_DN352_c0_g2_i9.p1;TRINITY_DN352_c0_g2_i11.p1;TRINITY_DN352_c0_g1_i10.p1;TRINITY_DN352_c0_g2_i16.p1;TRINITY_DN352_c0_g2_i6.p2	+	FAS1+	protein with at least 1 Fasciclin-like domain and other domains	Zygnema	25	2
Me1_v2_0185770.1	0.257575	1.77415	4.64663	Me1_v2_0185770.1	+	Fer	Ferritin	Mesotaenium	6	1
Me1_v2_0185770.1	0.627211	1.57824	2.18919	Me1_v2_0185770.1	+	Fer	Ferritin	Mesotaenium	25	1
Me1_v2_0145380.3;Me1_v2_0145380.2;Me1_v2_0145380.1;Me1_v2_0145380.4	0.77712	1.84753	3.05074	Me1_v2_0145380.3;Me1_v2_0145380.2;Me1_v2_0145380.1;Me1_v2_0145380.4	+	Fer	Ferritin	Mesotaenium	6	1
Me1_v2_0122310.1;Me1_v2_0122310.3;Me1_v2_0122310.2	2.17409	2.27937	3.84376	Me1_v2_0122310.1;Me1_v2_0122310.3;Me1_v2_0122310.2	+	Fer	Ferritin	Mesotaenium	25	1
Me1_v2_0103100.1;Me1_v2_0103100.4;Me1_v2_0103100.2;Me1_v2_0103100.5;Me1_v2_0103100.3;Me1_v2_0103070.4;Me1_v2_0103070.5;Me1_v2_0103070.2;Me1_v2_0103070.1;Me1_v2_0103070.3	3.59851	4.09	2.81085	Me1_v2_0103100.1;Me1_v2_0103100.4;Me1_v2_0103100.2;Me1_v2_0103100.5;Me1_v2_0103100.3	+	Fer	Ferritin	Mesotaenium	25	1
Me1_v2_0091080.1	0.550787	1.78703	3.69313	Me1_v2_0091080.1	+	Fer	Ferritin	Mesotaenium	6	1
Me1_v2_0091080.1	0.443132	1.87233	2.05027	Me1_v2_0091080.1	+	Fer	Ferritin	Mesotaenium	25	1
Zci_09246.1	-1.75279	-0.497773	2.41068	Zci_09246.1	+	FNRL	Ferredoyin-NADP+ Oxidoreductase-Like	Zygnema	25	1
Zci_09772.1	-1.44201	-2.92648	2.0582	Zci_09772.1	+	FRO	Ferric Reduction Oxidase	Zygnema	25	1
Zci_05202.1	-1.84142	-2.41375	2.27396	Zci_05202.1	+	FRO	Ferric Reduction Oxidase	Zygnema	25	1
Zci_11438.3;Zci_11438.2;Zci_11438.4;Zci_11438.1	1.18694	0.307308	2.59686	Zci_11438.3;Zci_11438.2;Zci_11438.4;Zci_11438.1	+	GBP	Glycan/carbohydrate binding peptidase	Zygnema	25	1
Zci_03837.1	1.12351	0.453416	3.83658	Zci_03837.1	+	GBSS	Granule Bound Starch Synthase 1	Zygnema	6	1
Me1_v2_0120610.1	-0.0320174	2.38003	3.84301	Me1_v2_0120610.1	+	GDSL	GDSL-motif esterase/lipase	Mesotaenium	25	1
Me1_v2_0126770.1;Me1_v2_0168320.2;Me1_v2_0168320.1	0.296842	1.29507	2.54054	Me1_v2_0126770.1	+	GH5	glycosyl hydrolase fam. 5, probably cellulase	Mesotaenium	6	1
Me1_v2_0163710.3;Me1_v2_0163710.1;Me1_v2_0163710.2	1.97581	0.0352259	2.4789	Me1_v2_0163710.3;Me1_v2_0163710.1;Me1_v2_0163710.2	+	GLP	GlycoLipid transfer Protein	Mesotaenium	6	1
Me1_v2_0096430.5;Me1_v2_0096430.4;Me1_v2_0096430.1;Me1_v2_0096430.3;Me1_v2_0096430.2	1.00866	0.67922	3.33903	Me1_v2_0096430.5;Me1_v2_0096430.4;Me1_v2_0096430.1;Me1_v2_0096430.3;Me1_v2_0096430.2	+	GLX1	Glyoxylase 1	Mesotaenium	25	1
Me1_v2_0152240.1	4.1598	1.42126	3.29809	Me1_v2_0152240.1	+	GLX2	Glyoxylase 2	Mesotaenium	25	1
Me1_v2_0135950.1;Me1_v2_0135950.2	1.46348	-1.20782	1.78798	Me1_v2_0135950.1;Me1_v2_0135950.2	+	GRX	GlutaRedoXin	Mesotaenium	25	1
Me1_v2_0123240.1;Me1_v2_0123240.6;Me1_v2_0123240.2;Me1_v2_0123240.5;Me1_v2_0123240.4;Me1_v2_0123240.3	3.9134	2.04087	2.64683	Me1_v2_0123240.1;Me1_v2_0123240.6;Me1_v2_0123240.2	+	GRX	GlutaRedoXin	Mesotaenium	25	1
Zci_02862.1	-0.867066	-0.139875	2.89411	Zci_02862.1	+	GSA	glutamate-1-semialdehyde 2,1-aminomutase	Zygnema	25	1
Me1_v2_0201770.7;Me1_v2_0201770.2;Me1_v2_0201770.1;Me1_v2_0201770.4;Me1_v2_0201770.5;Me1_v2_0201770.3;Me1_v2_0201770.6	1.66102	1.55504	2.51868	Me1_v2_0201770.7;Me1_v2_0201770.2;Me1_v2_0201770.1;Me1_v2_0201770.4;Me1_v2_0201770.5;Me1_v2_0201770.3;Me1_v2_0201770.6	+	GST	Glutathion-S-Transferase	Mesotaenium	6	1
Me1_v2_0201770.7;Me1_v2_0201770.2;Me1_v2_0201770.1;Me1_v2_0201770.4;Me1_v2_0201770.5;Me1_v2_0201770.3;Me1_v2_0201770.6	3.63394	2.08028	2.77155	Me1_v2_0201770.7;Me1_v2_0201770.2;Me1_v2_0201770.1;Me1_v2_0201770.4;Me1_v2_0201770.5;Me1_v2_0201770.3;Me1_v2_0201770.6	+	GST	Glutathion-S-Transferase	Mesotaenium	25	1
Me1_v2_0083530.1	1.65875	1.13546	2.6545	Me1_v2_0083530.1	+	GST	Glutathion-S-Transferase	Mesotaenium	25	1
Me1_v2_0083100.2;Me1_v2_0083100.1	0.597572	1.57512	2.70613	Me1_v2_0083100.2;Me1_v2_0083100.1	+	HIPL	protein with GSDH domain	Mesotaenium	6	1
Zci_08867.1;Zci_08867.2	0.801772	0.0553165	2.34028	Zci_08867.1;Zci_08867.2	+	HSP	heat-shock protein	Zygnema	25	1
Zci_07019.1;TRINITY_DN1846_c0_g1_i14.p2;Zci_06996.1	1.72011	-0.411776	2.37041	Zci_07019.1;TRINITY_DN1846_c0_g1_i14.p2	+	HSP	heat-shock protein	Zygnema	25	1
TRINITY_DN8105_c0_g1_i4.p1	2.20851	3.4798	2.76465	TRINITY_DN8105_c0_g1_i4.p1	+	Lectin	Lectin	Zygnema	6	1
TRINITY_DN8105_c0_g1_i4.p1	3.42635	0.564534	2.40856	TRINITY_DN8105_c0_g1_i4.p1	+	Lectin	Lectin	Zygnema	25	1
Me1_v2_0090360.1;Me1_v2_0090360.2	1.5788	-0.31871	2.00438	Me1_v2_0090360.1;Me1_v2_0090360.2	+	LIM	LIM actin bundler protein	Mesotaenium	25	1
Zci_15278.1	1.25283	0.396744	1.96076	Zci_15278.1	+	lipocalin	lipocalin	Zygnema	25	1
TRINITY_DN198_c0_g1_i12.p1	1.73741	1.09898	2.64064	TRINITY_DN198_c0_g1_i12.p1	+	LRR-EGF	Leucine Rich Repeat with EGF domain protein	Zygnema	25	1
Zci_14168.1	-0.85117	1.28728	2.96265	Zci_14168.1	+	LRR-RLP	Leucine Rich Repeat, receptor-like protein	Zygnema	6	1
TRINITY_DN16615_c0_g1_i1.p1;TRINITY_DN16615_c0_g1_i3.p1;TRINITY_DN275_c3_g1_i1.p1	1.87341	0.89386	2.49156	TRINITY_DN16615_c0_g1_i1.p1;TRINITY_DN16615_c0_g1_i3.p1;TRINITY_DN275_c3_g1_i1.p1	+	LRR-RLP	Leucine Rich Repeat, receptor-like protein	Zygnema	25	1
TRINITY_DN31457_c0_g1_i7.p1;TRINITY_DN2366_c0_g1_i24.p1;TRINITY_DN2366_c0_g1_i15.p1;Me1_v2_0108570.1	1.72684	1.01217	4.93345	TRINITY_DN31457_c0_g1_i7.p1;TRINITY_DN2366_c0_g1_i24.p1;TRINITY_DN2366_c0_g1_i15.p1;Me1_v2_0108570.1	+	LysM	LysM peptidoglycan-binding domain-containing protein	Mesotaenium	6	1
Me1_v2_0209260.1	-0.770097	-2.46382	3.02185	Me1_v2_0209260.1	+	MET1	thlykoid PSII assembly factor	Mesotaenium	25	1
Me1_v2_0056680.1	-1.62608	0.296852	3.55374	Me1_v2_0056680.1	+	MetRS	methionine--tRNA ligase	Mesotaenium	6	1
Zci_04241.3;Zci_04241.2;Zci_04241.1	-1.18192	-1.30466	2.24994	Zci_04241.3;Zci_04241.2;Zci_04241.1	+	MIPS	Myo-Inositol-1-Phosphate Synthase	Zygnema	25	1
Me1_v2_0135760.3;Me1_v2_0135760.2;Me1_v2_0135760.1;Me1_v2_0033750.1	2.05868	2.11822	1.83113	Me1_v2_0135760.3;Me1_v2_0135760.2;Me1_v2_0135760.1;Me1_v2_0033750.1	+	NCL	Na+/Ca+ Exchanger	Mesotaenium	25	1
Zci_12386.1	-2.82804	-0.557138	4.61865	Zci_12386.1	+	NIR	nitrite reductase	Zygnema	25	1
Me1_v2_0051540.1	2.77994	-0.217605	4.53679	Me1_v2_0051540.1	+	OBA	Oil Body-Associated protein	Mesotaenium	25	1
Zci_10292.1	-1.62306	-1.45712	5.34819	Zci_10292.1	+	OSCA	hyperOSmolarity-gated CAlcium-permeable channel	Zygnema	25	1
Me1_v2_0200400.1	0.617954	0.761211	2.60974	Me1_v2_0200400.1	+	PAP	plastid lipid-associated protein	Mesotaenium	25	1
Zci_14138.1	-1.49024	-0.391696	2.55343	Zci_14138.1	+	PDS	phytoene desaturase	Zygnema	25	1
Zci_15880.1	1.11294	0.458598	2.10468	Zci_15880.1	+	peptidase	peptidase extracellular	Zygnema	25	1
Zci_00729.1	1.00653	0.590403	2.54361	Zci_00729.1	+	peptidase	peptidase membrane located	Zygnema	25	1
Me1_v2_0222160.1	2.15562	1.35607	2.07515	Me1_v2_0222160.1	+	PGDH	15-hydroxyprostaglandin dehydrogenase	Mesotaenium	25	1
Zci_13849.1	-1.19262	-0.388559	2.16305	Zci_13849.1	+	PGLP	Phosphoglycolate phosphatase	Zygnema	25	1
TRINITY_DN3516_c0_g2_i1.p1;Me1_v2_0222490.1;Me1_v2_0222480.1;Me1_v2_0037050.1	0.852906	2.33252	2.62826	TRINITY_DN3516_c0_g2_i1.p1;Me1_v2_0222490.1	+	PGlR	ProstaGlandin Reductase	Mesotaenium	25	1
Me1_v2_0120400.1;Me1_v2_0120400.2;Me1_v2_0120400.3	3.54511	3.21658	3.9531	Me1_v2_0120400.1;Me1_v2_0120400.2;Me1_v2_0120400.3	+	PGrR	Proton Gradient Regulator / Rieske	Mesotaenium	25	1
Me1_v2_0211990.2;Me1_v2_0211990.1;Me1_v2_0211990.3;Me1_v2_0211990.4	-0.654364	-1.21615	2.15883	Me1_v2_0211990.2;Me1_v2_0211990.1;Me1_v2_0211990.3;Me1_v2_0211990.4	+	PKS	PolyKetide Synthase	Mesotaenium	25	1
Me1_v2_0228940.2;Me1_v2_0228940.1	0.752939	3.54945	3.04266	Me1_v2_0228940.2;Me1_v2_0228940.1	+	PME53	pectin methylesterase 53	Mesotaenium	25	1
Zci_13187.1	1.04489	0.47532	3.42509	Zci_13187.1	+	profilin	profilin	Zygnema	25	1
Me1_v2_0069010.1	2.65869	1.29455	2.11535	Me1_v2_0069010.1	+	PSB2	Proteosomal Subunit type Beta 2	Mesotaenium	25	1
Zci_01945.1	0.875275	1.67783	2.15629	Zci_01945.1	+	PsbP	subunit P of PSII	Zygnema	25	1
Me1_v2_0151790.1;Me1_v2_0151790.4	3.43432	3.44329	5.29367	Me1_v2_0151790.1;Me1_v2_0151790.4	+	PsbS	subunit S of PSII	Mesotaenium	25	1
Me1_v2_0182400.1	-0.544187	0.863191	3.31963	Me1_v2_0182400.1	+	PSMD1	26S proteasome non-ATPase regulatory subunit 1	Mesotaenium	6	1
Me1_v2_0082350.3;Me1_v2_0082350.4;Me1_v2_0082350.1;Me1_v2_0082350.2;Me1_v2_0082350.5	3.48781	3.18724	3.94246	Me1_v2_0082350.3;Me1_v2_0082350.4;Me1_v2_0082350.1;Me1_v2_0082350.2;Me1_v2_0082350.5	+	RBP	Retinal Binding Protein	Mesotaenium	25	1
Zci_02533.1	0.966364	0.388821	2.12875	Zci_02533.1	+	RGL	Rhamnogalacturonate lyase	Zygnema	25	1
Zci_13506.1	-2.22672	0.259055	2.06202	Zci_13506.1	+	RPL1	50S ribosomal protein L1, chloroplastic	Zygnema	25	1
Zci_14062.1	-1.06977	0.305083	2.28971	Zci_14062.1	+	RPL13	Ribosomasl Protein Large subunit 13	Zygnema	25	1
YP_009033795.1	3.00762	1.77059	1.91925	YP_009033795.1	+	RPS12	Ribosomal Protein S12, chloroplastic	Mesotaenium	25	1
TRINITY_DN3658_c0_g1_i2.p1;TRINITY_DN3658_c0_g1_i8.p1;Zci_13878.1	1.95396	1.79763	1.71751	TRINITY_DN3658_c0_g1_i2.p1;TRINITY_DN3658_c0_g1_i8.p1;Zci_13878.1	+	RPS5B	40S ribosomal protein S5	Zygnema	25	1
Zci_14564.1	-0.709551	-1.82271	3.64384	Zci_14564.1	+	RSRP3	Chloroplastic ribosomal protein 3	Zygnema	6	1
QKQ14616.1	-0.569581	-0.24477	3.46903	QKQ14616.1	+	RuBisCo	ribulose-1,5-bisphosphate carboxylase/oxygenase large subunit	Zygnema	25	1
Me1_v2_0075680.1	0.144037	1.17862	3.26539	Me1_v2_0075680.1	+	ScyD/ScyE	Protein involved in scytomenin biosynthesis	Mesotaenium	6	1
Me1_v2_0075680.1	-0.123767	1.49581	3.09444	Me1_v2_0075680.1	+	ScyD/ScyE	Protein involved in scytomenin biosynthesis	Mesotaenium	25	1
Zci_15277.1	-1.43451	-0.17221	2.61713	Zci_15277.1	+	SDH	shikimate dehydrogenase	Zygnema	25	1
Zci_15272.1	-1.07917	-0.067099	2.14373	Zci_15272.1	+	SDH	shikimate dehydrogenase	Zygnema	25	1
Zci_04676.1	-1.88032	0.138062	2.80973	Zci_04676.1	+	SDH	shikimate dehydrogenase	Zygnema	25	1
Zci_01573.1	-0.90772	0.0674717	2.47763	Zci_01573.1	+	SDH	shikimate dehydrogenase	Zygnema	25	1
Me1_v2_0200870.1	0.779348	2.04733	3.62566	Me1_v2_0200870.1	+	SOD	Super Oxidase Dismutase	Mesotaenium	6	1
Me1_v2_0115450.1	2.16543	1.73172	3.60825	Me1_v2_0115450.1	+	SRP	Serpin protease	Mesotaenium	25	1
Zci_14898.1	-1.86376	-1.16105	2.08886	Zci_14898.1	+	SVR3	putative chloroplast TypA translation elongation GTPase	Zygnema	25	2
Me1_v2_0114740.1	-1.16681	-0.652372	3.18698	Me1_v2_0114740.1	+	SVR3	putative chloroplast TypA translation elongation GTPase	Mesotaenium	6	2
Me1_v2_0086540.1;Me1_v2_0086540.2	-0.861998	-0.921251	3.83953	Me1_v2_0086540.1;Me1_v2_0086540.2	+	THI	Thiamine thiazole synthase	Mesotaenium	6	1
Me1_v2_0190370.1	4.36054	3.84726	5.02596	Me1_v2_0190370.1	+	ThiJ	ThiJ/PfpI family protein	Mesotaenium	25	1
Me1_v2_0197330.1;Me1_v2_0197330.2	3.70213	3.76972	2.99632	Me1_v2_0197330.1	+	TKL	transkelotase	Mesotaenium	25	1
Me1_v2_0127980.1	1.7072	0.99393	2.91842	Me1_v2_0127980.1	+	TRX	ThioRedoXin	Mesotaenium	6	1
Me1_v2_0127980.1	1.25535	-0.471746	2.18509	Me1_v2_0127980.1	+	TRX	ThioRedoXin	Mesotaenium	25	1
Me1_v2_0225660.5;Me1_v2_0225660.4;Me1_v2_0225660.1;Me1_v2_0225660.3;Me1_v2_0225660.2	4.61205	1.29905	2.76646	Me1_v2_0225660.5;Me1_v2_0225660.4;Me1_v2_0225660.1;Me1_v2_0225660.3;Me1_v2_0225660.2	+	UBCc	Ubiquitin-conjugating enzyme E2, catalytic domain	Mesotaenium	25	1
Zci_15629.1;Zci_09452.1	-0.827232	-0.172559	2.36319	Zci_15629.1	+	UDPGT	UDP glycuronosyltransferase	Zygnema	25	1
Zci_10507.1	1.53108	1.01495	1.78506	Zci_10507.1	+	usf	hydrolase, possible carboxymethylenebutenolidase	Zygnema	25	1
Zci_11889.1	-0.522073	-0.0702316	3.80578	Zci_11889.1	+	USS	UDP-sulfoquinovose synthase	Zygnema	25	1
Zci_00667.2;Zci_00667.1	0.846415	1.2718	2.26618	Zci_00667.2;Zci_00667.1	+	XTH	Xyloglucan endotransglucosylase/hydrolase	Zygnema	25	2
Me1_v2_0223600.1	2.33166	2.0654	2.95713	Me1_v2_0223600.1	+	XTH	Xyloglucan endotransglucosylase/hydrolase	Mesotaenium	25	2
Me1_v2_0201110.1;Me1_v2_0201110.2	-0.169328	2.40478	4.16201	Me1_v2_0201110.1	+	XTH	Xyloglucan endotransglucosylase/hydrolase	Mesotaenium	6	2
Me1_v2_0201110.1;Me1_v2_0201110.2	0.299976	3.25631	2.29205	Me1_v2_0201110.1	+	XTH	Xyloglucan endotransglucosylase/hydrolase	Mesotaenium	25	2
Zci_07564.1;Zci_07564.2	-1.64448	0.124611	3.74787	Zci_07564.1;Zci_07564.2	+	Xyn	Endo-1,4-beta-xylanase	Zygnema	6	1
Zci_07564.1;Zci_07564.2	-0.679936	1.7415	4.21556	Zci_07564.1;Zci_07564.2	+	Xyn	Endo-1,4-beta-xylanase	Zygnema	25	1
Zci_11520.1;Zci_09477.1	-1.04399	-0.0303658	2.76488	Zci_11520.1	+	ZIP	Mg-protoporphyrin IX monomethyl ester oxidative	Zygnema	25	1
QKQ14593.1	0.236683	0.72298	0.89664	QKQ14593.1				Zygnema	6	1
QKQ14594.1	-0.147517	0.456024	0.42923	QKQ14594.1				Zygnema	6	1
QKQ14595.1	0.0507023	0.450281	0.836216	QKQ14595.1				Zygnema	6	1
QKQ14602.1	-0.565978	-0.983784	0.983685	QKQ14602.1				Zygnema	6	1
QKQ14604.1	-0.144178	-0.186291	0.559755	QKQ14604.1				Zygnema	6	1
QKQ14605.1	0.0463375	0.422795	0.417723	QKQ14605.1				Zygnema	6	1
QKQ14607.1	-0.521371	-0.656657	1.17055	QKQ14607.1				Zygnema	6	1
QKQ14611.1;REV__Zci_10706.2	0.0349884	-0.272968	0.782631	QKQ14611.1				Zygnema	6	1
QKQ14616.1	-0.0559338	-0.129052	0.151884	QKQ14616.1				Zygnema	6	1
QKQ14618.1	0.0895958	0.547669	1.17902	QKQ14618.1				Zygnema	6	1
QKQ14621.1	-0.29873	-0.723872	0.917074	QKQ14621.1				Zygnema	6	1
QKQ14622.1	-0.112109	-0.0296062	0.110265	QKQ14622.1				Zygnema	6	1
QKQ14623.1	0.0819096	0.614985	1.0247	QKQ14623.1				Zygnema	6	1
QKQ14624.1	-0.0437756	0.35751	0.590476	QKQ14624.1				Zygnema	6	1
QKQ14627.1	0.0178307	-0.0430939	0.0223838	QKQ14627.1				Zygnema	6	1
QKQ14629.1	-0.997228	-0.915354	1.92453	QKQ14629.1				Zygnema	6	1
QKQ14630.1	-0.392971	-0.201426	0.420149	QKQ14630.1				Zygnema	6	1
QKQ14633.1	-0.35127	-0.572059	0.842095	QKQ14633.1				Zygnema	6	1
QKQ14641.1	-0.599302	0.50606	0.49506	QKQ14641.1				Zygnema	6	1
QKQ14642.1	-0.367115	-0.220945	0.792871	QKQ14642.1				Zygnema	6	1
QKQ14643.1	-0.0865685	-0.428149	0.824234	QKQ14643.1				Zygnema	6	1
QKQ14654.1	0.0430599	-0.0905895	0.0850772	QKQ14654.1				Zygnema	6	1
QKQ14656.1	-0.106659	1.48053	0.600191	QKQ14656.1				Zygnema	6	1
QKQ14660.1	-0.00906868	0.165668	0.147918	QKQ14660.1				Zygnema	6	1
QKQ14676.1	0.240207	0.353175	0.162843	QKQ14676.1				Zygnema	6	1
TRINITY_DN10113_c1_g4_i1.p1;TRINITY_DN10113_c1_g3_i3.p1	0.0290802	0.382391	0.281428	TRINITY_DN10113_c1_g4_i1.p1;TRINITY_DN10113_c1_g3_i3.p1				Zygnema	6	1
TRINITY_DN10947_c0_g2_i1.p1;TRINITY_DN10947_c0_g1_i4.p1	0.398439	0.767005	0.826533	TRINITY_DN10947_c0_g2_i1.p1;TRINITY_DN10947_c0_g1_i4.p1				Zygnema	6	1
TRINITY_DN11012_c0_g1_i2.p1;TRINITY_DN11012_c0_g1_i5.p1;TRINITY_DN11012_c0_g2_i4.p1	-0.156279	0.0489822	0.0983176	TRINITY_DN11012_c0_g1_i2.p1;TRINITY_DN11012_c0_g1_i5.p1;TRINITY_DN11012_c0_g2_i4.p1				Zygnema	6	1
TRINITY_DN1153_c7_g1_i1.p1;TRINITY_DN1153_c1_g2_i3.p1	-0.20579	0.669053	0.337278	TRINITY_DN1153_c7_g1_i1.p1;TRINITY_DN1153_c1_g2_i3.p1				Zygnema	6	1
TRINITY_DN12478_c0_g2_i7.p1;TRINITY_DN12478_c0_g2_i4.p1;TRINITY_DN12478_c0_g2_i2.p1;Zci_15647.1	0.311427	1.49797	1.19978	TRINITY_DN12478_c0_g2_i7.p1;TRINITY_DN12478_c0_g2_i4.p1;TRINITY_DN12478_c0_g2_i2.p1				Zygnema	6	1
TRINITY_DN1286_c0_g8_i1.p1;Zci_01786.1;TRINITY_DN1286_c2_g2_i1.p1	0.221203	-0.326809	0.868756	TRINITY_DN1286_c0_g8_i1.p1;Zci_01786.1				Zygnema	6	1
TRINITY_DN13020_c0_g1_i1.p1;TRINITY_DN13020_c0_g2_i1.p1;Zci_00039.1	0.439091	-0.479811	0.635103	TRINITY_DN13020_c0_g1_i1.p1;TRINITY_DN13020_c0_g2_i1.p1				Zygnema	6	1
TRINITY_DN1338_c0_g2_i1.p3;TRINITY_DN36989_c0_g1_i9.p1;TRINITY_DN36989_c0_g1_i11.p2	0.232907	0.40507	0.284502	TRINITY_DN1338_c0_g2_i1.p3;TRINITY_DN36989_c0_g1_i9.p1;TRINITY_DN36989_c0_g1_i11.p2				Zygnema	6	1
TRINITY_DN14252_c0_g2_i1.p1	0.639445	0.55671	0.171321	TRINITY_DN14252_c0_g2_i1.p1				Zygnema	6	1
TRINITY_DN1501_c0_g1_i3.p1;TRINITY_DN1501_c0_g1_i4.p1;TRINITY_DN1501_c0_g2_i1.p1;TRINITY_DN172_c0_g3_i1.p1;Zci_05259.1	-0.210707	-0.114611	0.134353	TRINITY_DN1501_c0_g1_i3.p1;TRINITY_DN1501_c0_g1_i4.p1;TRINITY_DN1501_c0_g2_i1.p1				Zygnema	6	1
TRINITY_DN1550_c0_g3_i2.p1;TRINITY_DN1550_c0_g5_i1.p1	0.206124	1.15404	0.873123	TRINITY_DN1550_c0_g3_i2.p1;TRINITY_DN1550_c0_g5_i1.p1				Zygnema	6	1
TRINITY_DN15978_c0_g1_i10.p1;TRINITY_DN196_c0_g5_i1.p1	-0.102813	-0.567879	1.16459	TRINITY_DN15978_c0_g1_i10.p1;TRINITY_DN196_c0_g5_i1.p1				Zygnema	6	1
TRINITY_DN1603_c0_g2_i2.p1;TRINITY_DN1603_c0_g2_i3.p1	0.255365	0.165508	0.183931	TRINITY_DN1603_c0_g2_i2.p1;TRINITY_DN1603_c0_g2_i3.p1				Zygnema	6	1
TRINITY_DN1603_c0_g2_i5.p1	-0.0620869	-0.374604	0.43603	TRINITY_DN1603_c0_g2_i5.p1				Zygnema	6	1
TRINITY_DN161_c0_g2_i6.p1;TRINITY_DN161_c0_g2_i4.p1;TRINITY_DN161_c0_g2_i2.p1	0.0707077	0.0914005	0.0151411	TRINITY_DN161_c0_g2_i6.p1;TRINITY_DN161_c0_g2_i4.p1;TRINITY_DN161_c0_g2_i2.p1				Zygnema	6	1
TRINITY_DN161_c0_g3_i1.p1;Zci_11473.1	0.455253	0.994138	0.664877	TRINITY_DN161_c0_g3_i1.p1				Zygnema	6	1
TRINITY_DN16615_c0_g1_i1.p1;TRINITY_DN16615_c0_g1_i3.p1;TRINITY_DN275_c3_g1_i1.p1	0.644514	1.48906	1.5802	TRINITY_DN16615_c0_g1_i1.p1;TRINITY_DN16615_c0_g1_i3.p1;TRINITY_DN275_c3_g1_i1.p1				Zygnema	6	1
TRINITY_DN1754_c0_g2_i1.p1;Zci_06088.1	0.221136	0.432428	0.157769	TRINITY_DN1754_c0_g2_i1.p1;Zci_06088.1				Zygnema	6	1
TRINITY_DN180_c1_g2_i1.p1;TRINITY_DN180_c1_g2_i2.p1;Zci_15852.3	0.173413	-0.0498753	0.334809	TRINITY_DN180_c1_g2_i1.p1;TRINITY_DN180_c1_g2_i2.p1;Zci_15852.3				Zygnema	6	1
TRINITY_DN18951_c0_g1_i1.p1	-0.0365486	0.193923	0.0688321	TRINITY_DN18951_c0_g1_i1.p1				Zygnema	6	1
TRINITY_DN1925_c2_g3_i1.p1;TRINITY_DN1925_c2_g2_i1.p1	0.357775	0.208195	0.214549	TRINITY_DN1925_c2_g3_i1.p1;TRINITY_DN1925_c2_g2_i1.p1				Zygnema	6	1
TRINITY_DN1926_c0_g3_i2.p1;TRINITY_DN1926_c0_g2_i3.p2	0.259518	0.330872	0.145489	TRINITY_DN1926_c0_g3_i2.p1;TRINITY_DN1926_c0_g2_i3.p2				Zygnema	6	1
TRINITY_DN1934_c0_g1_i2.p1;TRINITY_DN1934_c0_g1_i1.p1;TRINITY_DN4_c4_g1_i1.p1	-0.430508	0.785946	0.803286	TRINITY_DN1934_c0_g1_i2.p1;TRINITY_DN1934_c0_g1_i1.p1;TRINITY_DN4_c4_g1_i1.p1				Zygnema	6	1
TRINITY_DN198_c0_g1_i12.p1	0.491558	1.32349	2.4828	TRINITY_DN198_c0_g1_i12.p1				Zygnema	6	1
TRINITY_DN21495_c0_g3_i6.p1	0.686344	2.11973	1.69843	TRINITY_DN21495_c0_g3_i6.p1				Zygnema	6	1
TRINITY_DN2160_c1_g5_i2.p1	-0.0298626	-0.10136	0.0126965	TRINITY_DN2160_c1_g5_i2.p1				Zygnema	6	1
TRINITY_DN2197_c1_g1_i2.p1;TRINITY_DN2197_c1_g5_i2.p1;Zci_08365.1	-0.0502228	-0.33908	0.376644	TRINITY_DN2197_c1_g1_i2.p1;TRINITY_DN2197_c1_g5_i2.p1				Zygnema	6	1
TRINITY_DN222_c0_g3_i1.p1;TRINITY_DN222_c0_g3_i2.p1	0.0512012	-0.288396	0.172219	TRINITY_DN222_c0_g3_i1.p1;TRINITY_DN222_c0_g3_i2.p1				Zygnema	6	1
TRINITY_DN2241_c0_g2_i2.p1	0.34933	0.266154	0.317378	TRINITY_DN2241_c0_g2_i2.p1				Zygnema	6	1
TRINITY_DN2271_c0_g1_i1.p1	-0.130851	-0.543328	0.819163	TRINITY_DN2271_c0_g1_i1.p1				Zygnema	6	1
TRINITY_DN2293_c0_g2_i3.p1;TRINITY_DN2293_c0_g3_i5.p1;TRINITY_DN2293_c0_g3_i4.p1;TRINITY_DN2293_c0_g3_i2.p1;Zci_15452.1	-0.495872	-0.468364	0.383457	TRINITY_DN2293_c0_g2_i3.p1;TRINITY_DN2293_c0_g3_i5.p1;TRINITY_DN2293_c0_g3_i4.p1;TRINITY_DN2293_c0_g3_i2.p1				Zygnema	6	1
TRINITY_DN24_c3_g1_i1.p1;TRINITY_DN712_c0_g2_i7.p1;TRINITY_DN712_c0_g2_i2.p1	-0.0162575	-0.154952	0.312032	TRINITY_DN24_c3_g1_i1.p1;TRINITY_DN712_c0_g2_i7.p1;TRINITY_DN712_c0_g2_i2.p1				Zygnema	6	1
TRINITY_DN247_c0_g1_i8.p1;TRINITY_DN247_c0_g1_i2.p1;TRINITY_DN247_c0_g3_i1.p1;TRINITY_DN247_c0_g1_i6.p1;TRINITY_DN247_c0_g3_i3.p1;TRINITY_DN247_c0_g3_i2.p1;Zci_14847.3;Zci_14847.5;Zci_14847.6;Zci_14847.4;Zci_14847.2;Zci_14847.1	0.230542	0.0602188	0.262077	TRINITY_DN247_c0_g1_i8.p1;TRINITY_DN247_c0_g1_i2.p1;TRINITY_DN247_c0_g3_i1.p1;TRINITY_DN247_c0_g1_i6.p1;TRINITY_DN247_c0_g3_i3.p1;TRINITY_DN247_c0_g3_i2.p1				Zygnema	6	1
TRINITY_DN2571_c0_g1_i4.p1;TRINITY_DN2571_c0_g1_i5.p1	0.590237	0.827747	1.68011	TRINITY_DN2571_c0_g1_i4.p1;TRINITY_DN2571_c0_g1_i5.p1				Zygnema	6	1
TRINITY_DN28020_c0_g7_i1.p1;TRINITY_DN28020_c0_g4_i1.p1;Zci_09117.1;Zci_09116.1	-0.132692	-0.23907	0.646987	TRINITY_DN28020_c0_g7_i1.p1;TRINITY_DN28020_c0_g4_i1.p1;Zci_09117.1				Zygnema	6	1
TRINITY_DN2840_c2_g1_i3.p1;TRINITY_DN2840_c2_g1_i2.p1;TRINITY_DN2840_c2_g1_i1.p1;TRINITY_DN349_c0_g1_i4.p4	-0.0947647	-0.234795	0.157464	TRINITY_DN2840_c2_g1_i3.p1;TRINITY_DN2840_c2_g1_i2.p1;TRINITY_DN2840_c2_g1_i1.p1;TRINITY_DN349_c0_g1_i4.p4				Zygnema	6	1
TRINITY_DN287_c0_g1_i7.p1;TRINITY_DN287_c0_g1_i4.p1	0.0370178	0.145892	0.0407647	TRINITY_DN287_c0_g1_i7.p1;TRINITY_DN287_c0_g1_i4.p1				Zygnema	6	1
TRINITY_DN30_c0_g1_i6.p1	0.0604603	0.224091	0.0453272	TRINITY_DN30_c0_g1_i6.p1				Zygnema	6	1
TRINITY_DN3010_c0_g3_i1.p1;TRINITY_DN3010_c0_g2_i2.p1	-0.0910114	-0.0316605	0.0207778	TRINITY_DN3010_c0_g3_i1.p1;TRINITY_DN3010_c0_g2_i2.p1				Zygnema	6	1
TRINITY_DN3058_c1_g4_i1.p1;TRINITY_DN136021_c0_g1_i1.p1	0.276873	0.220915	0.399283	TRINITY_DN3058_c1_g4_i1.p1;TRINITY_DN136021_c0_g1_i1.p1				Zygnema	6	1
TRINITY_DN3087_c1_g3_i3.p1;TRINITY_DN3087_c1_g2_i3.p1;TRINITY_DN3087_c1_g2_i5.p3;Zci_10210.2;Zci_10209.1;Zci_10211.1	-0.515667	0.50447	1.49518	TRINITY_DN3087_c1_g3_i3.p1;TRINITY_DN3087_c1_g2_i3.p1				Zygnema	6	1
TRINITY_DN314_c4_g1_i1.p1;TRINITY_DN16519_c0_g5_i1.p1	0.0362877	0.0370159	0.009018	TRINITY_DN314_c4_g1_i1.p1;TRINITY_DN16519_c0_g5_i1.p1				Zygnema	6	1
TRINITY_DN3164_c0_g2_i1.p1;TRINITY_DN3164_c0_g1_i8.p1;Zci_01499.1	-0.383089	-0.773896	1.26781	TRINITY_DN3164_c0_g2_i1.p1;TRINITY_DN3164_c0_g1_i8.p1;Zci_01499.1				Zygnema	6	1
TRINITY_DN33_c0_g1_i25.p1;TRINITY_DN33_c0_g1_i51.p1;TRINITY_DN33_c0_g1_i64.p1;TRINITY_DN33_c0_g1_i30.p1;TRINITY_DN33_c0_g1_i57.p1;Zci_07621.1;Zci_07835.1;Zci_07618.1	0.339695	0.791563	0.121696	TRINITY_DN33_c0_g1_i25.p1;TRINITY_DN33_c0_g1_i51.p1;TRINITY_DN33_c0_g1_i64.p1;TRINITY_DN33_c0_g1_i30.p1;TRINITY_DN33_c0_g1_i57.p1;Zci_07621.1;Zci_07835.1				Zygnema	6	1
TRINITY_DN3304_c0_g4_i1.p1	-0.120353	0.335137	0.504555	TRINITY_DN3304_c0_g4_i1.p1				Zygnema	6	1
TRINITY_DN3358_c0_g2_i1.p1;TRINITY_DN3358_c0_g2_i3.p1;Zci_14066.1	0.0193329	0.283757	0.646618	TRINITY_DN3358_c0_g2_i1.p1;TRINITY_DN3358_c0_g2_i3.p1;Zci_14066.1				Zygnema	6	1
TRINITY_DN3400_c0_g2_i1.p1;TRINITY_DN7440_c0_g1_i3.p1;TRINITY_DN31555_c0_g1_i1.p1	0.111206	0.0913864	0.0818635	TRINITY_DN3400_c0_g2_i1.p1;TRINITY_DN7440_c0_g1_i3.p1;TRINITY_DN31555_c0_g1_i1.p1				Zygnema	6	1
TRINITY_DN34080_c2_g1_i1.p1;TRINITY_DN34080_c0_g1_i1.p2;Zci_02742.1	0.12118	0.546911	0.563329	TRINITY_DN34080_c2_g1_i1.p1;TRINITY_DN34080_c0_g1_i1.p2				Zygnema	6	1
TRINITY_DN352_c0_g2_i9.p1;TRINITY_DN352_c0_g2_i11.p1;TRINITY_DN352_c0_g1_i10.p1;TRINITY_DN352_c0_g2_i16.p1;TRINITY_DN352_c0_g2_i6.p2	0.62322	1.19581	1.79702	TRINITY_DN352_c0_g2_i9.p1;TRINITY_DN352_c0_g2_i11.p1;TRINITY_DN352_c0_g1_i10.p1;TRINITY_DN352_c0_g2_i16.p1;TRINITY_DN352_c0_g2_i6.p2				Zygnema	6	1
TRINITY_DN3615_c1_g1_i14.p1;TRINITY_DN3615_c1_g1_i9.p1	0.139682	-0.0573837	0.192237	TRINITY_DN3615_c1_g1_i14.p1;TRINITY_DN3615_c1_g1_i9.p1				Zygnema	6	1
TRINITY_DN3658_c0_g1_i2.p1;TRINITY_DN3658_c0_g1_i8.p1;Zci_13878.1	-1.2249	-0.372098	1.09635	TRINITY_DN3658_c0_g1_i2.p1;TRINITY_DN3658_c0_g1_i8.p1;Zci_13878.1				Zygnema	6	1
TRINITY_DN3660_c0_g1_i1.p1;TRINITY_DN3660_c0_g3_i4.p1;TRINITY_DN3660_c0_g3_i2.p1;Zci_14081.1	0.132641	0.215811	0.335474	TRINITY_DN3660_c0_g1_i1.p1;TRINITY_DN3660_c0_g3_i4.p1;TRINITY_DN3660_c0_g3_i2.p1				Zygnema	6	1
TRINITY_DN3670_c0_g3_i8.p1;TRINITY_DN3670_c0_g3_i5.p1;TRINITY_DN3670_c0_g3_i4.p1;TRINITY_DN3670_c0_g2_i1.p1;TRINITY_DN3670_c0_g3_i6.p1;Zci_10540.1	0.283612	0.181857	0.288317	TRINITY_DN3670_c0_g3_i8.p1;TRINITY_DN3670_c0_g3_i5.p1;TRINITY_DN3670_c0_g3_i4.p1;TRINITY_DN3670_c0_g2_i1.p1;TRINITY_DN3670_c0_g3_i6.p1;Zci_10540.1				Zygnema	6	1
TRINITY_DN3690_c0_g5_i1.p1;TRINITY_DN3690_c0_g1_i4.p1;TRINITY_DN3690_c0_g1_i5.p1	-0.666698	0.77139	0.869008	TRINITY_DN3690_c0_g5_i1.p1;TRINITY_DN3690_c0_g1_i4.p1;TRINITY_DN3690_c0_g1_i5.p1				Zygnema	6	1
TRINITY_DN3757_c1_g2_i3.p2;TRINITY_DN1788_c9_g1_i1.p2	0.060445	0.171663	0.557125	TRINITY_DN3757_c1_g2_i3.p2;TRINITY_DN1788_c9_g1_i1.p2				Zygnema	6	1
TRINITY_DN3891_c1_g1_i1.p1;TRINITY_DN3891_c2_g1_i2.p1;TRINITY_DN3891_c2_g1_i1.p1	-0.160122	-0.488783	1.27756	TRINITY_DN3891_c1_g1_i1.p1;TRINITY_DN3891_c2_g1_i2.p1;TRINITY_DN3891_c2_g1_i1.p1				Zygnema	6	1
TRINITY_DN4058_c0_g2_i1.p1;TRINITY_DN2425_c0_g5_i1.p1	-0.165446	0.159344	0.162469	TRINITY_DN4058_c0_g2_i1.p1;TRINITY_DN2425_c0_g5_i1.p1				Zygnema	6	1
TRINITY_DN4221_c0_g1_i1.p3	-0.0625107	-0.164525	0.139086	TRINITY_DN4221_c0_g1_i1.p3				Zygnema	6	1
TRINITY_DN4291_c0_g1_i1.p1	-0.960063	-0.343091	0.262949	TRINITY_DN4291_c0_g1_i1.p1				Zygnema	6	1
TRINITY_DN4314_c0_g1_i1.p1	0.401991	0.809912	1.51613	TRINITY_DN4314_c0_g1_i1.p1				Zygnema	6	1
TRINITY_DN45_c0_g2_i2.p1;Zci_15333.2;Zci_15333.1	-0.0149292	0.422724	0.644135	TRINITY_DN45_c0_g2_i2.p1				Zygnema	6	1
TRINITY_DN45496_c0_g1_i1.p1	-0.216714	-0.323283	0.324005	TRINITY_DN45496_c0_g1_i1.p1				Zygnema	6	1
TRINITY_DN45878_c0_g1_i1.p1;TRINITY_DN20266_c0_g3_i5.p1	-0.278043	-0.174089	0.221247	TRINITY_DN45878_c0_g1_i1.p1;TRINITY_DN20266_c0_g3_i5.p1				Zygnema	6	1
TRINITY_DN467_c1_g1_i8.p1	0.117622	0.0277988	0.0160934	TRINITY_DN467_c1_g1_i8.p1				Zygnema	6	1
TRINITY_DN520_c0_g3_i2.p1;TRINITY_DN520_c0_g1_i7.p1;TRINITY_DN520_c0_g1_i1.p1	1.43191	2.09533	1.57047	TRINITY_DN520_c0_g3_i2.p1;TRINITY_DN520_c0_g1_i7.p1;TRINITY_DN520_c0_g1_i1.p1				Zygnema	6	1
TRINITY_DN5478_c0_g1_i2.p2;TRINITY_DN5478_c0_g2_i3.p1;TRINITY_DN5478_c0_g2_i1.p1	0.0820282	0.100172	0.0256066	TRINITY_DN5478_c0_g1_i2.p2;TRINITY_DN5478_c0_g2_i3.p1;TRINITY_DN5478_c0_g2_i1.p1				Zygnema	6	1
TRINITY_DN5560_c0_g7_i1.p1;TRINITY_DN5560_c0_g4_i2.p1	-0.087088	-0.413622	0.915133	TRINITY_DN5560_c0_g7_i1.p1;TRINITY_DN5560_c0_g4_i2.p1				Zygnema	6	1
TRINITY_DN6536_c1_g7_i1.p1;TRINITY_DN6536_c1_g3_i3.p1	-0.242747	-0.309576	0.958278	TRINITY_DN6536_c1_g7_i1.p1;TRINITY_DN6536_c1_g3_i3.p1				Zygnema	6	1
TRINITY_DN6547_c0_g3_i2.p1;TRINITY_DN6547_c0_g3_i1.p1;TRINITY_DN6547_c0_g2_i3.p1;TRINITY_DN6547_c0_g2_i2.p1;TRINITY_DN6547_c0_g2_i1.p1	0.222969	0.639096	0.62362	TRINITY_DN6547_c0_g3_i2.p1;TRINITY_DN6547_c0_g3_i1.p1;TRINITY_DN6547_c0_g2_i3.p1;TRINITY_DN6547_c0_g2_i2.p1;TRINITY_DN6547_c0_g2_i1.p1				Zygnema	6	1
TRINITY_DN6991_c0_g1_i1.p1;TRINITY_DN6991_c0_g3_i3.p1;TRINITY_DN6991_c0_g3_i1.p1	0.2062	-0.19235	0.411965	TRINITY_DN6991_c0_g1_i1.p1;TRINITY_DN6991_c0_g3_i3.p1;TRINITY_DN6991_c0_g3_i1.p1				Zygnema	6	1
TRINITY_DN7379_c0_g1_i5.p1;TRINITY_DN7379_c0_g1_i1.p1;TRINITY_DN7379_c0_g2_i1.p1;Zci_02362.1	0.144265	-0.0113575	0.0856244	TRINITY_DN7379_c0_g1_i5.p1;TRINITY_DN7379_c0_g1_i1.p1;TRINITY_DN7379_c0_g2_i1.p1				Zygnema	6	1
TRINITY_DN7719_c0_g1_i1.p1	-0.0292236	0.788505	0.858583	TRINITY_DN7719_c0_g1_i1.p1				Zygnema	6	1
TRINITY_DN7874_c0_g5_i2.p1;Zci_09593.1	-0.394829	-0.738912	0.486108	TRINITY_DN7874_c0_g5_i2.p1				Zygnema	6	1
TRINITY_DN7973_c0_g1_i1.p1	0.0959385	-0.0270229	0.178144	TRINITY_DN7973_c0_g1_i1.p1				Zygnema	6	1
TRINITY_DN8012_c1_g1_i1.p1	0.504556	0.529924	0.616852	TRINITY_DN8012_c1_g1_i1.p1				Zygnema	6	1
TRINITY_DN8012_c1_g1_i4.p1	0.515129	0.578529	0.499318	TRINITY_DN8012_c1_g1_i4.p1				Zygnema	6	1
TRINITY_DN8019_c0_g1_i1.p1;TRINITY_DN11370_c2_g2_i4.p1;TRINITY_DN11370_c2_g2_i6.p1	-0.134353	0.159791	0.855322	TRINITY_DN8019_c0_g1_i1.p1;TRINITY_DN11370_c2_g2_i4.p1;TRINITY_DN11370_c2_g2_i6.p1				Zygnema	6	1
TRINITY_DN81320_c0_g1_i1.p1	0.161997	0.666685	0.49106	TRINITY_DN81320_c0_g1_i1.p1				Zygnema	6	1
TRINITY_DN81738_c0_g1_i1.p1;TRINITY_DN17859_c0_g1_i2.p1;Zci_07565.1	-0.254589	-0.77202	1.15192	TRINITY_DN81738_c0_g1_i1.p1;TRINITY_DN17859_c0_g1_i2.p1				Zygnema	6	1
TRINITY_DN8466_c0_g3_i1.p1;TRINITY_DN8466_c0_g2_i1.p1	0.67805	1.26178	2.53195	TRINITY_DN8466_c0_g3_i1.p1;TRINITY_DN8466_c0_g2_i1.p1				Zygnema	6	1
TRINITY_DN8468_c0_g1_i1.p1	0.251546	1.3809	1.3081	TRINITY_DN8468_c0_g1_i1.p1				Zygnema	6	1
TRINITY_DN8513_c0_g4_i1.p1;TRINITY_DN8513_c0_g1_i7.p2;TRINITY_DN8513_c0_g1_i1.p1	0.611528	0.0933987	0.427704	TRINITY_DN8513_c0_g4_i1.p1;TRINITY_DN8513_c0_g1_i7.p2;TRINITY_DN8513_c0_g1_i1.p1				Zygnema	6	1
TRINITY_DN8537_c1_g1_i1.p1;TRINITY_DN8537_c0_g1_i2.p1;TRINITY_DN8537_c0_g1_i1.p1	-0.104521	-0.0717701	0.0543672	TRINITY_DN8537_c1_g1_i1.p1;TRINITY_DN8537_c0_g1_i2.p1;TRINITY_DN8537_c0_g1_i1.p1				Zygnema	6	1
TRINITY_DN88_c0_g1_i5.p1;TRINITY_DN88_c0_g1_i17.p1;TRINITY_DN88_c0_g1_i11.p1;TRINITY_DN719_c1_g2_i7.p1;TRINITY_DN719_c1_g2_i4.p1;Zci_11412.7;Zci_11412.1;Zci_11412.6;Zci_11412.5;Zci_11412.4;Zci_11412.3;Zci_11412.2;Zci_11415.1	-0.371539	0.371696	0.331218	TRINITY_DN88_c0_g1_i5.p1;TRINITY_DN88_c0_g1_i17.p1;TRINITY_DN88_c0_g1_i11.p1;TRINITY_DN719_c1_g2_i7.p1				Zygnema	6	1
TRINITY_DN89_c0_g1_i2.p1;Zci_06952.4;Zci_06952.1;Zci_06952.3;Zci_06952.2	0.258067	0.520919	0.42319	TRINITY_DN89_c0_g1_i2.p1				Zygnema	6	1
TRINITY_DN89_c0_g1_i6.p1	-0.285929	2.11259	1.16575	TRINITY_DN89_c0_g1_i6.p1				Zygnema	6	1
TRINITY_DN9588_c0_g6_i3.p1;TRINITY_DN9588_c0_g1_i2.p1	-0.30392	-0.263864	0.301121	TRINITY_DN9588_c0_g6_i3.p1;TRINITY_DN9588_c0_g1_i2.p1				Zygnema	6	1
TRINITY_DN9724_c0_g1_i2.p1	0.0634323	-0.0721619	0.106571	TRINITY_DN9724_c0_g1_i2.p1				Zygnema	6	1
TRINITY_DN9752_c1_g10_i1.p1;TRINITY_DN405_c1_g7_i1.p1	-0.141613	0.100642	0.19319	TRINITY_DN9752_c1_g10_i1.p1;TRINITY_DN405_c1_g7_i1.p1				Zygnema	6	1
TRINITY_DN98695_c0_g1_i2.p1;TRINITY_DN98695_c0_g1_i1.p1;TRINITY_DN1311_c1_g1_i1.p1;Zci_14931.1	-0.0232811	-0.334721	1.05169	TRINITY_DN98695_c0_g1_i2.p1;TRINITY_DN98695_c0_g1_i1.p1;TRINITY_DN1311_c1_g1_i1.p1				Zygnema	6	1
TRINITY_DN99235_c0_g1_i1.p1;TRINITY_DN33796_c0_g1_i1.p1	0.0344284	-0.0302505	0.0471713	TRINITY_DN99235_c0_g1_i1.p1;TRINITY_DN33796_c0_g1_i1.p1				Zygnema	6	1
Zci_00003.1	0.12638	0.123581	0.149346	Zci_00003.1				Zygnema	6	1
Zci_00032.1	-0.137328	0.530161	0.567776	Zci_00032.1				Zygnema	6	1
Zci_00036.1	0.864304	1.6134	1.39733	Zci_00036.1				Zygnema	6	1
Zci_00057.1	-0.275365	-0.236711	0.465755	Zci_00057.1				Zygnema	6	1
Zci_00058.1	-0.372875	-0.346688	0.111434	Zci_00058.1				Zygnema	6	1
Zci_00071.1	-0.064748	-0.64304	1.59476	Zci_00071.1				Zygnema	6	1
Zci_00086.1;Zci_01093.1	-0.298145	-0.456285	0.349321	Zci_00086.1				Zygnema	6	1
Zci_00098.1	-0.0336067	-0.227217	0.411621	Zci_00098.1				Zygnema	6	1
Zci_00126.1	1.75698	2.35089	2.41069	Zci_00126.1				Zygnema	6	1
Zci_00155.1	0.146757	0.171906	0.0864784	Zci_00155.1				Zygnema	6	1
Zci_00179.1	0.285567	0.773666	0.364614	Zci_00179.1				Zygnema	6	1
Zci_00183.1	-0.164442	-0.121611	0.136835	Zci_00183.1				Zygnema	6	1
Zci_00213.1	0.103111	0.252946	0.081011	Zci_00213.1				Zygnema	6	1
Zci_00265.2;Zci_00265.1	-2.00085	-1.1523	0.398957	Zci_00265.2;Zci_00265.1				Zygnema	6	1
Zci_00320.1	0.0132919	0.539748	0.206862	Zci_00320.1				Zygnema	6	1
Zci_00323.1;Zci_00323.2	-0.536095	0.812976	0.796302	Zci_00323.1;Zci_00323.2				Zygnema	6	1
Zci_00344.1	-0.111462	0.589134	0.465223	Zci_00344.1				Zygnema	6	1
Zci_00364.1	-0.618608	0.0233089	0.267097	Zci_00364.1				Zygnema	6	1
Zci_00382.1	-0.471881	-0.0270111	0.258079	Zci_00382.1				Zygnema	6	1
Zci_00409.1	0.938134	1.77854	1.5836	Zci_00409.1				Zygnema	6	1
Zci_00419.1	-0.0186413	0.129405	0.11722	Zci_00419.1				Zygnema	6	1
Zci_00434.1	0.908601	1.7572	0.544745	Zci_00434.1				Zygnema	6	1
Zci_00445.1	0.115388	0.19027	0.32647	Zci_00445.1				Zygnema	6	1
Zci_00518.1;CON__Q3ZBD7	-0.289119	-0.342551	0.838592	Zci_00518.1				Zygnema	6	1
Zci_00522.1	0.151544	0.29711	0.209197	Zci_00522.1				Zygnema	6	1
Zci_00539.1	0.292105	0.149212	0.310679	Zci_00539.1				Zygnema	6	1
Zci_00589.1	-0.0330448	-0.0194717	0.0038738	Zci_00589.1				Zygnema	6	1
Zci_00615.2;Zci_00615.1	-0.0135738	0.333515	0.23871	Zci_00615.2;Zci_00615.1				Zygnema	6	1
Zci_00643.1	0.207766	0.163862	0.080283	Zci_00643.1				Zygnema	6	1
Zci_00667.2;Zci_00667.1	0.172584	0.642088	0.378569	Zci_00667.2;Zci_00667.1				Zygnema	6	1
Zci_00678.1	-0.198205	0.0168488	0.444099	Zci_00678.1				Zygnema	6	1
Zci_00682.1	0.020145	0.175574	0.207371	Zci_00682.1				Zygnema	6	1
Zci_00722.1	-0.190704	-0.137974	0.244116	Zci_00722.1				Zygnema	6	1
Zci_00727.1	0.334394	0.222468	0.422923	Zci_00727.1				Zygnema	6	1
Zci_00729.1	0.748991	0.817508	1.58931	Zci_00729.1				Zygnema	6	1
Zci_00732.1	-0.206395	-0.36061	0.646797	Zci_00732.1				Zygnema	6	1
Zci_00750.1	0.00662498	-0.573175	0.587693	Zci_00750.1				Zygnema	6	1
Zci_00767.1	0.724158	0.765134	0.589156	Zci_00767.1				Zygnema	6	1
Zci_00768.2;Zci_00768.1	-0.0736423	0.0725101	0.0623678	Zci_00768.2;Zci_00768.1				Zygnema	6	1
Zci_00770.1	0.0984489	-0.208954	0.836098	Zci_00770.1				Zygnema	6	1
Zci_00782.1	-0.0933537	-0.143618	0.0122079	Zci_00782.1				Zygnema	6	1
Zci_00822.1	0.583486	0.690918	1.29626	Zci_00822.1				Zygnema	6	1
Zci_00830.1	0.121984	-0.429091	1.87833	Zci_00830.1				Zygnema	6	1
Zci_00840.1	-0.173399	0.0550713	0.181068	Zci_00840.1				Zygnema	6	1
Zci_00856.1	0.0929947	0.283694	0.71813	Zci_00856.1				Zygnema	6	1
Zci_00859.1	-0.2014	0.659911	0.665608	Zci_00859.1				Zygnema	6	1
Zci_00927.2;Zci_00927.1;Zci_00927.3	-0.0988197	-0.412873	0.892121	Zci_00927.2;Zci_00927.1;Zci_00927.3				Zygnema	6	1
Zci_00955.1	0.0417923	-0.22072	0.392036	Zci_00955.1				Zygnema	6	1
Zci_01007.1;Zci_01007.2	-0.0298038	-0.538452	1.9334	Zci_01007.1;Zci_01007.2				Zygnema	6	1
Zci_01016.1	-0.303509	0.688126	1.11768	Zci_01016.1				Zygnema	6	1
Zci_01024.1;TRINITY_DN20866_c1_g1_i6.p1;TRINITY_DN20866_c1_g1_i2.p1	0.170688	0.186854	0.311304	Zci_01024.1				Zygnema	6	1
Zci_01096.1	0.271433	0.326708	0.382053	Zci_01096.1				Zygnema	6	1
Zci_01100.1	0.230237	0.494941	0.476683	Zci_01100.1				Zygnema	6	1
Zci_01160.1	-0.103787	-0.215886	0.117681	Zci_01160.1				Zygnema	6	1
Zci_01222.1	0.670087	1.15064	0.693417	Zci_01222.1				Zygnema	6	1
Zci_01274.1	0.050626	-0.340881	1.1288	Zci_01274.1				Zygnema	6	1
Zci_01292.1	-0.595163	-0.109382	0.280775	Zci_01292.1				Zygnema	6	1
Zci_01297.2;Zci_01297.1	0.0416599	0.395309	0.177186	Zci_01297.2;Zci_01297.1				Zygnema	6	1
Zci_01322.1	0.199635	-0.201492	0.37355	Zci_01322.1				Zygnema	6	1
Zci_01331.1	-0.53159	-0.683474	0.64167	Zci_01331.1				Zygnema	6	1
Zci_01420.1	-0.252797	-0.136759	0.335529	Zci_01420.1				Zygnema	6	1
Zci_01421.1	-0.644984	-0.507942	0.264262	Zci_01421.1				Zygnema	6	1
Zci_01436.1	-0.356947	-0.435542	0.938819	Zci_01436.1				Zygnema	6	1
Zci_01454.1	0.369549	0.666644	0.932706	Zci_01454.1				Zygnema	6	1
Zci_01456.1	-0.0554882	-0.199787	0.259986	Zci_01456.1				Zygnema	6	1
Zci_01475.1;Zci_01475.2	0.160759	-0.498122	0.801945	Zci_01475.1;Zci_01475.2				Zygnema	6	1
Zci_01510.1	0.604535	0.712429	0.860368	Zci_01510.1				Zygnema	6	1
Zci_01513.1	-0.140328	0.385632	1.57891	Zci_01513.1				Zygnema	6	1
Zci_01528.1	-0.0422184	-0.423378	2.36166	Zci_01528.1				Zygnema	6	1
Zci_01573.1	0.160831	-0.143697	0.470022	Zci_01573.1				Zygnema	6	1
Zci_01647.1	0.115744	0.577964	0.258887	Zci_01647.1				Zygnema	6	1
Zci_01655.1	0.208356	0.0734062	0.334463	Zci_01655.1				Zygnema	6	1
Zci_01710.1	0.293913	1.01495	0.851708	Zci_01710.1				Zygnema	6	1
Zci_01741.1	0.109159	-0.191303	0.543642	Zci_01741.1				Zygnema	6	1
Zci_01751.1	-0.683605	-0.698745	0.581962	Zci_01751.1				Zygnema	6	1
Zci_01765.1	0.178189	0.140683	0.180892	Zci_01765.1				Zygnema	6	1
Zci_01775.1	-0.231077	-0.226053	0.523634	Zci_01775.1				Zygnema	6	1
Zci_01799.1	0.116757	0.329493	0.563296	Zci_01799.1				Zygnema	6	1
Zci_01806.1	0.22771	0.36871	0.481983	Zci_01806.1				Zygnema	6	1
Zci_01822.3;Zci_01822.2;Zci_01822.1	0.0655884	0.252565	0.129619	Zci_01822.3;Zci_01822.2;Zci_01822.1				Zygnema	6	1
Zci_01824.2;Zci_01824.1	-0.409649	-1.11348	2.30652	Zci_01824.2;Zci_01824.1				Zygnema	6	1
Zci_01830.1	0.0532322	-0.0429199	0.0580779	Zci_01830.1				Zygnema	6	1
Zci_01857.1	0.0282475	0.15061	0.117823	Zci_01857.1				Zygnema	6	1
Zci_01904.1;Zci_01904.2	-0.79951	-1.0036	2.81016	Zci_01904.1;Zci_01904.2				Zygnema	6	1
Zci_01908.1	0.105092	0.172798	0.14054	Zci_01908.1				Zygnema	6	1
Zci_01936.3;Zci_01936.2;Zci_01936.1	0.197668	-0.49217	0.882476	Zci_01936.3;Zci_01936.2;Zci_01936.1				Zygnema	6	1
Zci_01944.1	0.0781158	0.0782642	0.0548774	Zci_01944.1				Zygnema	6	1
Zci_01945.1	0.0135452	-0.586685	0.491741	Zci_01945.1				Zygnema	6	1
Zci_01946.1;Zci_01946.2	0.0719666	0.127155	0.0310674	Zci_01946.1;Zci_01946.2				Zygnema	6	1
Zci_01971.1	0.217415	0.0261818	0.486381	Zci_01971.1				Zygnema	6	1
Zci_02001.1;Zci_06630.1	0.363288	0.194927	0.762731	Zci_02001.1				Zygnema	6	1
Zci_02010.2;Zci_02010.1	-0.0492851	-0.378315	0.669278	Zci_02010.2;Zci_02010.1				Zygnema	6	1
Zci_02018.1;Zci_02018.2	0.114108	0.707956	0.624257	Zci_02018.1;Zci_02018.2				Zygnema	6	1
Zci_02019.1	-0.358168	0.404627	0.344637	Zci_02019.1				Zygnema	6	1
Zci_02020.1	0.13172	0.208706	0.190005	Zci_02020.1				Zygnema	6	1
Zci_02042.1	-0.627475	-1.19949	1.32478	Zci_02042.1				Zygnema	6	1
Zci_02059.1;Zci_02059.2	0.135731	0.0754333	0.0917079	Zci_02059.1;Zci_02059.2				Zygnema	6	1
Zci_02085.1	0.0656471	-0.0440762	0.0817544	Zci_02085.1				Zygnema	6	1
Zci_02095.1	-0.278132	0.213611	0.488574	Zci_02095.1				Zygnema	6	1
Zci_02117.1	0.357792	0.387573	0.627769	Zci_02117.1				Zygnema	6	1
Zci_02119.1	0.425568	0.637607	0.348804	Zci_02119.1				Zygnema	6	1
Zci_02140.1	0.0057621	-0.123046	0.187216	Zci_02140.1				Zygnema	6	1
Zci_02165.1	0.403584	-0.0445831	0.460016	Zci_02165.1				Zygnema	6	1
Zci_02176.1	-0.145452	-0.0496769	0.075871	Zci_02176.1				Zygnema	6	1
Zci_02177.1	-0.120082	-0.0108047	0.190707	Zci_02177.1				Zygnema	6	1
Zci_02178.1	-0.0767822	0.465982	0.7555	Zci_02178.1				Zygnema	6	1
Zci_02209.1	0.135249	-0.0884586	0.219117	Zci_02209.1				Zygnema	6	1
Zci_02240.1	0.269131	0.685942	1.75691	Zci_02240.1				Zygnema	6	1
Zci_02288.1	-0.139883	0.0950996	0.212206	Zci_02288.1				Zygnema	6	1
Zci_02339.1	0.321358	0.827446	1.08323	Zci_02339.1				Zygnema	6	1
Zci_02351.2;Zci_02351.1	-0.0550953	-0.0115952	0.0406904	Zci_02351.2;Zci_02351.1				Zygnema	6	1
Zci_02358.1	0.144882	0.158433	0.139886	Zci_02358.1				Zygnema	6	1
Zci_02375.1	-0.0129097	0.435973	0.397987	Zci_02375.1				Zygnema	6	1
Zci_02430.1	-0.0359665	-0.0455059	0.0391481	Zci_02430.1				Zygnema	6	1
Zci_02434.1	0.0944035	-1.2203	1.13818	Zci_02434.1				Zygnema	6	1
Zci_02462.1	-0.176962	-0.0537952	0.040609	Zci_02462.1				Zygnema	6	1
Zci_02499.1	-0.262922	0.702551	1.0338	Zci_02499.1				Zygnema	6	1
Zci_02502.1	0.150247	0.830006	0.735537	Zci_02502.1				Zygnema	6	1
Zci_02506.1	0.0251976	0.0220707	0.00235368	Zci_02506.1				Zygnema	6	1
Zci_02533.1	0.396677	0.708842	1.09846	Zci_02533.1				Zygnema	6	1
Zci_02538.1	0.0103214	0.107565	0.10546	Zci_02538.1				Zygnema	6	1
Zci_02621.1;Zci_02621.2	0.0813358	0.541061	0.603357	Zci_02621.1;Zci_02621.2				Zygnema	6	1
Zci_02632.1	0.0508053	-0.112723	0.337527	Zci_02632.1				Zygnema	6	1
Zci_02658.1	-0.0917412	0.333953	0.674949	Zci_02658.1				Zygnema	6	1
Zci_02662.1;Zci_02662.2	-0.125525	0.607497	0.478846	Zci_02662.1;Zci_02662.2				Zygnema	6	1
Zci_02664.1	-0.493936	-0.560661	0.899912	Zci_02664.1				Zygnema	6	1
Zci_02667.1	0.153781	0.502485	0.406918	Zci_02667.1				Zygnema	6	1
Zci_02669.1	0.132652	-0.00621185	0.0554208	Zci_02669.1				Zygnema	6	1
Zci_02685.1	0.230855	0.280428	0.428162	Zci_02685.1				Zygnema	6	1
Zci_02701.1	0.156055	-0.11002	0.324759	Zci_02701.1				Zygnema	6	1
Zci_02748.1	0.0396961	-0.144049	0.224425	Zci_02748.1				Zygnema	6	1
Zci_02764.1	-0.47607	-0.303353	0.26441	Zci_02764.1				Zygnema	6	1
Zci_02769.1	0.0226799	0.343901	0.41839	Zci_02769.1				Zygnema	6	1
Zci_02798.1	0.186359	0.0728252	0.339299	Zci_02798.1				Zygnema	6	1
Zci_02839.1	-0.174363	-0.206533	0.611506	Zci_02839.1				Zygnema	6	1
Zci_02862.1	0.000572205	0.193446	0.16606	Zci_02862.1				Zygnema	6	1
Zci_02895.1	0.0373699	0.371943	0.661308	Zci_02895.1				Zygnema	6	1
Zci_02917.1	-0.287986	0.2297	0.315251	Zci_02917.1				Zygnema	6	1
Zci_02925.1	-0.121826	0.665003	0.489289	Zci_02925.1				Zygnema	6	1
Zci_02936.1	-0.146891	-0.320211	0.143144	Zci_02936.1				Zygnema	6	1
Zci_02963.1	-0.181911	-0.430428	0.620781	Zci_02963.1				Zygnema	6	1
Zci_02967.1	0.614429	1.46135	1.62196	Zci_02967.1				Zygnema	6	1
Zci_02973.1	-0.321693	-0.657729	1.30342	Zci_02973.1				Zygnema	6	1
Zci_03008.1	-0.0622276	0.167445	0.137789	Zci_03008.1				Zygnema	6	1
Zci_03009.1	-0.023315	0.0212746	0.0070708	Zci_03009.1				Zygnema	6	1
Zci_03090.1	0.0809109	-0.170739	0.391019	Zci_03090.1				Zygnema	6	1
Zci_03097.1	-0.354808	-0.867646	0.503763	Zci_03097.1				Zygnema	6	1
Zci_03128.1	0.415029	-0.0566662	0.164998	Zci_03128.1				Zygnema	6	1
Zci_03137.1	-0.0333134	0.209344	0.385574	Zci_03137.1				Zygnema	6	1
Zci_03161.1	0.16497	0.598199	0.729877	Zci_03161.1				Zygnema	6	1
Zci_03166.2;Zci_03166.1	0.257862	0.0784603	0.167965	Zci_03166.2;Zci_03166.1				Zygnema	6	1
Zci_03169.1	-0.117628	0.0324451	0.0531782	Zci_03169.1				Zygnema	6	1
Zci_03174.2;Zci_03174.1;Zci_03174.3	0.494759	0.65644	0.404359	Zci_03174.2;Zci_03174.1;Zci_03174.3				Zygnema	6	1
Zci_03193.1	0.172735	-0.0452854	0.279507	Zci_03193.1				Zygnema	6	1
Zci_03196.1	-0.222263	-0.244604	0.233115	Zci_03196.1				Zygnema	6	1
Zci_03203.1	0.123512	0.639958	0.369181	Zci_03203.1				Zygnema	6	1
Zci_03213.1	0.126402	-0.284656	0.355751	Zci_03213.1				Zygnema	6	1
Zci_03267.1	0.203086	0.71369	0.655432	Zci_03267.1				Zygnema	6	1
Zci_03269.1	0.764565	1.82406	1.88514	Zci_03269.1				Zygnema	6	1
Zci_03270.1	0.34089	0.650607	0.61864	Zci_03270.1				Zygnema	6	1
Zci_03286.1	0.136757	-0.0306503	0.0552261	Zci_03286.1				Zygnema	6	1
Zci_03317.1	-0.00686264	-0.333164	1.85847	Zci_03317.1				Zygnema	6	1
Zci_03382.1	0.795196	0.910961	0.754607	Zci_03382.1				Zygnema	6	1
Zci_03392.1	0.234408	0.336579	0.219088	Zci_03392.1				Zygnema	6	1
Zci_03409.1	0.0324955	-0.720262	0.2595	Zci_03409.1				Zygnema	6	1
Zci_03424.1	-0.488699	0.106816	0.277145	Zci_03424.1				Zygnema	6	1
Zci_03448.1	0.273626	0.97083	0.659208	Zci_03448.1				Zygnema	6	1
Zci_03465.1	0.269787	0.00843086	0.296006	Zci_03465.1				Zygnema	6	1
Zci_03469.1	0.218414	-0.243439	1.39473	Zci_03469.1				Zygnema	6	1
Zci_03494.1	-0.00904159	0.0591835	0.0131271	Zci_03494.1				Zygnema	6	1
Zci_03518.1	1.07389	0.900482	0.704182	Zci_03518.1				Zygnema	6	1
Zci_03607.1	-0.215403	-0.237947	0.347286	Zci_03607.1				Zygnema	6	1
Zci_03618.1	-0.0440666	-0.313443	0.157289	Zci_03618.1				Zygnema	6	1
Zci_03633.1	0.141666	0.289984	0.32194	Zci_03633.1				Zygnema	6	1
Zci_03646.1	0.0275017	0.168272	0.125036	Zci_03646.1				Zygnema	6	1
Zci_03647.1	-0.291042	-0.0823292	0.135533	Zci_03647.1				Zygnema	6	1
Zci_03665.1	0.11773	0.127895	0.0268681	Zci_03665.1				Zygnema	6	1
Zci_03684.1	-0.365506	-0.040139	0.242279	Zci_03684.1				Zygnema	6	1
Zci_03686.1	-0.229634	0.205343	0.176873	Zci_03686.1				Zygnema	6	1
Zci_03690.1;Zci_08235.1	0.0285393	1.65917	1.33351	Zci_03690.1				Zygnema	6	1
Zci_03698.1	0.130012	0.57111	1.00203	Zci_03698.1				Zygnema	6	1
Zci_03706.1	0.309781	-0.560902	0.983477	Zci_03706.1				Zygnema	6	1
Zci_03721.2;Zci_03721.1	0.0152161	0.664466	0.819915	Zci_03721.2;Zci_03721.1				Zygnema	6	1
Zci_03724.1	-0.0455883	0.302703	0.376347	Zci_03724.1				Zygnema	6	1
Zci_03734.1	0.307788	0.422322	0.667419	Zci_03734.1				Zygnema	6	1
Zci_03752.1	0.0496624	-0.0585205	0.0174265	Zci_03752.1				Zygnema	6	1
Zci_03762.1;Zci_03760.1	-0.0929493	0.00646896	0.0173668	Zci_03762.1;Zci_03760.1				Zygnema	6	1
Zci_03766.1;Zci_12805.1	-0.0259182	-0.201173	0.572096	Zci_03766.1				Zygnema	6	1
Zci_03848.1	0.358145	0.372526	0.432215	Zci_03848.1				Zygnema	6	1
Zci_03889.1	-0.125656	0.322838	0.235597	Zci_03889.1				Zygnema	6	1
Zci_03906.1	0.683508	1.88569	0.815091	Zci_03906.1				Zygnema	6	1
Zci_03936.1;Zci_00410.1	-0.0137417	0.209494	0.273595	Zci_03936.1				Zygnema	6	1
Zci_03939.1	0.133467	-0.355577	1.32577	Zci_03939.1				Zygnema	6	1
Zci_03984.1	0.269606	0.803542	0.715093	Zci_03984.1				Zygnema	6	1
Zci_03987.1	0.521792	0.70536	0.893425	Zci_03987.1				Zygnema	6	1
Zci_04008.1	0.0520336	-0.0306362	0.0116004	Zci_04008.1				Zygnema	6	1
Zci_04015.1	-0.113346	-0.379143	1.04909	Zci_04015.1				Zygnema	6	1
Zci_04021.2;Zci_04021.3;Zci_04021.1;Zci_04021.4;Zci_04021.5	0.171716	1.84244	0.700614	Zci_04021.2;Zci_04021.3;Zci_04021.1;Zci_04021.4;Zci_04021.5				Zygnema	6	1
Zci_04027.2;Zci_04027.1	0.0546646	-0.00825195	0.0302414	Zci_04027.2;Zci_04027.1				Zygnema	6	1
Zci_04081.1	0.112054	0.143232	0.0777726	Zci_04081.1				Zygnema	6	1
Zci_04123.1	0.104077	0.0380505	0.0316766	Zci_04123.1				Zygnema	6	1
Zci_04160.1	-0.019194	0.0784256	0.0474212	Zci_04160.1				Zygnema	6	1
Zci_04187.1	0.256906	0.318129	2.16071	Zci_04187.1				Zygnema	6	1
Zci_04201.1	0.0624832	-0.393674	1.94012	Zci_04201.1				Zygnema	6	1
Zci_04224.2;Zci_04224.1	-0.0353439	-0.145756	0.210238	Zci_04224.2;Zci_04224.1				Zygnema	6	1
Zci_04227.1	-0.28655	-0.404333	1.27344	Zci_04227.1				Zygnema	6	1
Zci_04246.1	0.371517	0.274791	0.875288	Zci_04246.1				Zygnema	6	1
Zci_04263.1	-0.263922	-0.263137	0.470726	Zci_04263.1				Zygnema	6	1
Zci_04285.1	-0.0719139	0.680999	1.25832	Zci_04285.1				Zygnema	6	1
Zci_04305.1	-0.0238674	-0.108244	0.0640559	Zci_04305.1				Zygnema	6	1
Zci_04314.1	0.789224	0.742885	1.35467	Zci_04314.1				Zygnema	6	1
Zci_04316.1	-0.663899	-0.0653038	0.464417	Zci_04316.1				Zygnema	6	1
Zci_04332.1	0.656224	0.404867	0.383487	Zci_04332.1				Zygnema	6	1
Zci_04342.1	-0.271565	-0.177221	0.379819	Zci_04342.1				Zygnema	6	1
Zci_04351.1	0.270894	-0.636184	0.632074	Zci_04351.1				Zygnema	6	1
Zci_04352.2	0.232765	0.182622	0.332127	Zci_04352.2				Zygnema	6	1
Zci_04355.1;Zci_04355.2	0.614512	0.503141	0.824895	Zci_04355.1;Zci_04355.2				Zygnema	6	1
Zci_04387.1	-0.117715	0.26111	0.273603	Zci_04387.1				Zygnema	6	1
Zci_04388.1	0.0473843	0.499947	0.558168	Zci_04388.1				Zygnema	6	1
Zci_04401.1	-0.193354	-0.53616	1.79679	Zci_04401.1				Zygnema	6	1
Zci_04403.1	-0.0394848	-0.515075	0.368317	Zci_04403.1				Zygnema	6	1
Zci_04405.1	0.0318066	0.197401	0.0763592	Zci_04405.1				Zygnema	6	1
Zci_04422.1	-0.00075798	0.101948	0.063061	Zci_04422.1				Zygnema	6	1
Zci_04462.1	-0.167194	0.163212	0.447081	Zci_04462.1				Zygnema	6	1
Zci_04467.1	-0.737424	-0.474603	0.434553	Zci_04467.1				Zygnema	6	1
Zci_04496.2;Zci_04496.1;Zci_04444.1	0.285222	0.609372	1.55386	Zci_04496.2;Zci_04496.1				Zygnema	6	1
Zci_04518.2;Zci_04518.1	-0.118922	0.00450096	0.0499428	Zci_04518.2;Zci_04518.1				Zygnema	6	1
Zci_04549.1	-0.0193085	-0.346872	1.22193	Zci_04549.1				Zygnema	6	1
Zci_04587.1	0.222473	0.709931	0.784852	Zci_04587.1				Zygnema	6	1
Zci_04600.1	-0.0653088	-0.395065	1.17001	Zci_04600.1				Zygnema	6	1
Zci_04606.1	-0.278967	2.15805	1.68299	Zci_04606.1				Zygnema	6	1
Zci_04614.1	0.167879	0.0408592	0.252891	Zci_04614.1				Zygnema	6	1
Zci_04638.1	0.329057	0.614541	0.268783	Zci_04638.1				Zygnema	6	1
Zci_04639.1	-0.46776	-0.437626	1.57986	Zci_04639.1				Zygnema	6	1
Zci_04648.1	0.215546	0.52794	0.575493	Zci_04648.1				Zygnema	6	1
Zci_04668.1	0.100042	0.608863	0.502525	Zci_04668.1				Zygnema	6	1
Zci_04688.1	-0.107186	-0.106801	0.0743428	Zci_04688.1				Zygnema	6	1
Zci_04697.1	-0.33202	-0.47389	0.460751	Zci_04697.1				Zygnema	6	1
Zci_04699.1	-0.0763378	-0.119442	0.0773744	Zci_04699.1				Zygnema	6	1
Zci_04700.1	-0.122007	0.0258869	0.179575	Zci_04700.1				Zygnema	6	1
Zci_04770.1	0.0703941	-0.204757	1.36244	Zci_04770.1				Zygnema	6	1
Zci_04773.1	-0.23602	-0.3178	0.614703	Zci_04773.1				Zygnema	6	1
Zci_04780.1	0.401117	0.621465	1.29593	Zci_04780.1				Zygnema	6	1
Zci_04788.1	-0.250812	-0.623088	1.42767	Zci_04788.1				Zygnema	6	1
Zci_04790.1	0.0783398	-0.259111	0.687281	Zci_04790.1				Zygnema	6	1
Zci_04821.1	-0.119474	0.280431	0.224109	Zci_04821.1				Zygnema	6	1
Zci_04835.1	0.0616623	0.00517616	0.042675	Zci_04835.1				Zygnema	6	1
Zci_04869.2;Zci_04869.1	-0.0423153	-0.290983	1.0725	Zci_04869.2;Zci_04869.1				Zygnema	6	1
Zci_04887.1	0.111177	0.210023	0.221555	Zci_04887.1				Zygnema	6	1
Zci_04890.1	-0.454411	0.578198	1.04614	Zci_04890.1				Zygnema	6	1
Zci_04892.1	-0.159976	0.342025	1.57831	Zci_04892.1				Zygnema	6	1
Zci_04909.1	-0.0453224	-0.295962	0.808576	Zci_04909.1				Zygnema	6	1
Zci_04913.1	0.186905	0.66983	0.644552	Zci_04913.1				Zygnema	6	1
Zci_04929.1	-0.0128639	0.0923527	0.0343604	Zci_04929.1				Zygnema	6	1
Zci_04931.1	0.194625	-0.263752	0.67899	Zci_04931.1				Zygnema	6	1
Zci_04932.1	0.0379868	-0.583344	0.51662	Zci_04932.1				Zygnema	6	1
Zci_04973.3;Zci_04973.2;Zci_04973.1	0.217302	0.842289	0.414783	Zci_04973.3;Zci_04973.2;Zci_04973.1				Zygnema	6	1
Zci_04992.1	-0.451464	-0.349285	0.363948	Zci_04992.1				Zygnema	6	1
Zci_05024.2;Zci_05024.1;Zci_10274.1	-0.00288734	0.0893345	0.063498	Zci_05024.2;Zci_05024.1				Zygnema	6	1
Zci_05049.2;Zci_05049.1	0.0743061	0.277654	0.263615	Zci_05049.2;Zci_05049.1				Zygnema	6	1
Zci_05072.1	0.273546	0.994917	0.651898	Zci_05072.1				Zygnema	6	1
Zci_05086.1;TRINITY_DN11369_c1_g1_i6.p1;TRINITY_DN11369_c1_g1_i8.p1	0.0389206	0.352227	0.397501	Zci_05086.1				Zygnema	6	1
Zci_05087.2;Zci_05087.1	0.123823	-0.0601143	0.12139	Zci_05087.2;Zci_05087.1				Zygnema	6	1
Zci_05111.1	0.0253994	0.0277981	0.00314895	Zci_05111.1				Zygnema	6	1
Zci_05144.1	-0.191438	-0.371572	1.05861	Zci_05144.1				Zygnema	6	1
Zci_05150.2;Zci_05150.1	-0.202808	-0.311721	0.205448	Zci_05150.2;Zci_05150.1				Zygnema	6	1
Zci_05180.1	0.541182	1.16526	0.650911	Zci_05180.1				Zygnema	6	1
Zci_05185.1	0.134435	0.702768	0.818214	Zci_05185.1				Zygnema	6	1
Zci_05192.1	0.0741619	-0.119197	0.319236	Zci_05192.1				Zygnema	6	1
Zci_05196.1	-0.127697	-0.543712	0.23903	Zci_05196.1				Zygnema	6	1
Zci_05202.1	-0.122256	0.356967	0.129764	Zci_05202.1				Zygnema	6	1
Zci_05231.1	0.108412	0.0509006	0.0629326	Zci_05231.1				Zygnema	6	1
Zci_05232.2;Zci_05232.1	-0.0424564	-0.00898781	0.00169598	Zci_05232.2;Zci_05232.1				Zygnema	6	1
Zci_05241.1	0.0426209	-0.0385952	0.0507687	Zci_05241.1				Zygnema	6	1
Zci_05309.2;Zci_05309.1;Zci_05309.3	0.16848	-0.149221	0.474987	Zci_05309.2;Zci_05309.1;Zci_05309.3				Zygnema	6	1
Zci_05321.5;Zci_05321.4	-0.462492	-0.296268	0.366331	Zci_05321.5;Zci_05321.4				Zygnema	6	1
Zci_05332.1	0.232431	-0.219021	0.670868	Zci_05332.1				Zygnema	6	1
Zci_05364.1	-0.040012	-0.176364	0.267991	Zci_05364.1				Zygnema	6	1
Zci_05395.1	1.28189	1.05884	1.15608	Zci_05395.1				Zygnema	6	1
Zci_05424.1;Zci_12509.1	-0.183025	0.668475	1.37852	Zci_05424.1				Zygnema	6	1
Zci_05427.1	0.0992409	0.573124	0.258717	Zci_05427.1				Zygnema	6	1
Zci_05437.1	-0.299295	-0.299502	1.61712	Zci_05437.1				Zygnema	6	1
Zci_05438.1	-0.253745	-0.329793	0.427229	Zci_05438.1				Zygnema	6	1
Zci_05446.1	0.430714	1.03447	0.98173	Zci_05446.1				Zygnema	6	1
Zci_05467.1	0.145356	0.186191	0.136374	Zci_05467.1				Zygnema	6	1
Zci_05499.1	-0.736257	-0.119314	0.485815	Zci_05499.1				Zygnema	6	1
Zci_05529.1	-0.828959	-0.490723	1.26745	Zci_05529.1				Zygnema	6	1
Zci_05558.1	0.039341	-0.169073	0.133373	Zci_05558.1				Zygnema	6	1
Zci_05560.1	-0.102329	0.364137	0.366266	Zci_05560.1				Zygnema	6	1
Zci_05568.1	0.224934	0.532721	0.835206	Zci_05568.1				Zygnema	6	1
Zci_05702.1	0.118482	0.07743	0.0715918	Zci_05702.1				Zygnema	6	1
Zci_05721.1	-0.239536	0.495692	0.663944	Zci_05721.1				Zygnema	6	1
Zci_05769.1;Zci_05769.2	0.068824	-0.0719379	0.175806	Zci_05769.1;Zci_05769.2				Zygnema	6	1
Zci_05780.1	-0.15578	0.18061	0.432204	Zci_05780.1				Zygnema	6	1
Zci_05791.1	0.0600456	0.148413	0.0614135	Zci_05791.1				Zygnema	6	1
Zci_05795.1	-0.180708	-0.100066	0.144243	Zci_05795.1				Zygnema	6	1
Zci_05816.1	0.227701	1.05767	0.615908	Zci_05816.1				Zygnema	6	1
Zci_05844.1	0.280964	0.246961	0.161347	Zci_05844.1				Zygnema	6	1
Zci_05857.1	-0.104638	-0.213604	0.230473	Zci_05857.1				Zygnema	6	1
Zci_05909.1	1.42649	1.21074	1.06156	Zci_05909.1				Zygnema	6	1
Zci_05966.1	-0.149585	-0.692816	0.630645	Zci_05966.1				Zygnema	6	1
Zci_05967.1	0.301068	-0.160299	0.0545994	Zci_05967.1				Zygnema	6	1
Zci_05974.1;Zci_05968.1	-0.221936	-0.847674	1.07173	Zci_05974.1;Zci_05968.1				Zygnema	6	1
Zci_05982.3;Zci_05982.2;Zci_05982.1	0.0809025	0.00434189	0.0572136	Zci_05982.3;Zci_05982.2;Zci_05982.1				Zygnema	6	1
Zci_06045.1;Zci_06045.2;Zci_00360.1	0.217112	-0.122241	1.56531	Zci_06045.1;Zci_06045.2				Zygnema	6	1
Zci_06112.1	-0.129256	-0.741671	1.04197	Zci_06112.1				Zygnema	6	1
Zci_06115.1	0.0909122	0.14571	0.15566	Zci_06115.1				Zygnema	6	1
Zci_06192.1	-0.2452	-0.560062	0.816127	Zci_06192.1				Zygnema	6	1
Zci_06217.1	-0.199016	-0.278318	0.311811	Zci_06217.1				Zygnema	6	1
Zci_06221.1;Zci_06245.1	-0.550942	0.320901	0.862006	Zci_06221.1				Zygnema	6	1
Zci_06248.1	0.00439529	0.361459	0.770269	Zci_06248.1				Zygnema	6	1
Zci_06249.1	0.0766941	0.311802	0.69585	Zci_06249.1				Zygnema	6	1
Zci_06324.1	-0.222594	-0.212868	0.128436	Zci_06324.1				Zygnema	6	1
Zci_06350.1	-0.133197	-0.347117	0.380181	Zci_06350.1				Zygnema	6	1
Zci_06352.1	-0.0274185	0.0810429	0.0161755	Zci_06352.1				Zygnema	6	1
Zci_06365.1	-0.368657	-0.834033	1.67756	Zci_06365.1				Zygnema	6	1
Zci_06383.1	0.184238	-0.606853	0.6571	Zci_06383.1				Zygnema	6	1
Zci_06408.1	0.14266	-0.32876	0.723364	Zci_06408.1				Zygnema	6	1
Zci_06439.2;Zci_06439.1	-0.0111248	0.0172367	0.000464304	Zci_06439.2;Zci_06439.1				Zygnema	6	1
Zci_06444.1	0.983681	0.828636	0.559877	Zci_06444.1				Zygnema	6	1
Zci_06458.1	0.0983646	0.129184	0.109173	Zci_06458.1				Zygnema	6	1
Zci_06483.1	-0.118948	-0.282281	0.646789	Zci_06483.1				Zygnema	6	1
Zci_06485.1	0.529361	1.12414	0.492509	Zci_06485.1				Zygnema	6	1
Zci_06580.1	-0.0911255	-0.554376	0.793518	Zci_06580.1				Zygnema	6	1
Zci_06593.1;Zci_05378.1	-0.612163	0.701541	1.64107	Zci_06593.1				Zygnema	6	1
Zci_06678.1	0.788884	2.28606	1.78008	Zci_06678.1				Zygnema	6	1
Zci_06719.1	-0.194701	-0.0580719	0.476899	Zci_06719.1				Zygnema	6	1
Zci_06722.2;Zci_06722.1	-0.145965	0.276265	0.414261	Zci_06722.2;Zci_06722.1				Zygnema	6	1
Zci_06723.1	0.326519	0.438562	0.69481	Zci_06723.1				Zygnema	6	1
Zci_06807.1	0.0645741	-0.00484734	0.0305308	Zci_06807.1				Zygnema	6	1
Zci_06813.2;Zci_06813.1	0.293748	0.00826454	0.122806	Zci_06813.2;Zci_06813.1				Zygnema	6	1
Zci_06832.1	-0.409346	-0.75951	1.85788	Zci_06832.1				Zygnema	6	1
Zci_06846.2;Zci_06846.1	-0.167069	-0.0155914	0.141496	Zci_06846.2;Zci_06846.1				Zygnema	6	1
Zci_06869.1	0.709381	1.03671	0.984506	Zci_06869.1				Zygnema	6	1
Zci_06891.2;Zci_06891.1	0.36229	0.668332	0.342204	Zci_06891.2;Zci_06891.1				Zygnema	6	1
Zci_07019.1;TRINITY_DN1846_c0_g1_i14.p2;Zci_06996.1	0.446524	-0.480829	0.630715	Zci_07019.1;TRINITY_DN1846_c0_g1_i14.p2				Zygnema	6	1
Zci_07026.1	-0.0824047	0.553142	0.624603	Zci_07026.1				Zygnema	6	1
Zci_07029.1	2.21236	2.61705	1.53361	Zci_07029.1				Zygnema	6	1
Zci_07031.1	-0.0220364	0.0114529	0.00645032	Zci_07031.1				Zygnema	6	1
Zci_07033.1	1.09533	0.914687	1.65001	Zci_07033.1				Zygnema	6	1
Zci_07052.1	-0.061253	0.131765	0.165331	Zci_07052.1				Zygnema	6	1
Zci_07064.2	1.16062	1.89106	1.69788	Zci_07064.2				Zygnema	6	1
Zci_07065.1	-0.441162	-0.869446	1.85886	Zci_07065.1				Zygnema	6	1
Zci_07068.1	0.565659	0.643013	1.16289	Zci_07068.1				Zygnema	6	1
Zci_07082.1	0.7442	0.382941	0.948885	Zci_07082.1				Zygnema	6	1
Zci_07085.1	-0.526892	-0.808083	0.304374	Zci_07085.1				Zygnema	6	1
Zci_07090.1	-0.701815	1.86653	1.6675	Zci_07090.1				Zygnema	6	1
Zci_07125.1	-0.00385513	0.094738	0.0458174	Zci_07125.1				Zygnema	6	1
Zci_07183.1	-0.485116	0.055035	0.477123	Zci_07183.1				Zygnema	6	1
Zci_07188.1	0.0855743	0.0766441	0.0689428	Zci_07188.1				Zygnema	6	1
Zci_07203.1	-0.0314129	0.203831	0.151689	Zci_07203.1				Zygnema	6	1
Zci_07242.1	-0.391019	-0.510013	0.46609	Zci_07242.1				Zygnema	6	1
Zci_07258.1	0.0875462	0.152953	0.0321628	Zci_07258.1				Zygnema	6	1
Zci_07264.1	0.108184	0.52458	0.407754	Zci_07264.1				Zygnema	6	1
Zci_07272.1	-0.0949898	-0.232267	0.254985	Zci_07272.1				Zygnema	6	1
Zci_07276.1;Zci_07276.2	-0.11844	-0.0522587	0.0338076	Zci_07276.1;Zci_07276.2				Zygnema	6	1
Zci_07278.1	-0.910956	-1.2533	1.20461	Zci_07278.1				Zygnema	6	1
Zci_07291.1	-0.0770462	0.131244	0.175061	Zci_07291.1				Zygnema	6	1
Zci_07296.1	-0.0165665	0.481236	0.764893	Zci_07296.1				Zygnema	6	1
Zci_07300.1	0.218162	0.0257225	0.380195	Zci_07300.1				Zygnema	6	1
Zci_07350.1	0.0532024	0.0623062	0.0282992	Zci_07350.1				Zygnema	6	1
Zci_07363.1;Zci_07362.1	0.122641	0.315148	0.276508	Zci_07363.1				Zygnema	6	1
Zci_07364.2;Zci_07364.1	-0.167521	-0.323273	1.55082	Zci_07364.2;Zci_07364.1				Zygnema	6	1
Zci_07365.1	0.163298	0.230109	0.164785	Zci_07365.1				Zygnema	6	1
Zci_07426.1	-0.400098	-0.483241	0.971116	Zci_07426.1				Zygnema	6	1
Zci_07507.1	0.0657669	0.339118	0.277045	Zci_07507.1				Zygnema	6	1
Zci_07582.1	0.0720016	0.398605	0.252579	Zci_07582.1				Zygnema	6	1
Zci_07588.1	0.478725	0.320395	0.212995	Zci_07588.1				Zygnema	6	1
Zci_07589.1	0.460999	0.20987	1.44031	Zci_07589.1				Zygnema	6	1
Zci_07622.1;Zci_07619.1	0.203844	-0.0252045	0.144325	Zci_07622.1;Zci_07619.1				Zygnema	6	1
Zci_07647.1;Zci_07645.1;Zci_07645.2	0.490266	1.14442	1.98513	Zci_07647.1				Zygnema	6	1
Zci_07679.1	0.131478	2.60798	1.27631	Zci_07679.1				Zygnema	6	1
Zci_07698.1	0.172878	-0.287045	1.15633	Zci_07698.1				Zygnema	6	1
Zci_07718.1	0.0561546	0.63037	0.369356	Zci_07718.1				Zygnema	6	1
Zci_07724.1	0.168966	0.450956	0.587229	Zci_07724.1				Zygnema	6	1
Zci_07732.2;Zci_07732.1	0.427143	0.604634	0.467567	Zci_07732.2;Zci_07732.1				Zygnema	6	1
Zci_07825.1	-0.0946575	-0.525574	1.83539	Zci_07825.1				Zygnema	6	1
Zci_07836.1;Zci_07837.1;Zci_07827.1	0.488811	1.1405	0.421199	Zci_07836.1;Zci_07837.1;Zci_07827.1				Zygnema	6	1
Zci_07842.1	0.435884	0.220664	0.490698	Zci_07842.1				Zygnema	6	1
Zci_07867.1	0.0824394	0.0749168	0.0717778	Zci_07867.1				Zygnema	6	1
Zci_07905.1	0.558055	-0.0663143	0.466657	Zci_07905.1				Zygnema	6	1
Zci_07923.1	-0.131017	-0.0525269	0.0668899	Zci_07923.1				Zygnema	6	1
Zci_07939.1	-0.161485	-0.276005	1.24813	Zci_07939.1				Zygnema	6	1
Zci_07941.1	0.000645447	0.0560463	0.0136598	Zci_07941.1				Zygnema	6	1
Zci_07965.1	0.22055	-0.238729	0.243343	Zci_07965.1				Zygnema	6	1
Zci_07971.1;Zci_07971.2	0.0674664	0.291879	0.165226	Zci_07971.1;Zci_07971.2				Zygnema	6	1
Zci_07977.1	-0.000532532	0.968839	1.84532	Zci_07977.1				Zygnema	6	1
Zci_07996.1	-0.516594	0.733871	0.460796	Zci_07996.1				Zygnema	6	1
Zci_08012.5;Zci_08012.4;Zci_08012.3;Zci_08012.2;Zci_08012.1	-0.00223007	-0.210924	0.0934351	Zci_08012.5;Zci_08012.4;Zci_08012.3;Zci_08012.2;Zci_08012.1				Zygnema	6	1
Zci_08018.1	0.481415	0.457956	0.475018	Zci_08018.1				Zygnema	6	1
Zci_08031.1	0.129972	0.157518	0.0813592	Zci_08031.1				Zygnema	6	1
Zci_08052.1	1.33899	1.51945	0.695006	Zci_08052.1				Zygnema	6	1
Zci_08147.1	0.137105	1.07992	0.375557	Zci_08147.1				Zygnema	6	1
Zci_08157.1	-0.225357	-0.886237	1.99162	Zci_08157.1				Zygnema	6	1
Zci_08159.1	-0.0507893	-0.340675	0.512194	Zci_08159.1				Zygnema	6	1
Zci_08256.1	0.0592373	0.189007	0.168093	Zci_08256.1				Zygnema	6	1
Zci_08274.1	-0.0473991	-0.312801	0.690214	Zci_08274.1				Zygnema	6	1
Zci_08283.2;Zci_08283.1	-0.289364	-0.460857	0.832931	Zci_08283.2;Zci_08283.1				Zygnema	6	1
Zci_08302.1	0.124217	0.389458	0.536713	Zci_08302.1				Zygnema	6	1
Zci_08303.1	-0.197722	0.609174	0.447954	Zci_08303.1				Zygnema	6	1
Zci_08305.1	0.184103	0.321782	0.428423	Zci_08305.1				Zygnema	6	1
Zci_08327.1	-0.0113735	-0.311517	0.775659	Zci_08327.1				Zygnema	6	1
Zci_08335.1	0.0794144	-0.0701973	0.0432477	Zci_08335.1				Zygnema	6	1
Zci_08363.1	-0.0285713	-0.160973	0.152529	Zci_08363.1				Zygnema	6	1
Zci_08403.1	0.194415	-0.377045	1.76672	Zci_08403.1				Zygnema	6	1
Zci_08404.1	-0.566136	-0.148101	0.192034	Zci_08404.1				Zygnema	6	1
Zci_08565.1	-0.0465084	-0.787167	0.906419	Zci_08565.1				Zygnema	6	1
Zci_08643.1	0.305294	0.218393	0.841173	Zci_08643.1				Zygnema	6	1
Zci_08660.1	-0.837049	-0.580702	1.59851	Zci_08660.1				Zygnema	6	1
Zci_08677.2;Zci_08677.1	-0.0586803	-0.207498	0.175774	Zci_08677.2;Zci_08677.1				Zygnema	6	1
Zci_08721.1	-0.237698	-0.466843	0.854743	Zci_08721.1				Zygnema	6	1
Zci_08740.1	-0.079134	-0.365562	0.852415	Zci_08740.1				Zygnema	6	1
Zci_08759.1;Zci_08759.3;Zci_08759.2;Zci_08754.1;Zci_08755.1	-0.122837	-0.341372	0.428308	Zci_08759.1;Zci_08759.3;Zci_08759.2				Zygnema	6	1
Zci_08788.1	0.346795	0.414997	0.516499	Zci_08788.1				Zygnema	6	1
Zci_08806.1	0.327178	0.55843	0.190837	Zci_08806.1				Zygnema	6	1
Zci_08808.1	0.264027	0.210183	0.662723	Zci_08808.1				Zygnema	6	1
Zci_08822.1	-0.102341	-0.582423	1.41599	Zci_08822.1				Zygnema	6	1
Zci_08832.1;Zci_08832.2	0.234758	0.109235	0.147206	Zci_08832.1;Zci_08832.2				Zygnema	6	1
Zci_08848.1	-0.070002	0.137568	0.472114	Zci_08848.1				Zygnema	6	1
Zci_08853.1	-0.251501	0.15628	0.169467	Zci_08853.1				Zygnema	6	1
Zci_08867.1;Zci_08867.2	0.361067	0.387526	0.508625	Zci_08867.1;Zci_08867.2				Zygnema	6	1
Zci_08869.1	-0.606641	-0.247111	0.670571	Zci_08869.1				Zygnema	6	1
Zci_08896.1	-0.0370972	-0.0306713	0.00460799	Zci_08896.1				Zygnema	6	1
Zci_08921.1	-1.4896	-1.2296	1.05111	Zci_08921.1				Zygnema	6	1
Zci_09028.1	-0.141027	0.470485	0.818343	Zci_09028.1				Zygnema	6	1
Zci_09033.1	-0.0260067	0.415445	0.174593	Zci_09033.1				Zygnema	6	1
Zci_09119.1	-0.131838	-0.160437	0.273766	Zci_09119.1				Zygnema	6	1
Zci_09126.1	0.214992	0.37661	0.411612	Zci_09126.1				Zygnema	6	1
Zci_09131.1	0.304688	0.125211	0.125736	Zci_09131.1				Zygnema	6	1
Zci_09188.1	0.390012	0.773014	1.14271	Zci_09188.1				Zygnema	6	1
Zci_09204.1	-0.385862	-0.190498	0.190328	Zci_09204.1				Zygnema	6	1
Zci_09246.1	0.00709038	0.376095	0.548938	Zci_09246.1				Zygnema	6	1
Zci_09294.1	0.224847	0.201706	0.120874	Zci_09294.1				Zygnema	6	1
Zci_09338.1	0.217052	1.00762	0.935018	Zci_09338.1				Zygnema	6	1
Zci_09372.1	-0.303228	0.731302	0.71817	Zci_09372.1				Zygnema	6	1
Zci_09387.1;Zci_09387.2	0.301009	0.635667	1.21178	Zci_09387.1;Zci_09387.2				Zygnema	6	1
Zci_09413.1	-0.0395145	0.0594391	0.116463	Zci_09413.1				Zygnema	6	1
Zci_09422.1	-0.112634	-0.120251	0.111344	Zci_09422.1				Zygnema	6	1
Zci_09428.1	-0.334578	-0.440431	0.656534	Zci_09428.1				Zygnema	6	1
Zci_09438.1	-0.121842	0.271054	0.290946	Zci_09438.1				Zygnema	6	1
Zci_09447.1	0.269415	-0.0418003	1.35148	Zci_09447.1				Zygnema	6	1
Zci_09489.3;Zci_09489.2;Zci_09489.1	0.196655	0.220203	0.435225	Zci_09489.3;Zci_09489.2;Zci_09489.1				Zygnema	6	1
Zci_09507.2;Zci_09507.1	0.142591	0.936848	0.990077	Zci_09507.2;Zci_09507.1				Zygnema	6	1
Zci_09519.1	-0.116895	0.479944	0.399555	Zci_09519.1				Zygnema	6	1
Zci_09607.1	-0.0960823	0.0579739	0.0497069	Zci_09607.1				Zygnema	6	1
Zci_09621.1	-0.0874088	0.211166	0.261771	Zci_09621.1				Zygnema	6	1
Zci_09671.1	0.356157	0.318048	0.2217	Zci_09671.1				Zygnema	6	1
Zci_09720.1	0.167779	0.1506	0.221209	Zci_09720.1				Zygnema	6	1
Zci_09734.1	-0.046027	0.221992	1.3225	Zci_09734.1				Zygnema	6	1
Zci_09753.2;Zci_09753.1	-0.0112328	0.0294258	0.0127853	Zci_09753.2;Zci_09753.1				Zygnema	6	1
Zci_09772.1	-0.314546	-1.03192	0.404035	Zci_09772.1				Zygnema	6	1
Zci_09851.1	-0.229434	-0.305498	0.362268	Zci_09851.1				Zygnema	6	1
Zci_09854.1;Zci_09865.1	-0.0116608	-0.0325634	0.00159885	Zci_09854.1				Zygnema	6	1
Zci_09888.1	0.0517258	0.197119	0.0555843	Zci_09888.1				Zygnema	6	1
Zci_09986.1	0.442355	1.23104	0.571945	Zci_09986.1				Zygnema	6	1
Zci_10025.1	0.0572472	0.426108	0.402967	Zci_10025.1				Zygnema	6	1
Zci_10034.2	-0.272705	-0.584153	2.28445	Zci_10034.2				Zygnema	6	1
Zci_10058.1	0.155909	0.204449	0.190881	Zci_10058.1				Zygnema	6	1
Zci_10093.1	0.365474	-0.282001	0.209706	Zci_10093.1				Zygnema	6	1
Zci_10158.1	0.107148	0.248543	0.146274	Zci_10158.1				Zygnema	6	1
Zci_10174.1	-0.0479355	-0.23437	0.461428	Zci_10174.1				Zygnema	6	1
Zci_10190.2;Zci_10190.1;Zci_10190.3	0.192943	-0.225708	0.159078	Zci_10190.2;Zci_10190.1;Zci_10190.3				Zygnema	6	1
Zci_10236.1	0.0266827	-0.177464	0.196597	Zci_10236.1				Zygnema	6	1
Zci_10266.1;Zci_10266.2	0.00569458	0.275352	0.151902	Zci_10266.1;Zci_10266.2				Zygnema	6	1
Zci_10290.2;Zci_10290.1;Zci_10289.2;Zci_10289.1;Zci_10289.3	-0.106505	-0.146434	0.133982	Zci_10290.2;Zci_10290.1;Zci_10289.2;Zci_10289.1;Zci_10289.3				Zygnema	6	1
Zci_10322.1	-0.000112915	-0.258885	0.265933	Zci_10322.1				Zygnema	6	1
Zci_10350.1	0.158555	0.00154572	0.0287607	Zci_10350.1				Zygnema	6	1
Zci_10379.1;Zci_10379.2;Zci_10347.1	0.33545	0.104007	0.358256	Zci_10379.1;Zci_10379.2				Zygnema	6	1
Zci_10386.1;Zci_10386.2	-0.0125782	0.44235	0.779836	Zci_10386.1				Zygnema	6	1
Zci_10392.1	-0.364331	-0.504552	0.629717	Zci_10392.1				Zygnema	6	1
Zci_10400.1	-0.034639	-0.0640728	0.0324205	Zci_10400.1				Zygnema	6	1
Zci_10443.1;Zci_10443.2	0.0893574	0.325021	0.123944	Zci_10443.1;Zci_10443.2				Zygnema	6	1
Zci_10457.1	0.140655	0.0423328	0.0398674	Zci_10457.1				Zygnema	6	1
Zci_10484.1	-0.668354	0.22535	0.614284	Zci_10484.1				Zygnema	6	1
Zci_10507.1	0.304901	0.609855	0.322161	Zci_10507.1				Zygnema	6	1
Zci_10513.2;Zci_10513.1	0.191969	1.32663	0.91129	Zci_10513.2;Zci_10513.1				Zygnema	6	1
Zci_10560.1;Zci_09258.1	-0.352542	0.323496	0.231973	Zci_10560.1				Zygnema	6	1
Zci_10568.1	-0.0617321	1.38596	0.562019	Zci_10568.1				Zygnema	6	1
Zci_10596.1	0.0510689	0.167735	0.299145	Zci_10596.1				Zygnema	6	1
Zci_10651.1	0.210537	-0.0983238	0.714344	Zci_10651.1				Zygnema	6	1
Zci_10652.1	-0.0755058	-0.468684	0.96491	Zci_10652.1				Zygnema	6	1
Zci_10654.1	0.224134	0.642137	0.435176	Zci_10654.1				Zygnema	6	1
Zci_10664.1	0.358931	0.712249	0.750902	Zci_10664.1				Zygnema	6	1
Zci_10666.1	-0.373845	0.150499	0.201652	Zci_10666.1				Zygnema	6	1
Zci_10680.1	0.267321	0.750602	0.960807	Zci_10680.1				Zygnema	6	1
Zci_10685.1	0.47967	0.0149273	0.323006	Zci_10685.1				Zygnema	6	1
Zci_10754.1	0.965775	1.44411	0.767644	Zci_10754.1				Zygnema	6	1
Zci_10774.1	-0.0762833	0.295533	0.68838	Zci_10774.1				Zygnema	6	1
Zci_10782.1	0.0307083	-0.369025	1.45495	Zci_10782.1				Zygnema	6	1
Zci_10810.1	-0.343553	-0.146994	0.369766	Zci_10810.1				Zygnema	6	1
Zci_10842.1	0.0422771	0.288182	0.143682	Zci_10842.1				Zygnema	6	1
Zci_10849.1	-0.211742	-0.631322	0.911763	Zci_10849.1				Zygnema	6	1
Zci_10855.1	-0.142096	-0.290575	0.123501	Zci_10855.1				Zygnema	6	1
Zci_10871.3;Zci_10871.4;Zci_10871.2;Zci_10871.1;Zci_10871.5	-0.0785557	-0.17822	0.293936	Zci_10871.3;Zci_10871.4;Zci_10871.2;Zci_10871.1;Zci_10871.5				Zygnema	6	1
Zci_10898.1	0.139574	0.160649	0.156202	Zci_10898.1				Zygnema	6	1
Zci_10914.1	0.313483	0.706641	1.08409	Zci_10914.1				Zygnema	6	1
Zci_10929.1;Zci_15826.1;Zci_15826.2	-0.142162	0.942599	1.10776	Zci_10929.1				Zygnema	6	1
Zci_10944.1	-0.129498	-0.284275	0.585911	Zci_10944.1				Zygnema	6	1
Zci_11046.1	0.196724	-0.182574	0.610855	Zci_11046.1				Zygnema	6	1
Zci_11049.1	0.113335	0.409462	0.417314	Zci_11049.1				Zygnema	6	1
Zci_11077.1	-0.0342579	-0.141052	0.152154	Zci_11077.1				Zygnema	6	1
Zci_11079.1	0.135897	-0.399898	2.29077	Zci_11079.1				Zygnema	6	1
Zci_11114.1	0.397745	-0.146353	0.295499	Zci_11114.1				Zygnema	6	1
Zci_11137.3;Zci_11137.2;Zci_11137.4;Zci_11137.1	0.718293	1.18352	1.71688	Zci_11137.3;Zci_11137.2;Zci_11137.4				Zygnema	6	1
Zci_11164.1	-0.19252	0.230276	0.40713	Zci_11164.1				Zygnema	6	1
Zci_11201.2;Zci_11201.1	-0.320927	-0.489492	1.13378	Zci_11201.2;Zci_11201.1				Zygnema	6	1
Zci_11220.1	1.63942	1.72041	1.11141	Zci_11220.1				Zygnema	6	1
Zci_11351.1	-0.107378	-0.172889	0.19878	Zci_11351.1				Zygnema	6	1
Zci_11356.1	-0.227255	0.288871	0.408705	Zci_11356.1				Zygnema	6	1
Zci_11364.1	0.034169	0.183677	0.346098	Zci_11364.1				Zygnema	6	1
Zci_11427.2;Zci_11427.1	0.445552	0.321682	1.56341	Zci_11427.2;Zci_11427.1				Zygnema	6	1
Zci_11438.3;Zci_11438.2;Zci_11438.4;Zci_11438.1	0.189159	0.296322	0.293996	Zci_11438.3;Zci_11438.2;Zci_11438.4;Zci_11438.1				Zygnema	6	1
Zci_11476.1	0.664157	0.323191	0.479713	Zci_11476.1				Zygnema	6	1
Zci_11486.1;Zci_11486.2	0.116388	0.721456	0.423834	Zci_11486.1;Zci_11486.2				Zygnema	6	1
Zci_11519.1	0.248426	0.253205	0.404481	Zci_11519.1				Zygnema	6	1
Zci_11520.1;Zci_09477.1	-0.16481	0.170441	0.621742	Zci_11520.1				Zygnema	6	1
Zci_11569.1	0.366437	0.4326	0.736116	Zci_11569.1				Zygnema	6	1
Zci_11585.1	-0.234388	-0.4344	1.09981	Zci_11585.1				Zygnema	6	1
Zci_11588.1	0.254523	-0.0717651	0.229289	Zci_11588.1				Zygnema	6	1
Zci_11594.1	0.20284	0.255111	0.330116	Zci_11594.1				Zygnema	6	1
Zci_11597.1	-0.960272	0.0429199	0.761696	Zci_11597.1				Zygnema	6	1
Zci_11769.1;Zci_11776.4;Zci_11776.2;Zci_11776.3;Zci_11776.1	-0.504737	0.0592323	0.452818	Zci_11769.1;Zci_11776.4;Zci_11776.2;Zci_11776.3;Zci_11776.1				Zygnema	6	1
Zci_11791.1	0.173827	0.0585716	0.140837	Zci_11791.1				Zygnema	6	1
Zci_11807.1	0.177543	0.0735359	0.0811854	Zci_11807.1				Zygnema	6	1
Zci_11840.1	-0.314122	-0.999847	2.51574	Zci_11840.1				Zygnema	6	1
Zci_11859.1	-0.0373306	0.380481	0.456799	Zci_11859.1				Zygnema	6	1
Zci_11880.1	-0.426999	0.797253	1.01876	Zci_11880.1				Zygnema	6	1
Zci_11889.1	0.214884	0.0854385	0.427526	Zci_11889.1				Zygnema	6	1
Zci_11907.1	0.452173	0.89439	0.756224	Zci_11907.1				Zygnema	6	1
Zci_11910.1	-0.460574	-0.661386	0.978275	Zci_11910.1				Zygnema	6	1
Zci_11918.1;Zci_11918.3;Zci_11918.2	-0.0132942	0.413275	0.769225	Zci_11918.1;Zci_11918.3;Zci_11918.2				Zygnema	6	1
Zci_11937.1	-0.112112	-0.29231	0.45393	Zci_11937.1				Zygnema	6	1
Zci_11939.1	-1.64458	0.29245	1.18765	Zci_11939.1				Zygnema	6	1
Zci_11975.1	0.469213	0.217573	1.06484	Zci_11975.1				Zygnema	6	1
Zci_12005.1;Zci_12005.2	-0.107308	0.111442	0.0585524	Zci_12005.1;Zci_12005.2				Zygnema	6	1
Zci_12032.1	0.124494	0.405202	0.468275	Zci_12032.1				Zygnema	6	1
Zci_12046.1	-0.139775	1.09073	1.85858	Zci_12046.1				Zygnema	6	1
Zci_12109.1	0.84198	1.01864	1.01884	Zci_12109.1				Zygnema	6	1
Zci_12165.1	0.610056	-0.621645	0.601382	Zci_12165.1				Zygnema	6	1
Zci_12173.1	-0.0316189	-0.239436	0.123263	Zci_12173.1				Zygnema	6	1
Zci_12183.1	0.170517	-0.0129551	0.230622	Zci_12183.1				Zygnema	6	1
Zci_12195.1	-0.216722	0.203037	0.21562	Zci_12195.1				Zygnema	6	1
Zci_12243.2;Zci_12243.1	-0.804804	-1.23126	1.24224	Zci_12243.2;Zci_12243.1				Zygnema	6	1
Zci_12272.1	-0.0205055	-0.142389	0.0945272	Zci_12272.1				Zygnema	6	1
Zci_12289.1;Zci_12289.2;Zci_12270.1;Zci_12286.1;Zci_12270.2;Zci_12270.3;Zci_12270.6;Zci_12270.5	0.220629	0.749602	1.59055	Zci_12289.1;Zci_12289.2				Zygnema	6	1
Zci_12352.1	-0.851054	0.0267345	0.706645	Zci_12352.1				Zygnema	6	1
Zci_12382.1	-0.404053	-0.144677	0.261015	Zci_12382.1				Zygnema	6	1
Zci_12383.1	-0.223107	-0.126466	0.374043	Zci_12383.1				Zygnema	6	1
Zci_12386.1	-1.43752	-0.278732	1.14579	Zci_12386.1				Zygnema	6	1
Zci_12395.1	0.172281	0.445432	0.472012	Zci_12395.1				Zygnema	6	1
Zci_12413.1;Zci_12413.2	0.795239	0.421444	0.367048	Zci_12413.1;Zci_12413.2				Zygnema	6	1
Zci_12422.1	0.281884	0.364766	0.243375	Zci_12422.1				Zygnema	6	1
Zci_12461.1	-0.325353	-0.565476	1.15544	Zci_12461.1				Zygnema	6	1
Zci_12463.1	-0.17704	-0.443093	0.483686	Zci_12463.1				Zygnema	6	1
Zci_12483.1	0.646763	0.962406	0.485548	Zci_12483.1				Zygnema	6	1
Zci_12488.1	0.58327	0.763689	0.206801	Zci_12488.1				Zygnema	6	1
Zci_12517.1	0.654724	0.237198	0.647581	Zci_12517.1				Zygnema	6	1
Zci_12533.1	0.363469	0.0596779	0.495933	Zci_12533.1				Zygnema	6	1
Zci_12659.1	-0.214871	-0.00304069	0.179982	Zci_12659.1				Zygnema	6	1
Zci_12741.1	0.149417	-0.1226	0.324547	Zci_12741.1				Zygnema	6	1
Zci_12761.1	0.0863407	0.199623	0.203238	Zci_12761.1				Zygnema	6	1
Zci_13000.1;Zci_13135.1	0.362893	0.982726	1.25772	Zci_13000.1				Zygnema	6	1
Zci_13043.1	-0.0889545	0.208324	0.0349267	Zci_13043.1				Zygnema	6	1
Zci_13044.1	0.256496	0.108787	0.416164	Zci_13044.1				Zygnema	6	1
Zci_13045.2;Zci_13045.1	0.247784	-0.394607	0.740092	Zci_13045.2;Zci_13045.1				Zygnema	6	1
Zci_13084.1	-0.326699	-0.5605	1.795	Zci_13084.1				Zygnema	6	1
Zci_13091.1	0.177958	-0.125525	0.23007	Zci_13091.1				Zygnema	6	1
Zci_13098.1	0.284639	0.52892	0.0738082	Zci_13098.1				Zygnema	6	1
Zci_13102.1	0.475026	0.610202	0.369804	Zci_13102.1				Zygnema	6	1
Zci_13187.1	0.0985916	0.366448	0.706693	Zci_13187.1				Zygnema	6	1
Zci_13218.1	0.218488	0.0827957	0.0473032	Zci_13218.1				Zygnema	6	1
Zci_13243.1	0.925243	1.41268	1.13185	Zci_13243.1				Zygnema	6	1
Zci_13244.1	-0.00774651	0.110435	0.0156241	Zci_13244.1				Zygnema	6	1
Zci_13255.1	0.104095	0.074321	0.0155841	Zci_13255.1				Zygnema	6	1
Zci_13259.1	0.276257	0.817515	0.541724	Zci_13259.1				Zygnema	6	1
Zci_13320.1	-0.0436321	-0.082169	0.0572511	Zci_13320.1				Zygnema	6	1
Zci_13331.1	-0.114527	-0.0998646	0.219007	Zci_13331.1				Zygnema	6	1
Zci_13339.1;Zci_14029.3;Zci_14043.1;Zci_14035.2;Zci_14035.1;Zci_14029.1;Zci_14029.2	0.261092	0.124459	0.075573	Zci_13339.1				Zygnema	6	1
Zci_13353.2;Zci_13353.1	0.0212311	-0.206808	0.182123	Zci_13353.2;Zci_13353.1				Zygnema	6	1
Zci_13361.1	-0.257711	0.49362	0.292662	Zci_13361.1				Zygnema	6	1
Zci_13365.1;Zci_13365.2;Zci_13363.1	0.10595	-0.0856136	0.0405506	Zci_13365.1;Zci_13365.2				Zygnema	6	1
Zci_13424.1;Zci_13424.2;Zci_13424.3	0.0508682	0.219603	0.301727	Zci_13424.1;Zci_13424.2;Zci_13424.3				Zygnema	6	1
Zci_13425.1	-0.317175	-0.571152	0.708931	Zci_13425.1				Zygnema	6	1
Zci_13444.1	0.41178	0.0999146	0.588753	Zci_13444.1				Zygnema	6	1
Zci_13463.1	-0.236226	-0.329233	0.517528	Zci_13463.1				Zygnema	6	1
Zci_13465.1	-0.270199	-0.436242	1.29713	Zci_13465.1				Zygnema	6	1
Zci_13481.1;Zci_13479.1	0.0585136	0.156025	0.0209429	Zci_13481.1;Zci_13479.1				Zygnema	6	1
Zci_13490.1	0.069035	0.621291	0.627414	Zci_13490.1				Zygnema	6	1
Zci_13494.1	-0.0928589	0.490566	0.540231	Zci_13494.1				Zygnema	6	1
Zci_13499.1	-0.211697	-0.00791512	0.143909	Zci_13499.1				Zygnema	6	1
Zci_13508.1	-0.0163792	-0.00841599	0.00106359	Zci_13508.1				Zygnema	6	1
Zci_13611.1	0.00156784	-0.146852	0.234823	Zci_13611.1				Zygnema	6	1
Zci_13614.1	-0.118816	0.527395	1.1491	Zci_13614.1				Zygnema	6	1
Zci_13656.1	-0.108612	-0.193665	0.1969	Zci_13656.1				Zygnema	6	1
Zci_13699.1	-0.366524	0.333026	0.563706	Zci_13699.1				Zygnema	6	1
Zci_13756.1	0.0342533	0.104807	0.0867691	Zci_13756.1				Zygnema	6	1
Zci_13774.1	0.242786	0.829922	0.658389	Zci_13774.1				Zygnema	6	1
Zci_13777.1	-0.111015	-0.0804115	0.0135824	Zci_13777.1				Zygnema	6	1
Zci_13788.1;Zci_13788.2;Zci_11984.1	0.194175	0.327234	0.216157	Zci_13788.1;Zci_13788.2				Zygnema	6	1
Zci_13807.1	0.187969	0.170672	0.159304	Zci_13807.1				Zygnema	6	1
Zci_13810.1;Zci_13810.2	-0.212739	-0.0648083	0.0840704	Zci_13810.1;Zci_13810.2				Zygnema	6	1
Zci_13849.1	-0.418723	0.0995625	0.656505	Zci_13849.1				Zygnema	6	1
Zci_13892.1	-0.659117	-0.61424	0.403234	Zci_13892.1				Zygnema	6	1
Zci_14053.1	0.104118	0.657266	0.712953	Zci_14053.1				Zygnema	6	1
Zci_14054.1	0.0173637	0.131572	0.0426969	Zci_14054.1				Zygnema	6	1
Zci_14068.1	0.162577	0.596523	0.494438	Zci_14068.1				Zygnema	6	1
Zci_14069.1	0.158266	-0.0585091	0.22381	Zci_14069.1				Zygnema	6	1
Zci_14070.1	-0.126706	-0.0604874	0.0471282	Zci_14070.1				Zygnema	6	1
Zci_14073.1	0.203012	0.104289	0.365218	Zci_14073.1				Zygnema	6	1
Zci_14138.1	0.114322	0.557281	0.38897	Zci_14138.1				Zygnema	6	1
Zci_14240.1	-0.164635	-0.384956	0.82965	Zci_14240.1				Zygnema	6	1
Zci_14285.2;Zci_14285.1	0.236021	0.542454	0.241275	Zci_14285.2;Zci_14285.1				Zygnema	6	1
Zci_14326.1;Zci_14326.2	-0.142408	-0.138027	0.444776	Zci_14326.1;Zci_14326.2				Zygnema	6	1
Zci_14330.2;Zci_14330.1;Zci_14330.3	-0.0222874	0.40761	0.743381	Zci_14330.2;Zci_14330.1;Zci_14330.3				Zygnema	6	1
Zci_14331.1	0.0752533	-0.184817	0.489174	Zci_14331.1				Zygnema	6	1
Zci_14420.1	-0.0101406	0.0547886	0.0366435	Zci_14420.1				Zygnema	6	1
Zci_14438.1	-0.524064	-0.479002	1.2629	Zci_14438.1				Zygnema	6	1
Zci_14439.1;CON__ENSEMBL:ENSBTAP00000025008	0.0224312	0.0258751	0.00329803	Zci_14439.1				Zygnema	6	1
Zci_14469.1;Zci_14469.2	0.159049	0.152689	0.137739	Zci_14469.1;Zci_14469.2				Zygnema	6	1
Zci_14482.1	-0.151945	0.236845	0.306202	Zci_14482.1				Zygnema	6	1
Zci_14495.1	-0.105892	0.101859	0.0460645	Zci_14495.1				Zygnema	6	1
Zci_14518.1;Zci_14518.2;Zci_14518.3;Zci_14518.5;Zci_14518.4	0.32702	0.695581	0.576379	Zci_14518.1;Zci_14518.2;Zci_14518.3;Zci_14518.5;Zci_14518.4				Zygnema	6	1
Zci_14574.2;Zci_14574.1	0.0147255	0.205279	0.117207	Zci_14574.2;Zci_14574.1				Zygnema	6	1
Zci_14576.1	0.0475399	-0.485204	2.1396	Zci_14576.1				Zygnema	6	1
Zci_14579.1	-0.127023	-0.18387	0.131765	Zci_14579.1				Zygnema	6	1
Zci_14639.1	0.521807	0.846435	0.840315	Zci_14639.1				Zygnema	6	1
Zci_14657.1;Zci_14657.3;Zci_14657.2	-0.0871304	-0.197286	0.267346	Zci_14657.1;Zci_14657.3;Zci_14657.2				Zygnema	6	1
Zci_14659.1	-0.0842739	0.220582	0.33258	Zci_14659.1				Zygnema	6	1
Zci_14703.1	0.247846	0.0344563	0.142954	Zci_14703.1				Zygnema	6	1
Zci_14707.1	-0.243002	0.0591297	0.0921637	Zci_14707.1				Zygnema	6	1
Zci_14712.2;Zci_14712.1	-0.162867	-0.0160412	0.152788	Zci_14712.2;Zci_14712.1				Zygnema	6	1
Zci_14743.1	0.0370163	0.035667	0.0166056	Zci_14743.1				Zygnema	6	1
Zci_14753.1	0.244989	-0.235962	0.536277	Zci_14753.1				Zygnema	6	1
Zci_14755.1	-0.118188	-0.060268	0.0562355	Zci_14755.1				Zygnema	6	1
Zci_14760.1	-0.30134	-0.101955	0.532203	Zci_14760.1				Zygnema	6	1
Zci_14773.1	0.515902	1.3051	0.729276	Zci_14773.1				Zygnema	6	1
Zci_14782.1;Zci_14782.2	0.0191418	-0.378447	0.139914	Zci_14782.1;Zci_14782.2				Zygnema	6	1
Zci_14784.1	0.00370789	0.492306	0.567644	Zci_14784.1				Zygnema	6	1
Zci_14809.1	-0.0674335	0.16948	0.0643847	Zci_14809.1				Zygnema	6	1
Zci_14810.1	0.283485	0.679269	1.01944	Zci_14810.1				Zygnema	6	1
Zci_14824.1;Zci_14824.2	0.088792	-0.357488	0.254855	Zci_14824.1;Zci_14824.2				Zygnema	6	1
Zci_14844.1	0.000844193	0.0489666	0.00541511	Zci_14844.1				Zygnema	6	1
Zci_14884.1	0.064386	0.232773	0.354032	Zci_14884.1				Zygnema	6	1
Zci_14888.1	0.139615	0.103252	0.135522	Zci_14888.1				Zygnema	6	1
Zci_14898.1	-0.0307816	-0.338537	0.258218	Zci_14898.1				Zygnema	6	1
Zci_14982.1	-0.139435	0.00258255	0.27453	Zci_14982.1				Zygnema	6	1
Zci_14983.1;Zci_14983.2	0.0421551	-0.290171	0.436704	Zci_14983.1;Zci_14983.2				Zygnema	6	1
Zci_15006.1	0.126257	0.249651	0.298323	Zci_15006.1				Zygnema	6	1
Zci_15054.2;Zci_15054.1	-0.221036	0.019083	0.0641423	Zci_15054.2;Zci_15054.1				Zygnema	6	1
Zci_15074.1	0.172211	1.03648	0.703266	Zci_15074.1				Zygnema	6	1
Zci_15082.2;Zci_15082.1	-0.183131	0.0593308	0.219022	Zci_15082.2;Zci_15082.1				Zygnema	6	1
Zci_15107.1	-0.433924	0.818573	0.864443	Zci_15107.1				Zygnema	6	1
Zci_15151.1	-0.746088	-0.960495	0.698	Zci_15151.1				Zygnema	6	1
Zci_15152.1	0.119579	0.543179	0.356747	Zci_15152.1				Zygnema	6	1
Zci_15166.1	-0.217186	0.493822	0.587933	Zci_15166.1				Zygnema	6	1
Zci_15171.1	0.64604	0.514452	0.575525	Zci_15171.1				Zygnema	6	1
Zci_15193.1	-0.0556873	-0.157623	0.0235701	Zci_15193.1				Zygnema	6	1
Zci_15239.1	0.791846	0.899227	1.5785	Zci_15239.1				Zygnema	6	1
Zci_15241.1	-0.0523075	0.216505	0.450233	Zci_15241.1				Zygnema	6	1
Zci_15272.1	0.123016	-0.0170448	0.0651132	Zci_15272.1				Zygnema	6	1
Zci_15278.1	0.347867	0.326373	0.473552	Zci_15278.1				Zygnema	6	1
Zci_15329.1	0.464339	0.787927	1.12063	Zci_15329.1				Zygnema	6	1
Zci_15329.2	0.11241	0.147664	0.0207208	Zci_15329.2				Zygnema	6	1
Zci_15330.1	0.139328	0.453094	0.267576	Zci_15330.1				Zygnema	6	1
Zci_15375.1	0.635517	1.5934	1.27892	Zci_15375.1				Zygnema	6	1
Zci_15402.1	0.0996262	0.577185	0.440659	Zci_15402.1				Zygnema	6	1
Zci_15428.1	-0.126299	-0.520672	0.703818	Zci_15428.1				Zygnema	6	1
Zci_15445.1	-0.10582	0.116992	0.0716828	Zci_15445.1				Zygnema	6	1
Zci_15564.1;Zci_15508.1	0.118831	0.376756	0.30704	Zci_15564.1				Zygnema	6	1
Zci_15569.1;Zci_15569.2	-0.17337	-0.13187	0.109805	Zci_15569.1;Zci_15569.2				Zygnema	6	1
Zci_15570.1	-0.14375	-0.241008	0.437316	Zci_15570.1				Zygnema	6	1
Zci_15584.1	-0.348429	0.327344	0.604393	Zci_15584.1				Zygnema	6	1
Zci_15603.1	-0.0745094	0.0507381	0.110398	Zci_15603.1				Zygnema	6	1
Zci_15607.1	0.148734	0.0269386	0.0370468	Zci_15607.1				Zygnema	6	1
Zci_15612.1	-0.390592	0.422332	0.887411	Zci_15612.1				Zygnema	6	1
Zci_15622.1	-0.0821857	0.0129539	0.125204	Zci_15622.1				Zygnema	6	1
Zci_15629.1;Zci_09452.1	0.38842	-0.43089	0.842591	Zci_15629.1				Zygnema	6	1
Zci_15633.1	-0.130352	0.0328876	0.146645	Zci_15633.1				Zygnema	6	1
Zci_15645.1;Zci_15645.2	0.259373	0.499128	0.990772	Zci_15645.1;Zci_15645.2				Zygnema	6	1
Zci_15655.1	0.351186	-1.09506	2.25424	Zci_15655.1				Zygnema	6	1
Zci_15754.1	0.143575	0.161855	0.325702	Zci_15754.1				Zygnema	6	1
Zci_15780.1;Zci_15780.2	0.408467	-0.252021	0.277344	Zci_15780.1;Zci_15780.2				Zygnema	6	1
Zci_15787.1	0.703924	1.35904	1.54551	Zci_15787.1				Zygnema	6	1
Zci_15804.1;Zci_15472.1;Zci_15498.1;Zci_10991.1;Zci_07479.4;Zci_07479.1;Zci_07254.1;Zci_07479.5;Zci_07479.6;Zci_07479.3;Zci_08218.1;Zci_07479.2;Zci_13925.1;Zci_15129.1	0.312995	1.10484	2.83128	Zci_15804.1				Zygnema	6	1
Zci_15849.2;Zci_15849.1	0.17196	0.20969	0.14817	Zci_15849.2;Zci_15849.1				Zygnema	6	1
Zci_15880.1	0.3282	0.642809	2.06632	Zci_15880.1				Zygnema	6	1
Zci_15883.1	-0.0037632	0.0159058	0.00156551	Zci_15883.1				Zygnema	6	1
Zci_15887.1	0.300254	0.247117	0.520518	Zci_15887.1				Zygnema	6	1
Zci_15911.1	-0.531571	-0.008358	0.313023	Zci_15911.1				Zygnema	6	1
Zci_15913.1	0.736566	1.41615	2.40953	Zci_15913.1				Zygnema	6	1
Zci_15919.3;Zci_15919.2;Zci_15919.1	-0.0369335	0.637979	1.01579	Zci_15919.3;Zci_15919.2;Zci_15919.1				Zygnema	6	1
Zci_15977.1	-0.0713261	-0.32322	0.411811	Zci_15977.1				Zygnema	6	1
Zci_15986.1	-0.315648	-0.374334	0.485564	Zci_15986.1				Zygnema	6	1
Zci_16606.5;Zci_16549.1;Zci_16616.2;Zci_13865.1;Zci_16616.5;Zci_16616.3;Zci_16606.12;Zci_16616.7;Zci_16616.6;Zci_16616.4;Zci_16606.8;Zci_16606.7;Zci_16616.8;Zci_16606.14;Zci_16606.13;Zci_16606.11;Zci_16606.10;Zci_16606.3;Zci_16606.4;Zci_16606.6;Zci_16606.2;Zci_16606.9;Zci_16606.1;Zci_16616.1	0.378252	0.1953	0.615312	Zci_16606.5;Zci_16549.1;Zci_16616.2;Zci_13865.1;Zci_16616.5;Zci_16616.3;Zci_16606.12;Zci_16616.7;Zci_16616.6;Zci_16616.4;Zci_16606.8;Zci_16606.7;Zci_16616.8;Zci_16606.14;Zci_16606.13;Zci_16606.11;Zci_16606.10;Zci_16606.3;Zci_16606.4;Zci_16606.6;Zci_16606.2;Zci_16606.9;Zci_16606.1;Zci_16616.1				Zygnema	6	1
TRINITY_DN4291_c0_g1_i1.p1	0.886566	2.82668	1.36744	TRINITY_DN4291_c0_g1_i1.p1				Zygnema	25	1
Zci_06678.1	1.21208	1.80256	1.51271	Zci_06678.1				Zygnema	25	1
Zci_12488.1	1.52805	1.5705	1.1302	Zci_12488.1				Zygnema	25	1
Zci_13098.1	1.93031	1.51151	0.953346	Zci_13098.1				Zygnema	25	1
Zci_07692.1	0.0937511	1.50667	1.21048	Zci_07692.1				Zygnema	25	1
Zci_06365.1	0.926319	1.3117	1.04089	Zci_06365.1				Zygnema	25	1
Zci_12382.1	-0.420937	1.27274	1.27146	Zci_12382.1				Zygnema	25	1
Zci_05087.2;Zci_05087.1	0.914685	1.2237	0.873977	Zci_05087.2;Zci_05087.1				Zygnema	25	1
Zci_03310.1	0.736351	1.16992	0.819218	Zci_03310.1				Zygnema	25	1
Zci_04992.1	1.09259	1.15048	0.515265	Zci_04992.1				Zygnema	25	1
Zci_07029.1	1.74708	1.10183	0.733175	Zci_07029.1				Zygnema	25	1
Zci_07278.1	-1.25544	1.09028	0.704529	Zci_07278.1				Zygnema	25	1
TRINITY_DN1153_c7_g1_i1.p1;TRINITY_DN1153_c1_g2_i3.p1	1.04708	1.06509	0.935303	TRINITY_DN1153_c7_g1_i1.p1;TRINITY_DN1153_c1_g2_i3.p1				Zygnema	25	1
TRINITY_DN1926_c0_g3_i2.p1;TRINITY_DN1926_c0_g2_i3.p2	0.955892	1.06345	1.37969	TRINITY_DN1926_c0_g3_i2.p1;TRINITY_DN1926_c0_g2_i3.p2				Zygnema	25	1
Zci_13892.1	-0.708995	1.04927	1.24596	Zci_13892.1				Zygnema	25	1
Zci_09986.1	0.638943	1.04726	0.459219	Zci_09986.1				Zygnema	25	1
Zci_12046.1	-0.454974	0.993892	1.50749	Zci_12046.1				Zygnema	25	1
TRINITY_DN8012_c1_g1_i1.p1	-0.0110246	0.988818	0.227782	TRINITY_DN8012_c1_g1_i1.p1				Zygnema	25	1
Zci_05986.1	-0.0609721	0.968639	0.920514	Zci_05986.1				Zygnema	25	1
Zci_13259.1	0.582579	0.95614	0.392642	Zci_13259.1				Zygnema	25	1
Zci_04150.1	0.563513	0.943918	1.10984	Zci_04150.1				Zygnema	25	1
Zci_07350.1	0.629207	0.939119	1.89466	Zci_07350.1				Zygnema	25	1
Zci_10754.1	1.21989	0.929823	0.858751	Zci_10754.1				Zygnema	25	1
Zci_06517.1	0.869624	0.925809	1.14832	Zci_06517.1				Zygnema	25	1
Zci_11939.1	0.672833	0.874807	0.375131	Zci_11939.1				Zygnema	25	1
Zci_13774.1	0.690154	0.870985	0.298872	Zci_13774.1				Zygnema	25	1
TRINITY_DN3670_c0_g3_i8.p1;TRINITY_DN3670_c0_g3_i5.p1;TRINITY_DN3670_c0_g3_i4.p1;TRINITY_DN3670_c0_g2_i1.p1;TRINITY_DN3670_c0_g3_i6.p1;Zci_10540.1	0.896649	0.867085	1.68865	TRINITY_DN3670_c0_g3_i8.p1;TRINITY_DN3670_c0_g3_i5.p1;TRINITY_DN3670_c0_g3_i4.p1;TRINITY_DN3670_c0_g2_i1.p1;TRINITY_DN3670_c0_g3_i6.p1;Zci_10540.1				Zygnema	25	1
Zci_14983.1;Zci_14983.2	0.530392	0.806172	1.82023	Zci_14983.1;Zci_14983.2				Zygnema	25	1
Zci_04081.1	-0.767274	0.795649	1.32084	Zci_04081.1				Zygnema	25	1
Zci_03166.2;Zci_03166.1	0.857617	0.771191	0.930569	Zci_03166.2;Zci_03166.1				Zygnema	25	1
TRINITY_DN1603_c0_g2_i5.p1	0.0918523	0.765929	2.22009	TRINITY_DN1603_c0_g2_i5.p1				Zygnema	25	1
Zci_04973.3;Zci_04973.2;Zci_04973.1	0.237507	0.756208	1.11827	Zci_04973.3;Zci_04973.2;Zci_04973.1				Zygnema	25	1
QKQ14605.1	0.140879	0.75494	0.427727	QKQ14605.1				Zygnema	25	1
TRINITY_DN161_c0_g3_i1.p1;Zci_11473.1	1.37687	0.752582	0.784244	TRINITY_DN161_c0_g3_i1.p1				Zygnema	25	1
Zci_04314.1	1.31565	0.747689	1.29857	Zci_04314.1				Zygnema	25	1
Zci_03008.1	0.562859	0.740775	2.03761	Zci_03008.1				Zygnema	25	1
Zci_05967.1	0.951316	0.740448	0.237063	Zci_05967.1				Zygnema	25	1
Zci_15171.1	1.65182	0.737581	1.42782	Zci_15171.1				Zygnema	25	1
Zci_12761.1	0.543553	0.721494	0.517012	Zci_12761.1				Zygnema	25	1
Zci_15107.1	-0.195158	0.716261	1.01342	Zci_15107.1				Zygnema	25	1
Zci_15074.1	-0.478903	0.713243	0.695304	Zci_15074.1				Zygnema	25	1
Zci_04405.1	0.488094	0.710145	1.37298	Zci_04405.1				Zygnema	25	1
Zci_00822.1	0.952814	0.705791	0.78809	Zci_00822.1				Zygnema	25	1
Zci_13490.1	1.65812	0.705363	1.16174	Zci_13490.1				Zygnema	25	1
Zci_08052.1	1.85755	0.702487	0.940564	Zci_08052.1				Zygnema	25	1
Zci_05395.1	0.768083	0.684911	0.350412	Zci_05395.1				Zygnema	25	1
Zci_06723.1	0.730572	0.682839	1.99725	Zci_06723.1				Zygnema	25	1
Zci_00364.1	0.781397	0.68279	0.388644	Zci_00364.1				Zygnema	25	1
Zci_14753.1	-0.378944	0.679338	1.15192	Zci_14753.1				Zygnema	25	1
Zci_04929.1	0.356393	0.673651	0.433677	Zci_04929.1				Zygnema	25	1
Zci_04780.1	0.733155	0.66883	1.55025	Zci_04780.1				Zygnema	25	1
Zci_13128.1	-0.877043	0.662633	0.884441	Zci_13128.1				Zygnema	25	1
Zci_08031.1	0.4037	0.647779	1.50565	Zci_08031.1				Zygnema	25	1
Zci_04355.1;Zci_04355.2	1.22305	0.644892	1.48344	Zci_04355.1;Zci_04355.2				Zygnema	25	1
TRINITY_DN4314_c0_g1_i1.p1	1.57565	0.642112	1.0737	TRINITY_DN4314_c0_g1_i1.p1				Zygnema	25	1
Zci_14574.2;Zci_14574.1	0.384585	0.640438	1.39172	Zci_14574.2;Zci_14574.1				Zygnema	25	1
TRINITY_DN7719_c0_g1_i1.p1	0.0590831	0.639008	0.521227	TRINITY_DN7719_c0_g1_i1.p1				Zygnema	25	1
TRINITY_DN152_c0_g1_i9.p1	1.61673	0.616354	1.39462	TRINITY_DN152_c0_g1_i9.p1				Zygnema	25	1
Zci_15787.1	1.28087	0.611423	1.67001	Zci_15787.1				Zygnema	25	1
Zci_04638.1	-0.828315	0.609042	1.66538	Zci_04638.1				Zygnema	25	1
Zci_15849.2;Zci_15849.1	0.998782	0.601086	2.00758	Zci_15849.2;Zci_15849.1				Zygnema	25	1
Zci_03203.1	-0.328039	0.592919	0.996649	Zci_03203.1				Zygnema	25	1
TRINITY_DN1649_c0_g2_i1.p1;TRINITY_DN1649_c0_g1_i4.p1;TRINITY_DN1649_c0_g1_i5.p1;TRINITY_DN1649_c0_g1_i3.p1	1.31137	0.589903	1.78896	TRINITY_DN1649_c0_g2_i1.p1;TRINITY_DN1649_c0_g1_i4.p1;TRINITY_DN1649_c0_g1_i5.p1;TRINITY_DN1649_c0_g1_i3.p1				Zygnema	25	1
Zci_13339.1;Zci_14029.3;Zci_14043.1;Zci_14035.2;Zci_14035.1;Zci_14029.1;Zci_14029.2	1.60666	0.578078	1.18617	Zci_13339.1				Zygnema	25	1
Zci_13091.1	0.67066	0.572731	0.850319	Zci_13091.1				Zygnema	25	1
TRINITY_DN2317_c2_g1_i2.p1;TRINITY_DN159_c1_g3_i1.p1	2.16746	0.571611	1.54913	TRINITY_DN2317_c2_g1_i2.p1;TRINITY_DN159_c1_g3_i1.p1				Zygnema	25	1
Zci_11569.1	0.103156	0.564794	0.613824	Zci_11569.1				Zygnema	25	1
Zci_05467.1	-0.282866	0.549456	0.796613	Zci_05467.1				Zygnema	25	1
TRINITY_DN9588_c0_g6_i3.p1;TRINITY_DN9588_c0_g1_i2.p1	-0.311123	0.541014	0.197608	TRINITY_DN9588_c0_g6_i3.p1;TRINITY_DN9588_c0_g1_i2.p1				Zygnema	25	1
Zci_15804.1;Zci_15472.1;Zci_15498.1;Zci_10991.1;Zci_07479.4;Zci_07479.1;Zci_07254.1;Zci_07479.5;Zci_07479.6;Zci_07479.3;Zci_08218.1;Zci_07479.2;Zci_13925.1;Zci_15129.1	1.22642	0.535135	1.8485	Zci_15804.1				Zygnema	25	1
Zci_15919.3;Zci_15919.2;Zci_15919.1	0.027438	0.532056	0.191816	Zci_15919.3;Zci_15919.2;Zci_15919.1				Zygnema	25	1
Zci_09519.1	0.207578	0.531205	0.540808	Zci_09519.1				Zygnema	25	1
Zci_15645.1;Zci_15645.2	-0.581857	0.518852	1.27597	Zci_15645.1;Zci_15645.2				Zygnema	25	1
Zci_15445.1	1.41536	0.515996	1.31624	Zci_15445.1				Zygnema	25	1
TRINITY_DN18951_c0_g1_i1.p1	1.10027	0.513172	1.58318	TRINITY_DN18951_c0_g1_i1.p1				Zygnema	25	1
Zci_00434.1	2.1833	0.512918	0.715531	Zci_00434.1				Zygnema	25	1
Zci_13365.1;Zci_13365.2;Zci_13363.1	0.0803144	0.5047	0.634255	Zci_13365.1;Zci_13365.2				Zygnema	25	1
Zci_12517.1	0.47596	0.501754	0.432312	Zci_12517.1				Zygnema	25	1
Zci_11046.1	0.677488	0.500703	1.45693	Zci_11046.1				Zygnema	25	1
Zci_10664.1	0.221121	0.495007	0.145619	Zci_10664.1				Zygnema	25	1
Zci_08302.1	0.436366	0.494054	1.1665	Zci_08302.1				Zygnema	25	1
Zci_03665.1	0.173325	0.493685	0.762179	Zci_03665.1				Zygnema	25	1
Zci_15887.1	0.995976	0.486894	1.95741	Zci_15887.1				Zygnema	25	1
Zci_09126.1	0.479702	0.482141	0.218245	Zci_09126.1				Zygnema	25	1
Zci_03698.1	0.522191	0.478595	0.47867	Zci_03698.1				Zygnema	25	1
Zci_01824.2;Zci_01824.1	-0.06694	0.474797	0.399313	Zci_01824.2;Zci_01824.1				Zygnema	25	1
Zci_01436.1	-0.0506707	0.461766	0.460518	Zci_01436.1				Zygnema	25	1
TRINITY_DN2840_c2_g1_i3.p1;TRINITY_DN2840_c2_g1_i2.p1;TRINITY_DN2840_c2_g1_i1.p1;TRINITY_DN349_c0_g1_i4.p4	0.119474	0.461102	0.369065	TRINITY_DN2840_c2_g1_i3.p1;TRINITY_DN2840_c2_g1_i2.p1;TRINITY_DN2840_c2_g1_i1.p1;TRINITY_DN349_c0_g1_i4.p4				Zygnema	25	1
Zci_04316.1	0.194643	0.455496	0.167994	Zci_04316.1				Zygnema	25	1
Zci_01475.1;Zci_01475.2	0.11599	0.454496	0.356479	Zci_01475.1;Zci_01475.2				Zygnema	25	1
TRINITY_DN222_c0_g3_i1.p1;TRINITY_DN222_c0_g3_i2.p1	1.37447	0.453765	0.946361	TRINITY_DN222_c0_g3_i1.p1;TRINITY_DN222_c0_g3_i2.p1				Zygnema	25	1
Zci_07836.1;Zci_07837.1;Zci_07827.1	1.2901	0.453552	0.340046	Zci_07836.1;Zci_07837.1;Zci_07827.1				Zygnema	25	1
Zci_15986.1	-0.135515	0.438201	0.590919	Zci_15986.1				Zygnema	25	1
Zci_02095.1	0.0390663	0.43769	0.727117	Zci_02095.1				Zygnema	25	1
Zci_11519.1	0.222637	0.433653	0.72982	Zci_11519.1				Zygnema	25	1
Zci_11077.1	-0.0183818	0.431883	0.765399	Zci_11077.1				Zygnema	25	1
Zci_00409.1	0.634549	0.429245	0.257269	Zci_00409.1				Zygnema	25	1
Zci_05446.1	0.128591	0.427869	0.155052	Zci_05446.1				Zygnema	25	1
Zci_09438.1	0.285218	0.423069	0.411701	Zci_09438.1				Zygnema	25	1
QKQ14656.1	0.172757	0.421948	0.06661	QKQ14656.1				Zygnema	25	1
Zci_07033.1	1.19056	0.418258	1.37834	Zci_07033.1				Zygnema	25	1
Zci_14810.1	1.05614	0.415174	1.35246	Zci_14810.1				Zygnema	25	1
Zci_15584.1	-0.435075	0.412585	0.386353	Zci_15584.1				Zygnema	25	1
Zci_08256.1	-0.0724798	0.407199	0.83893	Zci_08256.1				Zygnema	25	1
Zci_07082.1	-0.387043	0.404466	0.467377	Zci_07082.1				Zygnema	25	1
Zci_01016.1	-0.0697515	0.403054	0.081634	Zci_01016.1				Zygnema	25	1
Zci_07365.1	0.408814	0.402584	1.215	Zci_07365.1				Zygnema	25	1
Zci_04518.2;Zci_04518.1	0.256671	0.400181	0.298662	Zci_04518.2;Zci_04518.1				Zygnema	25	1
Zci_03906.1	0.281513	0.394109	0.101369	Zci_03906.1				Zygnema	25	1
Zci_15570.1	0.203339	0.393574	0.884384	Zci_15570.1				Zygnema	25	1
Zci_02667.1	0.705705	0.393312	1.38602	Zci_02667.1				Zygnema	25	1
Zci_10266.1;Zci_10266.2	1.37856	0.390731	0.880262	Zci_10266.1;Zci_10266.2				Zygnema	25	1
Zci_14809.1	1.0664	0.383476	1.35726	Zci_14809.1				Zygnema	25	1
TRINITY_DN8012_c1_g1_i4.p1	0.411579	0.383377	0.526654	TRINITY_DN8012_c1_g1_i4.p1				Zygnema	25	1
Zci_15911.1	0.856478	0.382473	0.415297	Zci_15911.1				Zygnema	25	1
Zci_04285.1	0.477719	0.382249	1.94371	Zci_04285.1				Zygnema	25	1
Zci_14331.1	0.0915819	0.380834	0.976484	Zci_14331.1				Zygnema	25	1
Zci_04587.1	-0.0202943	0.376955	0.552723	Zci_04587.1				Zygnema	25	1
Zci_12463.1	0.240551	0.374132	0.358674	Zci_12463.1				Zygnema	25	1
Zci_00344.1	0.285374	0.369065	0.0703124	Zci_00344.1				Zygnema	25	1
Zci_01454.1	0.273688	0.361925	0.608539	Zci_01454.1				Zygnema	25	1
Zci_01222.1	1.6247	0.35778	1.43774	Zci_01222.1				Zygnema	25	1
Zci_03213.1	0.0243403	0.357609	0.720723	Zci_03213.1				Zygnema	25	1
Zci_02117.1	-0.240787	0.35307	1.15707	Zci_02117.1				Zygnema	25	1
Zci_03987.1	1.31422	0.35064	1.01717	Zci_03987.1				Zygnema	25	1
Zci_15375.1	1.14691	0.348985	0.562998	Zci_15375.1				Zygnema	25	1
Zci_09204.1	-0.659768	0.345999	0.841831	Zci_09204.1				Zygnema	25	1
Zci_09338.1	-0.0889275	0.33614	0.396678	Zci_09338.1				Zygnema	25	1
Zci_05857.1	0.0701076	0.330917	1.10035	Zci_05857.1				Zygnema	25	1
TRINITY_DN6991_c0_g1_i1.p1;TRINITY_DN6991_c0_g3_i3.p1;TRINITY_DN6991_c0_g3_i1.p1	0.231213	0.329793	0.517036	TRINITY_DN6991_c0_g1_i1.p1;TRINITY_DN6991_c0_g3_i3.p1;TRINITY_DN6991_c0_g3_i1.p1				Zygnema	25	1
Zci_14576.1	-0.289998	0.329071	0.977127	Zci_14576.1				Zygnema	25	1
Zci_11588.1	-0.00022049	0.326381	1.43997	Zci_11588.1				Zygnema	25	1
TRINITY_DN20485_c0_g1_i2.p3	0.535304	0.325676	0.261688	TRINITY_DN20485_c0_g1_i2.p3				Zygnema	25	1
Zci_13244.1	1.617	0.325406	0.816017	Zci_13244.1				Zygnema	25	1
Zci_06808.1	0.64275	0.323857	0.358446	Zci_06808.1				Zygnema	25	1
Zci_15883.1	0.921443	0.319529	0.8246	Zci_15883.1				Zygnema	25	1
Zci_15977.1	0.146918	0.317288	0.379801	Zci_15977.1				Zygnema	25	1
Zci_13463.1	0.0386228	0.313492	0.764217	Zci_13463.1				Zygnema	25	1
TRINITY_DN7379_c0_g1_i5.p1;TRINITY_DN7379_c0_g1_i1.p1;TRINITY_DN7379_c0_g2_i1.p1;Zci_02362.1	0.217808	0.31118	0.189764	TRINITY_DN7379_c0_g1_i5.p1;TRINITY_DN7379_c0_g1_i1.p1;TRINITY_DN7379_c0_g2_i1.p1				Zygnema	25	1
Zci_07732.2;Zci_07732.1	1.01897	0.310947	1.5661	Zci_07732.2;Zci_07732.1				Zygnema	25	1
Zci_05940.1	0.880103	0.306315	0.414103	Zci_05940.1				Zygnema	25	1
TRINITY_DN1925_c2_g3_i1.p1;TRINITY_DN1925_c2_g2_i1.p1	1.17884	0.30457	1.45034	TRINITY_DN1925_c2_g3_i1.p1;TRINITY_DN1925_c2_g2_i1.p1				Zygnema	25	1
Zci_04932.1	-0.617241	0.303543	1.21715	Zci_04932.1				Zygnema	25	1
Zci_06807.1	-0.142495	0.301732	1.68474	Zci_06807.1				Zygnema	25	1
Zci_13777.1	-0.296868	0.297589	0.575602	Zci_13777.1				Zygnema	25	1
Zci_10379.1;Zci_10379.2;Zci_10347.1	1.20333	0.295672	1.37326	Zci_10379.1;Zci_10379.2				Zygnema	25	1
Zci_14586.1	1.27225	0.294791	1.33773	Zci_14586.1				Zygnema	25	1
TRINITY_DN45496_c0_g1_i1.p1	-0.860211	0.292588	0.789559	TRINITY_DN45496_c0_g1_i1.p1				Zygnema	25	1
Zci_10898.1	-0.252085	0.29192	0.936631	Zci_10898.1				Zygnema	25	1
Zci_11594.1	0.217468	0.288826	0.286874	Zci_11594.1				Zygnema	25	1
Zci_02288.1	-0.244798	0.288641	3.02066	Zci_02288.1				Zygnema	25	1
Zci_10392.1	0.0887465	0.288147	0.223959	Zci_10392.1				Zygnema	25	1
Zci_02085.1	0.0279999	0.284642	1.07402	Zci_02085.1				Zygnema	25	1
Zci_05702.1	0.0989232	0.283585	0.297838	Zci_05702.1				Zygnema	25	1
Zci_08335.1	0.31352	0.283017	0.129727	Zci_08335.1				Zygnema	25	1
Zci_13481.1;Zci_13479.1	1.29165	0.281843	1.30694	Zci_13481.1;Zci_13479.1				Zygnema	25	1
Zci_06408.1	0.203548	0.279422	0.355135	Zci_06408.1				Zygnema	25	1
Zci_13788.1;Zci_13788.2;Zci_11984.1	0.572084	0.279035	1.45041	Zci_13788.1;Zci_13788.2				Zygnema	25	1
Zci_05024.2;Zci_05024.1;Zci_10274.1	0.287859	0.274973	0.484045	Zci_05024.2;Zci_05024.1				Zygnema	25	1
Zci_13044.1	0.0418286	0.274858	0.644235	Zci_13044.1				Zygnema	25	1
Zci_05844.1	-0.00352707	0.272954	0.309684	Zci_05844.1				Zygnema	25	1
Zci_14743.1	-0.157473	0.268098	0.795654	Zci_14743.1				Zygnema	25	1
Zci_07052.1	0.114987	0.265089	0.286359	Zci_07052.1				Zygnema	25	1
Zci_05231.1	-0.158842	0.264151	0.595277	Zci_05231.1				Zygnema	25	1
Zci_03469.1	0.0933597	0.264083	0.830296	Zci_03469.1				Zygnema	25	1
TRINITY_DN13020_c0_g1_i1.p1;TRINITY_DN13020_c0_g2_i1.p1;Zci_00039.1	-0.598875	0.262496	0.435068	TRINITY_DN13020_c0_g1_i1.p1;TRINITY_DN13020_c0_g2_i1.p1				Zygnema	25	1
Zci_02019.1	-0.163615	0.258123	0.151175	Zci_02019.1				Zygnema	25	1
TRINITY_DN3010_c0_g3_i1.p1;TRINITY_DN3010_c0_g2_i2.p1	0.00430517	0.257845	0.502827	TRINITY_DN3010_c0_g3_i1.p1;TRINITY_DN3010_c0_g2_i2.p1				Zygnema	25	1
Zci_11476.1	1.41253	0.257638	1.72106	Zci_11476.1				Zygnema	25	1
Zci_15780.1;Zci_15780.2	-0.717563	0.249852	0.588849	Zci_15780.1;Zci_15780.2				Zygnema	25	1
QKQ14621.1	-0.248179	0.247433	0.342842	QKQ14621.1				Zygnema	25	1
TRINITY_DN10113_c1_g4_i1.p1;TRINITY_DN10113_c1_g3_i3.p1	0.0122014	0.245255	0.078414	TRINITY_DN10113_c1_g4_i1.p1;TRINITY_DN10113_c1_g3_i3.p1				Zygnema	25	1
TRINITY_DN89_c0_g1_i2.p1;Zci_06952.4;Zci_06952.1;Zci_06952.3;Zci_06952.2	1.70389	0.244606	1.19008	TRINITY_DN89_c0_g1_i2.p1				Zygnema	25	1
Zci_00727.1	0.972429	0.244437	1.25225	Zci_00727.1				Zygnema	25	1
Zci_07923.1	-0.0939755	0.244369	0.748429	Zci_07923.1				Zygnema	25	1
Zci_04388.1	0.0275072	0.242283	0.174678	Zci_04388.1				Zygnema	25	1
Zci_00086.1;Zci_01093.1	-0.20447	0.240655	0.491174	Zci_00086.1				Zygnema	25	1
Zci_04668.1	0.510696	0.23821	0.515951	Zci_04668.1				Zygnema	25	1
Zci_05769.1;Zci_05769.2	-0.246376	0.238011	2.31998	Zci_05769.1;Zci_05769.2				Zygnema	25	1
Zci_04913.1	0.827536	0.237463	0.92876	Zci_04913.1				Zygnema	25	1
Zci_00589.1	-0.17521	0.236689	0.656198	Zci_00589.1				Zygnema	25	1
TRINITY_DN467_c1_g1_i8.p1	0.984636	0.234036	0.854383	TRINITY_DN467_c1_g1_i8.p1				Zygnema	25	1
Zci_00518.1;CON__Q3ZBD7	-0.0682247	0.232978	0.708565	Zci_00518.1				Zygnema	25	1
Zci_05558.1	-0.192795	0.230652	0.525118	Zci_05558.1				Zygnema	25	1
TRINITY_DN7973_c0_g1_i1.p1	-0.105417	0.23004	0.634959	TRINITY_DN7973_c0_g1_i1.p1				Zygnema	25	1
Zci_02177.1	-0.0431562	0.228241	0.488808	Zci_02177.1				Zygnema	25	1
Zci_06891.2;Zci_06891.1	-0.301641	0.226622	0.17408	Zci_06891.2;Zci_06891.1				Zygnema	25	1
Zci_10386.1;Zci_10386.2	-0.344741	0.225208	1.17666	Zci_10386.1				Zygnema	25	1
Zci_10944.1	0.0590973	0.222748	0.504459	Zci_10944.1				Zygnema	25	1
Zci_15569.1;Zci_15569.2	-0.0232633	0.220756	0.237265	Zci_15569.1;Zci_15569.2				Zygnema	25	1
Zci_02973.1	-0.427149	0.22048	0.534703	Zci_02973.1				Zygnema	25	1
Zci_00003.1	-0.0878541	0.218452	1.57088	Zci_00003.1				Zygnema	25	1
Zci_05791.1	0.221476	0.217795	0.124914	Zci_05791.1				Zygnema	25	1
Zci_02001.1;Zci_06630.1	0.141775	0.217031	0.527949	Zci_02001.1				Zygnema	25	1
Zci_03607.1	0.0053503	0.214958	0.259613	Zci_03607.1				Zygnema	25	1
TRINITY_DN3660_c0_g1_i1.p1;TRINITY_DN3660_c0_g3_i4.p1;TRINITY_DN3660_c0_g3_i2.p1;Zci_14081.1	-0.0581334	0.214891	0.585668	TRINITY_DN3660_c0_g1_i1.p1;TRINITY_DN3660_c0_g3_i4.p1;TRINITY_DN3660_c0_g3_i2.p1				Zygnema	25	1
Zci_04387.1	0.139533	0.21292	0.0712387	Zci_04387.1				Zygnema	25	1
Zci_02176.1	-0.133575	0.210027	0.322187	Zci_02176.1				Zygnema	25	1
Zci_04401.1	-0.00791187	0.209467	0.209928	Zci_04401.1				Zygnema	25	1
Zci_14703.1	0.499728	0.207486	0.217342	Zci_14703.1				Zygnema	25	1
Zci_05966.1	-0.00535841	0.207111	0.0621276	Zci_05966.1				Zygnema	25	1
Zci_07065.1	-0.744142	0.206257	1.59926	Zci_07065.1				Zygnema	25	1
Zci_11585.1	0.0612927	0.205375	0.272037	Zci_11585.1				Zygnema	25	1
Zci_07264.1	0.250919	0.203315	0.134013	Zci_07264.1				Zygnema	25	1
Zci_09428.1	0.182088	0.202382	0.0875082	Zci_09428.1				Zygnema	25	1
Zci_14824.1;Zci_14824.2	-0.0381039	0.202376	0.363172	Zci_14824.1;Zci_14824.2				Zygnema	25	1
Zci_14760.1	0.231415	0.202353	0.328941	Zci_14760.1				Zygnema	25	1
Zci_02936.1	-0.133407	0.201765	0.151929	Zci_02936.1				Zygnema	25	1
Zci_01274.1	-0.248302	0.20156	1.25384	Zci_01274.1				Zygnema	25	1
QKQ14643.1	-0.180437	0.200669	0.306872	QKQ14643.1				Zygnema	25	1
Zci_01799.1	-0.405896	0.198223	2.54859	Zci_01799.1				Zygnema	25	1
TRINITY_DN2241_c0_g2_i2.p1	-0.0521095	0.197528	0.351502	TRINITY_DN2241_c0_g2_i2.p1				Zygnema	25	1
Zci_10093.1	0.241047	0.197186	0.217909	Zci_10093.1				Zygnema	25	1
Zci_06112.1	-0.0733386	0.196733	0.227491	Zci_06112.1				Zygnema	25	1
Zci_10596.1	0.196665	0.195966	0.585584	Zci_10596.1				Zygnema	25	1
Zci_06580.1	-0.274525	0.192623	0.518118	Zci_06580.1				Zygnema	25	1
Zci_00058.1	0.0860175	0.191495	0.183365	Zci_00058.1				Zygnema	25	1
TRINITY_DN5560_c0_g7_i1.p1;TRINITY_DN5560_c0_g4_i2.p1	-0.278058	0.188719	0.853564	TRINITY_DN5560_c0_g7_i1.p1;TRINITY_DN5560_c0_g4_i2.p1				Zygnema	25	1
Zci_06458.1	0.692892	0.188495	0.314039	Zci_06458.1				Zygnema	25	1
Zci_04263.1	-0.0986253	0.188183	0.231156	Zci_04263.1				Zygnema	25	1
Zci_04160.1	-0.271472	0.187738	0.777467	Zci_04160.1				Zygnema	25	1
Zci_00732.1	0.00319443	0.186791	0.219953	Zci_00732.1				Zygnema	25	1
Zci_14518.1;Zci_14518.2;Zci_14518.3;Zci_14518.5;Zci_14518.4	1.26162	0.186383	1.52008	Zci_14518.1;Zci_14518.2;Zci_14518.3;Zci_14518.5;Zci_14518.4				Zygnema	25	1
Zci_03889.1	-0.0984445	0.185427	0.130424	Zci_03889.1				Zygnema	25	1
Zci_05241.1	-0.185988	0.183881	0.681884	Zci_05241.1				Zygnema	25	1
Zci_03267.1	0.63834	0.176559	1.47625	Zci_03267.1				Zygnema	25	1
Zci_08788.1	0.699359	0.173211	1.4378	Zci_08788.1				Zygnema	25	1
Zci_04123.1	0.0934686	0.171431	0.0778572	Zci_04123.1				Zygnema	25	1
Zci_03097.1	0.10199	0.170872	0.0205574	Zci_03097.1				Zygnema	25	1
Zci_02621.1;Zci_02621.2	0.0772507	0.169078	0.0846138	Zci_02621.1;Zci_02621.2				Zygnema	25	1
Zci_03174.2;Zci_03174.1;Zci_03174.3	1.53591	0.168726	1.04243	Zci_03174.2;Zci_03174.1;Zci_03174.3				Zygnema	25	1
Zci_09372.1	0.150486	0.16852	0.0536714	Zci_09372.1				Zygnema	25	1
Zci_10174.1	-0.137767	0.165978	0.428763	Zci_10174.1				Zygnema	25	1
QKQ14660.1	-0.0326533	0.165051	0.162987	QKQ14660.1				Zygnema	25	1
Zci_08740.1	-0.328259	0.159493	0.954491	Zci_08740.1				Zygnema	25	1
Zci_12173.1	0.160272	0.158449	0.0678174	Zci_12173.1				Zygnema	25	1
Zci_07647.1;Zci_07645.1;Zci_07645.2	1.0026	0.157689	1.01763	Zci_07647.1				Zygnema	25	1
QKQ14595.1	-0.269461	0.156576	0.618634	QKQ14595.1				Zygnema	25	1
Zci_15754.1	-0.0879333	0.154834	1.46003	Zci_15754.1				Zygnema	25	1
Zci_02020.1	-0.0649841	0.152874	0.338141	Zci_02020.1				Zygnema	25	1
TRINITY_DN3087_c1_g3_i3.p1;TRINITY_DN3087_c1_g2_i3.p1;TRINITY_DN3087_c1_g2_i5.p3;Zci_10210.2;Zci_10209.1;Zci_10211.1	-0.222137	0.151038	0.273595	TRINITY_DN3087_c1_g3_i3.p1;TRINITY_DN3087_c1_g2_i3.p1				Zygnema	25	1
Zci_15329.1	1.34058	0.149591	0.808776	Zci_15329.1				Zygnema	25	1
Zci_01857.1	-0.278088	0.147889	0.489717	Zci_01857.1				Zygnema	25	1
Zci_04752.1	-1.20681	0.144716	0.974477	Zci_04752.1				Zygnema	25	1
Zci_12422.1	-0.00382738	0.142184	0.164582	Zci_12422.1				Zygnema	25	1
TRINITY_DN33_c0_g1_i25.p1;TRINITY_DN33_c0_g1_i51.p1;TRINITY_DN33_c0_g1_i64.p1;TRINITY_DN33_c0_g1_i30.p1;TRINITY_DN33_c0_g1_i57.p1;Zci_07621.1;Zci_07835.1;Zci_07618.1	1.78534	0.141064	0.491288	TRINITY_DN33_c0_g1_i25.p1;TRINITY_DN33_c0_g1_i51.p1;TRINITY_DN33_c0_g1_i64.p1;TRINITY_DN33_c0_g1_i30.p1;TRINITY_DN33_c0_g1_i57.p1;Zci_07621.1;Zci_07835.1				Zygnema	25	1
Zci_15241.1	-0.159608	0.140514	0.223937	Zci_15241.1				Zygnema	25	1
Zci_03939.1	-0.224081	0.140495	0.268595	Zci_03939.1				Zygnema	25	1
Zci_00539.1	-0.257016	0.137215	0.349278	Zci_00539.1				Zygnema	25	1
QKQ14611.1;REV__Zci_10706.2	-0.437408	0.136823	2.13149	QKQ14611.1				Zygnema	25	1
Zci_10651.1	-0.418875	0.13644	1.3407	Zci_10651.1				Zygnema	25	1
Zci_05814.1	0.303575	0.135068	0.131624	Zci_05814.1				Zygnema	25	1
Zci_03724.1	0.179539	0.134806	0.0793066	Zci_03724.1				Zygnema	25	1
Zci_08403.1	-0.484126	0.133577	1.74967	Zci_08403.1				Zygnema	25	1
Zci_10568.1	0.260432	0.131294	0.0186942	Zci_10568.1				Zygnema	25	1
QKQ14594.1	-0.230749	0.13098	0.438099	QKQ14594.1				Zygnema	25	1
TRINITY_DN3304_c0_g4_i1.p1	-0.585972	0.130015	1.38851	TRINITY_DN3304_c0_g4_i1.p1				Zygnema	25	1
Zci_13045.2;Zci_13045.1	-0.432519	0.128982	0.571085	Zci_13045.2;Zci_13045.1				Zygnema	25	1
Zci_12864.1	0.606973	0.128149	0.242157	Zci_12864.1				Zygnema	25	1
Zci_08677.2;Zci_08677.1	-0.18099	0.123465	0.474338	Zci_08677.2;Zci_08677.1				Zygnema	25	1
Zci_11910.1	-0.0443724	0.122741	0.0788512	Zci_11910.1				Zygnema	25	1
Zci_09854.1;Zci_09865.1	0.175243	0.113166	0.122506	Zci_09854.1				Zygnema	25	1
Zci_13611.1	-0.15931	0.112894	1.05363	Zci_13611.1				Zygnema	25	1
TRINITY_DN45_c0_g2_i2.p1;Zci_15333.2;Zci_15333.1	0.29489	0.112386	0.236329	TRINITY_DN45_c0_g2_i2.p1				Zygnema	25	1
Zci_15612.1	-0.410921	0.111895	0.27513	Zci_15612.1				Zygnema	25	1
Zci_13424.1;Zci_13424.2;Zci_13424.3	-0.248505	0.109894	1.0681	Zci_13424.1;Zci_13424.2;Zci_13424.3				Zygnema	25	1
Zci_04201.1	-0.052322	0.106831	0.19248	Zci_04201.1				Zygnema	25	1
Zci_05424.1;Zci_12509.1	-0.0661056	0.105668	0.0544842	Zci_05424.1				Zygnema	25	1
Zci_07582.1	0.0203179	0.105191	0.018319	Zci_07582.1				Zygnema	25	1
Zci_00955.1	-0.29661	0.104099	0.621801	Zci_00955.1				Zygnema	25	1
Zci_01741.1	-0.151951	0.10364	1.12422	Zci_01741.1				Zygnema	25	1
Zci_11079.1	-0.26645	0.102395	0.549948	Zci_11079.1				Zygnema	25	1
Zci_13084.1	-0.242218	0.101738	0.443953	Zci_13084.1				Zygnema	25	1
Zci_06383.1	-0.122211	0.101182	0.149384	Zci_06383.1				Zygnema	25	1
Zci_07718.1	-0.448876	0.0995811	0.549822	Zci_07718.1				Zygnema	25	1
Zci_03752.1	-0.509952	0.0993137	0.837944	Zci_03752.1				Zygnema	25	1
Zci_04869.2;Zci_04869.1	0.0539433	0.0992702	0.0959253	Zci_04869.2;Zci_04869.1				Zygnema	25	1
Zci_13810.1;Zci_13810.2	-0.200861	0.0974564	0.0950515	Zci_13810.1;Zci_13810.2				Zygnema	25	1
Zci_02165.1	-0.034586	0.0972439	0.0701919	Zci_02165.1				Zygnema	25	1
Zci_12272.1	-0.153317	0.0966793	0.184695	Zci_12272.1				Zygnema	25	1
Zci_04887.1	-0.29651	0.0953129	0.576602	Zci_04887.1				Zygnema	25	1
Zci_10560.1;Zci_09258.1	0.226034	0.0947849	0.0566211	Zci_10560.1				Zygnema	25	1
Zci_04008.1	0.228525	0.0935371	0.069207	Zci_04008.1				Zygnema	25	1
Zci_05982.3;Zci_05982.2;Zci_05982.1	-0.139162	0.0921837	0.71086	Zci_05982.3;Zci_05982.2;Zci_05982.1				Zygnema	25	1
Zci_14657.1;Zci_14657.3;Zci_14657.2	-0.134315	0.0915752	0.255138	Zci_14657.1;Zci_14657.3;Zci_14657.2				Zygnema	25	1
Zci_03647.1	-0.598368	0.0901867	0.960578	Zci_03647.1				Zygnema	25	1
Zci_03424.1	-0.770079	0.0884724	0.312241	Zci_03424.1				Zygnema	25	1
Zci_05974.1;Zci_05968.1	-0.248229	0.0856552	0.111161	Zci_05974.1;Zci_05968.1				Zygnema	25	1
Zci_08157.1	-0.791179	0.0827972	0.646927	Zci_08157.1				Zygnema	25	1
Zci_11937.1	-0.0136186	0.081049	0.064	Zci_11937.1				Zygnema	25	1
Zci_09507.2;Zci_09507.1	-0.0497664	0.0774044	0.0342604	Zci_09507.2;Zci_09507.1				Zygnema	25	1
TRINITY_DN30_c0_g1_i6.p1	0.713628	0.0761562	0.284995	TRINITY_DN30_c0_g1_i6.p1				Zygnema	25	1
Zci_03706.1	-0.901714	0.0759922	0.527042	Zci_03706.1				Zygnema	25	1
Zci_04788.1	-0.0363301	0.0752064	0.0281193	Zci_04788.1				Zygnema	25	1
Zci_03317.1	0.0321358	0.0731525	0.0351042	Zci_03317.1				Zygnema	25	1
Zci_03196.1	0.174615	0.0730122	0.0943341	Zci_03196.1				Zygnema	25	1
Zci_08643.1	-0.371482	0.0729885	1.2301	Zci_08643.1				Zygnema	25	1
Zci_13656.1	-0.200701	0.072551	0.310151	Zci_13656.1				Zygnema	25	1
Zci_00830.1	-0.0858136	0.0725361	0.165549	Zci_00830.1				Zygnema	25	1
Zci_00856.1	-0.31581	0.0725307	2.01291	Zci_00856.1				Zygnema	25	1
Zci_15633.1	-0.425435	0.0724163	0.7884	Zci_15633.1				Zygnema	25	1
Zci_05185.1	-0.130694	0.0720013	0.0815156	Zci_05185.1				Zygnema	25	1
Zci_07125.1	-0.252585	0.0718811	0.611462	Zci_07125.1				Zygnema	25	1
Zci_03721.2;Zci_03721.1	-0.63951	0.0692913	1.07923	Zci_03721.2;Zci_03721.1				Zygnema	25	1
QKQ14654.1	-0.354295	0.0675217	0.472369	QKQ14654.1				Zygnema	25	1
Zci_12461.1	-0.115517	0.0664288	0.0587514	Zci_12461.1				Zygnema	25	1
Zci_09851.1	0.270754	0.0661266	0.289254	Zci_09851.1				Zygnema	25	1
TRINITY_DN314_c4_g1_i1.p1;TRINITY_DN16519_c0_g5_i1.p1	-0.204319	0.0657566	0.118147	TRINITY_DN314_c4_g1_i1.p1;TRINITY_DN16519_c0_g5_i1.p1				Zygnema	25	1
TRINITY_DN4058_c0_g2_i1.p1;TRINITY_DN2425_c0_g5_i1.p1	-0.0851935	0.0650185	0.087003	TRINITY_DN4058_c0_g2_i1.p1;TRINITY_DN2425_c0_g5_i1.p1				Zygnema	25	1
Zci_05848.1	0.791249	0.0648457	0.62277	Zci_05848.1				Zygnema	25	1
QKQ14624.1	-0.178226	0.0631619	0.397868	QKQ14624.1				Zygnema	25	1
TRINITY_DN10947_c0_g2_i1.p1;TRINITY_DN10947_c0_g1_i4.p1	-0.558987	0.0602066	0.512098	TRINITY_DN10947_c0_g2_i1.p1;TRINITY_DN10947_c0_g1_i4.p1				Zygnema	25	1
Zci_07300.1	-0.407327	0.0572124	1.29075	Zci_07300.1				Zygnema	25	1
Zci_15402.1	-0.632632	0.0571339	0.719342	Zci_15402.1				Zygnema	25	1
TRINITY_DN520_c0_g3_i2.p1;TRINITY_DN520_c0_g1_i7.p1;TRINITY_DN520_c0_g1_i1.p1	-0.283256	0.0567493	0.081983	TRINITY_DN520_c0_g3_i2.p1;TRINITY_DN520_c0_g1_i7.p1;TRINITY_DN520_c0_g1_i1.p1				Zygnema	25	1
Zci_11975.1	0.101745	0.0550106	0.162516	Zci_11975.1				Zygnema	25	1
Zci_06192.1	-0.911688	0.0526947	0.683329	Zci_06192.1				Zygnema	25	1
Zci_04931.1	-0.758959	0.0523441	0.623232	Zci_04931.1				Zygnema	25	1
Zci_13361.1	-0.659947	0.0523399	0.622116	Zci_13361.1				Zygnema	25	1
Zci_14420.1	-0.335195	0.050922	1.81261	Zci_14420.1				Zygnema	25	1
Zci_07188.1	-0.279675	0.0475155	0.749973	Zci_07188.1				Zygnema	25	1
Zci_00522.1	-0.285776	0.0444424	0.493879	Zci_00522.1				Zygnema	25	1
Zci_14069.1	-0.371481	0.0436371	0.381197	Zci_14069.1				Zygnema	25	1
TRINITY_DN98695_c0_g1_i2.p1;TRINITY_DN98695_c0_g1_i1.p1;TRINITY_DN1311_c1_g1_i1.p1;Zci_14931.1	-0.15291	0.0425133	0.155483	TRINITY_DN98695_c0_g1_i2.p1;TRINITY_DN98695_c0_g1_i1.p1;TRINITY_DN1311_c1_g1_i1.p1				Zygnema	25	1
QKQ14641.1	-1.5664	0.0404732	0.982018	QKQ14641.1				Zygnema	25	1
TRINITY_DN3891_c1_g1_i1.p1;TRINITY_DN3891_c2_g1_i2.p1;TRINITY_DN3891_c2_g1_i1.p1	-0.0887522	0.0399021	0.05465	TRINITY_DN3891_c1_g1_i1.p1;TRINITY_DN3891_c2_g1_i2.p1;TRINITY_DN3891_c2_g1_i1.p1				Zygnema	25	1
Zci_09734.1	0.0662548	0.0397724	0.0450913	Zci_09734.1				Zygnema	25	1
Zci_04305.1	0.200478	0.0389362	0.0418128	Zci_04305.1				Zygnema	25	1
Zci_01160.1	0.312134	0.0376663	0.312129	Zci_01160.1				Zygnema	25	1
Zci_15428.1	-0.446589	0.0375259	0.617129	Zci_15428.1				Zygnema	25	1
Zci_02798.1	-0.30406	0.0366287	0.594435	Zci_02798.1				Zygnema	25	1
Zci_12005.1;Zci_12005.2	-1.15961	0.0365589	0.578003	Zci_12005.1;Zci_12005.2				Zygnema	25	1
Zci_08327.1	-0.088529	0.0356956	0.0881531	Zci_08327.1				Zygnema	25	1
Zci_02839.1	-0.185975	0.0334709	0.421633	Zci_02839.1				Zygnema	25	1
Zci_04549.1	-0.1486	0.0318897	0.416518	Zci_04549.1				Zygnema	25	1
Zci_00155.1	-0.344928	0.0305885	0.351397	Zci_00155.1				Zygnema	25	1
Zci_13465.1	-0.193001	0.0279861	0.0985686	Zci_13465.1				Zygnema	25	1
Zci_08848.1	-0.0149525	0.0273552	0.0148104	Zci_08848.1				Zygnema	25	1
Zci_03848.1	0.199252	0.027066	0.166823	Zci_03848.1				Zygnema	25	1
TRINITY_DN4221_c0_g1_i1.p3	0.976687	0.0269493	0.418815	TRINITY_DN4221_c0_g1_i1.p3				Zygnema	25	1
Zci_05196.1	-0.212973	0.0262135	0.0422563	Zci_05196.1				Zygnema	25	1
Zci_02701.1	-0.491983	0.0259186	1.26874	Zci_02701.1				Zygnema	25	1
Zci_03936.1;Zci_00410.1	-0.267614	0.0234043	0.260407	Zci_03936.1				Zygnema	25	1
Zci_11859.1	-0.539632	0.0231434	1.23746	Zci_11859.1				Zygnema	25	1
Zci_10158.1	-0.0659705	0.0211853	0.0702927	Zci_10158.1				Zygnema	25	1
Zci_02662.1;Zci_02662.2	-0.321315	0.0206673	0.140846	Zci_02662.1;Zci_02662.2				Zygnema	25	1
Zci_03161.1	0.166561	0.020258	0.0217759	Zci_03161.1				Zygnema	25	1
Zci_07426.1	-0.395001	0.0200695	0.616913	Zci_07426.1				Zygnema	25	1
TRINITY_DN3615_c1_g1_i14.p1;TRINITY_DN3615_c1_g1_i9.p1	-0.182844	0.0198151	0.171259	TRINITY_DN3615_c1_g1_i14.p1;TRINITY_DN3615_c1_g1_i9.p1				Zygnema	25	1
Zci_06350.1	-0.0802581	0.0177925	0.0760213	Zci_06350.1				Zygnema	25	1
Zci_07272.1	0.00461397	0.0166435	0.000710164	Zci_07272.1				Zygnema	25	1
Zci_01946.1;Zci_01946.2	-0.226911	0.0152752	0.144193	Zci_01946.1;Zci_01946.2				Zygnema	25	1
Zci_13807.1	-0.0628874	0.0149918	0.0219591	Zci_13807.1				Zygnema	25	1
Zci_14326.1;Zci_14326.2	-0.371994	0.0143974	1.48083	Zci_14326.1;Zci_14326.2				Zygnema	25	1
Zci_06352.1	-0.31823	0.01367	0.267416	Zci_06352.1				Zygnema	25	1
Zci_12289.1;Zci_12289.2;Zci_12270.1;Zci_12286.1;Zci_12270.2;Zci_12270.3;Zci_12270.6;Zci_12270.5	0.838557	0.00854721	1.54578	Zci_12289.1;Zci_12289.2				Zygnema	25	1
Zci_03766.1;Zci_12805.1	-0.282621	0.00848694	1.74399	Zci_03766.1				Zygnema	25	1
TRINITY_DN1603_c0_g2_i2.p1;TRINITY_DN1603_c0_g2_i3.p1	-0.288472	0.00633507	0.294655	TRINITY_DN1603_c0_g2_i2.p1;TRINITY_DN1603_c0_g2_i3.p1				Zygnema	25	1
Zci_07026.1	0.143427	0.00597992	0.111756	Zci_07026.1				Zygnema	25	1
TRINITY_DN34080_c2_g1_i1.p1;TRINITY_DN34080_c0_g1_i1.p2;Zci_02742.1	-0.332712	0.0058075	0.520006	TRINITY_DN34080_c2_g1_i1.p1;TRINITY_DN34080_c0_g1_i1.p2				Zygnema	25	1
TRINITY_DN247_c0_g1_i8.p1;TRINITY_DN247_c0_g1_i2.p1;TRINITY_DN247_c0_g3_i1.p1;TRINITY_DN247_c0_g1_i6.p1;TRINITY_DN247_c0_g3_i3.p1;TRINITY_DN247_c0_g3_i2.p1;Zci_14847.3;Zci_14847.5;Zci_14847.6;Zci_14847.4;Zci_14847.2;Zci_14847.1	0.135049	0.00479279	0.205499	TRINITY_DN247_c0_g1_i8.p1;TRINITY_DN247_c0_g1_i2.p1;TRINITY_DN247_c0_g3_i1.p1;TRINITY_DN247_c0_g1_i6.p1;TRINITY_DN247_c0_g3_i3.p1;TRINITY_DN247_c0_g3_i2.p1				Zygnema	25	1
QKQ14604.1	-0.482084	0.00468559	1.79654	QKQ14604.1				Zygnema	25	1
Zci_11791.1	-0.506347	0.00464859	0.431225	Zci_11791.1				Zygnema	25	1
Zci_04462.1	-0.512593	0.00445671	1.29725	Zci_04462.1				Zygnema	25	1
Zci_00750.1	0.301519	0.00215263	0.337914	Zci_00750.1				Zygnema	25	1
Zci_06045.1;Zci_06045.2;Zci_00360.1	0.431582	-7.21e-05	0.691145	Zci_06045.1;Zci_06045.2				Zygnema	25	1
Zci_00071.1	-0.736584	-0.000390244	1.26225	Zci_00071.1				Zygnema	25	1
Zci_10774.1	0.0363374	-0.000793839	0.00792111	Zci_10774.1				Zygnema	25	1
Zci_04699.1	-0.0900831	-0.00159149	0.103981	Zci_04699.1				Zygnema	25	1
Zci_01096.1	0.112248	-0.0019146	0.0990104	Zci_01096.1				Zygnema	25	1
Zci_06483.1	-0.339925	-0.00305214	0.699731	Zci_06483.1				Zygnema	25	1
Zci_14469.1;Zci_14469.2	-0.183804	-0.00581093	0.186059	Zci_14469.1;Zci_14469.2				Zygnema	25	1
Zci_04027.2;Zci_04027.1	0.048521	-0.00592918	0.0239327	Zci_04027.2;Zci_04027.1				Zygnema	25	1
TRINITY_DN9724_c0_g1_i2.p1	-0.0752789	-0.0059494	0.111765	TRINITY_DN9724_c0_g1_i2.p1				Zygnema	25	1
TRINITY_DN15978_c0_g1_i10.p1;TRINITY_DN196_c0_g5_i1.p1	-0.219663	-0.00773544	0.281971	TRINITY_DN15978_c0_g1_i10.p1;TRINITY_DN196_c0_g5_i1.p1				Zygnema	25	1
Zci_14070.1	-0.197802	-0.00819435	0.14914	Zci_14070.1				Zygnema	25	1
Zci_07455.1	-0.0926799	-0.00994568	0.0265446	Zci_07455.1				Zygnema	25	1
Zci_01456.1	-0.224422	-0.0124058	0.533377	Zci_01456.1				Zygnema	25	1
Zci_14639.1	-0.331128	-0.0124664	0.167999	Zci_14639.1				Zygnema	25	1
Zci_04700.1	0.108825	-0.0137493	0.187409	Zci_04700.1				Zygnema	25	1
Zci_04227.1	-0.352809	-0.015638	0.863429	Zci_04227.1				Zygnema	25	1
Zci_15564.1;Zci_15508.1	0.9154	-0.0161392	1.86675	Zci_15564.1				Zygnema	25	1
Zci_02010.2;Zci_02010.1	-0.135313	-0.0161407	0.0633045	Zci_02010.2;Zci_02010.1				Zygnema	25	1
Zci_07825.1	-0.033597	-0.0169651	0.00697676	Zci_07825.1				Zygnema	25	1
Zci_03618.1	-1.29186	-0.0193279	1.05732	Zci_03618.1				Zygnema	25	1
Zci_13043.1	-1.11432	-0.0218418	0.909301	Zci_13043.1				Zygnema	25	1
Zci_03984.1	0.400074	-0.0229713	0.369266	Zci_03984.1				Zygnema	25	1
Zci_15329.2	1.15272	-0.0238304	1.29857	Zci_15329.2				Zygnema	25	1
Zci_04614.1	-0.252456	-0.0250881	0.21682	Zci_04614.1				Zygnema	25	1
Zci_11049.1	-0.261097	-0.0274181	0.144506	Zci_11049.1				Zygnema	25	1
Zci_07183.1	-0.29117	-0.0299007	0.348617	Zci_07183.1				Zygnema	25	1
Zci_02917.1	0.234934	-0.0302967	0.181515	Zci_02917.1				Zygnema	25	1
Zci_12751.1	-0.176024	-0.0313141	0.0766938	Zci_12751.1				Zygnema	25	1
Zci_07941.1	-0.334728	-0.0313641	1.04462	Zci_07941.1				Zygnema	25	1
Zci_10652.1	-0.143085	-0.0322491	0.0736813	Zci_10652.1				Zygnema	25	1
Zci_06217.1	-0.190481	-0.0355431	0.169037	Zci_06217.1				Zygnema	25	1
Zci_00927.2;Zci_00927.1;Zci_00927.3	-0.206126	-0.038258	0.238575	Zci_00927.2;Zci_00927.1;Zci_00927.3				Zygnema	25	1
Zci_08721.1	-1.62791	-0.0420341	1.53032	Zci_08721.1				Zygnema	25	1
Zci_04422.1	-0.0126243	-0.0436218	0.00930334	Zci_04422.1				Zygnema	25	1
Zci_03646.1	-0.296774	-0.0456806	0.232376	Zci_03646.1				Zygnema	25	1
Zci_06846.2;Zci_06846.1	-0.344527	-0.0463013	0.310618	Zci_06846.2;Zci_06846.1				Zygnema	25	1
Zci_02059.1;Zci_02059.2	-0.243046	-0.0474491	0.219551	Zci_02059.1;Zci_02059.2				Zygnema	25	1
Zci_06249.1	-0.238888	-0.0478622	0.455173	Zci_06249.1				Zygnema	25	1
Zci_12533.1	-0.466675	-0.048193	0.532659	Zci_12533.1				Zygnema	25	1
Zci_04648.1	-0.0583208	-0.0486889	0.0158898	Zci_04648.1				Zygnema	25	1
Zci_01765.1	-0.393866	-0.0493366	0.923209	Zci_01765.1				Zygnema	25	1
TRINITY_DN6536_c1_g7_i1.p1;TRINITY_DN6536_c1_g3_i3.p1	-0.106717	-0.0516495	0.0648097	TRINITY_DN6536_c1_g7_i1.p1;TRINITY_DN6536_c1_g3_i3.p1				Zygnema	25	1
Zci_01528.1	-0.418764	-0.0518169	0.714695	Zci_01528.1				Zygnema	25	1
Zci_01420.1	-0.312767	-0.0525276	0.65514	Zci_01420.1				Zygnema	25	1
Zci_08808.1	-0.374568	-0.0544884	0.790412	Zci_08808.1				Zygnema	25	1
Zci_03465.1	-0.234184	-0.0561283	0.0721106	Zci_03465.1				Zygnema	25	1
Zci_04600.1	-0.291842	-0.0567902	0.749805	Zci_04600.1				Zygnema	25	1
Zci_04688.1	-0.0153369	-0.0576225	0.00654775	Zci_04688.1				Zygnema	25	1
TRINITY_DN3400_c0_g2_i1.p1;TRINITY_DN7440_c0_g1_i3.p1;TRINITY_DN31555_c0_g1_i1.p1	-0.23581	-0.0577076	0.170349	TRINITY_DN3400_c0_g2_i1.p1;TRINITY_DN7440_c0_g1_i3.p1;TRINITY_DN31555_c0_g1_i1.p1				Zygnema	25	1
Zci_08869.1	-0.306403	-0.0583511	0.572653	Zci_08869.1				Zygnema	25	1
Zci_04773.1	-0.632508	-0.0585629	1.54358	Zci_04773.1				Zygnema	25	1
Zci_15006.1	-0.348502	-0.0590321	0.951467	Zci_15006.1				Zygnema	25	1
Zci_01971.1	-0.243631	-0.0595226	0.317917	Zci_01971.1				Zygnema	25	1
Zci_02978.1;Zci_02959.1;Zci_02959.2;Zci_02959.3	0.59695	-0.060305	0.41378	Zci_02978.1				Zygnema	25	1
Zci_09294.1	-0.177384	-0.0603855	0.0690485	Zci_09294.1				Zygnema	25	1
Zci_07364.2;Zci_07364.1	-0.0851898	-0.0610859	0.0871144	Zci_07364.2;Zci_07364.1				Zygnema	25	1
Zci_05144.1	-0.324299	-0.0636349	0.815534	Zci_05144.1				Zygnema	25	1
TRINITY_DN99235_c0_g1_i1.p1;TRINITY_DN33796_c0_g1_i1.p1	-0.548897	-0.0648361	2.1302	TRINITY_DN99235_c0_g1_i1.p1;TRINITY_DN33796_c0_g1_i1.p1				Zygnema	25	1
Zci_09720.1	-0.171579	-0.0662296	0.255417	Zci_09720.1				Zygnema	25	1
Zci_05072.1	-0.789215	-0.0676956	0.780231	Zci_05072.1				Zygnema	25	1
Zci_07031.1	-0.133909	-0.0678585	0.152777	Zci_07031.1				Zygnema	25	1
Zci_12395.1	-0.0899099	-0.0678928	0.0371724	Zci_12395.1				Zygnema	25	1
Zci_02462.1	-0.722274	-0.0679363	2.30283	Zci_02462.1				Zygnema	25	1
Zci_09489.3;Zci_09489.2;Zci_09489.1	-0.0264967	-0.0690132	0.0559016	Zci_09489.3;Zci_09489.2;Zci_09489.1				Zygnema	25	1
Zci_00682.1	-0.199296	-0.0694222	0.297634	Zci_00682.1				Zygnema	25	1
Zci_03245.1	-0.701033	-0.0700188	1.82313	Zci_03245.1				Zygnema	25	1
Zci_05568.1	-0.142342	-0.0706589	0.0189308	Zci_05568.1				Zygnema	25	1
TRINITY_DN3757_c1_g2_i3.p2;TRINITY_DN1788_c9_g1_i1.p2	-0.206563	-0.0707008	0.210652	TRINITY_DN3757_c1_g2_i3.p2;TRINITY_DN1788_c9_g1_i1.p2				Zygnema	25	1
Zci_11427.2;Zci_11427.1	0.152183	-0.0708214	0.373445	Zci_11427.2;Zci_11427.1				Zygnema	25	1
Zci_05086.1;TRINITY_DN11369_c1_g1_i6.p1;TRINITY_DN11369_c1_g1_i8.p1	-0.324872	-0.0723808	0.331269	Zci_05086.1				Zygnema	25	1
Zci_02748.1	-0.209833	-0.0727039	0.302369	Zci_02748.1				Zygnema	25	1
Zci_10637.1	-0.131356	-0.0746014	0.0118602	Zci_10637.1				Zygnema	25	1
Zci_02632.1	-0.637881	-0.0760578	1.94013	Zci_02632.1				Zygnema	25	1
Zci_02685.1	-0.269387	-0.0764648	1.03788	Zci_02685.1				Zygnema	25	1
Zci_09753.2;Zci_09753.1	-0.531725	-0.0767376	1.34527	Zci_09753.2;Zci_09753.1				Zygnema	25	1
Zci_14068.1	-0.496416	-0.0770267	0.522881	Zci_14068.1				Zygnema	25	1
Zci_10654.1	-0.428433	-0.0776859	0.264706	Zci_10654.1				Zygnema	25	1
Zci_11486.1;Zci_11486.2	-1.05761	-0.0778919	0.733802	Zci_11486.1;Zci_11486.2				Zygnema	25	1
Zci_02430.1	0.150228	-0.0800491	0.228994	Zci_02430.1				Zygnema	25	1
Zci_10914.1	-0.393669	-0.0829067	0.403655	Zci_10914.1				Zygnema	25	1
Zci_00419.1	-1.20159	-0.0860653	0.876181	Zci_00419.1				Zygnema	25	1
Zci_07867.1	-0.47198	-0.0861946	2.29157	Zci_07867.1				Zygnema	25	1
Zci_04224.2;Zci_04224.1	-0.607646	-0.0871765	1.02266	Zci_04224.2;Zci_04224.1				Zygnema	25	1
Zci_11164.1	-0.259986	-0.0876873	0.747614	Zci_11164.1				Zygnema	25	1
TRINITY_DN9752_c1_g10_i1.p1;TRINITY_DN405_c1_g7_i1.p1	-0.266999	-0.0881523	0.217469	TRINITY_DN9752_c1_g10_i1.p1;TRINITY_DN405_c1_g7_i1.p1				Zygnema	25	1
Zci_02499.1	-0.415238	-0.0884567	0.34986	Zci_02499.1				Zygnema	25	1
TRINITY_DN1934_c0_g1_i2.p1;TRINITY_DN1934_c0_g1_i1.p1;TRINITY_DN4_c4_g1_i1.p1	-0.232292	-0.0900169	0.0981984	TRINITY_DN1934_c0_g1_i2.p1;TRINITY_DN1934_c0_g1_i1.p1;TRINITY_DN4_c4_g1_i1.p1				Zygnema	25	1
Zci_10290.2;Zci_10290.1;Zci_10289.2;Zci_10289.1;Zci_10289.3	-0.411795	-0.0917904	0.886784	Zci_10290.2;Zci_10290.1;Zci_10289.2;Zci_10289.1;Zci_10289.3				Zygnema	25	1
Zci_04770.1	-0.0706823	-0.091946	0.102086	Zci_04770.1				Zygnema	25	1
Zci_00445.1	-0.18398	-0.0922401	0.424376	Zci_00445.1				Zygnema	25	1
Zci_14073.1	-0.0486067	-0.0935593	0.0369771	Zci_14073.1				Zygnema	25	1
QKQ14593.1	-0.300198	-0.0940926	0.218922	QKQ14593.1				Zygnema	25	1
Zci_04892.1	-0.416057	-0.0943214	0.255164	Zci_04892.1				Zygnema	25	1
Zci_14712.2;Zci_14712.1	-0.106081	-0.0963909	0.0428694	Zci_14712.2;Zci_14712.1				Zygnema	25	1
Zci_14579.1	0.128869	-0.0971012	0.682135	Zci_14579.1				Zygnema	25	1
Zci_04332.1	0.0891942	-0.0976391	0.0203588	Zci_04332.1				Zygnema	25	1
Zci_13756.1	-0.289342	-0.0980812	0.609462	Zci_13756.1				Zygnema	25	1
Zci_11364.1	-0.134005	-0.102383	0.0738012	Zci_11364.1				Zygnema	25	1
Zci_01944.1	-0.49355	-0.102774	1.16341	Zci_01944.1				Zygnema	25	1
Zci_02351.2;Zci_02351.1	-0.188936	-0.103127	0.662165	Zci_02351.2;Zci_02351.1				Zygnema	25	1
Zci_01007.1;Zci_01007.2	-0.238519	-0.103981	0.235817	Zci_01007.1;Zci_01007.2				Zygnema	25	1
Zci_14439.1;CON__ENSEMBL:ENSBTAP00000025008	-0.430139	-0.104119	1.6361	Zci_14439.1				Zygnema	25	1
Zci_01806.1	-0.380897	-0.104991	0.966487	Zci_01806.1				Zygnema	25	1
Zci_13858.1	1.37006	-0.107962	0.605708	Zci_13858.1				Zygnema	25	1
Zci_04835.1	0.343845	-0.108914	0.592104	Zci_04835.1				Zygnema	25	1
TRINITY_DN1550_c0_g3_i2.p1;TRINITY_DN1550_c0_g5_i1.p1	-0.507529	-0.108928	0.211301	TRINITY_DN1550_c0_g3_i2.p1;TRINITY_DN1550_c0_g5_i1.p1				Zygnema	25	1
Zci_03169.1	-0.162516	-0.112724	0.0812489	Zci_03169.1				Zygnema	25	1
Zci_03382.1	0.189894	-0.113271	0.0984102	Zci_03382.1				Zygnema	25	1
Zci_14982.1	-0.666979	-0.113556	2.17138	Zci_14982.1				Zygnema	25	1
Zci_03128.1	-0.361695	-0.114219	0.138068	Zci_03128.1				Zygnema	25	1
Zci_04639.1	0.117879	-0.11483	0.450462	Zci_04639.1				Zygnema	25	1
TRINITY_DN81738_c0_g1_i1.p1;TRINITY_DN17859_c0_g1_i2.p1;Zci_07565.1	-0.778412	-0.114889	1.00384	TRINITY_DN81738_c0_g1_i1.p1;TRINITY_DN17859_c0_g1_i2.p1				Zygnema	25	1
Zci_07589.1	-0.723515	-0.11727	1.0868	Zci_07589.1				Zygnema	25	1
Zci_02240.1	0.558887	-0.118897	1.08806	Zci_02240.1				Zygnema	25	1
Zci_04790.1	-0.563606	-0.119248	1.31106	Zci_04790.1				Zygnema	25	1
Zci_03193.1	0.285763	-0.119705	1.06147	Zci_03193.1				Zygnema	25	1
Zci_15330.1	1.18211	-0.120003	1.01086	Zci_15330.1				Zygnema	25	1
Zci_00098.1	0.0335893	-0.120882	0.126125	Zci_00098.1				Zygnema	25	1
Zci_14755.1	-0.441711	-0.121182	1.34656	Zci_14755.1				Zygnema	25	1
Zci_02209.1	-0.547773	-0.121389	1.17318	Zci_02209.1				Zygnema	25	1
Zci_12383.1	-0.102839	-0.122829	0.160709	Zci_12383.1				Zygnema	25	1
Zci_01830.1	-0.383227	-0.122892	0.577581	Zci_01830.1				Zygnema	25	1
Zci_13614.1	-0.344216	-0.125259	0.434022	Zci_13614.1				Zygnema	25	1
Zci_01775.1	-0.0998122	-0.127013	0.287657	Zci_01775.1				Zygnema	25	1
Zci_02140.1	-0.549378	-0.127133	0.536586	Zci_02140.1				Zygnema	25	1
Zci_02538.1	-0.296623	-0.128861	1.20626	Zci_02538.1				Zygnema	25	1
Zci_15622.1	-0.443969	-0.129666	1.17186	Zci_15622.1				Zygnema	25	1
Zci_13444.1	-0.182038	-0.130788	0.217436	Zci_13444.1				Zygnema	25	1
Zci_15603.1	-0.428865	-0.132755	1.44145	Zci_15603.1				Zygnema	25	1
Zci_13255.1	-0.367503	-0.133081	0.235819	Zci_13255.1				Zygnema	25	1
Zci_10680.1	-0.396162	-0.133733	0.53761	Zci_10680.1				Zygnema	25	1
Zci_00722.1	-0.265876	-0.133949	0.431893	Zci_00722.1				Zygnema	25	1
Zci_07242.1	-0.073401	-0.136115	0.0553321	Zci_07242.1				Zygnema	25	1
Zci_02018.1;Zci_02018.2	-0.10817	-0.136654	0.0680321	Zci_02018.1;Zci_02018.2				Zygnema	25	1
Zci_14888.1	-0.404443	-0.137826	0.883675	Zci_14888.1				Zygnema	25	1
Zci_04246.1	-0.4314	-0.13803	0.520585	Zci_04246.1				Zygnema	25	1
Zci_10058.1	-0.377598	-0.138679	0.92768	Zci_10058.1				Zygnema	25	1
Zci_11807.1	-0.364202	-0.139735	0.861748	Zci_11807.1				Zygnema	25	1
Zci_03409.1	-0.370966	-0.139895	0.565442	Zci_03409.1				Zygnema	25	1
Zci_08305.1	-0.600532	-0.140387	1.5691	Zci_08305.1				Zygnema	25	1
TRINITY_DN1338_c0_g2_i1.p3;TRINITY_DN36989_c0_g1_i9.p1;TRINITY_DN36989_c0_g1_i11.p2	0.0706143	-0.142099	0.191502	TRINITY_DN1338_c0_g2_i1.p3;TRINITY_DN36989_c0_g1_i9.p1;TRINITY_DN36989_c0_g1_i11.p2				Zygnema	25	1
Zci_07939.1	-0.209227	-0.143519	0.451966	Zci_07939.1				Zygnema	25	1
Zci_00057.1	-0.345124	-0.144201	0.412186	Zci_00057.1				Zygnema	25	1
Zci_10849.1	-1.53764	-0.144277	1.68052	Zci_10849.1				Zygnema	25	1
Zci_10782.1	-0.432823	-0.147953	1.13322	Zci_10782.1				Zygnema	25	1
Zci_03837.1	-0.495503	-0.148025	1.33279	Zci_03837.1				Zygnema	25	1
Zci_02506.1	-0.843335	-0.148927	1.4552	Zci_02506.1				Zygnema	25	1
Zci_05795.1	-0.396624	-0.152998	0.596592	Zci_05795.1				Zygnema	25	1
Zci_09413.1	-0.508573	-0.155257	2.00889	Zci_09413.1				Zygnema	25	1
Zci_07296.1	-0.335935	-0.155772	0.370891	Zci_07296.1				Zygnema	25	1
Zci_10034.2	-0.833688	-0.156755	1.44398	Zci_10034.2				Zygnema	25	1
Zci_05192.1	-0.140633	-0.157981	0.162382	Zci_05192.1				Zygnema	25	1
Zci_13425.1	-0.269234	-0.158357	0.106153	Zci_13425.1				Zygnema	25	1
Zci_13320.1	-0.472597	-0.159213	2.03055	Zci_13320.1				Zygnema	25	1
Zci_14482.1	-0.769968	-0.160315	0.560393	Zci_14482.1				Zygnema	25	1
Zci_05110.1;Zci_05110.2	0.421902	-0.160351	0.135461	Zci_05110.1;Zci_05110.2				Zygnema	25	1
Zci_04187.1	-0.238873	-0.162737	0.408322	Zci_04187.1				Zygnema	25	1
Zci_10929.1;Zci_15826.1;Zci_15826.2	-0.78105	-0.162957	0.482004	Zci_10929.1				Zygnema	25	1
QKQ14642.1	-0.526663	-0.163947	0.861621	QKQ14642.1				Zygnema	25	1
TRINITY_DN2197_c1_g1_i2.p1;TRINITY_DN2197_c1_g5_i2.p1;Zci_08365.1	-0.0260216	-0.164107	0.124352	TRINITY_DN2197_c1_g1_i2.p1;TRINITY_DN2197_c1_g5_i2.p1				Zygnema	25	1
Zci_07698.1	-0.189079	-0.164417	0.367545	Zci_07698.1				Zygnema	25	1
Zci_11918.1;Zci_11918.3;Zci_11918.2	-0.0861653	-0.166486	0.0996037	Zci_11918.1;Zci_11918.3;Zci_11918.2				Zygnema	25	1
Zci_13102.1	-0.37187	-0.167088	0.347556	Zci_13102.1				Zygnema	25	1
Zci_10871.3;Zci_10871.4;Zci_10871.2;Zci_10871.1;Zci_10871.5	-0.583107	-0.167587	1.51271	Zci_10871.3;Zci_10871.4;Zci_10871.2;Zci_10871.1;Zci_10871.5				Zygnema	25	1
Zci_02358.1	-0.455908	-0.168123	1.21211	Zci_02358.1				Zygnema	25	1
QKQ14623.1	0.0521096	-0.168199	0.158343	QKQ14623.1				Zygnema	25	1
Zci_13494.1	-0.32026	-0.170483	0.0706285	Zci_13494.1				Zygnema	25	1
Zci_05780.1	-0.342555	-0.172364	0.799636	Zci_05780.1				Zygnema	25	1
Zci_05309.2;Zci_05309.1;Zci_05309.3	-0.43961	-0.172487	0.504577	Zci_05309.2;Zci_05309.1;Zci_05309.3				Zygnema	25	1
Zci_08274.1	-0.502667	-0.174808	0.951797	Zci_08274.1				Zygnema	25	1
Zci_00643.1	-0.237401	-0.179265	0.17198	Zci_00643.1				Zygnema	25	1
Zci_14707.1	-0.214588	-0.181476	0.166676	Zci_14707.1				Zygnema	25	1
TRINITY_DN1286_c0_g8_i1.p1;Zci_01786.1;TRINITY_DN1286_c2_g2_i1.p1	-0.31093	-0.182444	0.16332	TRINITY_DN1286_c0_g8_i1.p1;Zci_01786.1				Zygnema	25	1
Zci_14659.1	0.172567	-0.182517	1.09639	Zci_14659.1				Zygnema	25	1
TRINITY_DN2271_c0_g1_i1.p1	-0.473829	-0.182586	1.01255	TRINITY_DN2271_c0_g1_i1.p1				Zygnema	25	1
Zci_06324.1	-0.798688	-0.182666	1.89977	Zci_06324.1				Zygnema	25	1
TRINITY_DN1501_c0_g1_i3.p1;TRINITY_DN1501_c0_g1_i4.p1;TRINITY_DN1501_c0_g2_i1.p1;TRINITY_DN172_c0_g3_i1.p1;Zci_05259.1	-0.507425	-0.184534	0.555336	TRINITY_DN1501_c0_g1_i3.p1;TRINITY_DN1501_c0_g1_i4.p1;TRINITY_DN1501_c0_g2_i1.p1				Zygnema	25	1
Zci_02925.1	-0.0298758	-0.185355	0.0508281	Zci_02925.1				Zygnema	25	1
Zci_15152.1	-0.352512	-0.185419	0.707432	Zci_15152.1				Zygnema	25	1
Zci_13331.1	-0.178511	-0.186712	0.273193	Zci_13331.1				Zygnema	25	1
Zci_14240.1	-0.422685	-0.187212	0.716322	Zci_14240.1				Zygnema	25	1
Zci_02895.1	-0.543459	-0.187971	0.432951	Zci_02895.1				Zygnema	25	1
Zci_05364.1	-0.311152	-0.188402	0.788531	Zci_05364.1				Zygnema	25	1
Zci_03137.1	-0.254874	-0.19021	0.850044	Zci_03137.1				Zygnema	25	1
Zci_11351.1	-0.230829	-0.191522	0.311633	Zci_11351.1				Zygnema	25	1
Zci_08759.1;Zci_08759.3;Zci_08759.2;Zci_08754.1;Zci_08755.1	-1.06501	-0.193955	1.09956	Zci_08759.1;Zci_08759.3;Zci_08759.2				Zygnema	25	1
Zci_00183.1	-0.227682	-0.194283	0.414352	Zci_00183.1				Zygnema	25	1
Zci_12741.1	-0.381634	-0.201616	0.304665	Zci_12741.1				Zygnema	25	1
Zci_03392.1	-0.2018	-0.203011	0.0826943	Zci_03392.1				Zygnema	25	1
Zci_08303.1	0.705542	-0.203039	0.534233	Zci_08303.1				Zygnema	25	1
Zci_04342.1	0.0706862	-0.203395	0.157202	Zci_04342.1				Zygnema	25	1
QKQ14602.1	-0.388813	-0.203443	0.044943	QKQ14602.1				Zygnema	25	1
Zci_03090.1	-0.445783	-0.204008	0.771108	Zci_03090.1				Zygnema	25	1
Zci_02375.1	-0.0984121	-0.204951	0.0512509	Zci_02375.1				Zygnema	25	1
Zci_10685.1	-0.768203	-0.205421	0.750095	Zci_10685.1				Zygnema	25	1
Zci_14053.1	-0.186442	-0.205896	0.113565	Zci_14053.1				Zygnema	25	1
Zci_10025.1	-0.236364	-0.207248	0.321594	Zci_10025.1				Zygnema	25	1
Zci_09447.1	-0.0669313	-0.207648	0.0998693	Zci_09447.1				Zygnema	25	1
TRINITY_DN180_c1_g2_i1.p1;TRINITY_DN180_c1_g2_i2.p1;Zci_15852.3	-0.868087	-0.207915	1.85435	TRINITY_DN180_c1_g2_i1.p1;TRINITY_DN180_c1_g2_i2.p1;Zci_15852.3				Zygnema	25	1
Zci_08896.1	-0.244333	-0.210484	0.0950384	Zci_08896.1				Zygnema	25	1
Zci_02658.1	-0.329291	-0.211734	0.323204	Zci_02658.1				Zygnema	25	1
Zci_02664.1	-0.248258	-0.21573	0.104909	Zci_02664.1				Zygnema	25	1
Zci_04467.1	-0.945648	-0.219184	0.467855	Zci_04467.1				Zygnema	25	1
Zci_09422.1	-0.0077179	-0.219789	0.917347	Zci_09422.1				Zygnema	25	1
Zci_05321.5;Zci_05321.4	-0.614638	-0.220882	0.621373	Zci_05321.5;Zci_05321.4				Zygnema	25	1
Zci_12183.1	-0.763265	-0.221896	1.00046	Zci_12183.1				Zygnema	25	1
Zci_08822.1	-0.14512	-0.223442	0.116287	Zci_08822.1				Zygnema	25	1
Zci_01292.1	-0.250671	-0.223803	0.400587	Zci_01292.1				Zygnema	25	1
TRINITY_DN3690_c0_g5_i1.p1;TRINITY_DN3690_c0_g1_i4.p1;TRINITY_DN3690_c0_g1_i5.p1	-0.653248	-0.225568	0.183025	TRINITY_DN3690_c0_g5_i1.p1;TRINITY_DN3690_c0_g1_i4.p1;TRINITY_DN3690_c0_g1_i5.p1				Zygnema	25	1
Zci_01024.1;TRINITY_DN20866_c1_g1_i6.p1;TRINITY_DN20866_c1_g1_i2.p1	-0.311476	-0.227015	2.32096	Zci_01024.1				Zygnema	25	1
Zci_07291.1	-0.316442	-0.227023	0.412171	Zci_07291.1				Zygnema	25	1
Zci_05437.1	-0.330229	-0.229806	0.654353	Zci_05437.1				Zygnema	25	1
Zci_10400.1	-0.551418	-0.23461	0.855106	Zci_10400.1				Zygnema	25	1
TRINITY_DN24_c3_g1_i1.p1;TRINITY_DN712_c0_g2_i7.p1;TRINITY_DN712_c0_g2_i2.p1	-0.188372	-0.236302	0.435395	TRINITY_DN24_c3_g1_i1.p1;TRINITY_DN712_c0_g2_i7.p1;TRINITY_DN712_c0_g2_i2.p1				Zygnema	25	1
Zci_10350.1	1.54366	-0.236808	0.896352	Zci_10350.1				Zygnema	25	1
Zci_08018.1	-0.328164	-0.238074	0.72543	Zci_08018.1				Zygnema	25	1
TRINITY_DN28020_c0_g7_i1.p1;TRINITY_DN28020_c0_g4_i1.p1;Zci_09117.1;Zci_09116.1	-0.355118	-0.238166	0.589363	TRINITY_DN28020_c0_g7_i1.p1;TRINITY_DN28020_c0_g4_i1.p1;Zci_09117.1				Zygnema	25	1
Zci_03448.1	-0.665362	-0.241604	0.37739	Zci_03448.1				Zygnema	25	1
Zci_04021.2;Zci_04021.3;Zci_04021.1;Zci_04021.4;Zci_04021.5	0.604435	-0.242381	0.29114	Zci_04021.2;Zci_04021.3;Zci_04021.1;Zci_04021.4;Zci_04021.5				Zygnema	25	1
TRINITY_DN161_c0_g2_i6.p1;TRINITY_DN161_c0_g2_i4.p1;TRINITY_DN161_c0_g2_i2.p1	1.20327	-0.246959	1.19478	TRINITY_DN161_c0_g2_i6.p1;TRINITY_DN161_c0_g2_i4.p1;TRINITY_DN161_c0_g2_i2.p1				Zygnema	25	1
Zci_03690.1;Zci_08235.1	0.374356	-0.2478	0.308756	Zci_03690.1				Zygnema	25	1
Zci_06719.1	-0.144281	-0.247849	0.332209	Zci_06719.1				Zygnema	25	1
TRINITY_DN3358_c0_g2_i1.p1;TRINITY_DN3358_c0_g2_i3.p1;Zci_14066.1	-0.652364	-0.24876	2.5223	TRINITY_DN3358_c0_g2_i1.p1;TRINITY_DN3358_c0_g2_i3.p1;Zci_14066.1				Zygnema	25	1
Zci_01100.1	-0.414916	-0.251548	0.41767	Zci_01100.1				Zygnema	25	1
Zci_16606.5;Zci_16549.1;Zci_16616.2;Zci_13865.1;Zci_16616.5;Zci_16616.3;Zci_16606.12;Zci_16616.7;Zci_16616.6;Zci_16616.4;Zci_16606.8;Zci_16606.7;Zci_16616.8;Zci_16606.14;Zci_16606.13;Zci_16606.11;Zci_16606.10;Zci_16606.3;Zci_16606.4;Zci_16606.6;Zci_16606.2;Zci_16606.9;Zci_16606.1;Zci_16616.1	0.155202	-0.2597	0.559702	Zci_16606.5;Zci_16549.1;Zci_16616.2;Zci_13865.1;Zci_16616.5;Zci_16616.3;Zci_16606.12;Zci_16616.7;Zci_16616.6;Zci_16616.4;Zci_16606.8;Zci_16606.7;Zci_16616.8;Zci_16606.14;Zci_16606.13;Zci_16606.11;Zci_16606.10;Zci_16606.3;Zci_16606.4;Zci_16606.6;Zci_16606.2;Zci_16606.9;Zci_16606.1;Zci_16616.1				Zygnema	25	1
Zci_06221.1;Zci_06245.1	-0.909607	-0.262678	0.937269	Zci_06221.1				Zygnema	25	1
Zci_09119.1	-0.386675	-0.2656	1.28874	Zci_09119.1				Zygnema	25	1
Zci_14438.1	-0.265886	-0.268781	0.354157	Zci_14438.1				Zygnema	25	1
QKQ14633.1	-0.713626	-0.269326	0.711401	QKQ14633.1				Zygnema	25	1
Zci_11356.1	-1.06353	-0.271943	1.66229	Zci_11356.1				Zygnema	25	1
TRINITY_DN2571_c0_g1_i4.p1;TRINITY_DN2571_c0_g1_i5.p1	-0.107664	-0.2751	0.0596033	TRINITY_DN2571_c0_g1_i4.p1;TRINITY_DN2571_c0_g1_i5.p1				Zygnema	25	1
Zci_07724.1	-0.197374	-0.284625	0.504983	Zci_07724.1				Zygnema	25	1
Zci_09387.1;Zci_09387.2	-0.783022	-0.287785	1.6736	Zci_09387.1;Zci_09387.2				Zygnema	25	1
Zci_06115.1	-0.35385	-0.288802	0.666671	Zci_06115.1				Zygnema	25	1
Zci_14773.1	-0.825719	-0.291877	0.447755	Zci_14773.1				Zygnema	25	1
Zci_11201.2;Zci_11201.1	-0.521263	-0.292829	1.27057	Zci_11201.2;Zci_11201.1				Zygnema	25	1
Zci_14884.1	-0.33465	-0.295041	0.246614	Zci_14884.1				Zygnema	25	1
Zci_11840.1	0.216154	-0.295051	0.147154	Zci_11840.1				Zygnema	25	1
Zci_00767.1	-0.988095	-0.295248	1.5828	Zci_00767.1				Zygnema	25	1
Zci_07507.1	-0.9889	-0.296264	1.22219	Zci_07507.1				Zygnema	25	1
Zci_04351.1	0.301396	-0.297079	0.0581258	Zci_04351.1				Zygnema	25	1
Zci_13243.1	-0.239768	-0.299468	0.0895311	Zci_13243.1				Zygnema	25	1
TRINITY_DN45878_c0_g1_i1.p1;TRINITY_DN20266_c0_g3_i5.p1	-0.322707	-0.300297	0.287434	TRINITY_DN45878_c0_g1_i1.p1;TRINITY_DN20266_c0_g3_i5.p1				Zygnema	25	1
Zci_04821.1	-0.230734	-0.301326	0.37628	Zci_04821.1				Zygnema	25	1
Zci_14495.1	-0.365021	-0.303804	0.190717	Zci_14495.1				Zygnema	25	1
Zci_04496.2;Zci_04496.1;Zci_04444.1	-0.457228	-0.305772	1.37151	Zci_04496.2;Zci_04496.1				Zygnema	25	1
Zci_08832.1;Zci_08832.2	-0.844318	-0.307126	1.75051	Zci_08832.1;Zci_08832.2				Zygnema	25	1
Zci_14911.1	0.201405	-0.310958	0.205206	Zci_14911.1				Zygnema	25	1
Zci_06248.1	-0.391072	-0.311753	0.542084	Zci_06248.1				Zygnema	25	1
Zci_03633.1	-0.391949	-0.312148	0.399556	Zci_03633.1				Zygnema	25	1
Zci_10236.1	-0.72447	-0.318591	0.521881	Zci_10236.1				Zygnema	25	1
TRINITY_DN8537_c1_g1_i1.p1;TRINITY_DN8537_c0_g1_i2.p1;TRINITY_DN8537_c0_g1_i1.p1	0.0415086	-0.320732	0.170942	TRINITY_DN8537_c1_g1_i1.p1;TRINITY_DN8537_c0_g1_i2.p1;TRINITY_DN8537_c0_g1_i1.p1				Zygnema	25	1
Zci_10855.1	-0.956469	-0.325815	0.98046	Zci_10855.1				Zygnema	25	1
Zci_09621.1	-0.354333	-0.334804	0.100825	Zci_09621.1				Zygnema	25	1
Zci_08159.1	-0.664525	-0.335388	1.21779	Zci_08159.1				Zygnema	25	1
Zci_00678.1	-0.569028	-0.336053	2.18293	Zci_00678.1				Zygnema	25	1
Zci_04909.1	-0.315191	-0.340167	0.769733	Zci_04909.1				Zygnema	25	1
Zci_12032.1	-0.374633	-0.348022	0.685967	Zci_12032.1				Zygnema	25	1
Zci_07622.1;Zci_07619.1	1.48605	-0.348768	0.804174	Zci_07622.1;Zci_07619.1				Zygnema	25	1
Zci_10457.1	-0.63875	-0.350533	1.00422	Zci_10457.1				Zygnema	25	1
TRINITY_DN417_c0_g6_i2.p1;TRINITY_DN1672_c1_g2_i1.p1	-0.907584	-0.356156	0.317489	TRINITY_DN417_c0_g6_i2.p1;TRINITY_DN1672_c1_g2_i1.p1				Zygnema	25	1
Zci_03009.1	-0.257978	-0.362529	0.624525	Zci_03009.1				Zygnema	25	1
Zci_11114.1	0.412666	-0.367357	0.382171	Zci_11114.1				Zygnema	25	1
Zci_12659.1	-0.533783	-0.371901	0.77935	Zci_12659.1				Zygnema	25	1
Zci_00969.2	1.08601	-0.374194	1.66138	Zci_00969.2				Zygnema	25	1
Zci_14784.1	-0.516907	-0.379275	0.412517	Zci_14784.1				Zygnema	25	1
Zci_12832.1	-1.22082	-0.380495	1.33082	Zci_12832.1				Zygnema	25	1
Zci_06832.1	-0.477716	-0.382737	0.392927	Zci_06832.1				Zygnema	25	1
Zci_13508.1	-0.635505	-0.39127	1.13977	Zci_13508.1				Zygnema	25	1
Zci_09131.1	-0.335663	-0.395637	0.123778	Zci_09131.1				Zygnema	25	1
Zci_10810.1	-0.801435	-0.39583	1.2584	Zci_10810.1				Zygnema	25	1
TRINITY_DN8019_c0_g1_i1.p1;TRINITY_DN11370_c2_g2_i4.p1;TRINITY_DN11370_c2_g2_i6.p1	-0.581526	-0.404156	1.33747	TRINITY_DN8019_c0_g1_i1.p1;TRINITY_DN11370_c2_g2_i4.p1;TRINITY_DN11370_c2_g2_i6.p1				Zygnema	25	1
Zci_04697.1	0.239978	-0.406239	0.755476	Zci_04697.1				Zygnema	25	1
Zci_03734.1	-0.282066	-0.408872	1.23279	Zci_03734.1				Zygnema	25	1
Zci_01908.1	-0.189698	-0.41254	0.538975	Zci_01908.1				Zygnema	25	1
Zci_01655.1	-0.355188	-0.412749	1.08496	Zci_01655.1				Zygnema	25	1
Zci_07588.1	-0.865375	-0.414176	2.15047	Zci_07588.1				Zygnema	25	1
QKQ14627.1	-0.652848	-0.415199	1.64737	QKQ14627.1				Zygnema	25	1
Zci_03494.1	-0.772797	-0.415636	0.939738	Zci_03494.1				Zygnema	25	1
Zci_07276.1;Zci_07276.2	-0.348055	-0.417601	1.02953	Zci_07276.1;Zci_07276.2				Zygnema	25	1
Zci_04352.2	-0.264009	-0.423911	1.39957	Zci_04352.2				Zygnema	25	1
Zci_05049.2;Zci_05049.1	-0.271271	-0.428556	0.80028	Zci_05049.2;Zci_05049.1				Zygnema	25	1
Zci_09028.1	-0.423244	-0.429849	0.475986	Zci_09028.1				Zygnema	25	1
Zci_05438.1	-0.508683	-0.430902	1.2041	Zci_05438.1				Zygnema	25	1
Zci_08283.2;Zci_08283.1	-0.374264	-0.432102	0.732491	Zci_08283.2;Zci_08283.1				Zygnema	25	1
Zci_02963.1	-0.355109	-0.449561	0.139601	Zci_02963.1				Zygnema	25	1
Zci_14054.1	-0.591829	-0.454283	0.927984	Zci_14054.1				Zygnema	25	1
Zci_07905.1	-0.375272	-0.46452	1.20799	Zci_07905.1				Zygnema	25	1
Zci_06813.2;Zci_06813.1	-1.45315	-0.483315	1.54179	Zci_06813.2;Zci_06813.1				Zygnema	25	1
Zci_05560.1	-0.78316	-0.483648	0.721792	Zci_05560.1				Zygnema	25	1
Zci_01331.1	-0.872057	-0.493275	0.78263	Zci_01331.1				Zygnema	25	1
Zci_04890.1	-0.172763	-0.496002	0.592366	Zci_04890.1				Zygnema	25	1
Zci_10842.1	-0.0755666	-0.498863	0.963509	Zci_10842.1				Zygnema	25	1
Zci_00768.2;Zci_00768.1	-0.315577	-0.499261	1.07939	Zci_00768.2;Zci_00768.1				Zygnema	25	1
TRINITY_DN6547_c0_g3_i2.p1;TRINITY_DN6547_c0_g3_i1.p1;TRINITY_DN6547_c0_g2_i3.p1;TRINITY_DN6547_c0_g2_i2.p1;TRINITY_DN6547_c0_g2_i1.p1	0.249719	-0.499551	1.25415	TRINITY_DN6547_c0_g3_i2.p1;TRINITY_DN6547_c0_g3_i1.p1;TRINITY_DN6547_c0_g2_i3.p1;TRINITY_DN6547_c0_g2_i2.p1;TRINITY_DN6547_c0_g2_i1.p1				Zygnema	25	1
Zci_05529.1	-0.816885	-0.507032	0.795515	Zci_05529.1				Zygnema	25	1
Zci_08363.1	-0.60353	-0.508135	0.572482	Zci_08363.1				Zygnema	25	1
Zci_09033.1	-0.985711	-0.51913	1.85966	Zci_09033.1				Zygnema	25	1
Zci_14844.1	-0.319316	-0.521208	0.303897	Zci_14844.1				Zygnema	25	1
Zci_05150.2;Zci_05150.1	-0.905664	-0.52186	0.385107	Zci_05150.2;Zci_05150.1				Zygnema	25	1
Zci_15655.1	-0.613683	-0.52242	0.204342	Zci_15655.1				Zygnema	25	1
TRINITY_DN88_c0_g1_i5.p1;TRINITY_DN88_c0_g1_i17.p1;TRINITY_DN88_c0_g1_i11.p1;TRINITY_DN719_c1_g2_i7.p1;TRINITY_DN719_c1_g2_i4.p1;Zci_11412.7;Zci_11412.1;Zci_11412.6;Zci_11412.5;Zci_11412.4;Zci_11412.3;Zci_11412.2;Zci_11415.1	-0.760679	-0.528011	0.273533	TRINITY_DN88_c0_g1_i5.p1;TRINITY_DN88_c0_g1_i17.p1;TRINITY_DN88_c0_g1_i11.p1;TRINITY_DN719_c1_g2_i7.p1				Zygnema	25	1
Zci_00770.1	-0.277496	-0.536903	1.05289	Zci_00770.1				Zygnema	25	1
Zci_02502.1	-0.23219	-0.541581	0.734021	Zci_02502.1				Zygnema	25	1
Zci_07842.1	-0.435502	-0.544961	0.60901	Zci_07842.1				Zygnema	25	1
Zci_05427.1	-0.675263	-0.546854	0.388588	Zci_05427.1				Zygnema	25	1
Zci_05721.1	-0.719966	-0.552354	0.891426	Zci_05721.1				Zygnema	25	1
Zci_03270.1	0.725861	-0.577418	0.543509	Zci_03270.1				Zygnema	25	1
TRINITY_DN2160_c1_g5_i2.p1	-0.16795	-0.583245	0.689285	TRINITY_DN2160_c1_g5_i2.p1				Zygnema	25	1
Zci_04015.1	-0.669308	-0.611883	0.450392	Zci_04015.1				Zygnema	25	1
Zci_00382.1	-0.0589294	-0.632281	0.693573	Zci_00382.1				Zygnema	25	1
Zci_08806.1	-0.647052	-0.649058	0.520274	Zci_08806.1				Zygnema	25	1
Zci_02178.1	-0.556153	-0.658091	0.768502	Zci_02178.1				Zygnema	25	1
TRINITY_DN2293_c0_g2_i3.p1;TRINITY_DN2293_c0_g3_i5.p1;TRINITY_DN2293_c0_g3_i4.p1;TRINITY_DN2293_c0_g3_i2.p1;Zci_15452.1	-0.663383	-0.670654	0.393976	TRINITY_DN2293_c0_g2_i3.p1;TRINITY_DN2293_c0_g3_i5.p1;TRINITY_DN2293_c0_g3_i4.p1;TRINITY_DN2293_c0_g3_i2.p1				Zygnema	25	1
Zci_10322.1	-0.0317348	-0.684321	0.205204	Zci_10322.1				Zygnema	25	1
Zci_00615.2;Zci_00615.1	-1.06106	-0.695135	1.04328	Zci_00615.2;Zci_00615.1				Zygnema	25	1
Zci_05111.1	-0.620638	-0.702114	1.60427	Zci_05111.1				Zygnema	25	1
Zci_10666.1	-0.194512	-0.703826	0.413109	Zci_10666.1				Zygnema	25	1
TRINITY_DN287_c0_g1_i7.p1;TRINITY_DN287_c0_g1_i4.p1	-0.608558	-0.727803	0.676831	TRINITY_DN287_c0_g1_i7.p1;TRINITY_DN287_c0_g1_i4.p1				Zygnema	25	1
Zci_15082.2;Zci_15082.1	-0.213192	-0.728962	0.558963	Zci_15082.2;Zci_15082.1				Zygnema	25	1
Zci_02277.1	0.3072	-0.739265	1.3807	Zci_02277.1				Zygnema	25	1
Zci_07971.1;Zci_07971.2	-0.246774	-0.741523	1.2484	Zci_07971.1;Zci_07971.2				Zygnema	25	1
Zci_01297.2;Zci_01297.1	-1.45179	-0.743652	0.948054	Zci_01297.2;Zci_01297.1				Zygnema	25	1
Zci_09888.1	-1.08112	-0.833154	1.34668	Zci_09888.1				Zygnema	25	1
Zci_13254.1;Zci_13254.2	-0.56557	-0.859626	0.681221	Zci_13254.1;Zci_13254.2				Zygnema	25	1
Zci_15193.1	-0.0964944	-0.906632	1.60669	Zci_15193.1				Zygnema	25	1
QKQ14617.1	-1.15458	-0.910542	1.47506	QKQ14617.1				Zygnema	25	1
Zci_00859.1	-0.526347	-0.925913	0.425047	Zci_00859.1				Zygnema	25	1
Zci_01904.1;Zci_01904.2	-0.381012	-0.945666	0.364718	Zci_01904.1;Zci_01904.2				Zygnema	25	1
Zci_01322.1	-0.144274	-1.00905	1.35908	Zci_01322.1				Zygnema	25	1
QKQ14607.1	0.0392013	-1.03178	0.531993	QKQ14607.1				Zygnema	25	1
Zci_07080.1	-0.472456	-1.0513	0.692737	Zci_07080.1				Zygnema	25	1
Zci_12165.1	-1.34873	-1.12268	1.04056	Zci_12165.1				Zygnema	25	1
Zci_00059.1	-0.242687	-1.17685	0.535335	Zci_00059.1				Zygnema	25	1
TRINITY_DN5095_c0_g1_i6.p1;TRINITY_DN5095_c0_g2_i1.p2;TRINITY_DN5095_c0_g1_i5.p2	-0.445392	-1.21896	1.18169	TRINITY_DN5095_c0_g1_i6.p1;TRINITY_DN5095_c0_g2_i1.p2;TRINITY_DN5095_c0_g1_i5.p2				Zygnema	25	1
Zci_12413.1;Zci_12413.2	-0.945291	-1.28407	0.355072	Zci_12413.1;Zci_12413.2				Zygnema	25	1
Zci_15607.1	-1.08738	-1.45076	1.08225	Zci_15607.1				Zygnema	25	1
Me1_v2_0127630.2;Me1_v2_0127630.1	-0.245942	3.67603	1.58041	Me1_v2_0127630.2;Me1_v2_0127630.1				Mesotaenium	6	1
Me1_v2_0224030.1;Me1_v2_0224030.2	2.22138	3.11007	1.28489	Me1_v2_0224030.1				Mesotaenium	6	1
Me1_v2_0083920.3;Me1_v2_0083920.2;Me1_v2_0083920.1	-0.29331	2.78242	1.23771	Me1_v2_0083920.3;Me1_v2_0083920.2;Me1_v2_0083920.1				Mesotaenium	6	1
Me1_v2_0109190.1	2.97767	2.44413	1.76924	Me1_v2_0109190.1				Mesotaenium	6	1
Me1_v2_0228940.2;Me1_v2_0228940.1	1.25833	2.34414	1.41144	Me1_v2_0228940.2;Me1_v2_0228940.1				Mesotaenium	6	1
Me1_v2_0106190.2;Me1_v2_0106190.4;Me1_v2_0106190.1;Me1_v2_0106190.3	0.462372	2.26364	0.454932	Me1_v2_0106190.2;Me1_v2_0106190.4;Me1_v2_0106190.1;Me1_v2_0106190.3				Mesotaenium	6	1
Me1_v2_0096680.1	0.542485	2.22658	1.26375	Me1_v2_0096680.1				Mesotaenium	6	1
Me1_v2_0073090.1;Me1_v2_0073090.2	1.05901	2.22626	0.539048	Me1_v2_0073090.1;Me1_v2_0073090.2				Mesotaenium	6	1
Me1_v2_0196940.4;Me1_v2_0196940.3;Me1_v2_0196940.2;Me1_v2_0196940.1	1.15669	2.20099	1.21184	Me1_v2_0196940.4;Me1_v2_0196940.3;Me1_v2_0196940.2;Me1_v2_0196940.1				Mesotaenium	6	1
Me1_v2_0202680.1;Me1_v2_0202680.2	0.835816	2.04994	0.964732	Me1_v2_0202680.1				Mesotaenium	6	1
Me1_v2_0189830.2;Me1_v2_0189830.3;Me1_v2_0189830.1;Me1_v2_0189830.4	1.60074	2.02743	0.666564	Me1_v2_0189830.2;Me1_v2_0189830.3;Me1_v2_0189830.1;Me1_v2_0189830.4				Mesotaenium	6	1
Me1_v2_0165350.1	0.576594	1.93697	0.660286	Me1_v2_0165350.1				Mesotaenium	6	1
Me1_v2_0158580.1	0.303258	1.86574	1.06865	Me1_v2_0158580.1				Mesotaenium	6	1
Me1_v2_0145240.1	1.75416	1.84908	1.65451	Me1_v2_0145240.1				Mesotaenium	6	1
Me1_v2_0082180.2;Me1_v2_0082180.1;Me1_v2_0082180.3;Me1_v2_0082180.4	0.905254	1.84044	1.28328	Me1_v2_0082180.2;Me1_v2_0082180.1;Me1_v2_0082180.3;Me1_v2_0082180.4				Mesotaenium	6	1
Me1_v2_0222330.1	1.97991	1.81255	0.805785	Me1_v2_0222330.1				Mesotaenium	6	1
Me1_v2_0135950.1;Me1_v2_0135950.2	2.9975	1.77091	1.81397	Me1_v2_0135950.1;Me1_v2_0135950.2				Mesotaenium	6	1
Me1_v2_0135890.2;Me1_v2_0135890.3;Me1_v2_0135890.1;Me1_v2_0135890.4	1.4132	1.71028	1.41461	Me1_v2_0135890.2;Me1_v2_0135890.3;Me1_v2_0135890.1;Me1_v2_0135890.4				Mesotaenium	6	1
Me1_v2_0181050.1	1.17237	1.59692	0.976175	Me1_v2_0181050.1				Mesotaenium	6	1
Me1_v2_0198020.1	0.999185	1.59598	0.86864	Me1_v2_0198020.1				Mesotaenium	6	1
Me1_v2_0212420.1	1.17538	1.57462	1.39295	Me1_v2_0212420.1				Mesotaenium	6	1
Me1_v2_0105180.1	1.13141	1.56469	1.35973	Me1_v2_0105180.1				Mesotaenium	6	1
Me1_v2_0207360.1;Me1_v2_0207360.3;Me1_v2_0207360.2;Me1_v2_0207360.4	-0.537367	1.54544	1.22901	Me1_v2_0207360.1;Me1_v2_0207360.3;Me1_v2_0207360.2;Me1_v2_0207360.4				Mesotaenium	6	1
Me1_v2_0017280.1	0.360599	1.53606	0.523866	Me1_v2_0017280.1				Mesotaenium	6	1
Me1_v2_0171870.1;Me1_v2_0195300.2;Me1_v2_0195300.1;Me1_v2_0195300.3;Me1_v2_0195300.4;Me1_v2_0195300.5	0.704799	1.49391	0.816674	Me1_v2_0171870.1;Me1_v2_0195300.2;Me1_v2_0195300.1;Me1_v2_0195300.3				Mesotaenium	6	1
Me1_v2_0054690.1;Me1_v2_0054690.2;Me1_v2_0054690.3	1.08148	1.46489	0.451957	Me1_v2_0054690.1;Me1_v2_0054690.2				Mesotaenium	6	1
Me1_v2_0070090.1	0.579737	1.46475	2.1768	Me1_v2_0070090.1				Mesotaenium	6	1
Me1_v2_0139100.3;Me1_v2_0139100.2;Me1_v2_0139100.1	2.35298	1.45218	1.15675	Me1_v2_0139100.3;Me1_v2_0139100.2;Me1_v2_0139100.1				Mesotaenium	6	1
Me1_v2_0181240.1	0.966658	1.44509	0.903416	Me1_v2_0181240.1				Mesotaenium	6	1
Me1_v2_0085030.3;Me1_v2_0085030.1;Me1_v2_0085030.2;Me1_v2_0085030.4	1.17756	1.43338	0.779371	Me1_v2_0085030.3;Me1_v2_0085030.1;Me1_v2_0085030.2;Me1_v2_0085030.4				Mesotaenium	6	1
Me1_v2_0053900.8;Me1_v2_0053900.6;Me1_v2_0053900.5;Me1_v2_0053900.4;Me1_v2_0053900.3;Me1_v2_0053900.1;Me1_v2_0053900.7;Me1_v2_0053900.2;Me1_v2_0053900.10;Me1_v2_0053900.9	1.59567	1.43156	1.38686	Me1_v2_0053900.8;Me1_v2_0053900.6;Me1_v2_0053900.5;Me1_v2_0053900.4;Me1_v2_0053900.3;Me1_v2_0053900.1;Me1_v2_0053900.7;Me1_v2_0053900.2;Me1_v2_0053900.10;Me1_v2_0053900.9				Mesotaenium	6	1
Me1_v2_0115570.1	0.703202	1.40762	0.644253	Me1_v2_0115570.1				Mesotaenium	6	1
Me1_v2_0196410.1;Me1_v2_0196410.2	1.03929	1.38678	0.828269	Me1_v2_0196410.1;Me1_v2_0196410.2				Mesotaenium	6	1
Me1_v2_0107370.2;Me1_v2_0107370.1;Me1_v2_0107370.4;Me1_v2_0107370.6;Me1_v2_0107370.5;Me1_v2_0107370.3	0.607677	1.28565	0.409995	Me1_v2_0107370.2;Me1_v2_0107370.1;Me1_v2_0107370.4;Me1_v2_0107370.6;Me1_v2_0107370.5;Me1_v2_0107370.3				Mesotaenium	6	1
Me1_v2_0114670.3;Me1_v2_0114670.2;Me1_v2_0114670.1	0.715463	1.28403	0.896275	Me1_v2_0114670.3;Me1_v2_0114670.2;Me1_v2_0114670.1				Mesotaenium	6	1
Me1_v2_0229680.1	0.254773	1.28252	1.12194	Me1_v2_0229680.1				Mesotaenium	6	1
Me1_v2_0151790.1;Me1_v2_0151790.4	0.843006	1.27539	0.287229	Me1_v2_0151790.1;Me1_v2_0151790.4				Mesotaenium	6	1
Me1_v2_0197330.1;Me1_v2_0197330.2	0.613939	1.24184	1.05881	Me1_v2_0197330.1				Mesotaenium	6	1
Me1_v2_0120400.1;Me1_v2_0120400.2;Me1_v2_0120400.3	0.409371	1.23768	0.833752	Me1_v2_0120400.1;Me1_v2_0120400.2;Me1_v2_0120400.3				Mesotaenium	6	1
Me1_v2_0117740.2;Me1_v2_0117740.1	1.91348	1.22656	0.875811	Me1_v2_0117740.2;Me1_v2_0117740.1				Mesotaenium	6	1
Me1_v2_0223600.1	0.911718	1.21628	2.21818	Me1_v2_0223600.1				Mesotaenium	6	1
Me1_v2_0066000.1	0.995281	1.20923	1.17894	Me1_v2_0066000.1				Mesotaenium	6	1
Me1_v2_0190080.1	-0.578099	1.20763	1.31224	Me1_v2_0190080.1				Mesotaenium	6	1
Me1_v2_0235350.1;Me1_v2_0065680.1;Me1_v2_0065670.3;Me1_v2_0065670.1;Me1_v2_0065630.3;Me1_v2_0065630.2;Me1_v2_0065630.1;Me1_v2_0051670.1;Me1_v2_0051660.1;Me1_v2_0051620.1;Me1_v2_0065680.2;Me1_v2_0065670.2;Me1_v2_0065630.4	1.73817	1.20316	1.69732	Me1_v2_0235350.1;Me1_v2_0065680.1;Me1_v2_0065670.3;Me1_v2_0065670.1;Me1_v2_0065630.3;Me1_v2_0065630.2;Me1_v2_0065630.1;Me1_v2_0051670.1;Me1_v2_0051660.1;Me1_v2_0051620.1;Me1_v2_0065680.2;Me1_v2_0065670.2;Me1_v2_0065630.4				Mesotaenium	6	1
TRINITY_DN632_c0_g1_i1.p1;TRINITY_DN632_c0_g1_i2.p1;Me1_v2_0129460.1	0.799624	1.20221	0.981356	TRINITY_DN632_c0_g1_i1.p1;TRINITY_DN632_c0_g1_i2.p1				Mesotaenium	6	1
Me1_v2_0100190.1	1.1203	1.19755	1.23076	Me1_v2_0100190.1				Mesotaenium	6	1
Me1_v2_0196070.1;Me1_v2_0196070.2	1.07743	1.19743	0.5131	Me1_v2_0196070.1				Mesotaenium	6	1
Me1_v2_0144470.1	0.0441867	1.19334	0.723472	Me1_v2_0144470.1				Mesotaenium	6	1
Me1_v2_0082550.1	-0.204953	1.19331	0.58623	Me1_v2_0082550.1				Mesotaenium	6	1
Me1_v2_0159740.1;Me1_v2_0159740.3;Me1_v2_0159740.2	1.37434	1.15564	0.645388	Me1_v2_0159740.1;Me1_v2_0159740.3;Me1_v2_0159740.2				Mesotaenium	6	1
Me1_v2_0156270.1;Me1_v2_0156270.2;Me1_v2_0156270.3	1.58743	1.15074	0.969832	Me1_v2_0156270.1;Me1_v2_0156270.2;Me1_v2_0156270.3				Mesotaenium	6	1
YP_009033815.1;Me1_v2_0058220.1;Me1_v2_0038850.1	0.592357	1.12649	1.31664	YP_009033815.1;Me1_v2_0058220.1;Me1_v2_0038850.1				Mesotaenium	6	1
Me1_v2_0190370.1	0.714972	1.12625	0.528521	Me1_v2_0190370.1				Mesotaenium	6	1
Me1_v2_0188970.1;Me1_v2_0188970.2	0.692259	1.12607	0.868888	Me1_v2_0188970.1;Me1_v2_0188970.2				Mesotaenium	6	1
Me1_v2_0134310.2;Me1_v2_0134310.1	0.0190494	1.12069	0.305714	Me1_v2_0134310.2;Me1_v2_0134310.1				Mesotaenium	6	1
Me1_v2_0095710.1;Me1_v2_0095710.4;Me1_v2_0095710.2;Me1_v2_0095710.3	0.392779	1.11006	0.847836	Me1_v2_0095710.1;Me1_v2_0095710.4;Me1_v2_0095710.2				Mesotaenium	6	1
Me1_v2_0224530.4;Me1_v2_0224530.3;Me1_v2_0224530.2;Me1_v2_0224530.1	1.91655	1.10088	1.08601	Me1_v2_0224530.4;Me1_v2_0224530.3;Me1_v2_0224530.2;Me1_v2_0224530.1				Mesotaenium	6	1
Me1_v2_0151830.2;Me1_v2_0151830.1	0.659756	1.10018	0.606855	Me1_v2_0151830.2;Me1_v2_0151830.1				Mesotaenium	6	1
YP_009033839.1;Me1_v2_0016790.1	0.0694779	1.10005	0.903776	YP_009033839.1;Me1_v2_0016790.1				Mesotaenium	6	1
TRINITY_DN99055_c0_g2_i2.p1;Me1_v2_0065270.3;Me1_v2_0065270.2;Me1_v2_0065270.1	0.963543	1.09776	1.35741	TRINITY_DN99055_c0_g2_i2.p1;Me1_v2_0065270.3;Me1_v2_0065270.2;Me1_v2_0065270.1				Mesotaenium	6	1
Me1_v2_0219550.1	-0.331785	1.08572	0.405534	Me1_v2_0219550.1				Mesotaenium	6	1
Me1_v2_0135760.3;Me1_v2_0135760.2;Me1_v2_0135760.1;Me1_v2_0033750.1	0.603626	1.07796	0.36064	Me1_v2_0135760.3;Me1_v2_0135760.2;Me1_v2_0135760.1;Me1_v2_0033750.1				Mesotaenium	6	1
Me1_v2_0190090.1;Me1_v2_0190090.2	-0.300781	1.06193	1.62091	Me1_v2_0190090.1;Me1_v2_0190090.2				Mesotaenium	6	1
Me1_v2_0083830.1	0.995481	1.051	1.29466	Me1_v2_0083830.1				Mesotaenium	6	1
Me1_v2_0196040.5;Me1_v2_0196040.1;Me1_v2_0196040.6;Me1_v2_0196040.7;Me1_v2_0196040.2;Me1_v2_0196040.3;Me1_v2_0196040.4	0.493861	1.04836	0.599112	Me1_v2_0196040.5;Me1_v2_0196040.1;Me1_v2_0196040.6;Me1_v2_0196040.7;Me1_v2_0196040.2				Mesotaenium	6	1
Me1_v2_0079920.1	1.60599	1.04476	1.2063	Me1_v2_0079920.1				Mesotaenium	6	1
Me1_v2_0079080.1	0.816344	1.04376	1.39095	Me1_v2_0079080.1				Mesotaenium	6	1
Me1_v2_0108500.1	0.56758	1.04295	2.19277	Me1_v2_0108500.1				Mesotaenium	6	1
Me1_v2_0225340.2;Me1_v2_0225340.1	1.71922	0.982062	0.969228	Me1_v2_0225340.2;Me1_v2_0225340.1				Mesotaenium	6	1
Me1_v2_0016490.1	-0.324234	0.979378	2.09693	Me1_v2_0016490.1				Mesotaenium	6	1
Me1_v2_0130290.4;Me1_v2_0130290.2;Me1_v2_0130290.5;Me1_v2_0130290.3;Me1_v2_0130290.1;Me1_v2_0130290.6	0.764964	0.97865	0.446561	Me1_v2_0130290.4;Me1_v2_0130290.2;Me1_v2_0130290.5;Me1_v2_0130290.3;Me1_v2_0130290.1;Me1_v2_0130290.6				Mesotaenium	6	1
Me1_v2_0167900.4;Me1_v2_0167900.3;Me1_v2_0167900.2;Me1_v2_0167900.1;Me1_v2_0167900.5	0.438671	0.937502	0.713892	Me1_v2_0167900.4;Me1_v2_0167900.3;Me1_v2_0167900.2;Me1_v2_0167900.1;Me1_v2_0167900.5				Mesotaenium	6	1
Me1_v2_0067830.1	-0.596141	0.937024	0.553551	Me1_v2_0067830.1				Mesotaenium	6	1
Me1_v2_0227120.1;Me1_v2_0227120.2;Me1_v2_0227120.3;Me1_v2_0227120.4	0.309166	0.935118	0.239502	Me1_v2_0227120.1;Me1_v2_0227120.2;Me1_v2_0227120.3;Me1_v2_0227120.4				Mesotaenium	6	1
Me1_v2_0196600.3;Me1_v2_0196600.5;Me1_v2_0196600.4;Me1_v2_0196600.1;Me1_v2_0196600.2	-0.589936	0.92787	0.187539	Me1_v2_0196600.3;Me1_v2_0196600.5;Me1_v2_0196600.4;Me1_v2_0196600.1;Me1_v2_0196600.2				Mesotaenium	6	1
TRINITY_DN79_c0_g1_i5.p1;TRINITY_DN79_c0_g1_i3.p2;TRINITY_DN79_c0_g1_i10.p1;Me1_v2_0228970.1;TRINITY_DN79_c0_g2_i11.p1;Me1_v2_0228980.1;Me1_v2_0228970.2	0.489705	0.919769	0.843484	TRINITY_DN79_c0_g1_i5.p1;TRINITY_DN79_c0_g1_i3.p2;TRINITY_DN79_c0_g1_i10.p1;Me1_v2_0228970.1;TRINITY_DN79_c0_g2_i11.p1				Mesotaenium	6	1
Me1_v2_0074940.2;Me1_v2_0074940.1;Me1_v2_0042140.1;Me1_v2_0074940.4;Me1_v2_0074940.3;Me1_v2_0074940.5;Me1_v2_0042140.2;Me1_v2_0042140.3	-0.261254	0.91145	0.758301	Me1_v2_0074940.2;Me1_v2_0074940.1;Me1_v2_0042140.1;Me1_v2_0074940.4;Me1_v2_0074940.3;Me1_v2_0074940.5;Me1_v2_0042140.2;Me1_v2_0042140.3				Mesotaenium	6	1
Me1_v2_0139000.2;Me1_v2_0139000.1	-0.184224	0.90891	0.298527	Me1_v2_0139000.2;Me1_v2_0139000.1				Mesotaenium	6	1
Me1_v2_0069010.1	0.436362	0.906902	0.35701	Me1_v2_0069010.1				Mesotaenium	6	1
Me1_v2_0136150.4;Me1_v2_0136150.3;Me1_v2_0136150.2;Me1_v2_0136150.1;Me1_v2_0021710.1	0.537777	0.903615	0.239763	Me1_v2_0136150.4;Me1_v2_0136150.3;Me1_v2_0136150.2;Me1_v2_0136150.1				Mesotaenium	6	1
Me1_v2_0113020.3;Me1_v2_0113020.2;Me1_v2_0113020.1;Me1_v2_0036150.1	1.0758	0.903273	1.09556	Me1_v2_0113020.3;Me1_v2_0113020.2;Me1_v2_0113020.1				Mesotaenium	6	1
Me1_v2_0130070.1;Me1_v2_0130070.2;Me1_v2_0130070.3	0.522542	0.90184	0.296708	Me1_v2_0130070.1;Me1_v2_0130070.2;Me1_v2_0130070.3				Mesotaenium	6	1
Me1_v2_0175250.1;Me1_v2_0175250.2	0.623203	0.893518	0.791895	Me1_v2_0175250.1;Me1_v2_0175250.2				Mesotaenium	6	1
Me1_v2_0061250.1;Me1_v2_0061250.2;Me1_v2_0061250.4;Me1_v2_0061250.3	0.728703	0.892261	0.258467	Me1_v2_0061250.1;Me1_v2_0061250.2;Me1_v2_0061250.4;Me1_v2_0061250.3				Mesotaenium	6	1
Me1_v2_0080530.2;Me1_v2_0080530.1;Me1_v2_0080530.4;Me1_v2_0080530.3;Me1_v2_0080530.5;Me1_v2_0111210.4;Me1_v2_0111210.1;Me1_v2_0111210.3;Me1_v2_0111210.2	0.553979	0.889145	0.306048	Me1_v2_0080530.2;Me1_v2_0080530.1;Me1_v2_0080530.4;Me1_v2_0080530.3;Me1_v2_0080530.5				Mesotaenium	6	1
Me1_v2_0134640.5;Me1_v2_0134640.4;Me1_v2_0134640.3;Me1_v2_0134640.2;Me1_v2_0134640.1	0.708756	0.879192	0.356494	Me1_v2_0134640.5;Me1_v2_0134640.4;Me1_v2_0134640.3;Me1_v2_0134640.2;Me1_v2_0134640.1				Mesotaenium	6	1
Me1_v2_0068030.1;Me1_v2_0068030.2	0.56372	0.87189	0.128521	Me1_v2_0068030.1;Me1_v2_0068030.2				Mesotaenium	6	1
Me1_v2_0110060.7;Me1_v2_0110060.6;Me1_v2_0110060.5;Me1_v2_0110060.3;Me1_v2_0110060.2;Me1_v2_0110060.1;Me1_v2_0110060.4	0.532682	0.86774	0.575252	Me1_v2_0110060.7;Me1_v2_0110060.6;Me1_v2_0110060.5;Me1_v2_0110060.3;Me1_v2_0110060.2;Me1_v2_0110060.1;Me1_v2_0110060.4				Mesotaenium	6	1
Me1_v2_0051900.1	1.2147	0.855987	0.515637	Me1_v2_0051900.1				Mesotaenium	6	1
Me1_v2_0083530.1	0.97766	0.853793	1.16239	Me1_v2_0083530.1				Mesotaenium	6	1
Me1_v2_0169700.1	0.184126	0.830011	0.931117	Me1_v2_0169700.1				Mesotaenium	6	1
Me1_v2_0135990.2;Me1_v2_0135990.1	1.46739	0.826781	0.808327	Me1_v2_0135990.2;Me1_v2_0135990.1				Mesotaenium	6	1
Me1_v2_0164390.1;Me1_v2_0164390.3;Me1_v2_0164390.2	0.143868	0.826589	1.50878	Me1_v2_0164390.1;Me1_v2_0164390.3;Me1_v2_0164390.2				Mesotaenium	6	1
Me1_v2_0122470.1	-0.190388	0.825826	0.246049	Me1_v2_0122470.1				Mesotaenium	6	1
Me1_v2_0176100.3;Me1_v2_0176100.1;Me1_v2_0176100.2	-0.278458	0.813868	0.387765	Me1_v2_0176100.3;Me1_v2_0176100.1;Me1_v2_0176100.2				Mesotaenium	6	1
Me1_v2_0104030.1;Me1_v2_0104030.3;Me1_v2_0104030.2;Me1_v2_0104030.4	0.150953	0.811419	0.459038	Me1_v2_0104030.1;Me1_v2_0104030.3;Me1_v2_0104030.2;Me1_v2_0104030.4				Mesotaenium	6	1
Me1_v2_0065960.2;Me1_v2_0065960.1;Me1_v2_0065960.3	0.471266	0.809838	0.547471	Me1_v2_0065960.2;Me1_v2_0065960.1;Me1_v2_0065960.3				Mesotaenium	6	1
Me1_v2_0074360.1	-0.389016	0.809247	1.18452	Me1_v2_0074360.1				Mesotaenium	6	1
Me1_v2_0079710.4;Me1_v2_0079710.3;Me1_v2_0079710.1;Me1_v2_0079710.2	0.19953	0.808046	0.212921	Me1_v2_0079710.4;Me1_v2_0079710.3;Me1_v2_0079710.1;Me1_v2_0079710.2				Mesotaenium	6	1
Me1_v2_0101270.2;Me1_v2_0101270.1	0.707182	0.799717	1.19046	Me1_v2_0101270.2;Me1_v2_0101270.1				Mesotaenium	6	1
Me1_v2_0099740.7;Me1_v2_0099740.2;Me1_v2_0099740.5;Me1_v2_0099740.1;Me1_v2_0099740.3;Me1_v2_0099740.8;Me1_v2_0099740.4;Me1_v2_0099740.6;Me1_v2_0099740.9	0.796734	0.796855	0.3534	Me1_v2_0099740.7;Me1_v2_0099740.2;Me1_v2_0099740.5;Me1_v2_0099740.1;Me1_v2_0099740.3;Me1_v2_0099740.8;Me1_v2_0099740.4;Me1_v2_0099740.6;Me1_v2_0099740.9				Mesotaenium	6	1
Me1_v2_0135850.1;Me1_v2_0135850.3;Me1_v2_0135850.2;Me1_v2_0135850.4	0.505681	0.79048	0.239151	Me1_v2_0135850.1;Me1_v2_0135850.3;Me1_v2_0135850.2;Me1_v2_0135850.4				Mesotaenium	6	1
Me1_v2_0182300.1;Me1_v2_0182300.2	0.583665	0.78928	0.264112	Me1_v2_0182300.1;Me1_v2_0182300.2				Mesotaenium	6	1
Me1_v2_0126540.2;Me1_v2_0126540.1	0.268259	0.774175	1.09251	Me1_v2_0126540.2;Me1_v2_0126540.1				Mesotaenium	6	1
Me1_v2_0212050.1	0.88147	0.767855	0.24139	Me1_v2_0212050.1				Mesotaenium	6	1
Me1_v2_0170170.1;Me1_v2_0051920.1;Me1_v2_0218370.1	0.264816	0.76653	0.655576	Me1_v2_0170170.1;Me1_v2_0051920.1;Me1_v2_0218370.1				Mesotaenium	6	1
Me1_v2_0227920.1	-0.489099	0.762824	0.45281	Me1_v2_0227920.1				Mesotaenium	6	1
Me1_v2_0072000.1	0.15815	0.74806	0.235224	Me1_v2_0072000.1				Mesotaenium	6	1
Me1_v2_0210480.1	0.0962229	0.744524	0.683161	Me1_v2_0210480.1				Mesotaenium	6	1
Me1_v2_0132970.1	0.367642	0.74439	0.595641	Me1_v2_0132970.1				Mesotaenium	6	1
Me1_v2_0062320.1;Me1_v2_0062320.2	-1.36802	0.736995	1.23227	Me1_v2_0062320.1;Me1_v2_0062320.2				Mesotaenium	6	1
Me1_v2_0160310.1	0.838995	0.733887	0.611045	Me1_v2_0160310.1				Mesotaenium	6	1
Me1_v2_0096850.4;Me1_v2_0096850.3;Me1_v2_0096850.1;Me1_v2_0096850.2	0.331107	0.729754	0.41561	Me1_v2_0096850.4;Me1_v2_0096850.3;Me1_v2_0096850.1;Me1_v2_0096850.2				Mesotaenium	6	1
Me1_v2_0136190.10;Me1_v2_0136190.8;Me1_v2_0136190.5;Me1_v2_0136190.4;Me1_v2_0136190.3;Me1_v2_0136190.2;Me1_v2_0136190.1;Me1_v2_0136190.9;Me1_v2_0136190.7;Me1_v2_0136190.6	0.327929	0.726583	0.649392	Me1_v2_0136190.10;Me1_v2_0136190.8;Me1_v2_0136190.5;Me1_v2_0136190.4;Me1_v2_0136190.3;Me1_v2_0136190.2;Me1_v2_0136190.1;Me1_v2_0136190.9				Mesotaenium	6	1
Me1_v2_0103100.1;Me1_v2_0103100.4;Me1_v2_0103100.2;Me1_v2_0103100.5;Me1_v2_0103100.3;Me1_v2_0103070.4;Me1_v2_0103070.5;Me1_v2_0103070.2;Me1_v2_0103070.1;Me1_v2_0103070.3	-0.614541	0.725243	1.3213	Me1_v2_0103100.1;Me1_v2_0103100.4;Me1_v2_0103100.2;Me1_v2_0103100.5;Me1_v2_0103100.3				Mesotaenium	6	1
Me1_v2_0090960.1	0.573338	0.724678	0.92223	Me1_v2_0090960.1				Mesotaenium	6	1
Me1_v2_0174650.1;Me1_v2_0174650.2;Me1_v2_0174700.1	0.7413	0.724408	0.332509	Me1_v2_0174650.1;Me1_v2_0174650.2				Mesotaenium	6	1
Me1_v2_0085790.4;Me1_v2_0085790.5;Me1_v2_0085790.3;Me1_v2_0085790.1;Me1_v2_0085790.8;Me1_v2_0085790.7;Me1_v2_0085790.6;Me1_v2_0085790.10;Me1_v2_0085790.9;Me1_v2_0085790.11;Me1_v2_0085790.12;Me1_v2_0085790.2	0.472145	0.715605	0.426015	Me1_v2_0085790.4;Me1_v2_0085790.5;Me1_v2_0085790.3;Me1_v2_0085790.1;Me1_v2_0085790.8;Me1_v2_0085790.7;Me1_v2_0085790.6				Mesotaenium	6	1
Me1_v2_0186480.2;Me1_v2_0186480.1	0.936185	0.714323	1.53967	Me1_v2_0186480.2;Me1_v2_0186480.1				Mesotaenium	6	1
Me1_v2_0219500.4;Me1_v2_0219500.1;Me1_v2_0219500.6;Me1_v2_0219500.2;Me1_v2_0219500.3;Me1_v2_0219500.5	1.34839	0.714184	0.468841	Me1_v2_0219500.4;Me1_v2_0219500.1				Mesotaenium	6	1
Me1_v2_0200150.11;Me1_v2_0200150.1;Me1_v2_0200150.5;Me1_v2_0200150.2;Me1_v2_0200150.3;Me1_v2_0200150.4;Me1_v2_0200150.10;Me1_v2_0200150.6;Me1_v2_0200150.9;Me1_v2_0200150.8;Me1_v2_0200150.7	1.06911	0.709127	1.24232	Me1_v2_0200150.11;Me1_v2_0200150.1;Me1_v2_0200150.5;Me1_v2_0200150.2;Me1_v2_0200150.3;Me1_v2_0200150.4;Me1_v2_0200150.10;Me1_v2_0200150.6;Me1_v2_0200150.9;Me1_v2_0200150.8;Me1_v2_0200150.7				Mesotaenium	6	1
Me1_v2_0210280.3;Me1_v2_0210280.2;Me1_v2_0210280.1;Me1_v2_0210280.4;Me1_v2_0210280.9;Me1_v2_0210280.8;Me1_v2_0210280.6;Me1_v2_0210280.5;Me1_v2_0210280.7	0.537052	0.702996	0.181158	Me1_v2_0210280.3;Me1_v2_0210280.2;Me1_v2_0210280.1;Me1_v2_0210280.4				Mesotaenium	6	1
Me1_v2_0202780.1;Me1_v2_0202780.4;Me1_v2_0202780.3;Me1_v2_0202780.2	-0.303244	0.700586	0.806435	Me1_v2_0202780.1;Me1_v2_0202780.4;Me1_v2_0202780.3;Me1_v2_0202780.2				Mesotaenium	6	1
Me1_v2_0186090.1;Me1_v2_0186090.2	0.480052	0.697717	0.754384	Me1_v2_0186090.1				Mesotaenium	6	1
Me1_v2_0131990.1	0.494242	0.696239	0.35671	Me1_v2_0131990.1				Mesotaenium	6	1
Me1_v2_0230900.1	0.199327	0.695444	1.07599	Me1_v2_0230900.1				Mesotaenium	6	1
Me1_v2_0159660.8;Me1_v2_0159660.7;Me1_v2_0159660.6;Me1_v2_0159660.5;Me1_v2_0159660.3;Me1_v2_0159660.4;Me1_v2_0159660.1;Me1_v2_0159660.2;Me1_v2_0159660.9	-0.0143826	0.690627	0.60473	Me1_v2_0159660.8;Me1_v2_0159660.7;Me1_v2_0159660.6;Me1_v2_0159660.5;Me1_v2_0159660.3;Me1_v2_0159660.4;Me1_v2_0159660.1;Me1_v2_0159660.2;Me1_v2_0159660.9				Mesotaenium	6	1
Me1_v2_0223540.2;Me1_v2_0223540.1	0.688557	0.687908	0.454942	Me1_v2_0223540.2;Me1_v2_0223540.1				Mesotaenium	6	1
Me1_v2_0114400.1;Me1_v2_0114400.2	-0.0474027	0.685216	0.833777	Me1_v2_0114400.1;Me1_v2_0114400.2				Mesotaenium	6	1
Me1_v2_0096730.1	1.04439	0.684011	0.697258	Me1_v2_0096730.1				Mesotaenium	6	1
Me1_v2_0129920.2;Me1_v2_0129920.1	0.567875	0.680928	0.506083	Me1_v2_0129920.2;Me1_v2_0129920.1				Mesotaenium	6	1
Me1_v2_0166380.2;Me1_v2_0166380.1;Me1_v2_0166380.3	-0.238881	0.675604	0.58721	Me1_v2_0166380.2;Me1_v2_0166380.1;Me1_v2_0166380.3				Mesotaenium	6	1
Me1_v2_0051420.3;Me1_v2_0051420.1;Me1_v2_0051420.2	-0.0424467	0.671729	0.519517	Me1_v2_0051420.3;Me1_v2_0051420.1;Me1_v2_0051420.2				Mesotaenium	6	1
Me1_v2_0153890.2;Me1_v2_0153890.1	-0.1125	0.671318	1.79094	Me1_v2_0153890.2;Me1_v2_0153890.1				Mesotaenium	6	1
Me1_v2_0152820.2;Me1_v2_0152820.1;Me1_v2_0152820.3;Me1_v2_0152820.4	-0.141547	0.669011	2.0963	Me1_v2_0152820.2;Me1_v2_0152820.1;Me1_v2_0152820.3;Me1_v2_0152820.4				Mesotaenium	6	1
Me1_v2_0145930.2;Me1_v2_0145930.1;Me1_v2_0145930.3	1.11677	0.666343	1.11933	Me1_v2_0145930.2;Me1_v2_0145930.1;Me1_v2_0145930.3				Mesotaenium	6	1
Me1_v2_0114390.1	0.144409	0.663246	0.639049	Me1_v2_0114390.1				Mesotaenium	6	1
Me1_v2_0200400.1	-1.32625	0.662341	0.654495	Me1_v2_0200400.1				Mesotaenium	6	1
Me1_v2_0136990.2;Me1_v2_0136990.1	0.405224	0.659105	0.478072	Me1_v2_0136990.2;Me1_v2_0136990.1				Mesotaenium	6	1
Me1_v2_0207470.2;Me1_v2_0207470.1;Me1_v2_0207470.3	0.554092	0.658423	0.417797	Me1_v2_0207470.2;Me1_v2_0207470.1;Me1_v2_0207470.3				Mesotaenium	6	1
Me1_v2_0224050.1;Me1_v2_0224050.2;Me1_v2_0224050.4;Me1_v2_0224050.3	0.288431	0.658324	0.342354	Me1_v2_0224050.1;Me1_v2_0224050.2;Me1_v2_0224050.4;Me1_v2_0224050.3				Mesotaenium	6	1
Me1_v2_0126880.1;Me1_v2_0126880.3;Me1_v2_0126880.6;Me1_v2_0126880.5;Me1_v2_0126880.2;Me1_v2_0126880.7;Me1_v2_0126880.4	0.314307	0.658219	0.879092	Me1_v2_0126880.1;Me1_v2_0126880.3;Me1_v2_0126880.6;Me1_v2_0126880.5;Me1_v2_0126880.2;Me1_v2_0126880.7;Me1_v2_0126880.4				Mesotaenium	6	1
Me1_v2_0235240.3;Me1_v2_0235240.2;Me1_v2_0235240.1	0.463315	0.656723	1.10648	Me1_v2_0235240.3;Me1_v2_0235240.2;Me1_v2_0235240.1				Mesotaenium	6	1
Me1_v2_0181650.1	0.077689	0.656428	0.680605	Me1_v2_0181650.1				Mesotaenium	6	1
Me1_v2_0213090.8;Me1_v2_0155140.5;Me1_v2_0155140.4;Me1_v2_0213090.5;Me1_v2_0213090.4;Me1_v2_0213090.3;Me1_v2_0213090.2;Me1_v2_0213090.1;Me1_v2_0155140.3;Me1_v2_0155140.2;Me1_v2_0155140.1;Me1_v2_0213090.10;Me1_v2_0155140.6;Me1_v2_0213090.6;Me1_v2_0213090.9;Me1_v2_0213090.7	0.12509	0.64875	1.18861	Me1_v2_0213090.8;Me1_v2_0155140.5;Me1_v2_0155140.4;Me1_v2_0213090.5;Me1_v2_0213090.4;Me1_v2_0213090.3;Me1_v2_0213090.2;Me1_v2_0213090.1;Me1_v2_0155140.3;Me1_v2_0155140.2;Me1_v2_0155140.1;Me1_v2_0213090.10;Me1_v2_0155140.6;Me1_v2_0213090.6;Me1_v2_0213090.9;Me1_v2_0213090.7				Mesotaenium	6	1
Me1_v2_0094060.1;Me1_v2_0094060.2	0.246985	0.648155	0.843173	Me1_v2_0094060.1;Me1_v2_0094060.2				Mesotaenium	6	1
Me1_v2_0217150.2;Me1_v2_0217150.1	0.143586	0.642998	0.817895	Me1_v2_0217150.2;Me1_v2_0217150.1				Mesotaenium	6	1
Me1_v2_0163270.4;Me1_v2_0163270.3;Me1_v2_0163270.2;Me1_v2_0163270.1	0.233999	0.64267	0.124808	Me1_v2_0163270.4;Me1_v2_0163270.3;Me1_v2_0163270.2;Me1_v2_0163270.1				Mesotaenium	6	1
Me1_v2_0174510.6;Me1_v2_0174510.1;Me1_v2_0174510.5;Me1_v2_0174510.4;Me1_v2_0174510.2;Me1_v2_0174510.3	0.0282017	0.641003	0.917691	Me1_v2_0174510.6;Me1_v2_0174510.1;Me1_v2_0174510.5;Me1_v2_0174510.4;Me1_v2_0174510.2				Mesotaenium	6	1
Me1_v2_0125750.1;Me1_v2_0125750.4;Me1_v2_0125750.3;Me1_v2_0125750.2;Me1_v2_0096980.5;Me1_v2_0096980.3;Me1_v2_0096980.2	-0.101549	0.636629	1.26324	Me1_v2_0125750.1;Me1_v2_0125750.4;Me1_v2_0125750.3;Me1_v2_0125750.2				Mesotaenium	6	1
Me1_v2_0178210.6;Me1_v2_0178210.3;Me1_v2_0178210.4;Me1_v2_0178210.2;Me1_v2_0178210.1;Me1_v2_0178210.5	-0.203057	0.635558	0.158833	Me1_v2_0178210.6;Me1_v2_0178210.3;Me1_v2_0178210.4;Me1_v2_0178210.2;Me1_v2_0178210.1;Me1_v2_0178210.5				Mesotaenium	6	1
Me1_v2_0204540.3;Me1_v2_0204540.1;Me1_v2_0204540.5;Me1_v2_0204540.4;Me1_v2_0204540.2;Me1_v2_0204540.6	0.234266	0.633359	0.617672	Me1_v2_0204540.3;Me1_v2_0204540.1;Me1_v2_0204540.5;Me1_v2_0204540.4;Me1_v2_0204540.2;Me1_v2_0204540.6				Mesotaenium	6	1
Me1_v2_0198130.2;Me1_v2_0198130.1	1.06037	0.63233	0.859904	Me1_v2_0198130.2;Me1_v2_0198130.1				Mesotaenium	6	1
Me1_v2_0069550.2;Me1_v2_0069550.1;Me1_v2_0069550.3;Me1_v2_0069550.4	-0.180793	0.630712	0.85306	Me1_v2_0069550.2;Me1_v2_0069550.1;Me1_v2_0069550.3;Me1_v2_0069550.4				Mesotaenium	6	1
Me1_v2_0149270.1	0.028134	0.630304	0.509665	Me1_v2_0149270.1				Mesotaenium	6	1
Me1_v2_0178900.1;Me1_v2_0178900.6;Me1_v2_0178900.3;Me1_v2_0178900.4;Me1_v2_0178900.7;Me1_v2_0178900.10;Me1_v2_0178900.9;Me1_v2_0178900.2;Me1_v2_0178900.8;Me1_v2_0178900.5	-0.627431	0.624481	0.323979	Me1_v2_0178900.1;Me1_v2_0178900.6;Me1_v2_0178900.3;Me1_v2_0178900.4;Me1_v2_0178900.7;Me1_v2_0178900.10;Me1_v2_0178900.9;Me1_v2_0178900.2;Me1_v2_0178900.8;Me1_v2_0178900.5				Mesotaenium	6	1
Me1_v2_0108030.1	0.453949	0.623919	0.392344	Me1_v2_0108030.1				Mesotaenium	6	1
Me1_v2_0123330.1;Me1_v2_0123330.3;Me1_v2_0123330.2	0.287049	0.623282	0.753339	Me1_v2_0123330.1;Me1_v2_0123330.3;Me1_v2_0123330.2				Mesotaenium	6	1
Me1_v2_0155080.6;Me1_v2_0155080.2;Me1_v2_0155080.4;Me1_v2_0155080.3;Me1_v2_0155080.1;Me1_v2_0155080.5	-0.458452	0.623279	0.888429	Me1_v2_0155080.6;Me1_v2_0155080.2;Me1_v2_0155080.4;Me1_v2_0155080.3;Me1_v2_0155080.1;Me1_v2_0155080.5				Mesotaenium	6	1
Me1_v2_0234690.1;Me1_v2_0234690.2	0.630524	0.623265	1.75877	Me1_v2_0234690.1;Me1_v2_0234690.2				Mesotaenium	6	1
Me1_v2_0150620.1;Me1_v2_0150620.2	0.234702	0.621067	0.214642	Me1_v2_0150620.1				Mesotaenium	6	1
Me1_v2_0128990.1	0.169875	0.61981	0.729365	Me1_v2_0128990.1				Mesotaenium	6	1
Me1_v2_0218100.1	0.426888	0.619151	0.940949	Me1_v2_0218100.1				Mesotaenium	6	1
Me1_v2_0112830.1;Me1_v2_0112830.4;Me1_v2_0112830.3;Me1_v2_0112830.5;Me1_v2_0112830.6	0.140406	0.611375	0.558512	Me1_v2_0112830.1;Me1_v2_0112830.4;Me1_v2_0112830.3;Me1_v2_0112830.5;Me1_v2_0112830.6				Mesotaenium	6	1
Me1_v2_0111100.4;Me1_v2_0111100.7;Me1_v2_0111100.5;Me1_v2_0111100.1;Me1_v2_0111100.8;Me1_v2_0111100.6;Me1_v2_0111100.3;Me1_v2_0111100.9;Me1_v2_0111100.10;Me1_v2_0111100.2	0.260899	0.610091	0.587858	Me1_v2_0111100.4;Me1_v2_0111100.7;Me1_v2_0111100.5;Me1_v2_0111100.1;Me1_v2_0111100.8;Me1_v2_0111100.6;Me1_v2_0111100.3				Mesotaenium	6	1
Me1_v2_0226080.4;Me1_v2_0226080.3;Me1_v2_0226080.2;Me1_v2_0226080.1;Me1_v2_0226080.5	0.326294	0.60945	0.114124	Me1_v2_0226080.4;Me1_v2_0226080.3;Me1_v2_0226080.2;Me1_v2_0226080.1;Me1_v2_0226080.5				Mesotaenium	6	1
Me1_v2_0061400.1;Me1_v2_0061400.2;Me1_v2_0061400.3	1.64182	0.60755	1.08516	Me1_v2_0061400.1;Me1_v2_0061400.2;Me1_v2_0061400.3				Mesotaenium	6	1
Me1_v2_0222160.1	0.327148	0.602535	0.240656	Me1_v2_0222160.1				Mesotaenium	6	1
Me1_v2_0031250.1	-0.118274	0.600297	0.371047	Me1_v2_0031250.1				Mesotaenium	6	1
Me1_v2_0095260.1;Me1_v2_0095260.2	1.23785	0.598506	0.403191	Me1_v2_0095260.1;Me1_v2_0095260.2				Mesotaenium	6	1
Me1_v2_0096430.5;Me1_v2_0096430.4;Me1_v2_0096430.1;Me1_v2_0096430.3;Me1_v2_0096430.2	0.532427	0.596653	0.788198	Me1_v2_0096430.5;Me1_v2_0096430.4;Me1_v2_0096430.1;Me1_v2_0096430.3;Me1_v2_0096430.2				Mesotaenium	6	1
Me1_v2_0133900.2;Me1_v2_0133900.1	0.696586	0.591962	0.647669	Me1_v2_0133900.2;Me1_v2_0133900.1				Mesotaenium	6	1
Me1_v2_0079650.1	0.564277	0.59191	0.466476	Me1_v2_0079650.1				Mesotaenium	6	1
Me1_v2_0225330.1;Me1_v2_0225330.4;Me1_v2_0225330.2;Me1_v2_0225330.5;Me1_v2_0225330.3	-0.318553	0.580489	0.373285	Me1_v2_0225330.1;Me1_v2_0225330.4;Me1_v2_0225330.2;Me1_v2_0225330.5;Me1_v2_0225330.3				Mesotaenium	6	1
Me1_v2_0055190.1;Me1_v2_0055190.3;Me1_v2_0055190.2	-0.63507	0.573009	0.371517	Me1_v2_0055190.1;Me1_v2_0055190.3;Me1_v2_0055190.2				Mesotaenium	6	1
Me1_v2_0201620.1;Me1_v2_0201620.2;Me1_v2_0201620.3	-0.381813	0.572689	0.26493	Me1_v2_0201620.1;Me1_v2_0201620.2;Me1_v2_0201620.3				Mesotaenium	6	1
TRINITY_DN4123_c0_g1_i2.p1;TRINITY_DN4123_c0_g2_i4.p2;Me1_v2_0035950.1;Me1_v2_0035950.3;Me1_v2_0035950.2	1.02596	0.572557	1.65464	TRINITY_DN4123_c0_g1_i2.p1;TRINITY_DN4123_c0_g2_i4.p2;Me1_v2_0035950.1				Mesotaenium	6	1
Me1_v2_0235050.2;Me1_v2_0235050.1;Me1_v2_0235050.3	0.745293	0.571651	0.0796231	Me1_v2_0235050.2;Me1_v2_0235050.1				Mesotaenium	6	1
Me1_v2_0069530.1	0.348279	0.571453	0.167321	Me1_v2_0069530.1				Mesotaenium	6	1
Me1_v2_0198430.2;Me1_v2_0198430.1	0.000929356	0.570697	0.609969	Me1_v2_0198430.2;Me1_v2_0198430.1				Mesotaenium	6	1
Me1_v2_0138940.1	0.194438	0.566141	0.350514	Me1_v2_0138940.1				Mesotaenium	6	1
Me1_v2_0179280.2;Me1_v2_0179280.1;Me1_v2_0163700.2;Me1_v2_0163700.1;Me1_v2_0094920.1	0.0166997	0.563519	0.785086	Me1_v2_0179280.2;Me1_v2_0179280.1				Mesotaenium	6	1
Me1_v2_0136910.3;Me1_v2_0136910.2;Me1_v2_0136910.1	0.0350829	0.562993	0.600045	Me1_v2_0136910.3;Me1_v2_0136910.2;Me1_v2_0136910.1				Mesotaenium	6	1
Me1_v2_0154310.2;Me1_v2_0154310.1	0.513105	0.560651	0.347397	Me1_v2_0154310.2;Me1_v2_0154310.1				Mesotaenium	6	1
Me1_v2_0174240.3;Me1_v2_0174240.1;Me1_v2_0174240.2;Me1_v2_0174240.4	0.756349	0.55892	1.02131	Me1_v2_0174240.3;Me1_v2_0174240.1;Me1_v2_0174240.2;Me1_v2_0174240.4				Mesotaenium	6	1
Me1_v2_0151410.1	0.194201	0.556368	0.63363	Me1_v2_0151410.1				Mesotaenium	6	1
Me1_v2_0096610.4;Me1_v2_0096610.2;Me1_v2_0096610.1;Me1_v2_0096610.3;Me1_v2_0096610.5;Me1_v2_0096610.6	-0.173494	0.555855	0.676051	Me1_v2_0096610.4;Me1_v2_0096610.2;Me1_v2_0096610.1;Me1_v2_0096610.3;Me1_v2_0096610.5;Me1_v2_0096610.6				Mesotaenium	6	1
Me1_v2_0118320.4;Me1_v2_0118320.2;Me1_v2_0118320.3;Me1_v2_0118320.1	-0.260109	0.555367	1.76468	Me1_v2_0118320.4;Me1_v2_0118320.2;Me1_v2_0118320.3;Me1_v2_0118320.1				Mesotaenium	6	1
Me1_v2_0038930.1	0.629031	0.553522	1.45186	Me1_v2_0038930.1				Mesotaenium	6	1
Me1_v2_0169010.1;Me1_v2_0169010.2;Me1_v2_0095010.1	0.147703	0.551036	0.164738	Me1_v2_0169010.1;Me1_v2_0169010.2				Mesotaenium	6	1
Me1_v2_0157490.1	0.844748	0.547805	1.38276	Me1_v2_0157490.1				Mesotaenium	6	1
Me1_v2_0054810.1	1.09971	0.545558	1.15091	Me1_v2_0054810.1				Mesotaenium	6	1
Me1_v2_0154690.1	0.0511628	0.543815	0.848434	Me1_v2_0154690.1				Mesotaenium	6	1
Me1_v2_0072690.3;Me1_v2_0072690.1;Me1_v2_0072690.2	0.069983	0.543446	0.420336	Me1_v2_0072690.3;Me1_v2_0072690.1;Me1_v2_0072690.2				Mesotaenium	6	1
Me1_v2_0148680.1	0.562019	0.542604	0.378818	Me1_v2_0148680.1				Mesotaenium	6	1
Me1_v2_0077740.1;Me1_v2_0077740.2	0.0733923	0.539973	0.805952	Me1_v2_0077740.1;Me1_v2_0077740.2				Mesotaenium	6	1
Me1_v2_0190480.1;Me1_v2_0190470.1	-0.000479412	0.538424	0.651369	Me1_v2_0190480.1				Mesotaenium	6	1
Me1_v2_0104690.2;Me1_v2_0104690.1;Me1_v2_0104690.3;Me1_v2_0104690.4	0.472376	0.536478	0.168489	Me1_v2_0104690.2;Me1_v2_0104690.1				Mesotaenium	6	1
Me1_v2_0195660.1;Me1_v2_0195660.2;Me1_v2_0195660.3	0.092682	0.536015	0.380954	Me1_v2_0195660.1;Me1_v2_0195660.2;Me1_v2_0195660.3				Mesotaenium	6	1
Me1_v2_0179070.1	-0.162153	0.535967	0.729642	Me1_v2_0179070.1				Mesotaenium	6	1
Me1_v2_0226100.1	0.540869	0.535717	0.230583	Me1_v2_0226100.1				Mesotaenium	6	1
Me1_v2_0215520.1;Me1_v2_0215520.6;Me1_v2_0215520.4;Me1_v2_0215520.5;Me1_v2_0215520.3;Me1_v2_0215520.2	1.17733	0.531767	0.502526	Me1_v2_0215520.1;Me1_v2_0215520.6;Me1_v2_0215520.4;Me1_v2_0215520.5;Me1_v2_0215520.3;Me1_v2_0215520.2				Mesotaenium	6	1
Me1_v2_0232810.3;Me1_v2_0232810.2;Me1_v2_0232810.1;Me1_v2_0232810.4;Me1_v2_0232810.5	0.331133	0.529082	0.264353	Me1_v2_0232810.3;Me1_v2_0232810.2;Me1_v2_0232810.1;Me1_v2_0232810.4;Me1_v2_0232810.5				Mesotaenium	6	1
Me1_v2_0183000.2;Me1_v2_0183000.1;Me1_v2_0183000.3	0.442766	0.526219	0.120346	Me1_v2_0183000.2;Me1_v2_0183000.1;Me1_v2_0183000.3				Mesotaenium	6	1
Me1_v2_0217350.1;Me1_v2_0217350.2;Me1_v2_0217350.3;Me1_v2_0217350.4;Me1_v2_0217350.5	0.29306	0.525591	0.169035	Me1_v2_0217350.1;Me1_v2_0217350.2;Me1_v2_0217350.3;Me1_v2_0217350.4;Me1_v2_0217350.5				Mesotaenium	6	1
Me1_v2_0221540.1	-0.018282	0.525379	0.381977	Me1_v2_0221540.1				Mesotaenium	6	1
Me1_v2_0225180.1	-0.032046	0.525165	0.184658	Me1_v2_0225180.1				Mesotaenium	6	1
Me1_v2_0089690.5;Me1_v2_0089690.4;Me1_v2_0089690.2;Me1_v2_0089690.1;Me1_v2_0089690.6;Me1_v2_0089690.3	-0.0785688	0.524626	0.786969	Me1_v2_0089690.5;Me1_v2_0089690.4;Me1_v2_0089690.2;Me1_v2_0089690.1;Me1_v2_0089690.6;Me1_v2_0089690.3				Mesotaenium	6	1
Me1_v2_0214630.2;Me1_v2_0214630.1	0.078918	0.517059	0.565867	Me1_v2_0214630.2;Me1_v2_0214630.1				Mesotaenium	6	1
Me1_v2_0072630.2;Me1_v2_0072630.1;Me1_v2_0072630.3	-0.621281	0.515712	0.497062	Me1_v2_0072630.2;Me1_v2_0072630.1;Me1_v2_0072630.3				Mesotaenium	6	1
Me1_v2_0074320.1;Me1_v2_0074320.2	0.531823	0.514907	0.178362	Me1_v2_0074320.1;Me1_v2_0074320.2				Mesotaenium	6	1
Me1_v2_0088180.1	-0.141953	0.514771	0.616833	Me1_v2_0088180.1				Mesotaenium	6	1
TRINITY_DN7643_c0_g1_i4.p1;Me1_v2_0097840.2;Me1_v2_0097840.1;Me1_v2_0097840.3;Me1_v2_0038900.1	0.336359	0.514651	0.242684	TRINITY_DN7643_c0_g1_i4.p1				Mesotaenium	6	1
Me1_v2_0212430.1	0.00263777	0.513	0.222679	Me1_v2_0212430.1				Mesotaenium	6	1
Me1_v2_0160060.2;Me1_v2_0160060.1;Me1_v2_0160060.3;Me1_v2_0160060.4	0.798941	0.512849	0.176529	Me1_v2_0160060.2;Me1_v2_0160060.1;Me1_v2_0160060.3;Me1_v2_0160060.4				Mesotaenium	6	1
Me1_v2_0123340.2;Me1_v2_0123340.1;Me1_v2_0123340.3	0.318069	0.51054	0.513274	Me1_v2_0123340.2;Me1_v2_0123340.1				Mesotaenium	6	1
Me1_v2_0198680.3;Me1_v2_0198680.2;Me1_v2_0198680.1;Me1_v2_0198680.5;Me1_v2_0198680.4;Me1_v2_0198680.6	0.248002	0.507634	0.276333	Me1_v2_0198680.3;Me1_v2_0198680.2;Me1_v2_0198680.1;Me1_v2_0198680.5;Me1_v2_0198680.4;Me1_v2_0198680.6				Mesotaenium	6	1
Me1_v2_0195930.1;Me1_v2_0195930.2	0.641237	0.50763	0.133238	Me1_v2_0195930.1;Me1_v2_0195930.2				Mesotaenium	6	1
Me1_v2_0107200.1;Me1_v2_0107200.2	-1.05858	0.498917	1.00574	Me1_v2_0107200.1;Me1_v2_0107200.2				Mesotaenium	6	1
Me1_v2_0186960.2;Me1_v2_0186960.1	0.0670864	0.498642	0.768847	Me1_v2_0186960.2;Me1_v2_0186960.1				Mesotaenium	6	1
Me1_v2_0174550.3;Me1_v2_0174550.2;Me1_v2_0174550.1;Me1_v2_0174550.4;Me1_v2_0174550.5	0.0600622	0.494453	0.557285	Me1_v2_0174550.3;Me1_v2_0174550.2;Me1_v2_0174550.1;Me1_v2_0174550.4;Me1_v2_0174550.5				Mesotaenium	6	1
Me1_v2_0060010.1	0.247443	0.485737	0.180461	Me1_v2_0060010.1				Mesotaenium	6	1
Me1_v2_0149310.1	0.230167	0.484653	0.878022	Me1_v2_0149310.1				Mesotaenium	6	1
Me1_v2_0221660.7;Me1_v2_0221660.5;Me1_v2_0221660.3;Me1_v2_0221660.4;Me1_v2_0221660.2;Me1_v2_0221660.8;Me1_v2_0221660.1;Me1_v2_0221660.6;Me1_v2_0221660.12;Me1_v2_0221660.11;Me1_v2_0221660.10;Me1_v2_0221660.9	-0.55347	0.48281	0.636124	Me1_v2_0221660.7;Me1_v2_0221660.5;Me1_v2_0221660.3;Me1_v2_0221660.4;Me1_v2_0221660.2;Me1_v2_0221660.8;Me1_v2_0221660.1;Me1_v2_0221660.6;Me1_v2_0221660.12;Me1_v2_0221660.11;Me1_v2_0221660.10;Me1_v2_0221660.9				Mesotaenium	6	1
Me1_v2_0206140.1;Me1_v2_0206140.4;Me1_v2_0206140.3;Me1_v2_0206140.2	0.214156	0.478173	0.947362	Me1_v2_0206140.1;Me1_v2_0206140.4;Me1_v2_0206140.3;Me1_v2_0206140.2				Mesotaenium	6	1
Me1_v2_0086860.1;Me1_v2_0063560.1	1.63052	0.475762	0.67658	Me1_v2_0086860.1;Me1_v2_0063560.1				Mesotaenium	6	1
Me1_v2_0089410.2;Me1_v2_0089410.1;Me1_v2_0089410.3;Me1_v2_0089410.4;Me1_v2_0089410.5	0.0768208	0.475576	0.33636	Me1_v2_0089410.2;Me1_v2_0089410.1;Me1_v2_0089410.3;Me1_v2_0089410.4;Me1_v2_0089410.5				Mesotaenium	6	1
Me1_v2_0128300.11;Me1_v2_0128300.9;Me1_v2_0128300.8;Me1_v2_0128300.7;Me1_v2_0128300.6;Me1_v2_0128300.5;Me1_v2_0128300.4;Me1_v2_0128300.3;Me1_v2_0128300.2;Me1_v2_0128300.10;Me1_v2_0128300.1	-0.0194728	0.475315	1.57367	Me1_v2_0128300.11;Me1_v2_0128300.9;Me1_v2_0128300.8;Me1_v2_0128300.7;Me1_v2_0128300.6;Me1_v2_0128300.5;Me1_v2_0128300.4;Me1_v2_0128300.3;Me1_v2_0128300.2;Me1_v2_0128300.10;Me1_v2_0128300.1				Mesotaenium	6	1
Me1_v2_0168920.4;Me1_v2_0168920.3;Me1_v2_0168920.1;Me1_v2_0168920.2	0.485919	0.475285	0.14444	Me1_v2_0168920.4;Me1_v2_0168920.3;Me1_v2_0168920.1;Me1_v2_0168920.2				Mesotaenium	6	1
Me1_v2_0160020.3;Me1_v2_0160020.1;Me1_v2_0160020.2;Me1_v2_0160020.5;Me1_v2_0160020.4	0.242376	0.474927	0.150875	Me1_v2_0160020.3;Me1_v2_0160020.1;Me1_v2_0160020.2;Me1_v2_0160020.5;Me1_v2_0160020.4				Mesotaenium	6	1
Me1_v2_0039390.2;Me1_v2_0039390.1;Me1_v2_0039390.3	0.917733	0.474074	2.28483	Me1_v2_0039390.2;Me1_v2_0039390.1				Mesotaenium	6	1
Me1_v2_0226520.4;Me1_v2_0226520.1;Me1_v2_0226520.3;Me1_v2_0226520.2	0.271964	0.472791	0.951064	Me1_v2_0226520.4;Me1_v2_0226520.1;Me1_v2_0226520.3;Me1_v2_0226520.2				Mesotaenium	6	1
Me1_v2_0141160.3;Me1_v2_0141160.1;Me1_v2_0141160.2	0.578771	0.472453	0.564054	Me1_v2_0141160.3;Me1_v2_0141160.1;Me1_v2_0141160.2				Mesotaenium	6	1
Me1_v2_0223940.1	-1.05947	0.471715	0.802137	Me1_v2_0223940.1				Mesotaenium	6	1
Me1_v2_0215140.2;Me1_v2_0215140.1	0.321403	0.471476	0.887195	Me1_v2_0215140.2;Me1_v2_0215140.1				Mesotaenium	6	1
Me1_v2_0090290.1;Me1_v2_0090290.2	1.34737	0.470115	2.17154	Me1_v2_0090290.1;Me1_v2_0090290.2				Mesotaenium	6	1
Me1_v2_0103420.1	-0.00817995	0.46842	0.236025	Me1_v2_0103420.1				Mesotaenium	6	1
Me1_v2_0079350.2;Me1_v2_0079350.1	0.281445	0.460912	0.46734	Me1_v2_0079350.2;Me1_v2_0079350.1				Mesotaenium	6	1
Me1_v2_0177950.2;Me1_v2_0177950.3;Me1_v2_0177950.1	1.28998	0.460829	0.672174	Me1_v2_0177950.2;Me1_v2_0177950.3;Me1_v2_0177950.1				Mesotaenium	6	1
Me1_v2_0056100.2;Me1_v2_0056100.1;Me1_v2_0056100.4;Me1_v2_0056100.3;Me1_v2_0056100.5	0.453007	0.46013	0.271543	Me1_v2_0056100.2;Me1_v2_0056100.1;Me1_v2_0056100.4;Me1_v2_0056100.3;Me1_v2_0056100.5				Mesotaenium	6	1
Me1_v2_0115450.1	0.699901	0.459734	0.723747	Me1_v2_0115450.1				Mesotaenium	6	1
Me1_v2_0143900.5;Me1_v2_0143900.3;Me1_v2_0143900.2;Me1_v2_0143900.1;Me1_v2_0143900.7;Me1_v2_0143900.4;Me1_v2_0143900.6	-0.251755	0.458282	0.161191	Me1_v2_0143900.5;Me1_v2_0143900.3;Me1_v2_0143900.2;Me1_v2_0143900.1;Me1_v2_0143900.7;Me1_v2_0143900.4;Me1_v2_0143900.6				Mesotaenium	6	1
Me1_v2_0108610.1	0.281028	0.45593	0.381884	Me1_v2_0108610.1				Mesotaenium	6	1
Me1_v2_0082040.1;Me1_v2_0082040.2;Me1_v2_0129830.1	0.208718	0.454887	0.55592	Me1_v2_0082040.1				Mesotaenium	6	1
Me1_v2_0096310.1;Me1_v2_0096310.2;Me1_v2_0096310.3	0.139511	0.454278	0.978664	Me1_v2_0096310.1;Me1_v2_0096310.2;Me1_v2_0096310.3				Mesotaenium	6	1
Me1_v2_0070570.1	0.450059	0.450384	0.928803	Me1_v2_0070570.1				Mesotaenium	6	1
Me1_v2_0225050.1;Me1_v2_0225050.3;Me1_v2_0225050.4;Me1_v2_0225050.2;Me1_v2_0225050.5;Me1_v2_0225050.7;Me1_v2_0225050.6	0.133255	0.450287	0.350699	Me1_v2_0225050.1;Me1_v2_0225050.3;Me1_v2_0225050.4;Me1_v2_0225050.2;Me1_v2_0225050.5;Me1_v2_0225050.7;Me1_v2_0225050.6				Mesotaenium	6	1
Me1_v2_0097460.5;Me1_v2_0097460.4;Me1_v2_0097460.6;Me1_v2_0097460.2;Me1_v2_0097460.1;Me1_v2_0097460.3	0.375004	0.448471	1.03855	Me1_v2_0097460.5;Me1_v2_0097460.4;Me1_v2_0097460.6;Me1_v2_0097460.2;Me1_v2_0097460.1;Me1_v2_0097460.3				Mesotaenium	6	1
Me1_v2_0124950.1;Me1_v2_0124950.4;Me1_v2_0124950.2;Me1_v2_0188040.1;Me1_v2_0124950.3	1.27507	0.44793	1.85897	Me1_v2_0124950.1;Me1_v2_0124950.4;Me1_v2_0124950.2;Me1_v2_0188040.1;Me1_v2_0124950.3				Mesotaenium	6	1
Me1_v2_0135200.3;Me1_v2_0135200.1;Me1_v2_0135190.3;Me1_v2_0135190.2;Me1_v2_0135190.1;Me1_v2_0135200.2	1.09536	0.447279	1.18458	Me1_v2_0135200.3;Me1_v2_0135200.1;Me1_v2_0135190.3;Me1_v2_0135190.2;Me1_v2_0135190.1;Me1_v2_0135200.2				Mesotaenium	6	1
Me1_v2_0231950.1;Me1_v2_0231950.2	0.0556499	0.444395	0.573528	Me1_v2_0231950.1;Me1_v2_0231950.2				Mesotaenium	6	1
YP_009033823.1	0.357802	0.443697	0.210407	YP_009033823.1				Mesotaenium	6	1
Me1_v2_0197080.5;Me1_v2_0197080.4;Me1_v2_0197080.3;Me1_v2_0197080.1;Me1_v2_0197080.2;Me1_v2_0197080.7;Me1_v2_0197080.6	0.10391	0.441109	0.492895	Me1_v2_0197080.5;Me1_v2_0197080.4;Me1_v2_0197080.3;Me1_v2_0197080.1;Me1_v2_0197080.2				Mesotaenium	6	1
Me1_v2_0070230.1	0.261738	0.435975	0.579195	Me1_v2_0070230.1				Mesotaenium	6	1
Me1_v2_0096640.1;Me1_v2_0096640.2	0.0282454	0.435316	0.428251	Me1_v2_0096640.1;Me1_v2_0096640.2				Mesotaenium	6	1
Me1_v2_0145080.1;Me1_v2_0049720.1;Me1_v2_0145050.1	-0.514012	0.434037	0.880471	Me1_v2_0145080.1				Mesotaenium	6	1
Me1_v2_0075740.1	0.234957	0.431707	0.167308	Me1_v2_0075740.1				Mesotaenium	6	1
Me1_v2_0130720.2;Me1_v2_0130720.1;Me1_v2_0130720.5;Me1_v2_0130720.4;Me1_v2_0130720.6;Me1_v2_0130720.3	-0.0435088	0.425561	0.407062	Me1_v2_0130720.2;Me1_v2_0130720.1;Me1_v2_0130720.5;Me1_v2_0130720.4;Me1_v2_0130720.6;Me1_v2_0130720.3				Mesotaenium	6	1
Me1_v2_0204070.1;Me1_v2_0204070.2	-0.104521	0.424889	0.780414	Me1_v2_0204070.1;Me1_v2_0204070.2				Mesotaenium	6	1
Me1_v2_0130190.1;Me1_v2_0130190.2	0.536934	0.423851	0.205514	Me1_v2_0130190.1				Mesotaenium	6	1
Me1_v2_0177850.2;Me1_v2_0177850.1;Me1_v2_0177850.4;Me1_v2_0177850.3;Me1_v2_0177850.6;Me1_v2_0177850.7;Me1_v2_0177850.5	-0.0975278	0.422898	1.41917	Me1_v2_0177850.2;Me1_v2_0177850.1;Me1_v2_0177850.4;Me1_v2_0177850.3;Me1_v2_0177850.6;Me1_v2_0177850.7;Me1_v2_0177850.5				Mesotaenium	6	1
Me1_v2_0055730.3;Me1_v2_0055730.2;Me1_v2_0055730.1	-0.626562	0.420946	0.279724	Me1_v2_0055730.3;Me1_v2_0055730.2;Me1_v2_0055730.1				Mesotaenium	6	1
Me1_v2_0075340.1;Me1_v2_0075340.2	-0.0434386	0.420738	0.588189	Me1_v2_0075340.1				Mesotaenium	6	1
Me1_v2_0054570.1;Me1_v2_0054570.3;Me1_v2_0054570.2	0.251505	0.417681	0.558336	Me1_v2_0054570.1;Me1_v2_0054570.3				Mesotaenium	6	1
Me1_v2_0126220.1;Me1_v2_0126220.2	-0.0366317	0.416656	0.756176	Me1_v2_0126220.1;Me1_v2_0126220.2				Mesotaenium	6	1
Me1_v2_0232140.2;Me1_v2_0232140.1	-1.15437	0.413715	1.28789	Me1_v2_0232140.2;Me1_v2_0232140.1				Mesotaenium	6	1
Me1_v2_0075510.1	-0.196012	0.412406	0.503252	Me1_v2_0075510.1				Mesotaenium	6	1
Me1_v2_0186980.4;Me1_v2_0186980.1;Me1_v2_0186980.8;Me1_v2_0186980.7;Me1_v2_0186980.6;Me1_v2_0186980.3;Me1_v2_0186980.2;Me1_v2_0186980.5;Me1_v2_0186980.9	-0.0461513	0.403442	0.284802	Me1_v2_0186980.4;Me1_v2_0186980.1;Me1_v2_0186980.8;Me1_v2_0186980.7;Me1_v2_0186980.6;Me1_v2_0186980.3;Me1_v2_0186980.2;Me1_v2_0186980.5				Mesotaenium	6	1
Me1_v2_0163970.1;Me1_v2_0163970.2;Me1_v2_0163970.3	-0.332071	0.400421	0.465813	Me1_v2_0163970.1;Me1_v2_0163970.2;Me1_v2_0163970.3				Mesotaenium	6	1
Me1_v2_0104430.2;Me1_v2_0104430.1;Me1_v2_0104430.4;Me1_v2_0104430.3	0.0756818	0.398594	0.441399	Me1_v2_0104430.2;Me1_v2_0104430.1;Me1_v2_0104430.4;Me1_v2_0104430.3				Mesotaenium	6	1
Me1_v2_0087780.1	0.00127773	0.394432	0.400339	Me1_v2_0087780.1				Mesotaenium	6	1
Me1_v2_0179720.1;Me1_v2_0178950.1	0.198942	0.391355	0.392857	Me1_v2_0179720.1;Me1_v2_0178950.1				Mesotaenium	6	1
YP_009033827.1	-0.235655	0.390688	0.328611	YP_009033827.1				Mesotaenium	6	1
Me1_v2_0205620.1;Me1_v2_0205620.2;Me1_v2_0205620.3	0.0765573	0.390159	0.600048	Me1_v2_0205620.1;Me1_v2_0205620.2				Mesotaenium	6	1
Me1_v2_0228500.3;Me1_v2_0228500.2;Me1_v2_0228500.1	0.352427	0.386582	0.154684	Me1_v2_0228500.3;Me1_v2_0228500.2;Me1_v2_0228500.1				Mesotaenium	6	1
Me1_v2_0092620.5;Me1_v2_0092620.6;Me1_v2_0092620.2;Me1_v2_0092620.4;Me1_v2_0092620.1;Me1_v2_0092620.3	-0.415322	0.385216	0.440315	Me1_v2_0092620.5;Me1_v2_0092620.6;Me1_v2_0092620.2;Me1_v2_0092620.4;Me1_v2_0092620.1;Me1_v2_0092620.3				Mesotaenium	6	1
Me1_v2_0110850.3;Me1_v2_0110850.7;Me1_v2_0110850.2;Me1_v2_0110850.1;Me1_v2_0110850.5;Me1_v2_0110850.4;Me1_v2_0110850.6	-0.019396	0.383594	0.460642	Me1_v2_0110850.3;Me1_v2_0110850.7;Me1_v2_0110850.2;Me1_v2_0110850.1;Me1_v2_0110850.5;Me1_v2_0110850.4;Me1_v2_0110850.6				Mesotaenium	6	1
Me1_v2_0158640.1	-0.0246903	0.382612	0.523144	Me1_v2_0158640.1				Mesotaenium	6	1
Me1_v2_0192520.3;Me1_v2_0192520.2;Me1_v2_0192520.1;Me1_v2_0192520.4	0.423919	0.381754	0.170889	Me1_v2_0192520.3;Me1_v2_0192520.2;Me1_v2_0192520.1;Me1_v2_0192520.4				Mesotaenium	6	1
Me1_v2_0072790.1;Me1_v2_0072790.3;Me1_v2_0072790.2	-0.277789	0.380023	0.660512	Me1_v2_0072790.1;Me1_v2_0072790.3;Me1_v2_0072790.2				Mesotaenium	6	1
Me1_v2_0173290.1;Me1_v2_0173290.2;Me1_v2_0173290.3	-0.155482	0.379273	0.548139	Me1_v2_0173290.1;Me1_v2_0173290.2				Mesotaenium	6	1
Me1_v2_0055170.2;Me1_v2_0055170.1	-0.206417	0.376774	0.265765	Me1_v2_0055170.2;Me1_v2_0055170.1				Mesotaenium	6	1
Me1_v2_0232530.1;Me1_v2_0232530.2	-0.994919	0.376136	1.04108	Me1_v2_0232530.1;Me1_v2_0232530.2				Mesotaenium	6	1
Me1_v2_0225280.4;Me1_v2_0225280.5;Me1_v2_0225280.2;Me1_v2_0225280.1;Me1_v2_0225280.3	-0.162248	0.376107	0.248721	Me1_v2_0225280.4;Me1_v2_0225280.5;Me1_v2_0225280.2;Me1_v2_0225280.1;Me1_v2_0225280.3				Mesotaenium	6	1
Me1_v2_0112700.2;Me1_v2_0112700.1;Me1_v2_0112700.4;Me1_v2_0112700.3	-1.37946	0.37293	1.03885	Me1_v2_0112700.2;Me1_v2_0112700.1;Me1_v2_0112700.4;Me1_v2_0112700.3				Mesotaenium	6	1
Me1_v2_0141810.1;Me1_v2_0141810.3;Me1_v2_0141810.2;Me1_v2_0141810.4	0.0273552	0.371163	0.27721	Me1_v2_0141810.1;Me1_v2_0141810.3;Me1_v2_0141810.2;Me1_v2_0141810.4				Mesotaenium	6	1
Me1_v2_0054000.3;Me1_v2_0054000.2;Me1_v2_0054000.1	-0.184287	0.371006	0.49089	Me1_v2_0054000.3;Me1_v2_0054000.2;Me1_v2_0054000.1				Mesotaenium	6	1
Me1_v2_0196400.1;Me1_v2_0196400.2;Me1_v2_0196400.7;Me1_v2_0196400.6;Me1_v2_0196400.3;Me1_v2_0196400.4;Me1_v2_0196400.5	-0.256126	0.370789	0.4034	Me1_v2_0196400.1				Mesotaenium	6	1
Me1_v2_0138470.2;Me1_v2_0138470.4;Me1_v2_0138470.3;Me1_v2_0138470.1	0.57973	0.369816	0.643469	Me1_v2_0138470.2;Me1_v2_0138470.4;Me1_v2_0138470.3;Me1_v2_0138470.1				Mesotaenium	6	1
TRINITY_DN5143_c0_g3_i3.p1;TRINITY_DN5143_c0_g3_i2.p1;TRINITY_DN5143_c0_g2_i1.p1;Me1_v2_0134730.1;Me1_v2_0134710.1	0.0460919	0.368958	0.473158	TRINITY_DN5143_c0_g3_i3.p1;TRINITY_DN5143_c0_g3_i2.p1;TRINITY_DN5143_c0_g2_i1.p1				Mesotaenium	6	1
Me1_v2_0091700.6;Me1_v2_0091700.5;Me1_v2_0091700.4;Me1_v2_0091700.2;Me1_v2_0091700.1;Me1_v2_0091700.3	0.652361	0.368111	1.3451	Me1_v2_0091700.6;Me1_v2_0091700.5;Me1_v2_0091700.4;Me1_v2_0091700.2;Me1_v2_0091700.1;Me1_v2_0091700.3				Mesotaenium	6	1
Me1_v2_0176750.1	-0.259282	0.36797	0.483873	Me1_v2_0176750.1				Mesotaenium	6	1
Me1_v2_0149770.1;Me1_v2_0149790.1	0.832897	0.356419	0.27815	Me1_v2_0149770.1				Mesotaenium	6	1
Me1_v2_0170570.1	-0.661572	0.356329	0.532218	Me1_v2_0170570.1				Mesotaenium	6	1
Me1_v2_0122780.1;Me1_v2_0122780.2;Me1_v2_0122780.5;Me1_v2_0122780.4;Me1_v2_0122780.3	-0.0280457	0.355261	0.34737	Me1_v2_0122780.1;Me1_v2_0122780.2;Me1_v2_0122780.5;Me1_v2_0122780.4;Me1_v2_0122780.3				Mesotaenium	6	1
Me1_v2_0162950.2;Me1_v2_0162950.4;Me1_v2_0162950.1;Me1_v2_0162950.3	-0.242586	0.352969	1.3112	Me1_v2_0162950.2;Me1_v2_0162950.4;Me1_v2_0162950.1;Me1_v2_0162950.3				Mesotaenium	6	1
Me1_v2_0196570.1;Me1_v2_0196570.2	-0.373937	0.352967	0.827176	Me1_v2_0196570.1				Mesotaenium	6	1
Me1_v2_0182410.3;Me1_v2_0182410.1;Me1_v2_0182410.4;Me1_v2_0182410.2;Me1_v2_0182410.5	0.391718	0.352271	0.302224	Me1_v2_0182410.3;Me1_v2_0182410.1;Me1_v2_0182410.4;Me1_v2_0182410.2;Me1_v2_0182410.5				Mesotaenium	6	1
Me1_v2_0172610.2;Me1_v2_0172610.1;Me1_v2_0172610.4;Me1_v2_0172610.5;Me1_v2_0172610.3	0.0119297	0.352257	0.210533	Me1_v2_0172610.2;Me1_v2_0172610.1;Me1_v2_0172610.4;Me1_v2_0172610.5;Me1_v2_0172610.3				Mesotaenium	6	1
Me1_v2_0093760.6;Me1_v2_0093760.4;Me1_v2_0093760.3;Me1_v2_0093760.2;Me1_v2_0093760.1;Me1_v2_0093760.5;Me1_v2_0093760.8;Me1_v2_0093760.7;Me1_v2_0093760.9	0.117541	0.35223	0.738776	Me1_v2_0093760.6;Me1_v2_0093760.4;Me1_v2_0093760.3;Me1_v2_0093760.2;Me1_v2_0093760.1;Me1_v2_0093760.5;Me1_v2_0093760.8;Me1_v2_0093760.7;Me1_v2_0093760.9				Mesotaenium	6	1
Me1_v2_0037510.1	0.081973	0.351552	0.308683	Me1_v2_0037510.1				Mesotaenium	6	1
Me1_v2_0131760.2;Me1_v2_0131760.3;Me1_v2_0131760.1;Me1_v2_0131760.4	-0.221382	0.348001	0.587653	Me1_v2_0131760.2;Me1_v2_0131760.3;Me1_v2_0131760.1				Mesotaenium	6	1
Me1_v2_0207480.1	2.65201	0.339721	1.67952	Me1_v2_0207480.1				Mesotaenium	6	1
Me1_v2_0224360.1;Me1_v2_0224360.2;Me1_v2_0224360.3	-0.045133	0.337941	0.276749	Me1_v2_0224360.1;Me1_v2_0224360.2;Me1_v2_0224360.3				Mesotaenium	6	1
Me1_v2_0190560.1	0.120915	0.337712	0.198355	Me1_v2_0190560.1				Mesotaenium	6	1
Me1_v2_0135320.1	-0.446856	0.336718	1.47071	Me1_v2_0135320.1				Mesotaenium	6	1
Me1_v2_0117650.1	-0.231736	0.334519	0.501351	Me1_v2_0117650.1				Mesotaenium	6	1
Me1_v2_0099280.3;Me1_v2_0099280.2;Me1_v2_0099280.1	-0.253928	0.334348	1.06889	Me1_v2_0099280.3;Me1_v2_0099280.2;Me1_v2_0099280.1				Mesotaenium	6	1
Me1_v2_0096860.3;Me1_v2_0096860.2;Me1_v2_0096860.1	-0.149428	0.330375	0.991143	Me1_v2_0096860.3;Me1_v2_0096860.2;Me1_v2_0096860.1				Mesotaenium	6	1
Me1_v2_0082250.1	0.0168866	0.330213	0.202368	Me1_v2_0082250.1				Mesotaenium	6	1
YP_009033833.1;Me1_v2_0042170.1	-0.288805	0.328786	0.726562	YP_009033833.1;Me1_v2_0042170.1				Mesotaenium	6	1
Me1_v2_0086980.1;Me1_v2_0086980.2	-0.0242401	0.325986	0.207931	Me1_v2_0086980.1;Me1_v2_0086980.2				Mesotaenium	6	1
Me1_v2_0079320.8;Me1_v2_0079320.7;Me1_v2_0079320.1;Me1_v2_0079320.6;Me1_v2_0079320.5;Me1_v2_0079320.4;Me1_v2_0079320.3;Me1_v2_0079320.2	-0.263187	0.324455	0.216056	Me1_v2_0079320.8;Me1_v2_0079320.7;Me1_v2_0079320.1;Me1_v2_0079320.6;Me1_v2_0079320.5;Me1_v2_0079320.4;Me1_v2_0079320.3;Me1_v2_0079320.2				Mesotaenium	6	1
Me1_v2_0080840.1	0.0407724	0.32212	0.396698	Me1_v2_0080840.1				Mesotaenium	6	1
Me1_v2_0183570.2;Me1_v2_0183570.1;Me1_v2_0183570.4;Me1_v2_0183570.3	0.21243	0.322056	0.244281	Me1_v2_0183570.2;Me1_v2_0183570.1;Me1_v2_0183570.4;Me1_v2_0183570.3				Mesotaenium	6	1
Me1_v2_0210470.1;Me1_v2_0210470.2	-0.357825	0.320488	0.239153	Me1_v2_0210470.1				Mesotaenium	6	1
Me1_v2_0121480.1;Me1_v2_0121480.2;Me1_v2_0121480.3	-0.204602	0.316237	0.498125	Me1_v2_0121480.1				Mesotaenium	6	1
Me1_v2_0069060.1	0.688486	0.315996	0.393164	Me1_v2_0069060.1				Mesotaenium	6	1
Me1_v2_0211020.1	0.0433168	0.31505	0.443077	Me1_v2_0211020.1				Mesotaenium	6	1
Me1_v2_0206010.5;Me1_v2_0206010.2;Me1_v2_0206010.3;Me1_v2_0206010.1;Me1_v2_0206010.6;Me1_v2_0206010.4	0.179724	0.314172	0.0547607	Me1_v2_0206010.5;Me1_v2_0206010.2;Me1_v2_0206010.3;Me1_v2_0206010.1;Me1_v2_0206010.6;Me1_v2_0206010.4				Mesotaenium	6	1
Me1_v2_0064410.1	-0.0375182	0.313536	0.215236	Me1_v2_0064410.1				Mesotaenium	6	1
Me1_v2_0114040.1;Me1_v2_0105040.1	1.0955	0.312395	0.463431	Me1_v2_0114040.1				Mesotaenium	6	1
Me1_v2_0096880.7;Me1_v2_0096880.2;Me1_v2_0096880.3;Me1_v2_0096880.1;Me1_v2_0096880.6;Me1_v2_0096880.5;Me1_v2_0096880.4;Me1_v2_0096880.8	0.104407	0.31063	0.24823	Me1_v2_0096880.7;Me1_v2_0096880.2;Me1_v2_0096880.3;Me1_v2_0096880.1;Me1_v2_0096880.6;Me1_v2_0096880.5;Me1_v2_0096880.4				Mesotaenium	6	1
Me1_v2_0206130.3;Me1_v2_0206130.2;Me1_v2_0176720.2;Me1_v2_0176720.1;Me1_v2_0206130.1;Me1_v2_0176720.3	0.122732	0.310327	0.272533	Me1_v2_0206130.3;Me1_v2_0206130.2;Me1_v2_0176720.2;Me1_v2_0176720.1;Me1_v2_0206130.1;Me1_v2_0176720.3				Mesotaenium	6	1
Me1_v2_0105240.1	0.0471234	0.309103	0.317533	Me1_v2_0105240.1				Mesotaenium	6	1
Me1_v2_0141960.2;Me1_v2_0141960.1;Me1_v2_0141960.3;Me1_v2_0141960.4	-0.48267	0.308302	0.386545	Me1_v2_0141960.2;Me1_v2_0141960.1;Me1_v2_0141960.3				Mesotaenium	6	1
Me1_v2_0074010.1	0.135861	0.306691	0.0911035	Me1_v2_0074010.1				Mesotaenium	6	1
Me1_v2_0188930.4;Me1_v2_0188930.3;Me1_v2_0188930.2;Me1_v2_0188930.1	0.132852	0.306227	0.158349	Me1_v2_0188930.4;Me1_v2_0188930.3;Me1_v2_0188930.2;Me1_v2_0188930.1				Mesotaenium	6	1
Me1_v2_0145190.4;Me1_v2_0145190.2;Me1_v2_0145190.1;Me1_v2_0145190.3	1.10807	0.303927	1.90865	Me1_v2_0145190.4;Me1_v2_0145190.2;Me1_v2_0145190.1				Mesotaenium	6	1
Me1_v2_0099290.1;Me1_v2_0099290.2	0.0407579	0.302923	0.300567	Me1_v2_0099290.1;Me1_v2_0099290.2				Mesotaenium	6	1
Me1_v2_0210360.3;Me1_v2_0210360.2;Me1_v2_0210360.1;Me1_v2_0210360.4;Me1_v2_0210360.6;Me1_v2_0210360.5	-0.195631	0.302494	0.463759	Me1_v2_0210360.3;Me1_v2_0210360.2;Me1_v2_0210360.1;Me1_v2_0210360.4;Me1_v2_0210360.6;Me1_v2_0210360.5				Mesotaenium	6	1
Me1_v2_0166340.1;Me1_v2_0166340.2	0.0394064	0.301773	0.609254	Me1_v2_0166340.1;Me1_v2_0166340.2				Mesotaenium	6	1
Me1_v2_0058780.4;Me1_v2_0058780.3;Me1_v2_0058780.2;Me1_v2_0058780.1	-0.100155	0.300478	0.423747	Me1_v2_0058780.4;Me1_v2_0058780.3;Me1_v2_0058780.2;Me1_v2_0058780.1				Mesotaenium	6	1
Me1_v2_0215600.1	0.0848137	0.300265	0.188964	Me1_v2_0215600.1				Mesotaenium	6	1
Me1_v2_0131380.1	-0.700657	0.296456	0.941198	Me1_v2_0131380.1				Mesotaenium	6	1
Me1_v2_0134050.2;Me1_v2_0134050.1;Me1_v2_0134050.4;Me1_v2_0134050.3	-0.222658	0.295707	0.559677	Me1_v2_0134050.2;Me1_v2_0134050.1;Me1_v2_0134050.4;Me1_v2_0134050.3				Mesotaenium	6	1
[truncated: 1,487 more rows]
