# Supplementary material for: Systems acclimation to osmotic stress in zygnematophyte cells
Source: Nat Commun. 2026 Jan 16;17:755. doi: 10.1038/s41467-026-68329-z (PMC12820192; doi:10.1038/s41467-026-68329-z)
Supplement: Supplementary file 7 — Supplementary Data 3 [file 41467_2026_68329_MOESM7_ESM.xlsx]

## Sheet: 3a Mesotaenium
Supplementary Data 3: Differential gene expresssion analyses for Mesotaenium (a) and Zygnema (b).
3A: Mesotaenium
ID	salt_03-control_03	mannitol_03-control_03	p_value_x	adj_p_value_x	significant_x	salt_06-control_06	mannitol_06-control_06	p_value.1	adj_p_value.1	significant.1	salt_09-control_09	mannitol_09-control_09	p_value.2	adj_p_value.2	significant.2	salt_25-control_25	mannitol_25-control_25	p_value.3	adj_p_value.3	significant.3	control_03-control_00	control_06-control_00	control_09-control_00	control_25-control_00	salt_03-control_00	salt_06-control_00	salt_09-control_00	salt_25-control_00	mannitol_03-control_00	mannitol_06-control_00	mannitol_09-control_00	mannitol_25-control_00	p_value_y	adj_p_value_y	significant_y	At_blast_1st_hit
Me1_v2_0000020.1	0.238242	0.0639192	0.897351	0.911368	FALSE	0.683565	0.935242	0.172466	0.243578	FALSE	1.00873	0.770344	0.3162	0.390979	FALSE	-0.26097	0.576434	0.228664	0.306779	FALSE	-0.247899	-0.538775	-1.16622	-0.211447	-0.0096563	0.14479	-0.157494	-0.472417	-0.18398	0.396466	-0.395879	0.364986	0.304247	0.335827	FALSE	-
Me1_v2_0000030.1	-1.33793	-1.00484	0.146363	0.217391	FALSE	-0.0974449	-1.91859	0.0948008	0.152605	FALSE	-0.697297	-2.8105	0.168519	0.23503	FALSE	0.042377	-1.85867	0.419226	0.496644	FALSE	0.524216	0.459448	0.435443	0.0554413	-0.81371	0.362003	-0.261854	0.0978183	-0.480623	-1.45914	-2.37506	-1.80323	0.25938	0.290495	FALSE	-
Me1_v2_0000040.1	0.667087	-0.840461	0.103357	0.167097	FALSE	0.95474	-0.108818	0.0707898	0.121419	FALSE	1.11992	0.715568	0.0341141	0.0643552	FALSE	1.71629	1.43748	0.00168562	0.00601637	TRUE	-0.0295986	-0.204377	-0.235393	-0.497708	0.637488	0.750363	0.88453	1.21858	-0.87006	-0.313195	0.480175	0.939776	0.000460976	0.000852845	TRUE	-
Me1_v2_0000050.1	0.188615	-4.02297	0.0376964	0.076592	FALSE	-1.84802	-3.37158	0.333343	0.409953	FALSE	-1.69133	-3.15491	0.313716	0.388563	FALSE	0.47716	-1.73149	0.317142	0.397594	FALSE	-0.38582	-0.0357779	-0.128113	-0.834214	-0.197205	-1.8838	-1.81944	-0.357054	-4.40879	-3.40736	-3.28302	-2.5657	0.149207	0.175627	FALSE	-
Me1_v2_0000070.1	1.362	-0.0502598	0.00649583	0.0199293	FALSE	2.18105	0.971778	0.000896042	0.00448042	TRUE	1.73532	1.10149	0.00246437	0.00775298	TRUE	1.80676	0.391828	0.00219146	0.00739975	TRUE	0.0654112	-0.336763	-0.130779	-0.295383	1.42741	1.84428	1.60454	1.51138	0.0151514	0.635015	0.97071	0.0964442	5.8991e-08	1.99316e-07	TRUE	-
Me1_v2_0000110.1	-0.834438	-0.741581	0.0056531	0.0179124	FALSE	-0.37758	-0.822852	0.00320247	0.0114739	FALSE	-0.767445	-0.839121	0.00067881	0.00279675	TRUE	-0.471601	-0.815097	0.0462248	0.0848721	FALSE	-0.0121995	-0.23788	0.044862	-0.266919	-0.846638	-0.61546	-0.722583	-0.73852	-0.75378	-1.06073	-0.794259	-1.08202	4.44097e-07	1.30943e-06	TRUE	-
Me1_v2_0000140.1	1.19168	-0.80635	0.52609	0.585382	FALSE	1.24495	0.0716683	0.000745977	0.00393068	TRUE	1.04714	-0.511483	0.096908	0.150672	FALSE	-0.325763	-2.41802	0.22591	0.303748	FALSE	0.195561	0.677327	0.216614	0.542742	1.38724	1.92228	1.26375	0.216979	-0.610789	0.748996	-0.294869	-1.87527	0.194812	0.223879	FALSE	-
Me1_v2_0000150.1	1.06791	-1.72015	0.221504	0.297734	FALSE	-0.328528	-1.4523	0.0287392	0.060253	FALSE	0.577552	-0.604187	0.137234	0.199641	FALSE	1.21725	-1.04014	0.360468	0.440136	FALSE	0.106026	0.517309	0.321401	-0.36779	1.17393	0.188781	0.898953	0.849459	-1.61412	-0.934995	-0.282786	-1.40793	0.299035	0.330595	FALSE	-
Me1_v2_0000160.1	1.00434	0.534734	0.0880811	0.147879	FALSE	0.791452	0.0448414	0.0176469	0.0412294	FALSE	0.614412	0.303241	0.0440572	0.0794968	FALSE	0.563598	0.481405	0.296867	0.377288	FALSE	-0.379142	-0.151026	-0.500889	-0.704123	0.625195	0.640426	0.113522	-0.140524	0.155592	-0.106185	-0.197649	-0.222718	0.0064389	0.00983436	TRUE	-
Me1_v2_0000190.1	-1.37388	-0.621372	0.00497046	0.0163128	FALSE	-0.955173	-4.74389	0.0194367	0.0444094	FALSE	-0.420533	-1.50816	0.0359507	0.0670603	FALSE	-0.0834893	-1.29009	0.0628816	0.109038	FALSE	-0.130585	0.169078	0.293	0.388552	-1.50446	-0.786095	-0.127533	0.305063	-0.751957	-4.57482	-1.21516	-0.90154	1.1938e-05	2.82449e-05	TRUE	-
Me1_v2_0000200.1	-0.479424	-0.66703	0.0909409	0.151563	FALSE	-0.230548	-0.500557	0.280308	0.357019	FALSE	-0.442052	-0.250155	0.0952138	0.148564	FALSE	-0.153494	-0.592588	0.00280382	0.0089841	TRUE	0.416812	0.567353	0.43793	0.368722	-0.0626117	0.336805	-0.00412152	0.215228	-0.250218	0.066796	0.187776	-0.223866	0.0196112	0.0275197	FALSE	AT5G25780:EIF3B, EIF3B-2, ATEIF3B-2
Me1_v2_0000210.1	0.75749	0.592778	0.00259741	0.0100333	FALSE	0.516685	0.787204	0.0342996	0.0691389	FALSE	0.436661	-0.0265803	0.550221	0.610601	FALSE	0.0978828	0.450832	0.531177	0.600298	FALSE	-0.0841512	-0.22755	-0.522633	-0.411403	0.673339	0.289135	-0.0859726	-0.31352	0.508627	0.559654	-0.549214	0.039429	0.00634689	0.00970113	TRUE	-
Me1_v2_0000220.1	-0.586047	-1.21977	0.0846529	0.143546	FALSE	0.118049	-0.41995	0.374531	0.450073	FALSE	-0.418138	-0.918968	0.170318	0.23702	FALSE	0.0806384	-0.797536	0.168766	0.240963	FALSE	0.780305	0.81092	0.857691	-0.111374	0.194258	0.92897	0.439553	-0.0307352	-0.439462	0.39097	-0.0612771	-0.90891	0.00225878	0.00372836	TRUE	AT3G11450:ZRF1a, AtGlsA1
Me1_v2_0000230.1	-0.678426	-3.0448	0.140618	0.210942	FALSE	-0.420798	-3.55011	0.074675	0.126658	FALSE	1.54186	-0.473617	0.613864	0.666872	FALSE	-0.297176	-0.277282	0.823335	0.854679	FALSE	0.518055	0.129775	-1.74864	-0.102227	-0.160371	-0.291023	-0.206781	-0.399404	-2.52674	-3.42033	-2.22226	-0.379509	0.224293	0.254756	FALSE	-
Me1_v2_0000240.1	-1.2077	-3.4662	0.176509	0.250056	FALSE	0.0847609	-1.04346	0.0378459	0.0745338	FALSE	-0.0214468	-0.823825	0.11915	0.177936	FALSE	-0.0911433	-0.890689	0.00696448	0.0185722	FALSE	0.207412	-0.0588823	-0.111562	0.202555	-1.00029	0.0258786	-0.133009	0.111412	-3.25879	-1.10234	-0.935388	-0.688134	0.0276317	0.0376355	FALSE	-
Me1_v2_0000260.1	1.56373	-2.48652	0.1107	0.176272	FALSE	1.2639	1.01136	0.359403	0.435155	FALSE	2.62588	1.02499	0.470558	0.537997	FALSE	2.79683	1.54207	0.346592	0.426756	FALSE	0.34551	0.00852161	-1.23965	-1.93226	1.90925	1.27242	1.38623	0.864573	-2.14101	1.01988	-0.214653	-0.390188	0.36445	0.395128	FALSE	-
Me1_v2_0000280.1	-0.522013	-2.83964	0.248622	0.325569	FALSE	-0.595063	-1.06327	0.0475389	0.0889367	FALSE	-0.0605039	-1.53147	0.116235	0.174365	FALSE	-0.34249	-1.42238	0.00202954	0.00697486	TRUE	0.408698	0.345796	0.0923882	0.194553	-0.113315	-0.249267	0.0318843	-0.147938	-2.43094	-0.717472	-1.43909	-1.22783	0.133386	0.158599	FALSE	AT5G08390:KTN80
Me1_v2_0000290.1	-0.914579	-0.450685	0.301183	0.377041	FALSE	-0.558749	-0.899566	0.177538	0.249228	FALSE	-0.00790842	-0.905815	0.19286	0.262189	FALSE	-0.366793	-1.67899	0.0166832	0.0376607	FALSE	-0.0518659	0.139298	-0.340866	0.275985	-0.966445	-0.419451	-0.348775	-0.0908075	-0.502551	-0.760268	-1.24668	-1.40301	0.0267821	0.0365772	FALSE	-
Me1_v2_0000300.1	-1.02318	-0.883562	0.131707	0.200842	FALSE	-2.10997	-2.19679	0.0107262	0.0283211	FALSE	-2.20639	-2.96875	0.000867479	0.00338106	TRUE	-1.04439	-3.48303	2.4816e-05	0.00025906	TRUE	-0.274129	-0.462416	-0.195267	0.894526	-1.29731	-2.57239	-2.40166	-0.149868	-1.15769	-2.6592	-3.16401	-2.5885	1.83589e-10	9.73996e-10	TRUE	-
Me1_v2_0000310.1	-0.209421	-0.903801	0.0671824	0.119964	FALSE	0.0380466	-0.885951	0.0480276	0.0896651	FALSE	-0.194505	-0.178406	0.74196	0.77989	FALSE	0.153507	-0.490857	0.0207252	0.0447111	FALSE	0.51677	0.493255	0.464542	0.222412	0.307348	0.531302	0.270037	0.375919	-0.387031	-0.392696	0.286136	-0.268445	0.0154096	0.0220279	FALSE	AT2G47900:AtTLP3, TLP3
Me1_v2_0000320.1	-0.64022	-1.12754	0.00519285	0.0168334	FALSE	-0.363817	-0.955903	0.0198009	0.0450705	FALSE	-0.341075	-1.46309	0.0054519	0.014607	FALSE	-0.672453	-1.03659	0.000150497	0.000948593	TRUE	0.129088	-0.0813631	-0.261904	-0.175972	-0.511132	-0.44518	-0.602979	-0.848425	-0.998455	-1.03727	-1.72499	-1.21256	7.94412e-08	2.62699e-07	TRUE	-
Me1_v2_0000350.1	3.33184	0.235118	0.488296	0.551262	FALSE	0.344349	-1.79467	0.784634	0.817168	FALSE	0.651837	-1.9156	0.691413	0.736412	FALSE	-1.57764	0.468329	0.773723	0.811479	FALSE	-2.3954	-1.18363	-0.690224	-1.61366	0.936441	-0.839276	-0.0383869	-3.1913	-2.16028	-2.97829	-2.60582	-1.14533	0.974864	0.975811	FALSE	AT5G56730:-
Me1_v2_0000360.1	1.10476	0.284504	0.898281	0.912142	FALSE	-0.369033	-5.53316	0.0566867	0.10187	FALSE	0.648655	3.93508	0.179337	0.247235	FALSE	-1.72257	-3.73871	0.200427	0.276151	FALSE	-1.94841	-0.624292	-3.24536	-0.281891	-0.843648	-0.993325	-2.5967	-2.00446	-1.6639	-6.15746	0.689721	-4.0206	0.175748	0.203853	FALSE	AT3G07020:UGT80A2, SGT
Me1_v2_0000370.1	1.9314	1.67167	0.0160337	0.0397192	FALSE	1.67403	0.322937	0.148422	0.217524	FALSE	2.76776	-1.52626	0.254487	0.328322	FALSE	0.0224013	-0.297675	0.980886	0.984432	FALSE	-0.491243	0.0699106	-2.02325	-0.59386	1.44015	1.74394	0.744512	-0.571458	1.18043	0.392847	-3.54951	-0.891534	0.101847	0.124063	FALSE	AT2G34460:-
Me1_v2_0000410.1	0.435276	-3.46746	0.101421	0.16462	FALSE	0.579599	-2.61903	0.10707	0.168215	FALSE	0.175121	-2.27564	0.187933	0.256861	FALSE	0.210309	-1.61683	0.422384	0.499538	FALSE	-0.0710978	-0.37013	0.0308238	-0.248454	0.364178	0.209469	0.205945	-0.0381452	-3.53855	-2.98916	-2.24482	-1.86528	0.118757	0.142654	FALSE	-
Me1_v2_0000420.1	-0.667263	0.824862	0.607449	0.658435	FALSE	-1.26467	-0.0803784	0.370817	0.446527	FALSE	0.0923738	-2.7869	0.176027	0.243478	FALSE	0.449162	1.71695	0.0638845	0.11045	FALSE	0.817035	1.76363	1.20927	0.996815	0.149772	0.498957	1.30164	1.44598	1.6419	1.68325	-1.57763	2.71377	0.296229	0.327696	FALSE	-
Me1_v2_0000430.1	-0.759324	-2.46748	0.368832	0.440924	FALSE	-0.610394	-0.135739	0.14074	0.208896	FALSE	-2.62325	-4.3001	0.274288	0.348449	FALSE	0.381596	-3.61235	0.128305	0.1931	FALSE	0.104802	0.523419	0.066534	-0.675215	-0.654522	-0.0869743	-2.55672	-0.293618	-2.36267	0.38768	-4.23356	-4.28757	0.0760652	0.0949968	FALSE	-
Me1_v2_0000450.1	-1.75637	-0.988903	0.00523263	0.0169351	FALSE	-1.42893	-1.44453	0.00490441	0.0157195	FALSE	-1.58755	-1.14185	0.00131651	0.00471084	TRUE	-1.94117	-2.29589	4.75136e-05	0.000407897	TRUE	-0.228457	-0.472668	-0.37243	0.490001	-1.98483	-1.9016	-1.95998	-1.45117	-1.21736	-1.9172	-1.51428	-1.80589	5.11304e-09	2.06882e-08	TRUE	-
Me1_v2_0000470.1	-0.323452	-0.875636	0.121976	0.18976	FALSE	-0.39252	-0.800071	0.248943	0.325849	FALSE	-0.58228	-1.10571	0.0309164	0.0593994	FALSE	-0.0133018	-0.443017	0.234053	0.312672	FALSE	-0.222398	-0.453661	-0.0995057	-0.233074	-0.545851	-0.846181	-0.681786	-0.246376	-1.09803	-1.25373	-1.20521	-0.676091	0.00725314	0.0109832	FALSE	-
Me1_v2_0000520.1	-0.759614	-2.71367	0.245978	0.32291	FALSE	-1.3028	-2.94659	0.253713	0.330573	FALSE	-0.384559	-2.31554	0.327049	0.402189	FALSE	-0.366519	-0.505475	0.401271	0.47965	FALSE	0.231151	-0.0379737	0.160293	0.436522	-0.528463	-1.34078	-0.224266	0.0700028	-2.48252	-2.98456	-2.15525	-0.0689534	0.184753	0.213441	FALSE	AT5G55500:ATXYLT, XYLT
Me1_v2_0000530.1	-0.236606	-2.09869	0.41472	0.484492	FALSE	1.09552	0.741473	0.171288	0.242358	FALSE	0.872341	-2.8655	0.0551586	0.0956308	FALSE	0.476644	-0.626059	0.115102	0.176843	FALSE	0.378291	-0.259496	0.0471548	-0.0393099	0.141685	0.836025	0.919495	0.437334	-1.7204	0.481978	-2.81835	-0.665369	0.0973096	0.11905	FALSE	-
Me1_v2_0000540.1	-1.67317	-2.44501	0.441678	0.508712	FALSE	0.00917363	-2.7587	0.154148	0.22366	FALSE	0.212673	-1.45355	0.50041	0.565718	FALSE	1.57814	-2.20369	0.158068	0.22843	FALSE	-0.643427	-0.968144	-1.02634	-1.79694	-2.3166	-0.95897	-0.813671	-0.218801	-3.08844	-3.72685	-2.4799	-4.00063	0.251113	0.282112	FALSE	-
Me1_v2_0000550.1	-0.301348	-2.4852	0.215421	0.291468	FALSE	4.23616	3.28608	0.0877055	0.143759	FALSE	1.43188	1.67034	0.552653	0.612704	FALSE	-1.71576	-0.470878	0.541899	0.609964	FALSE	-0.945588	-4.70347	-2.5614	-0.647767	-1.24694	-0.467303	-1.12952	-2.36352	-3.43078	-1.41738	-0.891057	-1.11865	0.179184	0.207572	FALSE	AT5G10050:-
Me1_v2_0000560.1	-0.177063	-1.11639	0.0605286	0.110572	FALSE	-0.0372639	-0.825231	0.0951874	0.153113	FALSE	0.0792185	-1.69355	0.0345826	0.065018	FALSE	0.148498	-1.14812	0.0062721	0.0170339	FALSE	0.135641	-0.0417364	0.175642	0.204062	-0.0414221	-0.0790002	0.25486	0.35256	-0.980753	-0.866967	-1.51791	-0.944059	0.0017986	0.00301871	TRUE	AT1G50200:ALATS, ACD
Me1_v2_0000590.1	-1.05824	-4.75261	0.108233	0.173017	FALSE	-0.671762	-1.62111	0.00526238	0.0165653	FALSE	-0.141633	-0.786041	0.496601	0.562133	FALSE	1.06916	0.371527	0.411144	0.488942	FALSE	0.848578	0.733285	0.479556	-0.874493	-0.20966	0.0615226	0.337923	0.194663	-3.90403	-0.88782	-0.306485	-0.502966	0.0338164	0.0453293	FALSE	-
Me1_v2_0000600.1	-0.3718	-3.03875	0.187799	0.262426	FALSE	-2.38155	-0.867374	0.415569	0.488383	FALSE	-0.999803	-0.520853	0.204804	0.275199	FALSE	-0.0935041	-0.663733	0.255709	0.334888	FALSE	0.593912	0.76593	0.945037	0.791318	0.222112	-1.61562	-0.0547665	0.697814	-2.44484	-0.101443	0.424183	0.127585	0.222228	0.252504	FALSE	-
Me1_v2_0000620.1	1.96993	0.061228	0.000602454	0.00343075	TRUE	1.24942	0.436583	0.0268006	0.057174	FALSE	1.88038	0.806933	4.00406e-05	0.000329502	TRUE	0.890085	-0.422701	0.04011	0.075772	FALSE	-0.472757	0.0886144	-0.345158	-0.170757	1.49717	1.33803	1.53522	0.719328	-0.411529	0.525198	0.461776	-0.593458	4.17894e-08	1.44881e-07	TRUE	-
Me1_v2_0000640.1	-0.319531	-2.04551	0.467135	0.532369	FALSE	0.06385	-0.687701	0.193977	0.267194	FALSE	-0.873441	-0.621448	0.0591578	0.101291	FALSE	0.546823	-1.74901	0.393641	0.47236	FALSE	-0.417035	-0.444798	-0.0470972	-0.577408	-0.736567	-0.380948	-0.920539	-0.0305854	-2.46254	-1.1325	-0.668545	-2.32642	0.578885	0.601817	FALSE	AT5G19850:-
Me1_v2_0000650.1	0.102544	-0.354429	0.714464	0.750842	FALSE	0.258606	-2.90163	0.136153	0.203286	FALSE	-0.050139	-1.18009	0.139035	0.201569	FALSE	-0.198274	0.25795	0.680385	0.731395	FALSE	-0.612291	0.132238	0.205416	-0.196586	-0.509747	0.390844	0.155277	-0.394861	-0.966719	-2.76939	-0.974679	0.0613638	0.0988298	0.120713	FALSE	-
Me1_v2_0000680.1	0.254623	-0.675759	0.132747	0.20199	FALSE	-0.0855267	-0.73551	0.288455	0.365737	FALSE	-0.0661547	-0.862413	0.0731534	0.120344	FALSE	-0.684576	-1.4221	0.0557618	0.0991295	FALSE	0.0484014	-0.0185923	0.243663	0.593941	0.303024	-0.104119	0.177508	-0.0906353	-0.627358	-0.754102	-0.61875	-0.828155	0.0529544	0.0683466	FALSE	-
Me1_v2_0000690.1	-1.12295	-1.34196	0.811841	0.837287	FALSE	-0.564847	-3.79845	0.0539772	0.0981646	FALSE	-0.304938	-0.876477	0.521214	0.584766	FALSE	-2.1491	-1.62979	0.00798569	0.0207088	FALSE	-0.727476	-0.183983	-0.948788	-0.0152189	-1.85042	-0.748831	-1.25373	-2.16432	-2.06944	-3.98243	-1.82527	-1.64501	0.288389	0.319873	FALSE	-
Me1_v2_0000710.1	0.552415	-2.66122	0.144712	0.215486	FALSE	-0.548499	-3.02703	0.130543	0.196448	FALSE	-0.578928	-1.20443	0.710523	0.752582	FALSE	0.902078	-3.64877	0.0113303	0.0275105	FALSE	-0.983254	0.369694	-0.405581	-0.523263	-0.43084	-0.178805	-0.984509	0.378816	-3.64447	-2.65734	-1.61001	-4.17203	0.0256857	0.0352243	FALSE	-
Me1_v2_0000720.1	-1.98276	-1.81712	0.520678	0.580464	FALSE	0.546015	0.762505	0.60518	0.660155	FALSE	0.0237409	-0.566919	0.904259	0.918944	FALSE	1.65365	0.231355	0.608504	0.668734	FALSE	0.76788	-0.0999556	-0.169453	-1.69367	-1.21488	0.44606	-0.145712	-0.040025	-1.04924	0.662549	-0.736371	-1.46232	0.861655	0.869648	FALSE	-
Me1_v2_0000760.1	-0.205808	-0.130127	0.609458	0.660227	FALSE	-0.122078	-0.58245	0.369094	0.444824	FALSE	-0.0316158	-0.19543	0.327948	0.403088	FALSE	0.185708	-0.679444	0.00475435	0.0136314	FALSE	0.10744	-0.0205816	-0.100166	-0.0601267	-0.0983684	-0.142659	-0.131782	0.125581	-0.0226877	-0.603032	-0.295596	-0.73957	0.0368862	0.0490585	FALSE	-
Me1_v2_0000770.1	-0.144365	-2.11287	0.266951	0.344321	FALSE	-0.349879	-2.44365	0.254036	0.330896	FALSE	0.43109	-0.224827	0.583148	0.639627	FALSE	0.132725	-2.15608	0.00197674	0.00683354	TRUE	-0.645502	-0.646226	-0.679222	-0.384794	-0.789866	-0.996105	-0.248133	-0.252068	-2.75837	-3.08988	-0.90405	-2.54087	0.0605761	0.0771853	FALSE	-
Me1_v2_0000810.1	-1.31733	-3.09756	0.181529	0.255543	FALSE	-1.01842	-2.0633	0.00442491	0.0145223	FALSE	-0.358404	-1.68452	0.000517076	0.00225892	TRUE	-0.0461597	-0.638998	0.15665	0.226759	FALSE	0.52453	0.62951	0.562153	0.358179	-0.792797	-0.388913	0.203748	0.31202	-2.57303	-1.43379	-1.12236	-0.280819	0.00944497	0.0140477	FALSE	AT1G09620:-
Me1_v2_0000830.1	-2.20226	-3.03059	0.457535	0.523467	FALSE	1.09345	-6.68184	0.000111885	0.00101527	TRUE	-0.970155	-0.995449	0.0982985	0.152312	FALSE	-0.0599852	-2.58811	0.155668	0.22567	FALSE	-0.242164	-0.844373	0.58675	-0.330562	-2.44443	0.249072	-0.383405	-0.390547	-3.27276	-7.52622	-0.408699	-2.91867	0.000313329	0.000595235	TRUE	-
Me1_v2_0000840.1	-0.830938	-1.05735	0.190361	0.265083	FALSE	0.47525	-0.322001	0.0856771	0.141075	FALSE	-0.0163121	-0.768168	0.0111424	0.0259097	FALSE	0.0370518	-1.14692	0.189183	0.263782	FALSE	-0.121972	-0.572996	-0.28926	-0.281294	-0.95291	-0.0977461	-0.305572	-0.244242	-1.17932	-0.894998	-1.05743	-1.42822	0.0487925	0.0634098	FALSE	-
Me1_v2_0000850.1	-0.639639	-0.823178	0.511101	0.572056	FALSE	0.85281	-4.17233	0.0387536	0.0758433	FALSE	-1.61235	-1.89661	0.631273	0.681851	FALSE	0.0284343	-5.46698	0.00950557	0.0238809	FALSE	-0.284231	-0.71556	-0.58391	-0.456627	-0.923871	0.13725	-2.19626	-0.428193	-1.10741	-4.88789	-2.48052	-5.9236	0.00558291	0.00861305	TRUE	AT2G30460:UXT2
Me1_v2_0000870.1	-0.0712438	0.25723	0.549216	0.606378	FALSE	-0.480017	-0.745817	0.162087	0.232145	FALSE	-1.02156	-1.64717	0.014394	0.0319667	FALSE	-0.764252	-1.59839	1.1021e-05	0.000148856	TRUE	-1.09548	-1.13816	-1.12278	-0.166289	-1.16672	-1.61817	-2.14433	-0.930542	-0.838247	-1.88397	-2.76994	-1.76467	1.07269e-09	4.88222e-09	TRUE	AT1G68830:STN7
Me1_v2_0000880.1	-0.413987	-0.454988	0.32179	0.396713	FALSE	-0.0221255	0.125654	0.905909	0.919025	FALSE	-0.28332	-0.664101	0.366991	0.440891	FALSE	0.1435	-0.0657432	0.859181	0.884695	FALSE	-0.0192289	-0.0387091	-0.0676301	-0.223473	-0.433216	-0.0608346	-0.350951	-0.0799734	-0.474217	0.0869446	-0.731732	-0.289216	0.615341	0.636143	FALSE	AT3G53800:Fes1B
Me1_v2_0000930.1	-1.33222	-2.57938	3.13044e-05	0.000401285	TRUE	-0.808181	-2.36105	1.88882e-06	5.26995e-05	TRUE	-0.73106	-2.60887	5.21689e-05	0.000397574	TRUE	-1.2398	-2.5426	4.45694e-06	7.80091e-05	TRUE	0.532067	0.0949702	-0.0102895	0.145357	-0.800153	-0.713211	-0.74135	-1.09444	-2.04731	-2.26608	-2.61916	-2.39724	2.38206e-15	3.04092e-14	TRUE	-
Me1_v2_0000940.1	0.062268	-3.42556	0.130254	0.199091	FALSE	-2.35839	1.75475	0.136604	0.203847	FALSE	-0.463614	-4.37065	0.0527718	0.0922091	FALSE	0.512925	-0.0293583	0.74117	0.783969	FALSE	0.221673	-0.920532	-0.570571	-0.338627	0.283941	-3.27892	-1.03419	0.174297	-3.20388	0.834215	-4.94122	-0.367986	0.0126303	0.0183444	FALSE	-
Me1_v2_0000950.1	-0.54979	-0.246101	0.570875	0.625855	FALSE	0.157348	-0.0528639	0.936284	0.945102	FALSE	-0.440259	-0.398843	0.71137	0.753369	FALSE	-0.447556	-0.135434	0.697416	0.745962	FALSE	0.143878	-0.034543	0.260449	-0.215563	-0.405912	0.122805	-0.17981	-0.663118	-0.102223	-0.0874069	-0.138394	-0.350997	0.940685	0.943431	FALSE	-
Me1_v2_0000970.1	0.966678	0.0723186	0.0129026	0.0335198	FALSE	0.814703	0.197859	0.0833449	0.137917	FALSE	0.637153	-0.272672	0.0319149	0.0609392	FALSE	0.513888	-0.614	0.106047	0.165565	FALSE	-0.0102443	0.0714128	0.0552845	-0.0296705	0.956434	0.886116	0.692437	0.484218	0.0620742	0.269272	-0.217388	-0.643671	0.0014035	0.00239976	TRUE	-
Me1_v2_0000980.1	-0.914415	-4.631	0.180961	0.254944	FALSE	-0.909912	0.702762	0.870831	0.889398	FALSE	4.95248	1.56561	0.148103	0.212075	FALSE	-0.301589	-2.49359	0.488816	0.561361	FALSE	1.02466	-0.891923	-4.09177	-0.0568	0.110243	-1.80184	0.86071	-0.358389	-3.60634	-0.189161	-2.52616	-2.55039	0.571574	0.594787	FALSE	-
Me1_v2_0000990.1	-0.497583	-0.240345	0.402776	0.473195	FALSE	-0.6668	0.158662	0.582083	0.639698	FALSE	-0.221239	-2.66783	0.146938	0.210839	FALSE	0.51526	-2.93753	0.0548108	0.0976956	FALSE	-0.364385	-1.06258	-0.186346	-0.353226	-0.861968	-1.72938	-0.407586	0.162034	-0.604731	-0.903919	-2.85417	-3.29075	0.0310671	0.0419504	FALSE	AT2G18750:CBP60c
Me1_v2_0001000.1	-1.80059	-1.09124	0.701803	0.740124	FALSE	-0.260781	-1.87775	0.508759	0.574393	FALSE	-0.175855	-1.85089	0.394325	0.466633	FALSE	0.36485	-1.99557	0.275509	0.355283	FALSE	-0.233216	-0.0469172	-0.0732257	-0.450695	-2.0338	-0.307699	-0.24908	-0.0858445	-1.32445	-1.92466	-1.92411	-2.44626	0.800538	0.811368	FALSE	-
Me1_v2_0001020.1	2.46683	1.78258	0.000160362	0.00130477	TRUE	2.21913	1.16789	0.000621134	0.00345711	TRUE	1.27209	0.306024	0.0197658	0.0412244	FALSE	0.439815	-0.160757	0.577416	0.64134	FALSE	0.0426115	-0.233585	-0.383863	-0.48296	2.50944	1.98554	0.888223	-0.0431455	1.82519	0.934305	-0.0778389	-0.643718	8.64872e-10	4.00799e-09	TRUE	AT3G19830:NTMC2T5, NTMC2TYPE5
Me1_v2_0001050.1	-0.241413	-1.08791	0.0120675	0.0318239	FALSE	-0.699272	-0.853565	0.447367	0.518436	FALSE	0.228884	-0.358347	0.28675	0.361522	FALSE	-0.000846125	-0.654216	0.454242	0.529465	FALSE	0.348524	0.183971	-0.17196	-0.0413094	0.107111	-0.515301	0.0569241	-0.0421556	-0.739391	-0.669594	-0.530307	-0.695526	0.357854	0.388664	FALSE	-
Me1_v2_0001080.1	0.945194	0.53926	0.0827344	0.141024	FALSE	0.723379	0.431497	0.611997	0.666215	FALSE	2.20169	2.03135	0.286557	0.361321	FALSE	0.527441	0.230985	0.51025	0.581432	FALSE	-0.0220709	-0.39197	-2.34222	-0.70581	0.923123	0.331408	-0.140537	-0.178369	0.517189	0.0395268	-0.31087	-0.474825	0.0992509	0.121166	FALSE	-
Me1_v2_0001090.1	-0.132179	0.418802	0.290448	0.366762	FALSE	0.129015	-0.330365	0.864682	0.884328	FALSE	0.566064	0.288424	0.488792	0.554662	FALSE	-0.127591	-0.829925	0.239072	0.317593	FALSE	-0.270937	-0.671084	-0.749082	-0.157881	-0.403116	-0.542069	-0.183018	-0.285472	0.147865	-1.00145	-0.460658	-0.987805	0.626505	0.646573	FALSE	AT5G65750:E1-OGDH2
Me1_v2_0001110.1	-1.0405	-5.18302	0.00999345	0.0276121	FALSE	-1.31164	-1.89015	0.472235	0.541223	FALSE	-0.597035	0.156016	0.47356	0.54083	FALSE	0.88855	0.928127	0.86081	0.885977	FALSE	0.732657	0.793832	0.767111	-1.38214	-0.307844	-0.517809	0.170076	-0.493587	-4.45037	-1.09632	0.923127	-0.45401	0.0352077	0.0470197	FALSE	-
Me1_v2_0001130.1	-1.48587	-0.525086	0.0432479	0.0851779	FALSE	-0.607321	-0.613905	0.312099	0.389343	FALSE	-0.935991	-0.226183	0.103325	0.158783	FALSE	0.0405967	-0.17505	0.912112	0.927971	FALSE	-0.10385	0.0030896	-0.412161	-0.306635	-1.58972	-0.604231	-1.34815	-0.266038	-0.628936	-0.610816	-0.638344	-0.481685	0.0336168	0.0450785	FALSE	-
Me1_v2_0001150.1	0.380061	-1.24295	0.514732	0.575257	FALSE	1.22301	-1.4603	0.223825	0.299101	FALSE	0.00284473	0.380982	0.740552	0.77894	FALSE	1.8652	-1.12855	0.307615	0.387738	FALSE	0.189808	-0.331146	0.589288	-1.88107	0.569869	0.891864	0.592132	-0.0158743	-1.05314	-1.79144	0.97027	-3.00963	0.116064	0.139675	FALSE	-
Me1_v2_0001180.1	-0.573871	-2.64299	0.271989	0.349116	FALSE	-0.364542	-2.12875	0.00412649	0.0138002	FALSE	-0.645998	-0.296816	0.194642	0.26413	FALSE	-0.611229	-0.964245	0.0414556	0.0778721	FALSE	-0.349719	-0.199347	-0.490174	-0.513132	-0.92359	-0.563889	-1.13617	-1.12436	-2.99271	-2.32809	-0.78699	-1.47738	0.0585378	0.0748392	FALSE	-
Me1_v2_0001200.1	0.145263	-0.444696	0.419572	0.488869	FALSE	0.395193	-0.0752329	0.425485	0.498009	FALSE	0.277119	-1.44781	0.582886	0.639444	FALSE	-0.175716	-0.460521	0.529335	0.59856	FALSE	-0.567924	-0.567573	-0.850578	0.0438721	-0.422661	-0.17238	-0.57346	-0.131844	-1.01262	-0.642806	-2.29838	-0.416649	0.579903	0.602702	FALSE	-
Me1_v2_0001210.1	-0.418079	-0.958563	0.061074	0.111384	FALSE	0.673446	0.367804	0.370567	0.44635	FALSE	0.680299	-0.00941788	0.141719	0.204858	FALSE	0.593628	-0.372474	0.160763	0.231536	FALSE	0.656253	-0.143694	0.22277	0.438095	0.238174	0.529752	0.90307	1.03172	-0.30231	0.22411	0.213352	0.0656217	0.0609081	0.0775536	FALSE	AT5G47090:-
Me1_v2_0001220.1	-0.0869114	-0.268401	0.668043	0.711556	FALSE	0.0105924	-0.750494	0.282736	0.35956	FALSE	0.315036	-0.777506	0.0141004	0.0314309	FALSE	0.0904494	-0.477478	0.0791246	0.131069	FALSE	-0.240314	0.00294278	0.183642	0.381558	-0.327225	0.0135352	0.498678	0.472007	-0.508715	-0.747552	-0.593864	-0.09592	0.0105159	0.0155169	FALSE	AT5G13390:NEF1
Me1_v2_0001270.1	0.634331	-2.273	0.187284	0.261808	FALSE	0.581356	-0.627604	0.215126	0.290091	FALSE	-0.106952	-1.25661	0.748576	0.785604	FALSE	0.264235	-0.18091	0.547877	0.615134	FALSE	-0.49667	-0.102695	-0.316266	-0.188386	0.137661	0.478661	-0.423218	0.0758489	-2.76967	-0.730298	-1.57288	-0.369296	0.478104	0.505687	FALSE	-
Me1_v2_0001290.1	0.652529	-2.78677	0.214636	0.290625	FALSE	4.10912	2.50714	0.245553	0.322425	FALSE	1.34248	-4.24983	0.0197426	0.0411807	FALSE	0.757635	3.23423	0.235171	0.313673	FALSE	1.38289	-2.449	0.441523	-1.48576	2.03542	1.66012	1.784	-0.728129	-1.40388	0.0581422	-3.80831	1.74847	0.110599	0.133708	FALSE	-
Me1_v2_0001300.1	-0.879047	-0.81242	0.840071	0.861641	FALSE	0.356014	0.885631	0.57459	0.633005	FALSE	0.42247	-1.73327	0.280063	0.354496	FALSE	0.664903	-0.694322	0.166365	0.238132	FALSE	0.864905	0.236189	-0.0260342	0.0503094	-0.0141417	0.592202	0.396436	0.715213	0.0524852	1.12182	-1.7593	-0.644013	0.658667	0.676734	FALSE	-
Me1_v2_0001330.1	0.259237	-0.263407	0.370288	0.442134	FALSE	0.394108	-0.0421631	0.570233	0.628941	FALSE	0.63347	0.775688	0.177955	0.245674	FALSE	0.645257	0.700784	0.0298617	0.0597702	FALSE	0.0497422	0.159028	-0.1629	-0.14279	0.308979	0.553135	0.47057	0.502467	-0.213665	0.116865	0.612788	0.557994	0.21082	0.240628	FALSE	-
Me1_v2_0001390.1	0.382983	-5.23009	0.00613456	0.019086	FALSE	-0.14792	0.279951	0.663906	0.71216	FALSE	0.920238	-1.52494	0.252077	0.325775	FALSE	1.54805	1.73405	0.453996	0.529263	FALSE	0.315673	0.548681	-0.35057	-1.29833	0.698657	0.400761	0.569668	0.249722	-4.91441	0.828632	-1.87551	0.435716	0.00257236	0.00420397	TRUE	-
Me1_v2_0001400.1	1.41098	0.944423	0.0192466	0.0457016	FALSE	0.623392	-2.38632	0.174177	0.245483	FALSE	0.282957	-0.959115	0.749368	0.786238	FALSE	0.791152	0.221943	0.23529	0.313705	FALSE	-0.536432	-0.044642	-0.137894	-0.409844	0.874545	0.57875	0.145063	0.381308	0.40799	-2.43096	-1.09701	-0.187901	0.44217	0.470739	FALSE	AT1G72175:-
Me1_v2_0001420.1	0.134341	-0.137718	0.472756	0.537743	FALSE	0.194331	-0.665968	0.0517752	0.0949505	FALSE	-0.156275	-0.859952	0.00326334	0.00969865	TRUE	-0.498977	-1.46926	0.00201924	0.00694386	TRUE	-0.568617	-0.571316	-0.514117	-0.101776	-0.434276	-0.376985	-0.670391	-0.600753	-0.706335	-1.23728	-1.37407	-1.57104	7.86033e-07	2.22288e-06	TRUE	-
Me1_v2_0001430.1	-0.042016	-0.334989	0.41072	0.480624	FALSE	0.0587627	-0.423032	0.459203	0.529347	FALSE	-0.281285	-0.25919	0.293608	0.368601	FALSE	-0.11888	-0.30955	0.127199	0.191781	FALSE	0.29207	0.091081	0.291871	0.233777	0.250054	0.149844	0.0105866	0.114898	-0.0429194	-0.331951	0.0326815	-0.0757722	0.550527	0.575152	FALSE	-
Me1_v2_0001440.1	-1.54892	-3.23794	0.121432	0.189104	FALSE	0.0867077	-1.90402	0.00487865	0.0156532	FALSE	-0.729643	-2.19175	0.0164674	0.0355753	FALSE	0.188447	-1.10567	0.00407319	0.0120378	FALSE	0.560803	0.542967	0.430462	-0.112856	-0.988112	0.629675	-0.299181	0.0755908	-2.67713	-1.36106	-1.76129	-1.21852	0.00219165	0.00362779	TRUE	-
Me1_v2_0001450.1	0.397804	-0.545072	0.0605196	0.110565	FALSE	0.0618451	-0.084361	0.856042	0.877346	FALSE	0.207155	-0.454673	0.0540349	0.0939762	FALSE	0.0494563	-0.757035	0.0461979	0.0848371	FALSE	0.220905	0.20891	0.0813894	0.0379291	0.61871	0.270755	0.288544	0.0873854	-0.324166	0.124549	-0.373284	-0.719105	0.00483417	0.0075385	TRUE	AT4G31200:-
Me1_v2_0001470.1	0.0471849	-0.526949	0.139033	0.209043	FALSE	-0.210299	-0.841856	0.124084	0.18902	FALSE	-0.323812	-0.792161	0.211876	0.282871	FALSE	-0.302759	-0.812758	0.0580527	0.102345	FALSE	0.0823257	-0.0671832	-0.196946	-0.648551	0.129511	-0.277482	-0.520757	-0.951311	-0.444623	-0.909039	-0.989107	-1.46131	0.000200197	0.000392117	TRUE	-
Me1_v2_0001480.1	0.0213476	-0.693279	0.00734418	0.0218719	FALSE	0.307554	-0.120385	0.169213	0.240144	FALSE	0.212037	-0.26456	0.179877	0.247837	FALSE	0.212492	-0.321641	0.0144096	0.0333848	FALSE	0.084069	-0.161186	-0.0407308	-0.133318	0.105417	0.146368	0.171306	0.0791744	-0.60921	-0.281571	-0.305291	-0.454959	0.00272688	0.00443841	TRUE	AT2G25320:-
Me1_v2_0001490.1	-0.143069	-4.47664	0.0133158	0.0343829	FALSE	1.28014	-1.19316	0.355764	0.431569	FALSE	-2.67785	-5.58326	0.0598522	0.102294	FALSE	-0.733047	-3.24665	0.048693	0.0886075	FALSE	0.0344916	-1.08443	0.310791	0.566584	-0.108578	0.195704	-2.36706	-0.166463	-4.44215	-2.27759	-5.27246	-2.68007	0.00253313	0.00414423	TRUE	AT1G55960:-
Me1_v2_0001530.1	-0.63544	-0.51859	0.704596	0.74231	FALSE	-0.568855	-0.618111	0.130577	0.196478	FALSE	0.234149	-0.930053	0.000388199	0.00181062	TRUE	0.124013	-0.772868	0.116769	0.178834	FALSE	-0.0887977	0.324756	0.0122739	0.280146	-0.724238	-0.244099	0.246423	0.404159	-0.607388	-0.293355	-0.917779	-0.492722	0.132705	0.157825	FALSE	-
Me1_v2_0001540.1	-0.494465	-1.37639	0.000292357	0.00201593	TRUE	0.952566	-1.60134	2.99694e-05	0.000392776	TRUE	1.12954	-1.2275	5.90488e-05	0.000436634	TRUE	2.28701	0.494563	1.65754e-06	3.99637e-05	TRUE	0.61475	0.201064	0.233846	-0.123158	0.120285	1.15363	1.36338	2.16386	-0.761636	-1.40027	-0.993652	0.371405	5.79695e-16	8.42913e-15	TRUE	-
Me1_v2_0001580.1	-0.331167	-2.18654	0.335436	0.409446	FALSE	-0.659813	-5.19971	0.00870233	0.0241929	FALSE	-2.48681	-3.1173	0.267496	0.341645	FALSE	-1.18771	-4.17202	0.0983697	0.155687	FALSE	0.174638	-0.190891	0.520281	0.624908	-0.156529	-0.850704	-1.96653	-0.562797	-2.0119	-5.3906	-2.59702	-3.54711	0.0221952	0.0308182	FALSE	-
Me1_v2_0001590.1	-1.93423	-3.93995	0.223122	0.299344	FALSE	1.43376	-0.479863	0.0203781	0.0460972	FALSE	0.0506343	-0.403157	0.752535	0.788975	FALSE	-0.3718	-5.33858	0.0254749	0.0527252	FALSE	0.620608	0.017421	0.540564	0.839369	-1.31363	1.45118	0.591199	0.467569	-3.31934	-0.462442	0.137407	-4.49922	0.00469437	0.00733635	TRUE	-
Me1_v2_0001600.1	0.942732	-2.01326	0.11977	0.187149	FALSE	0.150084	-1.84261	0.416121	0.488873	FALSE	-0.0232213	-1.30506	0.0761294	0.124267	FALSE	-0.0787649	-1.89856	0.394091	0.472739	FALSE	0.420658	-0.10217	0.587764	0.414682	1.36339	0.0479144	0.564542	0.335917	-1.5926	-1.94478	-0.7173	-1.48387	0.309985	0.341499	FALSE	-
Me1_v2_0001610.1	-0.44516	-0.716258	0.129339	0.197987	FALSE	-0.405239	-0.653678	0.314352	0.391559	FALSE	-0.735312	-3.8508	0.0707822	0.117223	FALSE	0.164525	-1.197	5.64842e-06	9.2367e-05	TRUE	0.0895506	-0.475118	0.241631	0.122665	-0.355609	-0.880357	-0.493681	0.28719	-0.626708	-1.1288	-3.60916	-1.07433	0.00213457	0.00353736	TRUE	AT5G51980:-
Me1_v2_0001620.1	-0.102237	-2.82313	0.24362	0.320471	FALSE	-0.252489	-0.480315	0.422729	0.495426	FALSE	-0.393163	-1.33125	0.0439186	0.0792732	FALSE	0.0704093	-0.252406	0.488846	0.561367	FALSE	-0.405279	-0.539167	-0.130164	-0.229051	-0.507516	-0.791656	-0.523327	-0.158642	-3.22841	-1.01948	-1.46142	-0.481457	0.100496	0.122575	FALSE	-
Me1_v2_0001630.1	-0.888817	-0.149299	0.631257	0.67946	FALSE	0.518424	0.267456	0.720182	0.761174	FALSE	0.314588	0.879055	0.891301	0.908762	FALSE	-2.15746	-0.92973	0.300515	0.380828	FALSE	0.175895	-0.694924	-1.98876	0.339048	-0.712922	-0.1765	-1.67417	-1.81841	0.0265958	-0.427468	-1.1097	-0.590682	0.666284	0.683812	FALSE	-
Me1_v2_0001640.1	-0.53407	-0.976586	0.367583	0.439723	FALSE	0.56689	-0.848178	0.149699	0.218862	FALSE	-2.01038	-0.126192	0.374575	0.447988	FALSE	0.217321	-0.521723	0.56786	0.632673	FALSE	-0.38099	-0.781525	-0.478726	-0.425096	-0.91506	-0.214634	-2.48911	-0.207775	-1.35758	-1.6297	-0.604918	-0.946819	0.406737	0.436429	FALSE	-
Me1_v2_0001650.1	2.14687	1.87751	0.000261013	0.00185589	TRUE	1.93862	1.45253	0.00782066	0.0223679	FALSE	1.36127	2.97834	0.210903	0.281851	FALSE	-1.045	-2.90236	0.372853	0.452148	FALSE	0.452666	0.0618337	-1.38493	-0.271615	2.59954	2.00045	-0.0236563	-1.31661	2.33018	1.51437	1.59342	-3.17397	0.00121043	0.00209305	TRUE	-
Me1_v2_0001690.1	0.443789	-2.30648	0.333187	0.407308	FALSE	1.38856	-3.45328	0.0562347	0.101244	FALSE	2.12188	0.879997	0.577155	0.634636	FALSE	-2.26406	-3.86936	0.18754	0.262132	FALSE	-0.583679	-0.730859	-2.42726	-0.169934	-0.13989	0.657701	-0.305374	-2.43399	-2.89016	-4.18414	-1.54726	-4.0393	0.171225	0.199087	FALSE	-
Me1_v2_0001700.1	-1.00653	0.0558079	0.27768	0.354275	FALSE	-0.275556	-3.73037	0.145899	0.214742	FALSE	-0.0130285	-1.09155	0.724235	0.764339	FALSE	0.738681	-1.75587	0.217688	0.294979	FALSE	0.0476085	-0.214164	-0.536933	-0.69063	-0.958923	-0.489721	-0.549962	0.0480507	0.103416	-3.94453	-1.62849	-2.4465	0.222505	0.252792	FALSE	-
Me1_v2_0001710.1	-0.766499	-1.3127	0.165359	0.238045	FALSE	0.0218668	-0.400457	0.75623	0.792737	FALSE	0.143338	-1.09821	0.246621	0.320196	FALSE	0.641281	0.236844	0.45227	0.527534	FALSE	0.57276	0.0312617	0.0983868	-0.546032	-0.193739	0.0531286	0.241725	0.0952488	-0.739943	-0.369195	-0.999819	-0.309187	0.483598	0.510925	FALSE	AT2G26780:-
Me1_v2_0001720.1	0.130455	-0.0539872	0.912104	0.923882	FALSE	0.401803	-0.645028	0.439313	0.511121	FALSE	0.159819	0.308777	0.780408	0.813236	FALSE	-0.13425	-1.63149	0.503306	0.574922	FALSE	-0.0188177	0.282474	0.00121165	-0.533294	0.111637	0.684278	0.161031	-0.667545	-0.0728049	-0.362554	0.309988	-2.16479	0.246417	0.277267	FALSE	-
Me1_v2_0001750.1	0.00867726	-0.528229	0.193026	0.267966	FALSE	-0.492639	-0.377839	0.272468	0.34952	FALSE	0.24066	0.04238	0.556055	0.615687	FALSE	0.0875849	-0.179287	0.730384	0.77525	FALSE	0.0898939	0.0221636	-0.20255	-0.200773	0.0985712	-0.470475	0.0381102	-0.113188	-0.438335	-0.355675	-0.16017	-0.38006	0.491266	0.518343	FALSE	AT3G13440:NRF1
Me1_v2_0001760.1	0.773721	-2.0047	0.211163	0.287053	FALSE	2.1455	0.394407	0.479493	0.54752	FALSE	0.745328	0.0363035	0.241038	0.314323	FALSE	0.546148	-0.21255	0.615069	0.674305	FALSE	0.174638	-0.931228	0.110129	0.180437	0.948358	1.21427	0.855458	0.726585	-1.83006	-0.536821	0.146433	-0.0321138	0.541739	0.566764	FALSE	-
Me1_v2_0001790.1	-0.83528	-1.22583	0.0301011	0.0644182	FALSE	-0.957771	-1.43851	0.0239726	0.0523269	FALSE	-0.888011	-3.57217	0.0969589	0.150722	FALSE	-0.22745	-0.300792	0.65118	0.705499	FALSE	0.232543	0.335355	0.103837	0.156788	-0.602738	-0.622416	-0.784174	-0.0706622	-0.99329	-1.10315	-3.46833	-0.144004	0.00344903	0.00551026	TRUE	-
Me1_v2_0001800.1	-0.229746	-2.77067	0.118482	0.185619	FALSE	-0.121915	-0.774674	0.307668	0.385158	FALSE	0.0055927	-3.02632	0.0662897	0.111138	FALSE	0.161368	-1.77065	0.000827422	0.00347948	TRUE	-0.0380826	0.132761	0.244576	0.495105	-0.267829	0.0108462	0.250169	0.656473	-2.80876	-0.641913	-2.78175	-1.27555	0.00564216	0.00869764	TRUE	AT2G39080:EMB2799
Me1_v2_0001820.1	0.158407	-0.0678598	0.663629	0.707899	FALSE	0.198002	0.0484017	0.745605	0.783607	FALSE	-0.33243	-0.0133065	0.695319	0.739445	FALSE	0.754871	1.2441	0.158655	0.22911	FALSE	-0.247369	-0.176309	-0.0654626	-0.938984	-0.0889623	0.0216932	-0.397892	-0.184112	-0.315229	-0.127907	-0.0787691	0.305113	0.467453	0.495366	FALSE	-
Me1_v2_0001840.1	1.98659	0.625625	0.615324	0.66572	FALSE	1.70693	-0.919115	0.303945	0.381358	FALSE	0.746314	-0.215623	0.0816907	0.131442	FALSE	0.632459	0.570083	0.145704	0.214135	FALSE	-0.740401	0.619932	1.17985	0.663322	1.24619	2.32686	1.92616	1.29578	-0.114776	-0.299184	0.964222	1.2334	0.473511	0.501393	FALSE	-
Me1_v2_0001870.1	2.90643	3.51112	0.0455112	0.0885879	FALSE	-2.8854	-3.41434	0.422818	0.495486	FALSE	5.42166	1.95905	0.0978943	0.151795	FALSE	-1.42391	-1.00835	0.853197	0.87952	FALSE	-1.68578	0.330731	-4.76131	-1.84048	1.22065	-2.55467	0.660352	-3.26439	1.82534	-3.08361	-2.80226	-2.84883	0.0900202	0.11086	FALSE	-
Me1_v2_0001890.1	1.02553	-0.686898	0.543744	0.601646	FALSE	2.33784	1.92363	0.0738081	0.125492	FALSE	0.846978	0.764803	0.231662	0.304204	FALSE	0.768427	-0.837844	0.610322	0.670289	FALSE	-0.418356	-1.0878	0.0110008	-0.307652	0.607172	1.25004	0.857979	0.460775	-1.10525	0.835826	0.775804	-1.1455	0.511568	0.537564	FALSE	-
Me1_v2_0001920.1	0.15197	-0.960634	0.0573836	0.106035	FALSE	0.615771	0.0197035	0.128132	0.193742	FALSE	0.728536	-0.00163805	0.0291107	0.0565541	FALSE	0.104093	-0.708364	0.297667	0.378061	FALSE	0.177889	0.0670763	-0.275935	-0.196539	0.329859	0.682847	0.452601	-0.0924463	-0.782745	0.0867797	-0.277573	-0.904903	0.0101357	0.015005	FALSE	AT5G48230:EMB1276, ACAT2, AACT2
Me1_v2_0001930.1	0.570595	-2.22588	0.214009	0.289938	FALSE	0.686746	-0.0908134	0.412542	0.485538	FALSE	0.137976	-0.0488738	0.776074	0.809694	FALSE	0.816259	-0.0503302	0.0136456	0.0319499	FALSE	-0.184484	-0.371894	0.148245	-0.405343	0.38611	0.314852	0.286221	0.410916	-2.41036	-0.462707	0.0993712	-0.455673	0.138417	0.163907	FALSE	-
Me1_v2_0001960.1	-0.289691	-2.06132	0.316928	0.392305	FALSE	-0.695717	-0.710558	0.608386	0.662984	FALSE	-2.80238	-0.28318	0.103064	0.158471	FALSE	0.088487	-1.4878	0.505688	0.577034	FALSE	0.288203	0.425231	0.475337	-0.0157146	-0.00148758	-0.270486	-2.32705	0.0727724	-1.77311	-0.285327	0.192157	-1.50351	0.40685	0.436507	FALSE	AT4G38470:STY46
Me1_v2_0001970.1	-0.0849	-0.0394544	0.994549	0.995699	FALSE	-1.55634	-2.23165	0.360702	0.436362	FALSE	-0.403458	-2.19191	0.260297	0.334363	FALSE	0.711804	-2.7084	0.159851	0.230545	FALSE	-0.271208	0.363437	-0.349025	-0.653776	-0.356108	-1.1929	-0.752483	0.0580278	-0.310662	-1.86821	-2.54094	-3.36217	0.220455	0.2507	FALSE	-
Me1_v2_0001990.1	0.576495	0.0880862	0.191297	0.266153	FALSE	1.03144	-2.76297	0.173359	0.244615	FALSE	0.538578	-0.267883	0.0175264	0.037392	FALSE	1.43752	0.552492	1.71545e-05	0.000199363	TRUE	0.0494131	-0.074854	0.172115	-0.0510314	0.625908	0.956582	0.710694	1.38648	0.137499	-2.83782	-0.0957674	0.501461	0.0212559	0.0296318	FALSE	-
Me1_v2_0002000.1	-0.563944	-2.27233	0.33741	0.411378	FALSE	-0.449627	-0.354135	0.473477	0.542193	FALSE	0.325812	-0.30486	0.277687	0.35193	FALSE	0.139275	0.035092	0.961765	0.968926	FALSE	0.182757	0.197358	-0.308603	-0.036646	-0.381187	-0.252269	0.0172091	0.102629	-2.08958	-0.156777	-0.613463	-0.00155401	0.426073	0.455079	FALSE	-
Me1_v2_0002010.1	0.809444	0.0168202	0.0148711	0.0374388	FALSE	0.684603	-0.668962	0.0997173	0.158842	FALSE	0.722222	0.586723	0.269682	0.343868	FALSE	0.280632	0.136026	0.832164	0.862231	FALSE	-0.0643533	-0.392625	-0.586881	-0.406353	0.745091	0.291979	0.135342	-0.125721	-0.047533	-1.06159	-0.000157581	-0.270328	0.0411942	0.0543309	FALSE	AT4G25680:-
Me1_v2_0002040.1	0.154975	-0.764985	0.0220161	0.0507258	FALSE	0.8443	-0.34044	0.000644871	0.00354009	TRUE	0.128539	-0.991425	0.00146026	0.00510761	TRUE	-0.0111094	-0.559932	0.397244	0.475912	FALSE	-0.209383	-0.614231	-0.140764	-0.265927	-0.0544076	0.230069	-0.0122253	-0.277037	-0.974367	-0.954671	-1.13219	-0.825859	0.000289696	0.000553087	TRUE	AT4G25690:-
Me1_v2_0002050.1	-1.66286	-3.99839	0.131056	0.200027	FALSE	-1.42217	-4.50326	0.19934	0.272883	FALSE	0.599159	-1.85621	0.323558	0.398847	FALSE	1.26234	0.87556	0.241307	0.319926	FALSE	-0.00263896	-0.438282	0.121399	-1.48716	-1.6655	-1.86045	0.720559	-0.224814	-4.00103	-4.94154	-1.73481	-0.611599	0.0512098	0.0663282	FALSE	-
Me1_v2_0002070.1	-1.5429	-3.10616	0.141411	0.211867	FALSE	-0.0300357	0.173713	0.962235	0.966744	FALSE	-0.0827038	-1.43742	0.555997	0.615655	FALSE	0.140334	0.190221	0.934993	0.946579	FALSE	1.08234	0.20489	0.0790572	-0.260794	-0.460559	0.174854	-0.00364661	-0.120459	-2.02382	0.378602	-1.35836	-0.070573	0.454454	0.482725	FALSE	-
Me1_v2_0002080.1	-1.01215	-2.39133	0.267229	0.344535	FALSE	-3.1199	-3.02447	0.249616	0.326434	FALSE	-1.42569	-2.38315	0.559924	0.61899	FALSE	-0.19521	0.565887	0.234303	0.31289	FALSE	0.781994	-0.315921	-0.360222	0.471027	-0.230158	-3.43583	-1.78591	0.275817	-1.60934	-3.3404	-2.74338	1.03691	0.062373	0.0792046	FALSE	-
Me1_v2_0002090.1	-0.849532	-3.77613	0.330689	0.40514	FALSE	-1.16598	-3.40842	0.439331	0.511121	FALSE	1.16079	-4.91996	0.0179806	0.0381611	FALSE	2.34711	-5.2939	0.00387544	0.0115894	FALSE	-1.17605	0.0428587	-1.72349	-1.65941	-2.02559	-1.12312	-0.562706	0.687697	-4.95219	-3.36556	-6.64345	-6.95331	0.00631088	0.0096495	TRUE	-
Me1_v2_0002120.1	-0.865825	-3.1701	0.144411	0.215134	FALSE	-0.39958	-0.601941	0.22207	0.297297	FALSE	-1.1098	-3.23743	0.143664	0.207048	FALSE	-0.415909	-0.177464	0.47988	0.552898	FALSE	0.154914	-0.00197658	-0.076902	0.139887	-0.710912	-0.401557	-1.1867	-0.276022	-3.01518	-0.603917	-3.31433	-0.0375768	0.0203769	0.0284853	FALSE	-
Me1_v2_0002150.1	-0.0842069	-1.45152	0.149311	0.220559	FALSE	0.152553	-1.06313	0.00501832	0.0159899	FALSE	-0.204917	-0.433506	0.240522	0.313802	FALSE	0.149563	-0.566204	0.0376633	0.0721443	FALSE	-0.152982	-0.109802	0.00890712	-0.253258	-0.237189	0.0427516	-0.19601	-0.103695	-1.6045	-1.17293	-0.424599	-0.819462	0.00910124	0.0135803	FALSE	-
Me1_v2_0002180.1	-0.0193074	-2.1242	0.424038	0.492772	FALSE	0.597834	-0.170568	0.237266	0.313368	FALSE	0.547119	-0.00849888	0.0130541	0.0295457	FALSE	0.672876	0.239979	0.0240459	0.0502963	FALSE	0.805052	0.0926629	0.410234	0.0334755	0.785745	0.690497	0.957354	0.706352	-1.31915	-0.0779049	0.401735	0.273455	0.59851	0.620194	FALSE	-
Me1_v2_0002210.1	-0.504598	-2.11108	0.405992	0.476017	FALSE	-1.85396	-3.10883	0.407445	0.480845	FALSE	0.171287	-0.279052	0.87071	0.890998	FALSE	-0.105901	-1.64605	0.0698498	0.11865	FALSE	-0.00844481	-0.0653573	-0.465274	0.167598	-0.513043	-1.91931	-0.293986	0.0616964	-2.11952	-3.17419	-0.744325	-1.47845	0.415544	0.444865	FALSE	-
Me1_v2_0002220.1	-3.84791	-1.96776	0.250377	0.327449	FALSE	0.386925	-6.76385	0.00134386	0.00601402	TRUE	0.103819	-6.56374	0.0014244	0.0050154	TRUE	0.421533	-0.357215	0.965184	0.971963	FALSE	1.64875	2.03842	1.37124	-2.00188	-2.19916	2.42535	1.47506	-1.58034	-0.31901	-4.72542	-5.1925	-2.35909	0.00876779	0.0131186	FALSE	AT4G33200:XI-15, ATXI-I, XI-I
Me1_v2_0002250.1	2.41959	-2.44799	0.0855847	0.144754	FALSE	1.82829	-1.40059	0.193385	0.266432	FALSE	0.778876	-0.400547	0.14538	0.209075	FALSE	0.238783	-1.41134	0.533832	0.602607	FALSE	-1.046	-0.65503	-0.201727	-0.437858	1.37359	1.17326	0.577149	-0.199075	-3.49399	-2.05562	-0.602274	-1.8492	0.104559	0.12698	FALSE	AT2G46915:-
Me1_v2_0002300.1	0.501129	-0.250413	0.304557	0.380143	FALSE	-0.240971	-1.10537	0.805932	0.83553	FALSE	-0.306081	-2.87498	0.109026	0.165965	FALSE	0.619785	-0.0608597	0.648025	0.702749	FALSE	0.0824646	-0.03337	0.57644	-0.202879	0.583593	-0.274341	0.270359	0.416906	-0.167949	-1.13874	-2.29854	-0.263739	0.495309	0.522227	FALSE	-
Me1_v2_0002310.1	-1.77591	-0.302638	0.498822	0.560747	FALSE	0.120321	0.596874	0.674212	0.720879	FALSE	-1.50629	-3.27927	0.106706	0.163009	FALSE	-0.287984	-1.65964	0.53098	0.600169	FALSE	0.341982	-0.224283	0.937186	-0.156504	-1.43393	-0.103962	-0.569101	-0.444488	0.0393433	0.372591	-2.34208	-1.81615	0.458826	0.487035	FALSE	-
Me1_v2_0002330.1	0.742507	-0.0542938	0.381464	0.452926	FALSE	0.114727	0.560032	0.0688264	0.118833	FALSE	0.16523	-1.57115	0.539611	0.601261	FALSE	0.22075	-0.682306	0.873797	0.89653	FALSE	0.429606	0.542828	0.276603	-0.451199	1.17211	0.657555	0.441832	-0.230449	0.375312	1.10286	-1.29455	-1.1335	0.722746	0.737669	FALSE	-
Me1_v2_0002350.1	0.608981	-0.0831204	0.0596944	0.109279	FALSE	0.500361	0.316491	0.021771	0.0486088	FALSE	0.747273	0.577524	0.00837217	0.0205703	FALSE	0.612458	0.589444	0.0100656	0.0250206	FALSE	-0.0175719	0.0839744	-0.174213	-0.474776	0.591409	0.584336	0.573061	0.137682	-0.100692	0.400465	0.403311	0.114668	2.2009e-05	5.0049e-05	TRUE	AT5G16820:HSFA1B, HSF3, ATHSF3, ATHSFA1B
Me1_v2_0002360.1	0.39342	0.187766	0.389327	0.460468	FALSE	0.34104	0.286292	0.6883	0.732988	FALSE	-0.0230206	-0.049919	0.98828	0.990435	FALSE	0.138635	-0.180857	0.644727	0.699663	FALSE	0.0765834	-0.0230091	-0.0184264	-0.207959	0.470004	0.31803	-0.041447	-0.0693238	0.264349	0.263283	-0.0683454	-0.388816	0.537638	0.562854	FALSE	-
Me1_v2_0002380.1	-0.412946	-2.05021	0.438241	0.505426	FALSE	0.00139524	-0.233184	0.918183	0.929691	FALSE	-1.1132	-0.544256	0.306592	0.381649	FALSE	0.5841	-1.7636	0.317911	0.398258	FALSE	0.250037	0.0521557	0.176836	-0.987288	-0.162908	0.0535509	-0.936364	-0.403188	-1.80017	-0.181029	-0.36742	-2.75089	0.382198	0.412784	FALSE	AT5G44070:CAD1, ARA8, PCS1, ATPCS1
Me1_v2_0002390.1	-0.659816	-1.11302	0.0397826	0.0798582	FALSE	0.240017	-0.055148	0.480259	0.548278	FALSE	0.00314825	-0.314652	0.304538	0.379459	FALSE	0.390303	-0.126616	0.651899	0.706124	FALSE	0.464796	-0.0521521	-0.211235	-0.685657	-0.195021	0.187865	-0.208087	-0.295353	-0.648224	-0.1073	-0.525887	-0.812273	0.0578148	0.0740197	FALSE	-
Me1_v2_0002400.1	0.157133	1.75488	0.00772554	0.0227541	FALSE	1.6311	2.04822	0.0352219	0.0705094	FALSE	-2.08242	-3.52896	0.376366	0.449682	FALSE	0.585594	-1.04244	0.601206	0.662394	FALSE	0.48259	-0.824227	0.65581	-0.29482	0.639724	0.806871	-1.42661	0.290774	2.23747	1.22399	-2.87315	-1.33726	0.12452	0.149073	FALSE	-
Me1_v2_0002440.1	0.408834	-0.137972	0.141025	0.211478	FALSE	1.35534	-0.186051	0.00960835	0.0260359	FALSE	0.741117	0.797804	0.0390625	0.0718747	FALSE	0.893124	0.619885	0.218374	0.295816	FALSE	0.150705	-0.522322	-0.371833	-0.85952	0.559539	0.83302	0.369284	0.0336045	0.0127326	-0.708373	0.42597	-0.239635	0.000667069	0.00120126	TRUE	AT3G59770:AtSAC9, MUR11, SAC9
Me1_v2_0002450.1	-2.7497	-3.37486	0.204935	0.280541	FALSE	-1.09995	-3.86036	0.0300447	0.0623083	FALSE	-1.01653	-5.65434	0.00708701	0.0179947	FALSE	-0.438434	0.153442	0.446162	0.521815	FALSE	-0.422273	0.535246	0.330451	0.0544888	-3.17197	-0.564701	-0.686083	-0.383945	-3.79714	-3.32511	-5.32388	0.207931	0.000178578	0.000352612	TRUE	-
Me1_v2_0002500.1	-0.998087	-2.45656	0.316575	0.39198	FALSE	0.0279485	-0.638186	0.405383	0.478677	FALSE	-0.0377196	-1.74389	0.479455	0.545964	FALSE	1.41879	0.658824	0.04827	0.0879486	FALSE	0.289732	0.661105	0.302171	-0.467046	-0.708355	0.689053	0.264451	0.951747	-2.16683	0.0229189	-1.44172	0.191778	0.295046	0.326637	FALSE	AT4G34900:XDH2, ATXDH2
Me1_v2_0002530.1	-0.531452	-3.89638	0.115358	0.181791	FALSE	-0.636214	-1.29637	0.0174562	0.0408898	FALSE	-1.1773	-0.991743	0.00145079	0.00508352	TRUE	-0.764671	-0.928856	0.0259651	0.0534738	FALSE	0.255505	0.171522	-0.0111823	0.114342	-0.275948	-0.464692	-1.18848	-0.650328	-3.64088	-1.12485	-1.00293	-0.814514	0.015333	0.0219256	FALSE	-
Me1_v2_0002550.1	0.693585	0.191364	0.432381	0.500347	FALSE	0.335432	-0.459903	0.625871	0.67869	FALSE	-0.267141	0.484553	0.397657	0.469551	FALSE	0.26702	-1.23618	0.0219359	0.0467869	FALSE	0.691514	0.685257	0.630256	0.981363	1.3851	1.02069	0.363116	1.24838	0.882878	0.225354	1.11481	-0.254813	0.193845	0.222887	FALSE	-
Me1_v2_0002560.1	0.105495	-2.23887	0.214217	0.290148	FALSE	0.518858	-0.40203	0.32548	0.402155	FALSE	1.39407	-0.211527	0.667323	0.714684	FALSE	0.392112	-1.8776	0.250015	0.329183	FALSE	0.565907	0.222178	-1.41463	-0.322206	0.671402	0.741036	-0.0205616	0.0699057	-1.67296	-0.179853	-1.62616	-2.1998	0.429788	0.458707	FALSE	-
Me1_v2_0002580.1	0.0764778	-1.22377	0.634069	0.682046	FALSE	0.829757	-0.89611	0.594651	0.650999	FALSE	0.717167	-0.283647	0.799677	0.829643	FALSE	0.47587	-1.15078	0.494981	0.566938	FALSE	0.299575	-0.14653	-0.779185	-0.566058	0.376053	0.683227	-0.0620187	-0.0901881	-0.924191	-1.04264	-1.06283	-1.71684	0.93156	0.934754	FALSE	-
Me1_v2_0002590.1	-1.43547	-4.66136	0.0644281	0.11609	FALSE	-0.0541254	-1.55373	0.667987	0.71565	FALSE	-5.0123	-2.11184	0.134516	0.19632	FALSE	-1.71212	-1.88452	0.629316	0.686103	FALSE	2.25795	0.629694	1.27253	1.52826	0.822473	0.575568	-3.73978	-0.183859	-2.40341	-0.92404	-0.839311	-0.356261	0.240191	0.270867	FALSE	-
Me1_v2_0002600.1	0.732928	1.19612	0.222407	0.298643	FALSE	-0.918996	0.68428	0.702784	0.746028	FALSE	-1.79111	-3.84727	0.301719	0.376622	FALSE	1.78244	0.0458129	0.656026	0.709719	FALSE	1.10875	1.37923	2.04698	0.00712292	1.84168	0.460233	0.25587	1.78956	2.30487	2.06351	-1.80029	0.0529359	0.724237	0.739053	FALSE	-
Me1_v2_0002620.1	2.38203	1.42279	3.0838e-05	0.000396952	TRUE	2.22633	1.64336	0.000958789	0.0046923	TRUE	1.82031	1.15427	0.000688754	0.00282857	TRUE	0.582043	0.216424	0.492566	0.564604	FALSE	0.470031	0.197491	0.446856	0.107509	2.85206	2.42382	2.26717	0.689552	1.89283	1.84085	1.60113	0.323933	2.13456e-11	1.32612e-10	TRUE	AT1G30360:ERD4, OSCA3
Me1_v2_0002630.1	1.32063	0.974275	0.679324	0.721266	FALSE	0.823728	-3.99498	0.0410868	0.0792914	FALSE	0.578423	-3.54564	0.0564477	0.0974446	FALSE	-0.304468	0.405291	0.547122	0.614533	FALSE	-1.19659	-0.226895	-0.0102255	0.120859	0.124042	0.596833	0.568197	-0.183609	-0.222317	-4.22187	-3.55587	0.52615	0.0193785	0.0272249	FALSE	-
Me1_v2_0002640.1	-2.26777	-3.00713	0.283433	0.35994	FALSE	-1.66929	-3.3958	0.0952503	0.153169	FALSE	-6.03934	-3.18451	0.035845	0.0669323	FALSE	-0.392673	-4.46229	0.0200755	0.0436269	FALSE	-0.229666	0.117765	0.316392	-0.116057	-2.49744	-1.55153	-5.72295	-0.50873	-3.2368	-3.27803	-2.86812	-4.57835	0.00426168	0.00670681	TRUE	AT3G02060:-
Me1_v2_0002670.1	0.960629	-0.635878	0.000222917	0.00165969	TRUE	0.772135	-0.44271	0.00572545	0.0176483	FALSE	0.0515958	-1.34822	0.000866253	0.00337811	TRUE	0.153834	-1.62425	0.087337	0.141548	FALSE	0.465394	0.451245	0.667892	0.503151	1.42602	1.22338	0.719488	0.656985	-0.170484	0.00853465	-0.680325	-1.12109	5.21975e-05	0.000112016	TRUE	-
Me1_v2_0002680.1	-4.49088	-4.65985	0.14722	0.218296	FALSE	2.16467	0.619881	0.497177	0.563698	FALSE	0.65269	0.792217	0.412854	0.484246	FALSE	-0.081246	-0.947865	0.846749	0.874081	FALSE	0.343514	-1.07411	-0.335335	-0.276877	-4.14737	1.09056	0.317356	-0.358123	-4.31633	-0.454226	0.456883	-1.22474	0.0743387	0.0929814	FALSE	AT5G58510:-
Me1_v2_0002700.1	-1.06917	-0.955745	0.207841	0.283731	FALSE	-0.365153	-1.11031	0.15237	0.22178	FALSE	0.132025	-1.22257	0.00270352	0.0083358	TRUE	0.226528	0.152975	0.87276	0.895721	FALSE	0.279612	0.29425	0.145002	-0.0895918	-0.789558	-0.0709028	0.277026	0.136936	-0.676134	-0.816058	-1.07757	0.0633834	0.0435168	0.0571297	FALSE	AT2G38770:MAC7, EMB2765
Me1_v2_0002750.1	0.558627	0.277789	0.014404	0.0364921	FALSE	0.670324	0.446152	0.0106254	0.0281338	FALSE	0.582805	0.671904	0.0254151	0.0507435	FALSE	0.327987	-0.010203	0.34305	0.423267	FALSE	0.0626625	0.0182883	0.0293594	-0.0699349	0.621289	0.688613	0.612165	0.258052	0.340451	0.46444	0.701264	-0.0801379	6.60573e-05	0.000139587	TRUE	AT4G00090:-
Me1_v2_0002760.1	0.0254389	-0.684218	0.150502	0.221744	FALSE	0.386729	-1.16999	0.663728	0.712004	FALSE	-0.495136	-0.41153	0.435277	0.504777	FALSE	0.66169	-0.110425	0.650946	0.705356	FALSE	-0.0551673	-0.744258	-0.211065	-0.720676	-0.0297285	-0.357529	-0.706201	-0.0589861	-0.739386	-1.91425	-0.622596	-0.831101	0.853629	0.86211	FALSE	-
Me1_v2_0002770.1	2.94418	-2.37792	0.114158	0.180477	FALSE	5.02507	0.387135	0.155943	0.225705	FALSE	4.71623	0.86273	0.186633	0.255375	FALSE	3.71512	1.66356	0.272292	0.352005	FALSE	-0.259386	-2.04746	-2.00203	-1.97061	2.68479	2.97761	2.71419	1.74451	-2.6373	-1.66032	-1.1393	-0.307053	0.199071	0.228386	FALSE	-
Me1_v2_0002810.1	0.231674	-2.6188	0.157633	0.229577	FALSE	1.12359	-0.415672	0.0477656	0.0892914	FALSE	0.370201	-1.85735	0.369552	0.443382	FALSE	-1.09584	0.27387	0.115124	0.176852	FALSE	1.52793	1.48319	1.79783	1.53186	1.7596	2.60678	2.16803	0.436016	-1.09088	1.06752	-0.0595168	1.80573	0.354496	0.385397	FALSE	-
Me1_v2_0002830.1	0.19122	-0.100161	0.230244	0.307189	FALSE	-0.062783	0.111816	0.733437	0.77277	FALSE	0.114019	0.192694	0.332759	0.407683	FALSE	0.0746624	0.19859	0.541044	0.609255	FALSE	-0.029875	0.012153	-0.0649658	-0.244726	0.161345	-0.05063	0.0490533	-0.170064	-0.130036	0.123969	0.127728	-0.0461358	0.486829	0.514022	FALSE	-
Me1_v2_0002840.1	-1.24457	-3.73532	0.138356	0.208313	FALSE	-0.311785	-0.344805	0.543673	0.60529	FALSE	0.231938	-2.95542	0.189522	0.258624	FALSE	0.26413	-0.624853	0.314366	0.394799	FALSE	0.282767	0.435565	-0.126506	-0.626018	-0.961798	0.12378	0.105433	-0.361888	-3.45255	0.0907599	-3.08193	-1.25087	0.0535017	0.0689996	FALSE	-
Me1_v2_0002850.1	-0.243677	-0.0116264	0.704552	0.742299	FALSE	-0.26679	0.201325	0.113571	0.176141	FALSE	-0.302442	0.349274	0.00594499	0.0156778	FALSE	0.187257	1.29952	0.00733672	0.0193527	FALSE	-0.0766967	-0.19833	-0.106384	-0.575875	-0.320374	-0.46512	-0.408826	-0.388618	-0.088323	0.00299493	0.24289	0.723649	0.00152964	0.00259934	TRUE	-
Me1_v2_0002870.1	-0.571387	-1.81132	0.0132817	0.0343031	FALSE	0.25165	-0.590485	0.587449	0.644842	FALSE	0.361036	-2.58847	0.117527	0.175985	FALSE	0.414509	-1.30804	0.00700977	0.0186631	FALSE	-0.0848472	-0.478774	-0.0496593	-0.196686	-0.656234	-0.227124	0.311377	0.217823	-1.89616	-1.06926	-2.63813	-1.50473	0.0239329	0.0330105	FALSE	-
Me1_v2_0002880.1	-1.06907	-0.940659	0.0169526	0.04145	FALSE	-1.4647	-2.39982	0.01272	0.0321655	FALSE	-2.33982	-6.34235	0.00845624	0.0207241	FALSE	-0.747172	-1.61329	0.0134625	0.0316031	FALSE	-0.0304104	-0.0882738	0.3713	-0.279097	-1.09948	-1.55297	-1.96852	-1.02627	-0.971069	-2.48809	-5.97105	-1.89239	6.62467e-07	1.89448e-06	TRUE	-
Me1_v2_0002920.1	-0.753449	-0.129132	0.183263	0.257484	FALSE	0.333516	-2.79618	0.142792	0.211362	FALSE	0.486476	-1.65559	0.362769	0.436908	FALSE	-0.612498	-0.219109	0.507	0.578349	FALSE	-0.0643946	-0.566596	-0.656839	-0.323308	-0.817844	-0.23308	-0.170363	-0.935807	-0.193527	-3.36278	-2.31243	-0.542417	0.147159	0.173385	FALSE	AT3G25420:scpl21
Me1_v2_0002940.1	-0.216187	-1.54238	0.0616153	0.11217	FALSE	-0.470793	-1.21715	0.07373	0.125402	FALSE	-0.669216	-1.76813	0.0188695	0.0397183	FALSE	0.0706609	-0.225584	0.552955	0.619697	FALSE	0.0605816	0.156967	0.297438	-0.10049	-0.155606	-0.313827	-0.371778	-0.0298295	-1.4818	-1.06018	-1.4707	-0.326074	0.00260766	0.00425652	TRUE	-
Me1_v2_0002960.1	-1.00186	-3.14517	0.47508	0.539917	FALSE	-0.0289264	-4.44745	0.098502	0.157307	FALSE	0.704293	0.208586	0.227107	0.299294	FALSE	0.0258092	-2.33195	0.285842	0.366026	FALSE	-0.971817	-0.793137	-0.650162	0.0453609	-1.97367	-0.822064	0.0541309	0.0711701	-4.11699	-5.24059	-0.441577	-2.28659	0.101046	0.12317	FALSE	-
Me1_v2_0002970.1	-1.34475	-1.5697	0.160224	0.232445	FALSE	-0.48434	-6.96143	0.0211275	0.0474465	FALSE	-1.24854	-2.58241	0.0564738	0.0974819	FALSE	-0.731075	-1.67813	0.0381368	0.0728194	FALSE	0.386728	0.439134	0.780272	0.600553	-0.958023	-0.0452057	-0.468271	-0.130522	-1.18297	-6.52229	-1.80214	-1.07758	0.000253071	0.000488303	TRUE	AT3G23940:DHAD
Me1_v2_0002990.1	-0.451986	-2.70207	0.116792	0.183662	FALSE	-0.460567	-0.932179	0.460116	0.530259	FALSE	-0.158552	-3.79564	0.0370606	0.0687339	FALSE	-0.121546	-0.455365	0.716359	0.763132	FALSE	0.0970842	-0.30069	-0.620123	-1.08547	-0.354902	-0.761257	-0.778675	-1.20701	-2.60498	-1.23287	-4.41577	-1.54083	0.00545258	0.00842579	TRUE	-
Me1_v2_0003000.1	-0.380327	-1.00979	0.114454	0.180721	FALSE	-0.257402	-2.6189	0.00060468	0.00338293	TRUE	0.398921	-0.132799	0.489324	0.555201	FALSE	0.825533	-0.589618	0.0569675	0.100801	FALSE	-0.31972	-0.119973	-0.72283	-1.0281	-0.700047	-0.377375	-0.323909	-0.202563	-1.32951	-2.73888	-0.85563	-1.61771	3.67716e-05	8.10323e-05	TRUE	AT3G43600:AOgamma, atAO-2, AO3, AAO2, AtAO3
Me1_v2_0003020.1	-2.28331	-3.69366	0.249054	0.326014	FALSE	-0.261318	-4.11413	0.0832183	0.13776	FALSE	-0.0367938	-5.90528	0.00171527	0.00577923	TRUE	0.150849	-4.91683	0.0152014	0.0348502	FALSE	-0.14053	-0.290913	-0.0801636	-0.503846	-2.42384	-0.552231	-0.116957	-0.352997	-3.83419	-4.40505	-5.98544	-5.42068	0.000689134	0.00123821	TRUE	-
Me1_v2_0003050.1	1.45908	0.537435	0.0607798	0.110947	FALSE	0.916329	1.2517	0.295724	0.373249	FALSE	1.46993	1.51983	0.0962637	0.149911	FALSE	0.150453	-2.66677	0.231712	0.31008	FALSE	0.361853	-0.267273	-0.926407	-0.412305	1.82094	0.649056	0.543528	-0.261852	0.899288	0.984432	0.593428	-3.07908	0.007275	0.0110132	FALSE	-
Me1_v2_0003060.1	-0.149845	-2.8236	0.0854019	0.144524	FALSE	-1.065	-1.90657	0.695564	0.739415	FALSE	-1.12675	-1.57442	0.0919857	0.144601	FALSE	0.0354281	-1.24116	0.695429	0.744167	FALSE	0.852184	0.454707	1.30191	0.714456	0.702339	-0.61029	0.175165	0.749884	-1.97142	-1.45187	-0.272506	-0.526703	0.625349	0.645596	FALSE	AT5G66010:-
Me1_v2_0003070.1	-0.0616507	-0.773734	0.00870994	0.0248851	FALSE	0.0975214	-0.551203	0.145516	0.214349	FALSE	-0.161393	-1.16667	0.00605221	0.015889	FALSE	-0.0186282	-0.625602	0.142284	0.20995	FALSE	0.225346	0.10866	0.373822	0.392536	0.163696	0.206182	0.212429	0.373908	-0.548387	-0.442543	-0.792848	-0.233066	0.000748548	0.00133653	TRUE	-
Me1_v2_0003080.1	-1.2163	-1.31417	0.782909	0.811198	FALSE	3.14444	1.78551	0.440785	0.512565	FALSE	-0.0440243	-0.942334	0.92554	0.93679	FALSE	5.05587	0.414325	0.0589377	0.10362	FALSE	1.84757	-1.28729	0.10868	-3.66302	0.631271	1.85715	0.0646552	1.39284	0.533397	0.498219	-0.833655	-3.2487	0.376234	0.406925	FALSE	-
Me1_v2_0003100.1	-0.179673	-0.788093	0.0619417	0.11265	FALSE	0.10661	-0.274899	0.591046	0.647706	FALSE	0.0420259	-0.472495	0.0968989	0.150672	FALSE	-0.00432228	-0.854161	0.125479	0.189717	FALSE	0.157327	-0.118914	0.108791	0.0592575	-0.0223462	-0.0123043	0.150816	0.0549353	-0.630766	-0.393813	-0.363705	-0.794903	0.0896872	0.110475	FALSE	AT2G46020:CHA2, BRM, ATBRM, FFO3, CHR2
Me1_v2_0003110.1	-0.177796	-1.47727	0.628442	0.677003	FALSE	-0.420922	-2.59296	0.29197	0.369416	FALSE	-1.42101	0.150291	0.0126206	0.0287298	FALSE	0.541442	1.06027	0.19901	0.274583	FALSE	0.480262	0.722316	0.530841	-0.0514159	0.302466	0.301394	-0.890165	0.490026	-0.997011	-1.87064	0.681132	1.00886	0.507505	0.533734	FALSE	-
Me1_v2_0003120.1	-1.24011	-1.24048	0.788966	0.81673	FALSE	-3.14968	0.524082	0.162473	0.232516	FALSE	2.44127	0.467593	0.407518	0.479129	FALSE	-1.71079	-0.959322	0.77331	0.81115	FALSE	2.31206	2.34084	0.00259116	-0.0980471	1.07195	-0.808837	2.44386	-1.80884	1.07159	2.86492	0.470184	-1.05737	0.45874	0.486967	FALSE	-
Me1_v2_0003150.1	-1.87583	-0.951455	0.0291082	0.0627273	FALSE	-0.960284	-1.45302	0.0508417	0.0936749	FALSE	-1.73743	-1.66924	0.00124188	0.00449417	TRUE	-0.469108	-0.359037	0.302219	0.382588	FALSE	0.0159655	-0.450989	0.184996	-0.0881603	-1.85987	-1.41127	-1.55243	-0.557268	-0.93549	-1.90401	-1.48424	-0.447197	7.77443e-06	1.88662e-05	TRUE	-
Me1_v2_0003160.1	0.0492629	-0.962138	0.0552814	0.102994	FALSE	-0.372739	-0.1385	0.581921	0.639584	FALSE	-0.995802	-0.298208	0.0885095	0.140164	FALSE	-0.151299	0.806308	0.0206986	0.0446659	FALSE	-0.00157151	0.027336	-0.035594	-0.4127	0.0476914	-0.345403	-1.0314	-0.563998	-0.963709	-0.111164	-0.333802	0.393609	0.0126778	0.0184071	FALSE	-
Me1_v2_0003240.1	-0.350514	-0.56313	0.164837	0.237545	FALSE	-0.395892	-0.901274	0.189955	0.262995	FALSE	-0.0715022	-0.859087	0.167588	0.234124	FALSE	0.0394333	-0.958477	0.00384953	0.0115358	FALSE	0.231524	0.177634	-0.0162299	0.193234	-0.118991	-0.218257	-0.0877321	0.232667	-0.331606	-0.72364	-0.875317	-0.765243	0.018838	0.0265242	FALSE	AT5G47560:ATSDAT, ATTDT, TDT
Me1_v2_0003250.1	-0.689565	-2.8505	0.257322	0.334692	FALSE	-0.306492	-1.8451	0.000401058	0.00251212	TRUE	-0.576691	-1.69851	0.000215906	0.0011565	TRUE	0.297757	-0.883273	0.0408826	0.0770298	FALSE	0.260152	0.168548	0.412609	0.174871	-0.429413	-0.137944	-0.164082	0.472629	-2.59034	-1.67655	-1.2859	-0.708402	0.0325669	0.043809	FALSE	AT5G01420:-
Me1_v2_0003320.1	2.70486	2.17494	6.65838e-06	0.000129758	TRUE	2.24764	2.68909	1.49605e-06	4.56854e-05	TRUE	1.59201	2.32762	0.00086036	0.00335876	TRUE	1.4861	1.50461	0.000587973	0.00267288	TRUE	0.106783	-0.0215253	0.149142	-0.513288	2.81164	2.22611	1.74115	0.972811	2.28173	2.66757	2.47676	0.991319	1.33991e-16	2.1569e-15	TRUE	-
Me1_v2_0003330.1	-0.841459	-1.95224	0.500181	0.5621	FALSE	0.85241	0.429752	0.252082	0.328903	FALSE	-0.361057	-0.182696	0.709502	0.751721	FALSE	0.052644	-0.166835	0.775444	0.813191	FALSE	-0.151557	-0.821154	-0.297871	-0.0940085	-0.993016	0.0312559	-0.658928	-0.0413645	-2.10379	-0.391402	-0.480567	-0.260844	0.533588	0.559047	FALSE	-
Me1_v2_0003340.1	-0.95506	-4.11889	0.0959376	0.157837	FALSE	-0.334549	-2.84649	0.279116	0.355934	FALSE	0.108181	-3.85008	0.0601494	0.102684	FALSE	-0.629678	-1.80193	0.00279077	0.00895422	TRUE	0.193419	0.248672	-0.379757	0.689622	-0.761641	-0.0858775	-0.271576	0.0599431	-3.92547	-2.59782	-4.22984	-1.11231	0.0153312	0.0219245	FALSE	-
Me1_v2_0003380.1	2.81362	2.18846	0.00121958	0.00572532	TRUE	4.74934	1.54925	0.146685	0.21558	FALSE	1.7564	1.86084	0.000471585	0.00210652	TRUE	1.25114	0.977633	0.0704391	0.119408	FALSE	-0.798523	-2.91863	-0.353897	-0.590317	2.0151	1.83071	1.4025	0.660819	1.38994	-1.36938	1.50694	0.387316	0.00219791	0.00363759	TRUE	-
Me1_v2_0003390.1	-2.51189	-2.93119	0.301447	0.377312	FALSE	-0.399757	-2.55876	0.304407	0.381805	FALSE	-1.80824	0.132544	0.416354	0.487385	FALSE	-0.24154	-0.00607614	0.777773	0.815278	FALSE	0.0747813	-0.231159	0.0468706	0.109038	-2.43711	-0.630916	-1.76137	-0.132503	-2.85641	-2.78992	0.179415	0.102962	0.229738	0.2603	FALSE	-
Me1_v2_0003410.1	-0.13117	-1.20283	0.0296808	0.0637329	FALSE	-0.534478	-0.515291	0.617245	0.670984	FALSE	0.174321	-1.18744	0.0859079	0.136804	FALSE	-0.66738	-2.3865	0.320027	0.400468	FALSE	-0.321698	0.0358239	-0.232356	-0.0425398	-0.452869	-0.498654	-0.0580346	-0.70992	-1.52452	-0.479468	-1.4198	-2.42904	0.201827	0.231301	FALSE	AT5G48630:CYCLINC1-2
Me1_v2_0003440.1	-0.0912082	-0.499798	0.404014	0.474186	FALSE	-0.234991	-0.563789	0.0336202	0.0680736	FALSE	-0.0352578	0.069371	0.926276	0.937404	FALSE	0.03045	-0.884753	0.35241	0.432077	FALSE	0.330853	0.417921	0.388865	0.144535	0.239645	0.18293	0.353607	0.174985	-0.168944	-0.145868	0.458236	-0.740218	0.289015	0.320491	FALSE	-
Me1_v2_0003450.1	-0.0397475	-0.808018	0.164716	0.237419	FALSE	0.046044	-0.478734	0.0959889	0.15415	FALSE	0.235209	-0.566937	0.0439655	0.0793512	FALSE	0.236368	-1.00628	0.000836695	0.00350664	TRUE	0.136999	0.191485	-0.0511849	0.237156	0.0972511	0.237529	0.184024	0.473524	-0.67102	-0.287249	-0.618122	-0.769124	0.00139238	0.00238274	TRUE	-
Me1_v2_0003460.1	1.80399	1.37227	0.0232315	0.052868	FALSE	1.51331	1.32361	0.105605	0.166312	FALSE	0.288099	2.06538	0.332786	0.407692	FALSE	-0.200836	1.2278	0.565844	0.630947	FALSE	-0.108302	-0.314153	-0.790507	-0.64229	1.69569	1.19915	-0.502408	-0.843126	1.26397	1.00946	1.27488	0.585512	0.200368	0.229727	FALSE	-
Me1_v2_0003490.1	-0.120934	-0.224866	0.851724	0.871859	FALSE	0.182759	-2.99032	0.149978	0.219166	FALSE	-0.149364	-0.426435	0.615153	0.667745	FALSE	0.00841475	0.0633626	0.972959	0.97803	FALSE	0.0825015	-0.110332	-0.121987	-0.43243	-0.0384328	0.0724269	-0.271351	-0.424015	-0.142364	-3.10065	-0.548422	-0.369067	0.068311	0.0861237	FALSE	AT3G19280:FUT11, FUCTA, ATFUT11, FUCT1
Me1_v2_0003500.1	-0.256362	-0.995563	0.0465975	0.0901754	FALSE	0.0580756	-0.84828	0.0524503	0.095969	FALSE	-0.343436	-1.29342	0.0661956	0.111023	FALSE	0.520677	-1.2043	0.115985	0.177921	FALSE	-0.0836166	-0.0812515	-0.0737793	-0.240426	-0.339979	-0.023176	-0.417215	0.280251	-1.07918	-0.929532	-1.3672	-1.44473	0.0148469	0.0212909	FALSE	AT2G31830:5PTase14
Me1_v2_0003520.1	-3.1036	-1.05919	0.365309	0.43768	FALSE	0.58301	-1.22136	0.566481	0.625895	FALSE	-0.255773	-0.0215261	0.943241	0.952364	FALSE	1.70731	1.44407	0.443322	0.518914	FALSE	0.137493	-0.422138	0.159951	-1.5923	-2.96611	0.160872	-0.0958217	0.115005	-0.921696	-1.6435	0.138425	-0.148234	0.618228	0.638884	FALSE	-
Me1_v2_0003540.1	1.98117	0.869977	0.00422948	0.0144116	FALSE	1.87924	1.67607	0.01232	0.031407	FALSE	0.900609	0.971352	0.0795202	0.128715	FALSE	0.0512698	-2.52848	0.366002	0.445486	FALSE	-0.335308	-0.465014	0.147771	-0.661624	1.64586	1.41423	1.04838	-0.610354	0.534668	1.21105	1.11912	-3.1901	0.00350665	0.00559569	TRUE	AT2G07680:AtABCC13, MRP11, ABCC13, ATMRP11
Me1_v2_0003560.1	0.0990465	-2.79885	0.0972086	0.159432	FALSE	0.617235	-0.469161	0.261448	0.33823	FALSE	-0.41335	-2.26329	0.295568	0.370503	FALSE	0.104417	0.178224	0.94327	0.95322	FALSE	0.961869	0.47756	0.490889	0.325974	1.06092	1.0948	0.0775384	0.430391	-1.83698	0.00839871	-1.7724	0.504198	0.122474	0.146801	FALSE	-
Me1_v2_0003570.1	0.510669	-0.421062	0.0302672	0.0646713	FALSE	0.234174	0.218326	0.814436	0.842539	FALSE	0.957995	0.471914	0.00191025	0.00629606	TRUE	1.07918	0.550838	0.0132163	0.0311568	FALSE	-0.473434	-0.483089	-0.657445	-0.654415	0.0372346	-0.248915	0.30055	0.424766	-0.894496	-0.264763	-0.185531	-0.103577	0.00174104	0.00292922	TRUE	-
Me1_v2_0003580.1	0.408071	-0.799387	0.0233321	0.0530245	FALSE	0.582818	-0.669606	0.25806	0.334947	FALSE	0.52122	-0.531723	0.233149	0.305822	FALSE	0.294007	0.212315	0.728953	0.773996	FALSE	-0.115262	-0.355946	-0.378229	-0.281676	0.292809	0.226872	0.142991	0.0123303	-0.914649	-1.02555	-0.909952	-0.0693612	0.177116	0.205297	FALSE	-
Me1_v2_0003600.1	-6.1405	-6.0262	0.0779628	0.134639	FALSE	3.22239	-7.99429	0.000240434	0.0017498	TRUE	-0.398205	3.82476	0.395702	0.467752	FALSE	-0.510731	0.0896993	0.982078	0.985492	FALSE	1.68761	1.73035	-2.13614	-2.21352	-4.4529	4.95274	-2.53435	-2.72425	-4.33859	-6.26394	1.68862	-2.12382	0.0217177	0.0302056	FALSE	-
Me1_v2_0003610.1	-2.75089	-2.65192	0.380174	0.451715	FALSE	-2.79659	-5.55771	0.129368	0.194957	FALSE	-1.41102	-1.31891	0.10804	0.164734	FALSE	-0.268755	-2.9169	0.188311	0.262803	FALSE	0.155009	0.376895	0.702846	0.264203	-2.59588	-2.4197	-0.708177	-0.00455204	-2.49691	-5.18082	-0.616067	-2.6527	0.0695186	0.0875136	FALSE	AT5G06530:AtABCG22, ABCG22
Me1_v2_0003620.1	-1.00188	-2.93615	0.118253	0.185422	FALSE	0.535979	0.714347	0.385035	0.459913	FALSE	-0.477876	-0.425385	0.706581	0.749287	FALSE	-0.206951	0.34528	0.561184	0.627139	FALSE	3.87117	3.02274	3.29131	2.90072	2.86929	3.55872	2.81344	2.69377	0.935022	3.73709	2.86593	3.246	0.0524919	0.0678104	FALSE	-
Me1_v2_0003640.1	1.30995	-1.56459	0.00190533	0.00798688	TRUE	2.25483	-0.668354	0.00172253	0.00723461	TRUE	1.0343	-1.1959	0.00580473	0.0153791	FALSE	0.998551	-0.230185	0.017178	0.038529	FALSE	-0.0535067	-0.732509	0.0204867	-0.379278	1.25645	1.52232	1.05478	0.619274	-1.6181	-1.40086	-1.17541	-0.609463	2.68452e-07	8.19319e-07	TRUE	-
Me1_v2_0003650.1	1.24332	1.11195	0.169593	0.242607	FALSE	2.91724	3.2292	0.185052	0.257408	FALSE	0.487675	-1.28138	0.507081	0.571933	FALSE	0.944371	1.58346	0.536158	0.604696	FALSE	0.86637	-1.34611	1.57175	-0.205674	2.10969	1.57112	2.05943	0.738696	1.97832	1.88309	0.290375	1.37778	0.391736	0.421943	FALSE	-
Me1_v2_0003690.1	2.32139	2.89857	0.00100191	0.0049925	TRUE	2.27175	2.14137	0.000233237	0.00171271	TRUE	2.47822	2.30408	0.00121251	0.00441499	TRUE	-0.137909	-1.12976	0.783535	0.820442	FALSE	-1.45057	-1.77903	-2.09764	-1.41364	0.870818	0.49272	0.380583	-1.55155	1.44799	0.362349	0.206446	-2.54341	0.000609872	0.0011045	TRUE	-
Me1_v2_0003710.1	-2.80252	-0.212496	0.041525	0.0824522	FALSE	0.803386	-0.200377	0.930086	0.939897	FALSE	4.06911	4.30279	0.114749	0.172578	FALSE	-0.274038	2.38833	0.368488	0.448034	FALSE	0.823222	-1.91233	-3.39355	-0.793734	-1.9793	-1.10895	0.675563	-1.06777	0.610727	-2.11271	0.909241	1.5946	0.361472	0.392214	FALSE	AT3G56040:UGP3
Me1_v2_0003730.1	-0.585522	-0.206716	0.30807	0.383617	FALSE	0.207313	-0.69978	0.384078	0.459029	FALSE	0.492948	0.241275	0.480145	0.546678	FALSE	-0.147436	-0.782652	0.0324296	0.0639116	FALSE	0.256777	-0.0595573	-0.307051	0.249217	-0.328745	0.147756	0.185897	0.101781	0.0500611	-0.759337	-0.0657758	-0.533434	0.41337	0.4428	FALSE	AT1G80490:TPR1
Me1_v2_0003740.1	1.10543	0.026354	0.110641	0.176203	FALSE	1.18988	1.64136	0.00427107	0.0141519	FALSE	0.843221	-0.554518	0.102391	0.157594	FALSE	-0.314386	-0.237035	0.576984	0.640959	FALSE	0.055404	-0.772395	-0.270436	0.278746	1.16083	0.417483	0.572785	-0.0356397	0.0817581	0.868962	-0.824955	0.0417113	0.00498619	0.00775435	TRUE	-
Me1_v2_0003760.1	0.128093	1.15892	0.0889332	0.148963	FALSE	0.538035	-4.44207	0.200256	0.273945	FALSE	0.111798	-3.39718	0.140174	0.202976	FALSE	-0.133023	2.0175	0.681218	0.732108	FALSE	0.503986	-1.26983	0.504223	-3.14457	0.632079	-0.73179	0.616021	-3.27759	1.6629	-5.71189	-2.89296	-1.12707	0.0434721	0.0570779	FALSE	-
Me1_v2_0003790.1	-0.00451328	-3.17506	0.117266	0.184154	FALSE	-1.30886	-4.26685	0.259462	0.336425	FALSE	1.45317	-0.171509	0.644992	0.694278	FALSE	2.63424	-1.30216	0.20737	0.283642	FALSE	-0.127973	0.730976	-1.44041	-1.74497	-0.132486	-0.577881	0.0127623	0.889272	-3.30303	-3.53588	-1.61192	-3.04713	0.32436	0.355779	FALSE	AT5G61780:Tudor2, AtTudor2, TSN2
Me1_v2_0003840.1	0.557392	0.297319	0.425046	0.493649	FALSE	1.15933	1.26847	0.106374	0.167316	FALSE	1.20553	1.45011	0.0511521	0.0898794	FALSE	0.285757	0.133042	0.943173	0.953166	FALSE	0.674338	0.0764602	-0.629244	-0.139118	1.23173	1.23579	0.576285	0.146639	0.971657	1.34493	0.820862	-0.00607663	0.0437791	0.0574462	FALSE	-
Me1_v2_0003860.1	-0.113846	-0.0881082	0.95629	0.961932	FALSE	-0.455979	-0.914644	0.0820442	0.136254	FALSE	-0.474349	-0.650288	0.0602803	0.102855	FALSE	0.00174239	-0.318588	0.429301	0.506143	FALSE	-0.440987	-0.199442	-0.303827	-0.24982	-0.554833	-0.655421	-0.778176	-0.248078	-0.529095	-1.11409	-0.954115	-0.568408	0.0542558	0.0699097	FALSE	AT5G14640:ASK&#949;, SK13, ATSK13
Me1_v2_0003880.1	5.86118	0.152711	0.0213948	0.0495634	FALSE	4.55	-5.59843	3.33855e-05	0.000423202	TRUE	1.92125	-5.652	0.000513546	0.00225168	TRUE	4.70227	-1.26714	0.0453597	0.0835957	FALSE	0.691651	2.17615	3.78274	1.01401	6.55284	6.72615	5.70399	5.71628	0.844362	-3.42228	-1.86926	-0.253123	3.89433e-06	9.88003e-06	TRUE	-
Me1_v2_0003890.1	-0.827213	-0.368259	0.532875	0.591898	FALSE	0.424793	-0.00116931	0.754787	0.791631	FALSE	-1.21399	-1.79281	0.511035	0.575642	FALSE	0.175167	0.237309	0.863049	0.887817	FALSE	0.429367	0.0495632	-0.0454096	-0.0954354	-0.397846	0.474356	-1.2594	0.0797315	0.0611082	0.0483939	-1.83822	0.141874	0.436163	0.464801	FALSE	-
Me1_v2_0003900.1	0.207577	-1.31571	0.16467	0.237383	FALSE	0.545199	-0.114448	0.257178	0.334122	FALSE	0.749025	-0.114798	0.268112	0.342249	FALSE	-0.12277	0.0108752	0.922134	0.936099	FALSE	0.354548	0.0331068	-0.111482	-0.0422344	0.562125	0.578305	0.637544	-0.165004	-0.961166	-0.0813415	-0.22628	-0.0313592	0.282954	0.314554	FALSE	AT2G22010:RKP
Me1_v2_0003910.1	0.714369	0.660662	0.0321112	0.0676431	FALSE	0.114974	-0.520388	0.661312	0.710045	FALSE	0.0193653	-0.217792	0.744575	0.782259	FALSE	-0.145497	-0.880952	0.047339	0.086573	FALSE	0.244781	0.429847	0.162615	0.0571825	0.95915	0.544821	0.18198	-0.0883141	0.905442	-0.090541	-0.0551775	-0.82377	0.0138909	0.0200141	FALSE	-
Me1_v2_0003920.1	-0.773625	-1.60479	0.01838	0.0441133	FALSE	-0.806141	-1.54443	0.00115235	0.00537359	TRUE	-0.343874	-0.86898	0.0299349	0.0578162	FALSE	-0.382981	-1.16947	0.000151122	0.000951698	TRUE	0.0130647	-0.0171439	-0.0332439	0.284531	-0.76056	-0.823285	-0.377118	-0.0984493	-1.59173	-1.56158	-0.902224	-0.884938	1.37e-07	4.36717e-07	TRUE	-
Me1_v2_0003940.1	-0.999413	-1.94688	0.0187385	0.044803	FALSE	-1.29629	-2.62243	0.00560562	0.017368	FALSE	-0.949605	-3.28877	3.90201e-06	5.94109e-05	TRUE	0.905479	-1.12635	7.83648e-05	0.000584456	TRUE	-0.00836577	0.0223071	0.315831	0.129269	-1.00778	-1.27399	-0.633774	1.03475	-1.95524	-2.60013	-2.97294	-0.997086	3.78472e-11	2.25118e-10	TRUE	-
Me1_v2_0003970.1	-0.704124	-2.36205	0.632295	0.680476	FALSE	-3.38904	-7.87325	0.00302601	0.0109971	FALSE	0.238408	-5.02771	0.0593829	0.101628	FALSE	-1.85566	-5.44953	0.0377459	0.0722707	FALSE	-2.57132	-1.56411	-3.12678	-0.340379	-3.27545	-4.95315	-2.88837	-2.19604	-4.93337	-9.43736	-8.15449	-5.78991	0.000579352	0.00105302	TRUE	AT3G03380:DegP7, DEG7
Me1_v2_0003980.1	0.805376	-0.0506636	0.0335726	0.0701623	FALSE	0.386784	-0.416964	0.0991899	0.158176	FALSE	0.539949	-0.110508	0.0687337	0.114447	FALSE	0.468673	-0.0678687	0.609947	0.66998	FALSE	-0.299473	0.00401294	-0.069561	-0.259867	0.505904	0.390797	0.470388	0.208807	-0.350136	-0.412951	-0.180069	-0.327735	0.246795	0.277663	FALSE	-
Me1_v2_0003990.1	0.939873	1.45236	0.00386671	0.0134595	FALSE	1.0844	1.02733	0.00202653	0.00817979	TRUE	1.18121	1.25522	0.000731784	0.00295911	TRUE	1.15886	0.781303	0.000149623	0.000944732	TRUE	-0.494147	-0.145024	-0.384945	-0.92866	0.445725	0.939375	0.79626	0.230196	0.958217	0.88231	0.870277	-0.147357	3.12175e-10	1.58251e-09	TRUE	-
Me1_v2_0004000.1	0.379391	-1.98074	0.243655	0.320477	FALSE	-0.206822	-1.29231	0.0106925	0.0282561	FALSE	-0.471643	-2.75629	0.20489	0.275276	FALSE	-0.424909	-0.300565	0.471292	0.545082	FALSE	-0.533808	-0.347088	-0.126865	0.222819	-0.154417	-0.55391	-0.598507	-0.20209	-2.51454	-1.6394	-2.88315	-0.0777457	0.0817664	0.101457	FALSE	-
Me1_v2_0004020.1	-0.00704349	-2.37805	0.132086	0.201294	FALSE	0.345362	-3.65903	0.0582279	0.103983	FALSE	0.475233	0.172647	0.834061	0.859508	FALSE	1.64159	0.740671	0.133705	0.199325	FALSE	0.160216	-0.367636	-0.00823503	-1.52888	0.153172	-0.0222745	0.466998	0.112712	-2.21784	-4.02666	0.164412	-0.788205	0.0113158	0.0165824	FALSE	-
Me1_v2_0004040.1	-0.246926	-2.56458	0.138927	0.208913	FALSE	0.777596	-0.453838	0.133616	0.200286	FALSE	0.293487	0.38062	0.745389	0.783038	FALSE	-0.157271	-0.432094	0.796064	0.831392	FALSE	0.155537	0.0254383	0.0247759	0.163679	-0.0913886	0.803035	0.318263	0.00640779	-2.40904	-0.4284	0.405396	-0.268415	0.0720795	0.0904063	FALSE	AT5G25780:EIF3B, EIF3B-2, ATEIF3B-2
Me1_v2_0004070.1	-1.17267	-1.81457	0.00944322	0.0264496	FALSE	-0.279962	-1.90961	0.415298	0.488155	FALSE	-0.75832	-3.70203	0.0816672	0.131422	FALSE	-1.51332	-4.96998	0.0170117	0.0382154	FALSE	1.31112	0.538791	0.794541	0.233416	0.138449	0.25883	0.0362202	-1.2799	-0.503452	-1.37082	-2.90749	-4.73656	0.000896006	0.00158263	TRUE	AT1G25500:-
Me1_v2_0004110.1	0.346965	-0.294935	0.622008	0.671632	FALSE	0.276984	-2.01437	0.00750928	0.0216883	FALSE	0.265823	0.0673684	0.662545	0.710208	FALSE	0.409458	-0.287332	0.503232	0.574868	FALSE	0.0217451	0.468149	0.247801	-0.0517893	0.36871	0.745133	0.513625	0.357669	-0.27319	-1.54622	0.31517	-0.339122	0.0345056	0.0461585	FALSE	-
Me1_v2_0004130.1	0.0771097	-0.634994	0.00797358	0.0233103	FALSE	0.0134179	-0.266048	0.441735	0.513366	FALSE	-0.252225	-0.0787454	0.348859	0.423453	FALSE	0.0927848	-0.0207293	0.711417	0.758725	FALSE	-0.00657657	0.0275265	0.0320839	-0.00977493	0.0705331	0.0409444	-0.220141	0.0830099	-0.64157	-0.238521	-0.0466615	-0.0305042	0.026588	0.0363397	FALSE	AT5G60040:NRPC1
Me1_v2_0004140.1	0.613795	-3.29625	0.057546	0.106272	FALSE	-0.500594	-4.84923	0.0186107	0.0429519	FALSE	-0.388259	-1.52615	0.56609	0.624467	FALSE	-0.148827	0.0231758	0.809067	0.842371	FALSE	-0.878247	-0.173892	-0.603815	-0.342102	-0.264451	-0.674486	-0.992074	-0.490929	-4.1745	-5.02312	-2.12996	-0.318926	0.00348127	0.00555808	TRUE	-
Me1_v2_0004160.1	-0.828414	-1.10483	0.14664	0.217727	FALSE	-1.8185	-3.26351	0.1144	0.177134	FALSE	-1.67632	-2.76255	0.149964	0.214165	FALSE	-1.29859	-3.19626	0.106308	0.165874	FALSE	-0.115024	-0.194809	-0.0405005	0.100399	-0.943437	-2.01331	-1.71682	-1.19819	-1.21986	-3.45832	-2.80305	-3.09586	0.0220193	0.0306043	FALSE	-
Me1_v2_0004230.1	0.477073	0.103167	0.345398	0.419165	FALSE	0.788427	0.470348	0.0788579	0.132167	FALSE	1.33369	0.579688	0.00456364	0.012653	FALSE	0.920167	-0.191358	0.0123435	0.0294749	FALSE	0.325689	-0.132235	-0.318838	-0.161093	0.802762	0.656193	1.01486	0.759075	0.428856	0.338113	0.26085	-0.352451	0.000327135	0.000619722	TRUE	AT3G48410:-
Me1_v2_0004250.1	-3.87327	-3.36965	0.235816	0.312674	FALSE	-3.01816	-6.78431	0.0509407	0.0937934	FALSE	-2.18859	-7.06732	0.0129716	0.0293893	FALSE	1.47534	0.760239	0.668375	0.72038	FALSE	0.274783	1.18849	0.624853	-1.19848	-3.59848	-1.82967	-1.56374	0.276858	-3.09487	-5.59582	-6.44246	-0.43824	0.00595517	0.00914604	TRUE	AT3G18524:MSH2, ATMSH2
Me1_v2_0004260.1	1.7806	-0.0474095	0.000595932	0.00340578	TRUE	1.29194	-1.25491	0.000496381	0.00292439	TRUE	0.856382	-3.82645	0.051886	0.0909254	FALSE	0.0429951	-1.26406	0.00098172	0.00396109	TRUE	0.244824	0.790185	0.648905	0.519848	2.02543	2.08212	1.50529	0.562843	0.197414	-0.464725	-3.17755	-0.744208	0.000158395	0.000315522	TRUE	-
Me1_v2_0004280.1	0.830028	0.765114	0.300385	0.37639	FALSE	0.746163	0.759813	0.188598	0.261467	FALSE	0.479938	0.626391	0.444719	0.513389	FALSE	0.522588	-1.84495	0.221201	0.298766	FALSE	0.451514	0.178813	-0.0945413	0.0033551	1.28154	0.924976	0.385397	0.525943	1.21663	0.938626	0.53185	-1.8416	0.0371994	0.0494478	FALSE	-
Me1_v2_0004300.1	0.921658	-1.71638	0.216935	0.29311	FALSE	-2.49729	-1.79944	0.589407	0.646247	FALSE	-2.11841	-1.64314	0.491712	0.557472	FALSE	0.618548	-0.113425	0.936493	0.947876	FALSE	0.322477	0.345022	0.23702	-2.07046	1.24413	-2.15227	-1.88139	-1.45191	-1.39391	-1.45442	-1.40612	-2.18388	0.70121	0.716871	FALSE	-
Me1_v2_0004310.1	0.0226257	-3.2292	0.365616	0.43795	FALSE	-1.4514	-3.29869	0.12141	0.185676	FALSE	0.43056	-4.30666	0.0387526	0.0713888	FALSE	0.127404	-3.51822	0.0688756	0.117373	FALSE	-0.614768	1.96229	0.574132	0.840997	-0.592142	0.510882	1.00469	0.968401	-3.84396	-1.3364	-3.73253	-2.67722	0.0347076	0.046409	FALSE	-
Me1_v2_0004320.1	0.0989275	-1.57723	0.00273751	0.0104238	FALSE	1.21316	0.566597	0.0154443	0.0372407	FALSE	0.362846	-1.65669	0.00955722	0.0228594	FALSE	0.0126244	-3.08834	0.0809464	0.133371	FALSE	0.355921	-0.315245	0.0972366	0.468939	0.454849	0.897914	0.460083	0.481564	-1.22131	0.251352	-1.55945	-2.6194	0.00153978	0.00261514	TRUE	-
Me1_v2_0004340.1	-2.03608	-7.43373	0.003116	0.0114736	FALSE	-0.58914	-0.482636	0.821412	0.848451	FALSE	0.233681	-5.37147	0.00409115	0.0116147	FALSE	0.401917	-2.66612	0.0689606	0.1175	FALSE	0.573337	0.0778457	-0.155083	0.239253	-1.46274	-0.511294	0.0785984	0.64117	-6.86039	-0.40479	-5.52656	-2.42687	2.00803e-06	5.31945e-06	TRUE	-
Me1_v2_0004350.1	-1.90134	-2.88072	0.489907	0.552817	FALSE	0.371268	-1.80779	0.740188	0.778763	FALSE	1.96909	-1.77032	0.336472	0.411045	FALSE	1.10763	-1.98803	0.430533	0.507153	FALSE	2.72929	0.705446	1.19915	1.28229	0.827949	1.07671	3.16825	2.38992	-0.151434	-1.10234	-0.571165	-0.705743	0.845793	0.854635	FALSE	-
Me1_v2_0004400.1	-1.76227	0.0871632	0.0049663	0.0163016	FALSE	-1.88295	-0.385698	0.56937	0.628213	FALSE	-0.804132	-0.581553	0.137324	0.199718	FALSE	1.06183	-1.34503	0.442859	0.518512	FALSE	-0.0934484	-0.109724	-0.0831087	-0.748667	-1.85572	-1.99267	-0.887241	0.313166	-0.00628524	-0.495422	-0.664662	-2.09369	0.612028	0.632929	FALSE	AT4G14350:NDR1
Me1_v2_0004410.1	-0.434038	-2.65239	0.235109	0.311946	FALSE	-5.65839	-7.58541	0.0431246	0.0822998	FALSE	-0.90002	-3.6621	0.0638659	0.107871	FALSE	-0.234527	-1.22896	0.0367424	0.0706303	FALSE	-0.0624981	-0.323365	0.309074	-0.299	-0.496536	-5.98176	-0.590946	-0.533527	-2.71489	-7.90877	-3.35303	-1.52796	7.29298e-05	0.0001529	TRUE	AT3G25620:ABCG21
Me1_v2_0004420.1	0.397973	-0.283454	0.271274	0.348463	FALSE	0.671261	0.587172	0.332099	0.408806	FALSE	0.592019	0.698035	0.0137757	0.0308791	FALSE	0.388328	0.254406	0.430884	0.507456	FALSE	-0.265105	-0.182912	-0.368375	-0.617156	0.132869	0.488349	0.223644	-0.228828	-0.548558	0.40426	0.32966	-0.36275	0.0240986	0.0332161	FALSE	-
Me1_v2_0004440.1	0.101832	-1.95267	0.28428	0.360697	FALSE	0.0972177	-0.0504102	0.968886	0.972795	FALSE	0.177772	-0.0213246	0.925391	0.936727	FALSE	0.0368817	-1.10367	0.659923	0.713187	FALSE	1.41638	0.898713	0.885425	0.434685	1.51821	0.995931	1.0632	0.471567	-0.536286	0.848303	0.8641	-0.668986	0.606039	0.627336	FALSE	AT1G71810:-
Me1_v2_0004460.1	-0.766773	-1.88704	0.0241687	0.0544625	FALSE	-0.825214	-2.88202	0.269942	0.34702	FALSE	-0.98364	-2.85722	0.216308	0.287795	FALSE	-0.301183	-0.0179673	0.64388	0.698849	FALSE	0.126547	0.115208	0.396795	-0.0652885	-0.640226	-0.710006	-0.586846	-0.366471	-1.7605	-2.76681	-2.46042	-0.0832558	0.139858	0.165451	FALSE	-
Me1_v2_0004470.1	-0.579292	-4.25966	0.0437061	0.0858539	FALSE	-0.805723	-2.29181	0.00212303	0.00845268	TRUE	-0.896357	-1.0459	0.0411059	0.0749936	FALSE	-0.585142	-2.83469	0.126656	0.191149	FALSE	0.0291113	0.441588	0.377216	0.184008	-0.550181	-0.364135	-0.519142	-0.401135	-4.23055	-1.85022	-0.66868	-2.65068	0.0016123	0.00272888	TRUE	-
Me1_v2_0004490.1	-2.09846	-0.240736	0.0120379	0.0317727	FALSE	-1.4127	0.22127	0.0141256	0.0348171	FALSE	-0.911887	0.0378493	0.435238	0.504759	FALSE	-0.400485	-0.330388	0.454777	0.529888	FALSE	0.00833115	-0.0195043	0.229334	0.612898	-2.09013	-1.4322	-0.682553	0.212413	-0.232405	0.201765	0.267184	0.28251	0.000777101	0.00138409	TRUE	-
Me1_v2_0004500.1	0.804312	0.0307448	0.0282134	0.0612808	FALSE	0.851527	0.284653	0.241781	0.318434	FALSE	0.274491	0.450434	0.518305	0.582105	FALSE	0.772395	-0.511033	0.0456691	0.0840372	FALSE	0.366531	0.11065	-0.0987455	0.0969017	1.17084	0.962177	0.175745	0.869297	0.397276	0.395303	0.351689	-0.414131	0.0109234	0.0160539	FALSE	-
Me1_v2_0004510.1	-0.897907	-0.54946	0.310081	0.385571	FALSE	-0.500967	-1.2147	0.00696674	0.0204941	FALSE	-1.20737	-0.92928	0.00953589	0.0228134	FALSE	-0.212236	-1.12709	0.0120847	0.0289432	FALSE	-0.163432	-0.0671059	0.0597176	0.196825	-1.06134	-0.568073	-1.14766	-0.0154115	-0.712892	-1.2818	-0.869562	-0.930265	0.00101144	0.00177046	TRUE	-
Me1_v2_0004540.1	4.39197	0.0578693	0.130232	0.199071	FALSE	2.09269	0.900087	0.618875	0.672485	FALSE	3.56607	1.51335	0.302922	0.377797	FALSE	-1.0546	-2.31414	0.598604	0.660032	FALSE	-2.39378	-1.12797	-2.64776	0.245482	1.99819	0.964719	0.918312	-0.809123	-2.33591	-0.227882	-1.13441	-2.06866	0.504098	0.530589	FALSE	AT1G10520:AtPol{lambda}, Pol{lambda}
Me1_v2_0004550.1	1.29824	-1.33512	0.231179	0.308016	FALSE	0.908249	-2.14377	0.116881	0.180139	FALSE	0.644576	-0.67488	0.652277	0.70097	FALSE	-0.0452609	-2.95244	0.0296219	0.0593946	FALSE	-0.35984	0.0510331	-0.462633	0.201716	0.938404	0.959282	0.181943	0.156455	-1.69496	-2.09274	-1.13751	-2.75073	0.135912	0.161205	FALSE	AT4G29380:MTV11, AtVPS15, VPS15
Me1_v2_0004560.1	-0.863563	-5.31945	0.0778751	0.134541	FALSE	1.20778	-3.03056	0.146955	0.215842	FALSE	0.780906	-2.6471	0.166085	0.232504	FALSE	1.02966	-1.55315	0.397542	0.47614	FALSE	0.87303	-0.0933473	-0.0652279	-0.53373	0.00946761	1.11443	0.715678	0.495934	-4.44642	-3.12391	-2.71232	-2.08688	0.097449	0.119201	FALSE	-
Me1_v2_0004590.1	-0.160965	-0.830979	0.1475	0.218585	FALSE	0.622175	-0.556394	0.0627316	0.110477	FALSE	0.940921	-0.537823	0.0726106	0.11966	FALSE	0.650406	-2.20133	0.105785	0.165261	FALSE	0.824274	1.08559	0.384719	0.132901	0.663309	1.70777	1.32564	0.783307	-0.00670552	0.529199	-0.153104	-2.06843	0.00273435	0.00444822	TRUE	-
Me1_v2_0004600.1	-0.777782	-1.14926	0.0634728	0.114781	FALSE	-0.694755	-0.705983	0.0350513	0.0702422	FALSE	-0.616611	-0.662254	0.14738	0.211291	FALSE	-0.108909	-0.583938	0.077475	0.128843	FALSE	0.477276	0.578041	0.422136	0.260466	-0.300507	-0.116714	-0.194475	0.151557	-0.671982	-0.127942	-0.240119	-0.323472	0.0102112	0.0151075	FALSE	AT5G47560:ATSDAT, ATTDT, TDT
Me1_v2_0004620.1	2.34517	0.968908	5.47937e-05	0.000612111	TRUE	1.42573	0.818729	0.000355398	0.00228466	TRUE	1.18799	0.763032	0.056208	0.0971113	FALSE	0.601271	-0.042025	0.17879	0.252247	FALSE	0.00975889	0.282776	-0.0145484	-0.095144	2.35493	1.70851	1.17344	0.506127	0.978667	1.1015	0.748483	-0.137169	3.45265e-09	1.44033e-08	TRUE	-
Me1_v2_0004660.1	-0.788614	-1.2046	0.172884	0.246111	FALSE	1.01554	-4.03548	0.0218368	0.0487109	FALSE	0.959687	-4.80405	0.0125024	0.0285087	FALSE	2.02691	-0.561833	0.00280006	0.00897568	TRUE	0.0392823	-0.376728	-0.425803	-0.70982	-0.749332	0.638815	0.533884	1.31709	-1.16532	-4.41221	-5.22986	-1.27165	2.54436e-05	5.73832e-05	TRUE	-
Me1_v2_0004680.1	-1.15615	-3.07835	0.0973308	0.159572	FALSE	-0.565027	0.723584	0.0594321	0.105759	FALSE	-1.05733	-3.46111	0.159934	0.225482	FALSE	-0.374239	-2.64122	0.351644	0.431382	FALSE	-0.0224206	-0.200647	-0.238708	-0.449681	-1.17857	-0.765674	-1.29604	-0.823921	-3.10077	0.522937	-3.69982	-3.0909	0.0724958	0.0908863	FALSE	-
Me1_v2_0004720.1	0.318935	-3.21069	0.185509	0.259981	FALSE	0.250886	-1.55223	0.557079	0.617168	FALSE	2.35008	-2.13701	0.0966555	0.150423	FALSE	1.77191	1.00012	0.0201493	0.0437517	FALSE	0.855189	-0.013152	-0.508368	-0.120032	1.17412	0.237734	1.84171	1.65188	-2.3555	-1.56538	-2.64537	0.880085	0.125963	0.150658	FALSE	-
Me1_v2_0004730.1	-0.523074	-1.45238	0.620776	0.670478	FALSE	-0.7555	-0.066349	0.377173	0.452477	FALSE	-0.964542	-2.63618	0.127075	0.1875	FALSE	0.976948	0.424722	0.793302	0.829067	FALSE	-0.333278	-0.166034	0.0762894	-1.60661	-0.856352	-0.921534	-0.888253	-0.629665	-1.78566	-0.232383	-2.55989	-1.18189	0.603214	0.624621	FALSE	AT3G17930:DAC
Me1_v2_0004760.1	4.46072	-1.98543	0.0076729	0.0226268	FALSE	6.06727	-0.0497956	0.0116734	0.0301536	FALSE	7.06502	0.573024	0.00602163	0.0158279	FALSE	6.71579	2.67604	0.00890543	0.0226251	FALSE	-1.21689	-1.17429	-2.25136	-1.1189	3.24382	4.89298	4.81366	5.59689	-3.20232	-1.22408	-1.67833	1.55715	7.32499e-06	1.78697e-05	TRUE	-
Me1_v2_0004810.1	0.919733	0.185443	0.248818	0.325764	FALSE	1.35526	0.619209	0.00462714	0.0150551	FALSE	1.0909	0.888357	0.00911618	0.0220038	FALSE	0.808949	-0.78277	0.190737	0.265436	FALSE	-0.114032	-0.292951	-0.649144	-1.23724	0.805701	1.06231	0.441753	-0.428293	0.0714113	0.326258	0.239213	-2.02001	2.28675e-05	5.19085e-05	TRUE	-
Me1_v2_0004860.1	-0.886176	-3.25062	0.267964	0.345201	FALSE	0.957413	-5.18574	0.057065	0.102356	FALSE	-2.20538	-1.49094	0.560483	0.619544	FALSE	1.94562	2.44874	0.230694	0.308872	FALSE	-0.420913	-1.80019	-0.726454	-2.44602	-1.30709	-0.842779	-2.93184	-0.500406	-3.67153	-6.98593	-2.21739	0.00272104	0.0563912	0.0723769	FALSE	AT3G57200:-
Me1_v2_0004870.1	1.94779	1.86582	0.0297141	0.0637665	FALSE	1.34536	1.29556	0.00196467	0.00800472	TRUE	1.30923	1.31997	0.0740596	0.12158	FALSE	0.491774	-0.361146	0.880754	0.902129	FALSE	-0.123296	0.194114	-0.421773	-0.262999	1.8245	1.53947	0.887455	0.228775	1.74252	1.48967	0.898198	-0.624144	0.109882	0.13293	FALSE	-
Me1_v2_0004890.1	0.510798	-1.17677	0.207241	0.283125	FALSE	-0.105693	0.223444	0.860197	0.880823	FALSE	0.320864	-1.32349	0.498266	0.563722	FALSE	-0.827483	0.193656	0.296688	0.377127	FALSE	-0.524082	0.218086	-0.520103	-0.755324	-0.0132847	0.112393	-0.199239	-1.58281	-1.70085	0.441531	-1.8436	-0.561668	0.256244	0.287249	FALSE	-
Me1_v2_0004950.1	0.245657	-0.608333	0.000181492	0.00142787	TRUE	0.315198	-0.109425	0.330225	0.40688	FALSE	0.39262	-0.0270427	0.203119	0.273406	FALSE	0.432234	-0.0684485	0.079128	0.131069	FALSE	0.207514	-0.180431	-0.0675074	0.031941	0.45317	0.134767	0.325113	0.464175	-0.400819	-0.289856	-0.0945501	-0.0365075	0.00392494	0.00621281	TRUE	-
Me1_v2_0005000.1	-1.17007	-1.60069	0.031055	0.0659744	FALSE	0.377705	-0.354457	0.230215	0.305982	FALSE	-1.0122	-4.71986	0.0145939	0.0322948	FALSE	-0.0781576	-1.88806	0.00183104	0.00643779	TRUE	-0.0757236	-0.729579	-0.152634	0.151386	-1.24579	-0.351874	-1.16483	0.0732284	-1.67641	-1.08404	-4.87249	-1.73668	3.65998e-06	9.32042e-06	TRUE	-
Me1_v2_0005010.1	-0.495581	-2.95602	0.121642	0.18935	FALSE	-0.464694	-2.28162	0.343254	0.419604	FALSE	-0.0705652	-1.25541	0.373326	0.44679	FALSE	0.32827	0.119654	0.796284	0.831581	FALSE	0.501443	0.155658	0.161127	0.463448	0.00586233	-0.309036	0.0905616	0.791718	-2.45458	-2.12596	-1.09428	0.583101	0.111817	0.135022	FALSE	-
Me1_v2_0005040.1	-0.776055	-3.36283	0.080846	0.138448	FALSE	-0.122621	-3.9684	0.0433931	0.0827174	FALSE	-0.242739	-0.996525	0.248029	0.321503	FALSE	0.044363	-2.06458	0.349268	0.42905	FALSE	0.314432	-0.0731419	-0.0126742	-0.0897175	-0.461624	-0.195762	-0.255413	-0.0453545	-3.0484	-4.04155	-1.0092	-2.1543	0.031818	0.0428921	FALSE	-
Me1_v2_0005070.1	-1.70951	-5.20648	0.0350425	0.0723902	FALSE	-0.117124	-0.624974	0.613936	0.667922	FALSE	-0.792177	-0.866421	0.559386	0.618553	FALSE	0.108583	-0.651409	0.428908	0.50574	FALSE	0.106232	0.209724	0.206567	0.0355464	-1.60328	0.0926008	-0.58561	0.144129	-5.10025	-0.41525	-0.659854	-0.615863	0.000519822	0.000953381	TRUE	-
Me1_v2_0005090.1	0.782344	-3.48494	0.236901	0.313613	FALSE	3.43782	2.24827	0.322868	0.399726	FALSE	2.64152	-0.790221	0.482849	0.549323	FALSE	1.1209	1.65464	0.850552	0.877291	FALSE	0.718701	-1.40125	-1.14992	-2.23436	1.50105	2.03657	1.4916	-1.11346	-2.76624	0.847018	-1.94014	-0.579722	0.737183	0.751299	FALSE	-
Me1_v2_0005100.1	-0.664963	-1.08436	0.0454096	0.0884299	FALSE	-0.27824	-1.6513	0.0237221	0.0519005	FALSE	-0.119673	-1.56647	0.0216183	0.0444077	FALSE	-0.367483	-0.424628	0.439993	0.515911	FALSE	0.173223	-0.0703941	-0.137095	-0.322415	-0.49174	-0.348634	-0.256768	-0.689899	-0.911141	-1.72169	-1.70356	-0.747043	0.00070681	0.00126797	TRUE	AT3G13900:ALA7
Me1_v2_0005140.1	0.498868	-2.20812	0.0902154	0.150656	FALSE	-1.46033	-1.52478	0.678098	0.723868	FALSE	-2.02458	-3.2585	0.206373	0.276787	FALSE	-0.0103705	-0.992778	0.201735	0.277532	FALSE	0.213953	0.0766237	0.888465	0.603242	0.712821	-1.3837	-1.13612	0.592871	-1.99416	-1.44815	-2.37003	-0.389537	0.272654	0.303882	FALSE	-
Me1_v2_0005150.1	-0.328331	-0.772578	0.354195	0.426939	FALSE	-0.0158334	0.264164	0.834959	0.859656	FALSE	-0.71033	-2.2211	0.306113	0.38115	FALSE	0.524916	-0.278652	0.481676	0.554574	FALSE	-0.207195	-0.481198	-0.167843	-0.593064	-0.535526	-0.497031	-0.878173	-0.0681476	-0.979773	-0.217034	-2.38894	-0.871716	0.368812	0.399437	FALSE	AT5G47010:UPF1, LBA1, ATUPF1
Me1_v2_0005170.1	-1.76163	-0.0724937	0.437241	0.504622	FALSE	-0.618134	-4.96335	0.0447998	0.0848907	FALSE	-0.322627	-2.04834	0.404655	0.476384	FALSE	-1.36224	-4.08572	0.0632144	0.109484	FALSE	0.914477	1.29608	1.58732	0.674618	-0.847154	0.677942	1.2647	-0.687626	0.841983	-3.66727	-0.46102	-3.4111	0.0247411	0.0340324	FALSE	-
Me1_v2_0005190.1	-0.0711518	-0.597823	0.425735	0.494161	FALSE	0.731837	-1.67117	0.0146401	0.0357313	FALSE	-0.371588	-1.33156	0.136105	0.198238	FALSE	-0.211801	-3.54157	0.0938567	0.150014	FALSE	0.0818926	-0.199105	0.551475	0.120572	0.0107408	0.532732	0.179887	-0.0912286	-0.51593	-1.87027	-0.780084	-3.421	0.00787008	0.0118478	FALSE	-
Me1_v2_0005200.1	-0.0654146	-2.69216	0.194303	0.26929	FALSE	-0.162368	0.410664	0.633271	0.685411	FALSE	0.10752	-0.5454	0.563032	0.621791	FALSE	0.737271	-0.113265	0.132776	0.198298	FALSE	0.0558255	-0.0572322	-0.177602	-0.434778	-0.00958918	-0.2196	-0.0700816	0.302493	-2.63633	0.353432	-0.723002	-0.548043	0.182304	0.21078	FALSE	AT4G21710:EMB1989, NRPB2, RPB2
Me1_v2_0005240.1	-1.1779	-3.15481	0.147287	0.218344	FALSE	-1.21725	-2.98729	0.00101576	0.00489258	TRUE	-0.671748	-1.45215	0.0257464	0.0512349	FALSE	0.176576	-1.96663	0.0137719	0.0321761	FALSE	0.396082	0.580442	0.370309	0.27304	-0.781815	-0.636808	-0.301439	0.449616	-2.75872	-2.40685	-1.08184	-1.69359	0.00212575	0.00352463	TRUE	-
Me1_v2_0005250.1	0.754687	-1.70712	0.298907	0.374841	FALSE	1.17472	0.391947	0.0664195	0.115585	FALSE	0.527419	-0.310122	0.192661	0.261976	FALSE	0.534699	-0.494654	0.0439096	0.0814432	FALSE	-0.334267	-0.365334	-0.0402831	-0.511018	0.42042	0.809384	0.487136	0.0236813	-2.04139	0.0266136	-0.350405	-1.00567	0.14556	0.171698	FALSE	-
Me1_v2_0005300.1	0.158389	-2.35877	0.185031	0.259446	FALSE	-0.985125	-4.88097	0.0293345	0.061187	FALSE	-0.24375	-0.799918	0.562319	0.621162	FALSE	1.30317	-1.31047	0.242027	0.320693	FALSE	0.690036	0.582896	0.496087	-1.12363	0.848424	-0.402229	0.252337	0.179535	-1.66873	-4.29807	-0.303831	-2.4341	0.0163441	0.0232623	FALSE	-
Me1_v2_0005330.1	1.3849	0.157726	1.24278e-06	3.70115e-05	TRUE	1.09144	0.651523	0.000153592	0.00126731	TRUE	0.888196	0.408779	0.00109455	0.00406345	TRUE	0.666329	0.0855634	0.0162841	0.0369452	FALSE	-0.0747579	-0.286277	-0.358414	-0.613725	1.31014	0.805163	0.529783	0.0526041	0.0829682	0.365246	0.0503654	-0.528161	3.22854e-15	4.02889e-14	TRUE	-
Me1_v2_0005350.1	-0.133208	-0.892641	0.0459089	0.0891828	FALSE	-0.204299	-0.510755	0.191376	0.264405	FALSE	-0.0428518	-0.14949	0.835486	0.86073	FALSE	-0.0571151	-0.54675	0.0709747	0.120156	FALSE	-0.389087	-0.372242	-0.265723	-0.0847901	-0.522296	-0.576541	-0.308575	-0.141905	-1.28173	-0.882997	-0.415213	-0.63154	0.00134078	0.00230063	TRUE	-
Me1_v2_0005380.1	-0.202212	0.677885	0.0188205	0.0449191	FALSE	-0.277236	0.318421	0.307918	0.38536	FALSE	-0.348655	0.322616	0.0555749	0.0962158	FALSE	-0.891968	0.667529	0.00143905	0.00534698	TRUE	-0.0568095	-0.0418303	-0.248137	-0.00291636	-0.259021	-0.319066	-0.596792	-0.894884	0.621075	0.276591	0.0744788	0.664613	0.00012425	0.000251602	TRUE	-
Me1_v2_0005390.1	-0.0810891	0.00847446	0.988441	0.990317	FALSE	-1.49976	-4.18475	0.0414604	0.0798486	FALSE	-0.213872	-2.36071	0.307752	0.382829	FALSE	-0.190697	-2.86664	0.161167	0.231994	FALSE	-0.131242	0.219121	-0.44908	-0.145618	-0.212331	-1.28064	-0.662951	-0.336315	-0.122768	-3.96563	-2.80979	-3.01226	0.0406691	0.0536841	FALSE	-
Me1_v2_0005480.1	1.28371	-0.565439	0.043433	0.0854802	FALSE	1.67693	-1.06064	0.279942	0.356699	FALSE	2.07168	0.440208	0.0861444	0.13713	FALSE	0.929807	-0.00172925	0.125226	0.189414	FALSE	0.0975212	-0.481551	-0.795515	-0.370301	1.38123	1.19538	1.27617	0.559506	-0.467918	-1.54219	-0.355308	-0.37203	0.109876	0.13293	FALSE	-
Me1_v2_0005500.1	0.165723	-0.649155	0.0139178	0.0355876	FALSE	0.217076	-0.562285	0.112388	0.174693	FALSE	-0.0905036	-0.293701	0.557423	0.616855	FALSE	0.161977	-0.215237	0.231966	0.310363	FALSE	-0.00514385	0.0203912	0.112347	-0.103495	0.160579	0.237467	0.0218438	0.0584812	-0.654299	-0.541894	-0.181354	-0.318732	0.0376963	0.050056	FALSE	AT2G44900:FBX5, ARABIDILLO-1, ARABIDILLO1
Me1_v2_0005510.1	1.22476	0.0094296	0.220439	0.296682	FALSE	0.718456	-0.707181	0.253068	0.329981	FALSE	0.0694713	-2.31854	0.212228	0.283255	FALSE	0.712765	0.0664556	0.632557	0.689012	FALSE	-0.460214	-0.362459	-0.221944	-1.06885	0.764548	0.355997	-0.152472	-0.356084	-0.450784	-1.06964	-2.54049	-1.00239	0.188558	0.217361	FALSE	-
Me1_v2_0005560.1	-0.15475	-2.55525	0.230325	0.307238	FALSE	0.331205	-0.399651	0.0705655	0.121149	FALSE	0.456643	-1.85389	0.328447	0.403542	FALSE	0.697364	-2.43702	0.127479	0.19211	FALSE	-0.00472064	0.378434	-0.166248	-0.375234	-0.15947	0.70964	0.290395	0.32213	-2.55997	-0.0212163	-2.02014	-2.81225	0.124946	0.149533	FALSE	AT1G59820:ALA3
Me1_v2_0005570.1	-2.0516	-1.92707	0.327704	0.402195	FALSE	-0.728174	-0.237516	0.469471	0.538946	FALSE	-1.00806	-2.48995	0.22342	0.295334	FALSE	-0.28302	-2.09205	0.337226	0.417645	FALSE	0.485863	0.134359	0.954026	0.802411	-1.56574	-0.593815	-0.0540317	0.519391	-1.4412	-0.103157	-1.53593	-1.28964	0.415498	0.444838	FALSE	AT2G03270:-
Me1_v2_0005590.1	-0.63462	-1.2263	0.816378	0.841325	FALSE	-0.0361606	-2.30417	0.330538	0.407243	FALSE	0.370335	-1.80604	0.362355	0.436565	FALSE	-0.536958	-3.70059	0.167399	0.239294	FALSE	-0.355635	0.11053	-0.0777768	0.0286781	-0.990254	0.0743692	0.292558	-0.50828	-1.58194	-2.19364	-1.88382	-3.67192	0.496493	0.523348	FALSE	-
Me1_v2_0005600.1	0.186168	-0.514469	0.0745424	0.130081	FALSE	0.350065	-0.330518	0.104842	0.165411	FALSE	0.149842	-1.12594	0.000867785	0.00338164	TRUE	-0.58023	-0.310318	0.0202295	0.0438779	FALSE	0.10692	-0.0037698	-0.102124	-0.0372026	0.293088	0.346295	0.0477173	-0.617433	-0.407548	-0.334287	-1.22807	-0.347521	7.51278e-06	1.82784e-05	TRUE	-
Me1_v2_0005610.1	0.710825	-0.300112	0.318211	0.393399	FALSE	0.671834	-0.377143	0.921344	0.932324	FALSE	0.181615	0.0273026	0.965526	0.971403	FALSE	2.71819	0.321084	0.288254	0.368592	FALSE	1.62795	-0.298369	1.23626	-1.13142	2.33877	0.373465	1.41788	1.58677	1.32783	-0.675511	1.26357	-0.810334	0.583707	0.606277	FALSE	AT3G19260:LOH2, LAG1 HOMOLOG 2
Me1_v2_0005620.1	-0.0758442	0.274399	0.787318	0.815375	FALSE	0.825757	0.20751	0.0299987	0.0622307	FALSE	1.3709	1.39589	0.022872	0.0465283	FALSE	0.851442	0.454925	0.415832	0.493487	FALSE	0.0667015	-0.260763	-0.644074	-0.755516	-0.00914272	0.564994	0.726829	0.0959259	0.3411	-0.0532526	0.751816	-0.300591	0.052372	0.0676879	FALSE	AT3G11540:SPY
Me1_v2_0005630.1	-0.607397	-3.12094	0.129452	0.198075	FALSE	-1.64284	-5.72109	0.0269533	0.0574094	FALSE	-1.92198	-2.43773	0.000580217	0.00246882	TRUE	-0.603651	-1.35922	0.0900471	0.145071	FALSE	-0.264693	0.0174928	0.307842	-0.265513	-0.87209	-1.62535	-1.61414	-0.869164	-3.38564	-5.7036	-2.12989	-1.62473	0.000425616	0.000791871	TRUE	-
Me1_v2_0005640.1	0.769191	-0.716979	0.692506	0.732424	FALSE	0.330148	-1.87977	0.455649	0.525979	FALSE	-0.757575	-0.346082	0.447299	0.515872	FALSE	-0.282216	-0.471635	0.688255	0.738461	FALSE	-0.707583	-0.176413	0.162229	-0.0286457	0.0616079	0.153734	-0.595347	-0.310862	-1.42456	-2.05618	-0.183853	-0.50028	0.888338	0.894046	FALSE	-
Me1_v2_0005680.1	-0.213183	-0.839378	0.175505	0.249041	FALSE	-0.356983	-0.664435	0.251776	0.328548	FALSE	-0.205948	-0.752276	0.137691	0.20009	FALSE	0.377097	-0.359307	0.247165	0.325905	FALSE	-0.0594373	-0.277057	-0.101324	-0.221338	-0.27262	-0.63404	-0.307272	0.155759	-0.898816	-0.941492	-0.8536	-0.580645	0.0927527	0.11394	FALSE	-
Me1_v2_0005690.1	0.264702	0.00477257	0.518323	0.578285	FALSE	0.634432	-0.485516	0.011569	0.029951	FALSE	0.153556	-0.439947	0.0224698	0.0458529	FALSE	-0.103961	-0.305088	0.476666	0.549917	FALSE	0.143283	-0.0739468	-0.0711988	0.171596	0.407985	0.560485	0.082357	0.067635	0.148055	-0.559463	-0.511146	-0.133493	0.00258683	0.00422472	TRUE	-
Me1_v2_0005710.1	0.969878	-4.78317	0.00150716	0.00668403	TRUE	1.52217	-2.2046	0.0752147	0.127418	FALSE	1.32491	-3.19696	0.0378492	0.0699746	FALSE	0.883972	-1.97281	0.131419	0.19685	FALSE	0.117302	-0.00246119	-0.297282	-0.114711	1.08718	1.51971	1.02763	0.769261	-4.66587	-2.20706	-3.49425	-2.08752	0.000251826	0.000486029	TRUE	-
Me1_v2_0005720.1	-0.541142	-1.81663	0.49766	0.559778	FALSE	-2.44177	-1.19816	0.00901638	0.0248079	FALSE	-1.54055	-5.98906	0.0137252	0.0307846	FALSE	0.353118	-2.30822	0.188465	0.262978	FALSE	-0.739837	-0.353731	-0.241216	-0.326579	-1.28098	-2.7955	-1.78177	0.0265394	-2.55647	-1.55189	-6.23028	-2.6348	0.00188435	0.00315335	TRUE	-
Me1_v2_0005730.1	-0.26143	-0.195754	0.946162	0.953161	FALSE	0.437061	-0.750502	0.337451	0.41404	FALSE	0.000137774	-0.225871	0.923222	0.935143	FALSE	0.0836673	0.0691957	0.984759	0.987678	FALSE	0.53421	0.0935286	0.268773	0.165349	0.27278	0.53059	0.268911	0.249016	0.338456	-0.656973	0.0429018	0.234545	0.977098	0.977911	FALSE	-
Me1_v2_0005760.1	-0.544171	-1.14734	0.0834272	0.141884	FALSE	-0.968432	-3.91813	0.0848754	0.140032	FALSE	-1.02446	-1.2517	0.00128211	0.00460729	TRUE	-0.707361	-1.08365	0.00218297	0.0073803	TRUE	-0.0733305	0.195929	0.276944	0.319236	-0.617501	-0.772503	-0.747521	-0.388125	-1.22067	-3.7222	-0.974755	-0.76441	0.00175771	0.00295467	TRUE	-
Me1_v2_0005790.1	-0.680989	-0.853769	0.0461007	0.0894618	FALSE	-1.18998	-2.8969	0.249237	0.326095	FALSE	-1.62908	-3.45206	0.0860824	0.137045	FALSE	-0.285512	-1.04236	0.0239837	0.0501907	FALSE	0.519713	0.503551	0.843281	0.399137	-0.161276	-0.686431	-0.785794	0.113625	-0.334056	-2.39335	-2.60878	-0.643223	0.0375221	0.0498429	FALSE	-
Me1_v2_0005810.1	2.42661	0.215052	0.187956	0.262609	FALSE	3.50311	3.70335	0.00736213	0.0213555	FALSE	0.65806	1.59309	0.159731	0.225259	FALSE	3.48972	2.14067	0.197022	0.272362	FALSE	-0.526746	-1.83999	0.115423	-2.7485	1.89986	1.66312	0.773483	0.741224	-0.311693	1.86336	1.70852	-0.607831	0.0112369	0.0164752	FALSE	-
Me1_v2_0005840.1	-0.75462	-2.59592	0.208482	0.284335	FALSE	-0.743198	-0.68899	0.109656	0.171445	FALSE	-0.933768	-2.10642	0.376991	0.45023	FALSE	-0.796022	-2.57289	0.181093	0.254898	FALSE	0.421271	0.410269	0.347373	0.642798	-0.333349	-0.332929	-0.586395	-0.153224	-2.17465	-0.278721	-1.75904	-1.93009	0.302887	0.334513	FALSE	-
Me1_v2_0005850.1	-0.852079	-5.24084	0.0176853	0.0428352	FALSE	-1.59518	-3.1138	0.0990043	0.157939	FALSE	-0.382898	-2.58484	0.105296	0.161259	FALSE	-0.388209	-1.24489	0.169033	0.241279	FALSE	0.624734	0.189724	0.325849	0.370785	-0.227345	-1.40545	-0.0570492	-0.0174242	-4.61611	-2.92407	-2.25899	-0.874108	0.00123705	0.0021343	TRUE	AT5G04480:BUP
Me1_v2_0005860.1	-1.63699	-0.716175	0.002233	0.0089747	TRUE	-1.00961	-2.7586	0.00200757	0.00812599	TRUE	-0.88617	-2.84571	0.248398	0.32177	FALSE	-0.630167	-1.1979	0.00501581	0.0142199	FALSE	0.0577895	0.0827808	0.210895	0.184705	-1.5792	-0.926832	-0.675275	-0.445462	-0.658386	-2.67582	-2.63482	-1.01319	0.0134061	0.0193684	FALSE	AT4G14360:-
Me1_v2_0005900.1	-0.640109	-2.2437	0.289682	0.36605	FALSE	0.333244	-0.543843	0.323725	0.40049	FALSE	-0.355634	-0.635925	0.550497	0.61072	FALSE	0.331164	-1.53433	0.065588	0.112827	FALSE	0.445251	0.525049	0.550082	0.143056	-0.194858	0.858293	0.194449	0.47422	-1.79845	-0.0187938	-0.0858429	-1.39127	0.123291	0.147707	FALSE	-
Me1_v2_0005910.1	0.466767	-0.238607	0.0507308	0.0962135	FALSE	0.271625	-0.0843464	0.38926	0.464065	FALSE	0.141333	-0.252268	0.111674	0.169068	FALSE	0.284585	0.014173	0.286643	0.366835	FALSE	0.263063	0.272964	0.369992	0.0640944	0.72983	0.544589	0.511325	0.34868	0.024456	0.188618	0.117724	0.0782674	0.0263844	0.0360865	FALSE	AT5G66720:-
Me1_v2_0005930.1	-1.26041	-2.02858	0.753136	0.784931	FALSE	0.247892	-3.88386	0.226949	0.302436	FALSE	3.54157	-1.47928	0.164887	0.23126	FALSE	2.1447	1.01309	0.584159	0.647401	FALSE	-0.411161	-1.00632	-2.7298	-0.65365	-1.67157	-0.758427	0.811769	1.49105	-2.43974	-4.89018	-4.20908	0.359436	0.335957	0.367178	FALSE	AT5G60940:CSTF50
Me1_v2_0005940.1	-0.138836	-1.94545	0.00622145	0.019287	FALSE	-0.562172	-1.1422	0.006416	0.019248	FALSE	-0.22656	-0.863579	0.0272396	0.0535711	FALSE	0.122183	0.284202	0.226747	0.304699	FALSE	1.04385	1.30573	1.26218	0.441539	0.905013	0.743555	1.03562	0.563722	-0.901599	0.163528	0.3986	0.725742	8.12332e-07	2.29277e-06	TRUE	AT4G25340:ATFKBP53, FKBP53
Me1_v2_0005960.1	0.169518	-0.727942	0.171814	0.244959	FALSE	-0.111965	0.0198137	0.87768	0.895043	FALSE	-0.0719864	-0.255867	0.627735	0.67874	FALSE	0.147754	0.493079	0.224612	0.302393	FALSE	0.238715	0.20543	0.117912	-0.286449	0.408233	0.0934641	0.0459259	-0.138695	-0.489227	0.225243	-0.137955	0.20663	0.396664	0.426784	FALSE	AT2G42160:BRIZ1
Me1_v2_0005970.1	0.812742	0.108438	0.0879647	0.147752	FALSE	0.713889	1.21747	0.00783556	0.0223957	FALSE	0.520774	1.0731	0.0236118	0.0477016	FALSE	0.612082	-0.594215	0.159371	0.229974	FALSE	-0.159347	0.127108	-0.0718754	-0.156866	0.653395	0.840997	0.448899	0.455216	-0.0509092	1.34457	1.00122	-0.751081	0.000390624	0.000731103	TRUE	-
Me1_v2_0005990.1	0.311617	-0.365745	0.289767	0.366075	FALSE	-0.122988	-0.788612	0.136837	0.204162	FALSE	-0.0937023	-0.476172	0.25926	0.333248	FALSE	-0.315964	-0.985359	0.00056905	0.00260366	TRUE	-0.327893	0.023464	-0.331089	0.285792	-0.0162763	-0.0995243	-0.424791	-0.030172	-0.693638	-0.765148	-0.807261	-0.699566	0.0101935	0.0150834	FALSE	-
Me1_v2_0006000.1	-1.47989	-2.19698	0.558114	0.614197	FALSE	0.499175	-4.68342	0.0126392	0.032021	FALSE	-1.04601	-0.00657617	0.815768	0.843466	FALSE	3.33202	3.49503	0.147698	0.216493	FALSE	0.0414943	-0.519385	-1.36364	-3.71235	-1.43839	-0.0202105	-2.40965	-0.380334	-2.15549	-5.2028	-1.37022	-0.217326	0.152833	0.179563	FALSE	-
Me1_v2_0006040.1	-0.223758	-0.117733	0.662398	0.707083	FALSE	0.00838853	0.0275998	0.996207	0.996575	FALSE	-0.08269	-0.610761	0.0690507	0.114895	FALSE	0.121618	-0.144642	0.650286	0.704813	FALSE	0.327701	0.222552	0.236087	0.203211	0.103943	0.230941	0.153397	0.324829	0.209968	0.250152	-0.374673	0.0585691	0.540764	0.565881	FALSE	-
Me1_v2_0006050.1	1.76012	1.03131	0.0348408	0.0721164	FALSE	0.886829	0.38458	0.325583	0.40226	FALSE	2.42333	1.96718	0.352249	0.42697	FALSE	-0.308753	2.76568	0.116896	0.178964	FALSE	-0.170961	-0.0149001	-2.24884	-1.644	1.58916	0.871929	0.174489	-1.95276	0.860347	0.36968	-0.28166	1.12168	0.0363491	0.0484047	FALSE	-
Me1_v2_0006060.1	1.20956	1.07627	0.00120769	0.00568551	TRUE	1.29238	0.941995	0.00919929	0.0252047	FALSE	1.45393	0.328093	0.0235297	0.0475669	FALSE	0.878295	-0.0662232	0.0658061	0.113122	FALSE	-0.0495576	-0.347315	-0.629394	-0.433294	1.16001	0.945067	0.824535	0.445001	1.02671	0.59468	-0.301301	-0.499518	2.29366e-06	6.02743e-06	TRUE	-
Me1_v2_0006080.1	-0.380504	-3.73016	0.130641	0.199584	FALSE	-0.00336776	-4.30702	0.0674087	0.116935	FALSE	-0.843999	-5.87002	0.0173782	0.0371683	FALSE	-0.0431653	-4.07272	0.0569671	0.100801	FALSE	0.294459	-0.0823005	0.765361	0.436082	-0.0860453	-0.0856682	-0.0786378	0.392917	-3.4357	-4.38932	-5.10466	-3.63664	0.00453127	0.00710093	TRUE	AT2G40760:-
Me1_v2_0006110.1	0.792115	0.372944	0.167134	0.240009	FALSE	1.01397	-0.149636	0.344574	0.42073	FALSE	0.632921	0.190104	0.580386	0.637314	FALSE	-0.121181	-0.206776	0.950553	0.959639	FALSE	-0.0281122	-0.201369	0.0353105	0.121873	0.764002	0.812601	0.668232	0.00069122	0.344832	-0.351005	0.225415	-0.0849035	0.723268	0.738167	FALSE	-
Me1_v2_0006150.1	0.103346	-4.20817	0.0586578	0.107837	FALSE	-0.421478	-3.09037	0.160326	0.230318	FALSE	-3.0937	-6.56999	0.0213749	0.0440163	FALSE	-2.52856	-2.91903	0.498877	0.570502	FALSE	-0.284673	-0.23084	-0.0647173	-1.53812	-0.181327	-0.652317	-3.15841	-4.06668	-4.49284	-3.32121	-6.63471	-4.45715	0.00963663	0.0143131	FALSE	-
Me1_v2_0006160.1	0.314034	-4.63804	0.00925875	0.0260779	FALSE	0.112792	-3.16905	0.0785418	0.131771	FALSE	0.137988	-0.642049	0.208192	0.278779	FALSE	0.158637	-2.13039	0.258493	0.337798	FALSE	-0.0748804	-0.00456263	-0.14346	-0.107071	0.239153	0.10823	-0.00547144	0.051566	-4.71292	-3.17362	-0.785509	-2.23746	0.00206075	0.0034242	TRUE	-
Me1_v2_0006170.1	-0.245223	-0.981269	0.0359268	0.073709	FALSE	-0.268675	-0.563893	0.144565	0.213268	FALSE	0.0205461	-0.406875	0.58429	0.64053	FALSE	0.0659696	-0.478674	0.571454	0.635957	FALSE	0.147238	0.155287	-0.393155	-0.193048	-0.0979851	-0.113388	-0.372609	-0.127078	-0.834031	-0.408605	-0.80003	-0.671722	0.226088	0.256621	FALSE	-
Me1_v2_0006180.1	0.0109212	-0.307628	0.306734	0.382244	FALSE	-0.0751	-0.400737	0.44964	0.52029	FALSE	-0.19702	-0.339723	0.548813	0.60932	FALSE	-0.0254844	-0.445259	0.443923	0.519562	FALSE	0.253053	0.242617	0.441999	0.248793	0.263975	0.167517	0.24498	0.223309	-0.0545751	-0.158121	0.102276	-0.196466	0.696304	0.712124	FALSE	AT2G35720:OWL1
Me1_v2_0006200.1	0.292449	-3.92452	0.240916	0.31755	FALSE	-1.47743	-7.26261	0.000683185	0.00368593	TRUE	-0.0987352	-5.19389	0.0164272	0.0355025	FALSE	-0.0954776	-4.55087	0.0164432	0.0372303	FALSE	-0.912341	1.23853	0.708135	-0.465091	-0.619892	-0.238892	0.6094	-0.560569	-4.83686	-6.02407	-4.48576	-5.01596	0.000468154	0.000864995	TRUE	AT4G37990:ELI3-2, ATCAD8, ELI3, CAD-B2
Me1_v2_0006210.1	-1.28445	-1.32731	0.0159401	0.0395634	FALSE	-1.45561	-1.53832	2.17025e-08	2.34591e-06	TRUE	-1.30182	-1.13495	8.7878e-05	0.000587237	TRUE	-0.319804	-1.1819	3.25609e-05	0.000312489	TRUE	0.517068	0.474646	0.532699	0.401037	-0.767386	-0.980968	-0.769119	0.081233	-0.81024	-1.06367	-0.602251	-0.780862	1.18627e-10	6.51215e-10	TRUE	AT1G62750:ATSCO1/CPEF-G, ATSCO1, SCO1
Me1_v2_0006220.1	0.213626	-1.67297	0.443311	0.510267	FALSE	0.175664	-1.2501	0.755273	0.792038	FALSE	0.0339604	-3.19547	0.223418	0.295334	FALSE	1.19357	-0.247525	0.143154	0.210989	FALSE	-0.206285	-0.845705	-0.318932	-0.904914	0.0073417	-0.670041	-0.284972	0.288653	-1.87925	-2.0958	-3.5144	-1.15244	0.552247	0.576616	FALSE	-
Me1_v2_0006230.1	-0.200017	-2.82221	0.187152	0.261662	FALSE	1.40112	0.381647	0.155126	0.224733	FALSE	-0.282373	-1.21246	0.654134	0.702548	FALSE	-0.352237	-0.0777083	0.880535	0.901948	FALSE	-0.330536	-0.389677	0.151284	-0.412689	-0.530552	1.01144	-0.131089	-0.764925	-3.15274	-0.00802994	-1.06118	-0.490397	0.187119	0.215863	FALSE	-
Me1_v2_0006240.1	-0.150164	-0.521646	0.332597	0.406863	FALSE	0.250065	-0.798873	0.00318568	0.0114289	FALSE	0.130718	-0.889882	0.0860843	0.137045	FALSE	0.148454	-0.201749	0.549496	0.61656	FALSE	0.0381865	-0.028856	0.152894	0.00428135	-0.111977	0.221209	0.283612	0.152735	-0.48346	-0.827729	-0.736988	-0.197468	0.033793	0.0453064	FALSE	-
Me1_v2_0006250.1	-0.70055	-0.270563	0.520094	0.579874	FALSE	-1.77488	-3.85311	0.207258	0.281674	FALSE	-0.534364	-0.77802	0.679266	0.725402	FALSE	0.888732	-2.79645	0.0756782	0.126565	FALSE	0.212464	0.603528	0.356927	0.0757527	-0.488086	-1.17135	-0.177437	0.964484	-0.0580995	-3.24959	-0.421093	-2.7207	0.0882536	0.108876	FALSE	-
Me1_v2_0006260.1	0.78234	0.710597	0.058432	0.107514	FALSE	0.906199	0.805637	0.140535	0.208634	FALSE	0.516666	-0.655822	0.131878	0.1932	FALSE	0.109243	-0.500045	0.562487	0.628206	FALSE	-0.331081	-0.809969	-0.1134	-0.163104	0.451259	0.0962297	0.403265	-0.0538612	0.379517	-0.00433165	-0.769222	-0.663149	0.123865	0.148362	FALSE	-
Me1_v2_0006270.1	-0.162563	-0.798761	0.222116	0.298328	FALSE	-0.193163	0.0913197	0.791884	0.823452	FALSE	-0.122459	-0.446178	0.335412	0.409958	FALSE	0.416345	0.145487	0.291416	0.371757	FALSE	-0.185038	-0.309813	0.132985	-0.593447	-0.347601	-0.502976	0.0105254	-0.177102	-0.983799	-0.218493	-0.313194	-0.447961	0.206137	0.235668	FALSE	-
Me1_v2_0006290.1	0.554729	1.05853	0.219174	0.295598	FALSE	0.239511	-2.15262	0.349169	0.425501	FALSE	-0.213601	-2.61469	0.360573	0.434869	FALSE	0.777852	-0.340743	0.86932	0.892937	FALSE	1.0358	1.38254	1.10729	0.301361	1.59052	1.62205	0.893685	1.07921	2.09433	-0.770079	-1.50741	-0.0393816	0.683549	0.700072	FALSE	-
Me1_v2_0006310.1	-1.03438	-3.04053	0.206432	0.282198	FALSE	-0.998171	-3.36344	0.210195	0.28477	FALSE	-1.00401	-2.54	0.406106	0.477755	FALSE	-0.823281	-1.68172	0.0192125	0.0421023	FALSE	-0.0798592	0.0260413	0.34565	0.641401	-1.11424	-0.972129	-0.65836	-0.181879	-3.12039	-3.3374	-2.19435	-1.04032	0.174759	0.202804	FALSE	-
Me1_v2_0006320.1	-2.37885	-1.89062	0.366767	0.438965	FALSE	0.00699504	-0.381486	0.598156	0.654041	FALSE	-0.495408	-0.678747	0.517991	0.581873	FALSE	-0.0620338	-6.26001	0.000380477	0.00190511	TRUE	-0.43267	-0.237138	-0.197882	-0.646729	-2.81152	-0.230143	-0.693291	-0.708762	-2.32329	-0.618624	-0.876629	-6.90674	2.10288e-06	5.55778e-06	TRUE	-
Me1_v2_0006340.1	-0.910804	-1.22329	0.247405	0.324385	FALSE	-0.583954	-1.38706	0.661944	0.710583	FALSE	0.852121	0.531034	0.339819	0.414316	FALSE	1.01848	-1.22787	0.0455865	0.0839209	FALSE	0.874099	-0.852163	-0.359284	-0.137042	-0.0367054	-1.43612	0.492836	0.881437	-0.349195	-2.23922	0.171749	-1.36491	0.0413506	0.0545205	FALSE	-
Me1_v2_0006350.1	0.574933	-1.56937	0.426247	0.494597	FALSE	0.640376	0.443872	0.127035	0.192459	FALSE	1.08879	0.269474	0.0846029	0.135073	FALSE	-0.177946	-0.659027	0.59312	0.655352	FALSE	-0.201651	-0.35812	-1.03155	-0.320049	0.373282	0.282256	0.0572458	-0.497995	-1.77103	0.0857523	-0.762074	-0.979076	0.587649	0.609932	FALSE	-
Me1_v2_0006360.1	0.0724982	-1.86806	0.367064	0.439237	FALSE	0.575625	0.532718	0.456559	0.526889	FALSE	0.0329144	0.300866	0.66021	0.708125	FALSE	0.204256	-0.160731	0.645142	0.700043	FALSE	-0.0272433	-0.468661	-0.248025	-0.0585716	0.0452548	0.106963	-0.21511	0.145684	-1.8953	0.0640563	0.0528413	-0.219303	0.558511	0.582616	FALSE	-
Me1_v2_0006370.1	0.297536	-1.86695	0.206776	0.282616	FALSE	-0.204702	-2.15584	0.32717	0.403898	FALSE	-0.246325	-1.69914	0.465617	0.533533	FALSE	-0.663744	-0.22392	0.616388	0.675444	FALSE	-0.0448658	0.0864352	0.0681546	0.642691	0.25267	-0.118266	-0.17817	-0.0210534	-1.91182	-2.06941	-1.63098	0.41877	0.388096	0.418377	FALSE	AT1G30410:MRP13, ABCC12, ATMRP13
Me1_v2_0006390.1	0.818959	0.570165	0.0955646	0.157399	FALSE	0.486787	0.665887	0.181131	0.253223	FALSE	0.799678	0.783335	0.0367602	0.0682469	FALSE	1.08705	0.939145	0.049657	0.0900665	FALSE	-0.0661795	0.229134	0.0664893	-0.154249	0.75278	0.715921	0.866168	0.932799	0.503986	0.89502	0.849824	0.784895	0.011052	0.0162273	FALSE	AT4G09980:EMB1691, MTB
Me1_v2_0006410.1	1.74043	-1.99977	0.448125	0.514508	FALSE	-0.0308152	-2.98201	0.221548	0.296791	FALSE	-0.661767	-1.59448	0.758292	0.794142	FALSE	-0.672621	-1.81979	0.459074	0.533832	FALSE	-2.43126	0.514521	0.552898	0.208258	-0.690828	0.483706	-0.108869	-0.464363	-4.43103	-2.46749	-1.04158	-1.61153	0.412366	0.441856	FALSE	AT2G22010:RKP
Me1_v2_0006430.1	-2.21966	-1.99001	0.619708	0.669492	FALSE	0.307264	-0.382869	0.598046	0.653955	FALSE	1.18871	-0.0591568	0.678675	0.724841	FALSE	0.0935247	-3.28879	0.117477	0.179738	FALSE	-0.749909	0.323072	-0.709544	0.155204	-2.96956	0.630336	0.479165	0.248729	-2.73992	-0.0597965	-0.768701	-3.13359	0.237034	0.267613	FALSE	-
Me1_v2_0006460.1	0.516456	0.0344901	0.307626	0.383191	FALSE	0.760881	0.569664	0.0515408	0.0946742	FALSE	0.476437	0.610615	0.0111846	0.0259827	FALSE	-0.0232636	0.182357	0.731701	0.776381	FALSE	0.0367228	0.181802	0.270924	0.363015	0.553178	0.942683	0.747361	0.339751	0.0712129	0.751465	0.881539	0.545372	0.0102146	0.0151115	FALSE	AT1G17650:AtGLYR2, GLYR2, GR2
Me1_v2_0006490.1	0.358838	0.0893957	0.673164	0.715989	FALSE	-0.0240245	1.01275	0.000408407	0.00254092	TRUE	0.0162068	1.05114	0.00226598	0.00723182	TRUE	0.308768	0.296764	0.562486	0.628206	FALSE	0.400247	0.509753	0.214471	0.0566936	0.759085	0.485728	0.230677	0.365462	0.489642	1.5225	1.26561	0.353458	0.000347685	0.000656355	TRUE	-
Me1_v2_0006500.1	-0.231205	-1.93212	0.380462	0.451883	FALSE	-0.473196	-0.538357	0.579951	0.637775	FALSE	-0.125559	-1.0463	0.759074	0.794792	FALSE	-0.611734	-0.423828	0.589258	0.651851	FALSE	0.350578	0.244468	-0.125428	-0.287933	0.119373	-0.228728	-0.250987	-0.899667	-1.58154	-0.293889	-1.17172	-0.711761	0.875827	0.882635	FALSE	-
Me1_v2_0006510.1	0.725217	0.114165	0.336157	0.410151	FALSE	-0.547446	0.299972	0.336098	0.41266	FALSE	0.716353	0.798864	0.345972	0.420657	FALSE	-0.626214	-0.647973	0.199437	0.275085	FALSE	0.12962	0.611641	-0.0422532	0.71447	0.854837	0.0641949	0.674099	0.0882554	0.243786	0.911612	0.75661	0.0664966	0.400618	0.430439	FALSE	-
Me1_v2_0006540.1	-0.21202	-0.557463	0.312535	0.388155	FALSE	-0.138352	-0.68749	0.118561	0.182184	FALSE	-0.336241	-0.633997	0.175654	0.243009	FALSE	-0.299772	-0.33374	0.407943	0.48605	FALSE	0.513998	0.897745	0.756211	0.386976	0.301978	0.759393	0.419969	0.0872043	-0.0434647	0.210255	0.122214	0.0532366	0.0530152	0.068417	FALSE	-
Me1_v2_0006560.1	-0.710307	-0.780611	0.243455	0.320273	FALSE	-0.659166	-2.0337	0.411169	0.48429	FALSE	0.251098	-0.578282	0.0479322	0.0851641	FALSE	-0.299681	-2.37326	0.175596	0.248762	FALSE	0.175985	-0.288393	-0.0283271	-0.0172586	-0.534323	-0.94756	0.222771	-0.31694	-0.604626	-2.32209	-0.606609	-2.39052	0.167803	0.195425	FALSE	-
Me1_v2_0006580.1	0.2285	-0.654394	0.38671	0.458124	FALSE	-0.0322041	1.12622	0.0489218	0.0910361	FALSE	0.532319	0.865237	0.232105	0.304712	FALSE	0.139336	-1.84212	0.304705	0.385034	FALSE	0.503334	0.256915	-0.295404	-0.0976631	0.731834	0.224711	0.236915	0.0416729	-0.15106	1.38314	0.569833	-1.93979	0.0902113	0.111076	FALSE	-
Me1_v2_0006590.1	0.53814	-3.83284	0.0436203	0.0857708	FALSE	-0.628219	0.0578979	0.881225	0.897939	FALSE	0.400627	-2.63392	0.0257451	0.0512349	FALSE	-0.626145	-0.267754	0.604116	0.664863	FALSE	1.49957	1.12782	1.56339	1.91445	2.03771	0.499596	1.96402	1.2883	-2.33327	1.18571	-1.07053	1.64669	0.0259655	0.0355584	FALSE	-
Me1_v2_0006610.1	-2.14672	-1.32962	2.65431e-05	0.000354306	TRUE	-1.13061	-2.29258	0.0034697	0.0121755	FALSE	-1.62524	-2.46937	4.58754e-05	0.000363428	TRUE	-0.540505	-3.57401	0.000220429	0.00125658	TRUE	0.186414	-0.0856466	0.271977	0.366163	-1.96031	-1.21625	-1.35326	-0.174342	-1.14321	-2.37823	-2.19739	-3.20785	4.43471e-11	2.60842e-10	TRUE	-
Me1_v2_0006630.1	-0.595861	-3.23238	0.232146	0.30893	FALSE	0.917159	0.105814	0.315843	0.392877	FALSE	0.3307	0.203883	0.816039	0.843707	FALSE	0.512002	-0.314208	0.871718	0.894824	FALSE	0.144975	-0.756693	0.0920323	-1.02482	-0.450886	0.160466	0.422732	-0.512815	-3.08741	-0.650878	0.295915	-1.33903	0.362952	0.393682	FALSE	-
Me1_v2_0006640.1	-0.299552	-0.613984	0.17557	0.249067	FALSE	-0.365074	-0.306756	0.0374606	0.073941	FALSE	-0.432612	-0.42214	0.00034138	0.00164432	TRUE	-0.0809838	-0.338653	0.240909	0.319564	FALSE	0.119336	0.0561009	0.32905	0.241943	-0.180216	-0.308973	-0.103562	0.160959	-0.494649	-0.250655	-0.0930901	-0.0967104	0.00506161	0.00786203	TRUE	AT1G60620:RPAC43, ATRPAC43
Me1_v2_0006650.1	0.871992	-0.0689319	0.168057	0.240968	FALSE	3.62103	4.02967	0.103139	0.163379	FALSE	2.09125	0.00491182	0.426674	0.497063	FALSE	2.09809	1.91106	0.264929	0.34442	FALSE	-0.167429	-2.94138	-1.81777	-1.77519	0.704563	0.679653	0.273484	0.322906	-0.236361	1.08829	-1.81286	0.135875	0.148146	0.174492	FALSE	-
Me1_v2_0006660.1	-1.81486	-0.798155	0.0901627	0.150603	FALSE	-0.324814	-1.89098	0.548269	0.609216	FALSE	-0.230247	0.20854	0.706164	0.748918	FALSE	-0.94835	0.217425	0.134889	0.200761	FALSE	0.736876	0.0075295	-0.255225	0.219914	-1.07799	-0.317284	-0.485471	-0.728436	-0.0612786	-1.88345	-0.046685	0.437339	0.504742	0.53119	FALSE	-
Me1_v2_0006670.1	-0.376177	-2.52157	0.149045	0.220271	FALSE	-1.64065	-1.38168	0.541083	0.602995	FALSE	-1.00551	-2.29528	0.293963	0.368877	FALSE	1.18536	-3.12188	0.0549395	0.0978725	FALSE	0.398243	0.159641	0.398003	-0.789399	0.0220659	-1.48101	-0.607504	0.395962	-2.12332	-1.22204	-1.89728	-3.91128	0.102928	0.125218	FALSE	AT4G31390:AtACDO1, PGR6, ACDO1, ABC1K1
Me1_v2_0006680.1	0.233085	-2.25561	0.310976	0.386485	FALSE	0.0687793	-0.837985	0.144229	0.21295	FALSE	-0.0634489	-0.864168	0.0668733	0.111995	FALSE	0.144157	-0.340458	0.532912	0.601756	FALSE	0.447361	0.306245	0.373006	0.0618487	0.680445	0.375025	0.309557	0.206005	-1.80825	-0.53174	-0.491162	-0.27861	0.447114	0.475535	FALSE	AT2G19120:-
Me1_v2_0006700.1	-2.35827	-1.65907	0.589694	0.642356	FALSE	-0.0584994	-5.87763	0.00728548	0.0211729	FALSE	1.19732	1.04386	0.242852	0.316213	FALSE	0.38345	-1.8305	0.378267	0.457184	FALSE	0.350375	0.465711	-1.13979	0.0303944	-2.0079	0.407212	0.0575262	0.413845	-1.30869	-5.41192	-0.0959307	-1.80011	0.0670813	0.0846719	FALSE	-
Me1_v2_0006710.1	0.092916	-3.89203	0.0178532	0.0431262	FALSE	0.507564	-0.840214	0.0577277	0.103332	FALSE	-0.316183	0.808166	0.229579	0.301982	FALSE	0.384813	-0.117578	0.77776	0.815278	FALSE	-0.152073	-0.149855	-0.566368	-0.75377	-0.0591573	0.357709	-0.882551	-0.368957	-4.0441	-0.990069	0.241799	-0.871348	0.0011499	0.0019957	TRUE	-
Me1_v2_0006730.1	-0.713308	-2.79027	0.0929855	0.154199	FALSE	-0.110207	-3.22956	0.0356566	0.0711391	FALSE	-1.41637	-3.35813	0.163328	0.229401	FALSE	-0.75004	0.020791	0.540319	0.608502	FALSE	0.508916	0.599567	0.771931	0.0215609	-0.204392	0.48936	-0.644436	-0.728479	-2.28135	-2.62999	-2.5862	0.0423519	0.0479853	0.0624394	FALSE	-
Me1_v2_0006750.1	0.0681173	-0.800109	0.151103	0.222417	FALSE	-0.0870632	-0.41451	0.214369	0.289285	FALSE	-0.132142	-0.67376	0.00186529	0.00618288	TRUE	-0.0763116	-0.723454	0.00178155	0.00629239	TRUE	-0.0759824	-0.0106291	-0.0419463	-0.166806	-0.00786509	-0.0976923	-0.174089	-0.243117	-0.876091	-0.425139	-0.715707	-0.890259	0.00298338	0.00482038	TRUE	AT1G74750:-
Me1_v2_0006800.1	3.29565	2.39295	0.000565198	0.00327546	TRUE	3.34404	2.62574	3.13282e-05	0.0004052	TRUE	3.12543	3.65845	0.000249864	0.00129266	TRUE	3.09878	-0.992646	0.0810759	0.133538	FALSE	-0.0849438	-0.211625	-1.09935	-1.92972	3.21071	3.13242	2.02608	1.16905	2.30801	2.41411	2.5591	-2.92237	3.12162e-08	1.10435e-07	TRUE	-
Me1_v2_0006840.1	-0.810011	-2.11799	0.46687	0.532151	FALSE	0.944261	-1.71559	0.423196	0.495813	FALSE	1.81943	1.73418	0.5422	0.603557	FALSE	0.901462	0.446582	0.332578	0.412905	FALSE	0.463102	0.288677	-1.3195	-0.0810129	-0.346909	1.23294	0.499927	0.820449	-1.65489	-1.42691	0.414673	0.365569	0.761295	0.774058	FALSE	AT1G63780:IMP4
Me1_v2_0006850.1	0.420186	0.352588	0.309015	0.384511	FALSE	0.410708	0.368363	0.0929009	0.150317	FALSE	0.503813	0.39865	0.044485	0.0801086	FALSE	0.345022	0.0581751	0.159787	0.230483	FALSE	-0.269844	-0.0359047	-0.114976	-0.150296	0.150342	0.374803	0.388837	0.194726	0.082744	0.332458	0.283674	-0.092121	0.0270166	0.0368649	FALSE	-
Me1_v2_0006880.1	-2.6802	-1.0989	0.309536	0.385026	FALSE	-0.836067	-0.878379	0.518216	0.582938	FALSE	-1.80326	-4.92977	0.0682199	0.113766	FALSE	-0.443424	-3.31332	0.1194	0.182219	FALSE	-0.400713	-0.469731	-0.0197736	0.00144634	-3.08091	-1.3058	-1.82303	-0.441977	-1.49962	-1.34811	-4.94954	-3.31188	0.0385932	0.0511811	FALSE	-
Me1_v2_0006890.1	1.37206	-2.49758	0.152977	0.224473	FALSE	0.622032	-0.168403	0.627306	0.680008	FALSE	0.403567	0.482141	0.626954	0.678132	FALSE	0.829295	0.330595	0.48417	0.55709	FALSE	-0.881201	-0.126306	-0.622635	-1.37578	0.490862	0.495726	-0.219067	-0.546482	-3.37878	-0.294709	-0.140494	-1.04518	0.0849469	0.10509	FALSE	-
Me1_v2_0006960.1	-0.234258	-0.950432	0.0116168	0.0309028	FALSE	-0.631793	-1.3375	0.00188038	0.00773996	TRUE	-0.642845	-1.78534	0.000811859	0.00321286	TRUE	0.0761347	-1.29464	0.00138129	0.00518038	TRUE	-0.16791	-0.118745	0.00916239	-0.208848	-0.402167	-0.750538	-0.633683	-0.132714	-1.11834	-1.45625	-1.77618	-1.50349	5.717e-09	2.29008e-08	TRUE	-
Me1_v2_0006970.1	0.0794516	-0.719369	0.567183	0.622469	FALSE	-1.55374	-1.12046	0.800841	0.830771	FALSE	0.594647	-1.18114	0.578457	0.635651	FALSE	2.16703	-1.78145	0.246923	0.325748	FALSE	-0.254376	-0.732307	-0.241407	-2.79473	-0.174924	-2.28604	0.35324	-0.627705	-0.973745	-1.85276	-1.42255	-4.57618	0.319236	0.350549	FALSE	-
Me1_v2_0006980.1	-0.191787	-0.122419	0.975164	0.978644	FALSE	0.499449	0.133908	0.503286	0.569402	FALSE	2.82361	2.16857	0.123419	0.183097	FALSE	0.32631	0.177673	0.843614	0.871701	FALSE	0.353354	0.135464	-2.3602	0.0010705	0.161567	0.634913	0.463414	0.327381	0.230935	0.269372	-0.191627	0.178744	0.162928	0.190267	FALSE	-
Me1_v2_0006990.1	1.08435	-1.29885	0.237471	0.314134	FALSE	0.401616	-2.20922	0.190037	0.263057	FALSE	0.19465	-0.825685	0.331795	0.406867	FALSE	-0.892596	-0.838961	0.461853	0.536487	FALSE	-0.682479	-0.530843	-0.55178	0.206944	0.40187	-0.129227	-0.35713	-0.685652	-1.98133	-2.74006	-1.37746	-0.632017	0.228574	0.259113	FALSE	AT2G36840:ACR10
Me1_v2_0007010.1	-0.617901	-1.40327	0.0298754	0.0640492	FALSE	0.248857	0.0162685	0.160515	0.230474	FALSE	0.21007	-0.655918	0.120423	0.179416	FALSE	0.297732	-0.370953	0.313895	0.394322	FALSE	0.776318	0.581047	0.780772	0.31361	0.158417	0.829904	0.990842	0.611342	-0.626948	0.597316	0.124854	-0.0573432	0.00367178	0.00583769	TRUE	-
Me1_v2_0007060.1	-0.727918	-2.62085	0.283668	0.360174	FALSE	-0.699517	-0.625811	0.419841	0.492521	FALSE	-0.151474	-1.05195	0.15897	0.224459	FALSE	-0.0918645	-0.407017	0.532165	0.601069	FALSE	-0.386798	-0.44152	-0.19712	-0.0412155	-1.11472	-1.14104	-0.348593	-0.13308	-3.00764	-1.06733	-1.24907	-0.448232	0.100951	0.123075	FALSE	-
Me1_v2_0007070.1	0.361674	-0.413445	0.100913	0.163944	FALSE	0.478053	-0.0129292	0.147192	0.216078	FALSE	0.196027	0.282256	0.27142	0.345535	FALSE	0.304492	-0.243881	0.0347765	0.0675531	FALSE	0.0857137	-0.280268	-0.217652	-0.0387293	0.447388	0.197784	-0.0216252	0.265762	-0.327731	-0.293198	0.0646044	-0.28261	0.0443242	0.0580945	FALSE	-
Me1_v2_0007080.1	-0.37925	-0.548459	0.774734	0.804227	FALSE	0.0758237	-5.16984	0.0127011	0.032144	FALSE	0.187774	-0.41804	0.431794	0.501786	FALSE	0.19434	-2.46831	0.205364	0.281378	FALSE	-0.07659	0.0366454	-0.0694551	0.527141	-0.45584	0.112469	0.118319	0.721481	-0.625049	-5.1332	-0.487495	-1.94117	0.00274631	0.004466	TRUE	AT3G27820:ATMDAR4, MDAR4
Me1_v2_0007110.1	-1.6762	-2.96596	0.319305	0.394391	FALSE	0.735371	-1.76587	0.232088	0.30813	FALSE	0.33056	-0.935007	0.653661	0.702178	FALSE	1.9852	1.71429	0.261694	0.341115	FALSE	0.297256	-0.284652	0.182512	-1.11898	-1.37894	0.450719	0.513072	0.866216	-2.6687	-2.05053	-0.752495	0.595309	0.337134	0.368316	FALSE	-
Me1_v2_0007130.1	0.295002	-3.67877	0.0307904	0.0655112	FALSE	0.304644	-0.496803	0.579438	0.637341	FALSE	0.493091	-0.977681	0.627575	0.678601	FALSE	0.0273448	-1.22026	0.0454547	0.0837261	FALSE	0.0948177	0.511242	0.488943	0.621201	0.38982	0.815886	0.982033	0.648546	-3.58395	0.0144394	-0.488738	-0.59906	0.0236188	0.0326212	FALSE	-
Me1_v2_0007160.1	-0.78142	-0.3049	0.332259	0.406541	FALSE	-0.42292	-1.00924	0.151774	0.221134	FALSE	-0.530906	-0.964814	0.268328	0.342425	FALSE	-0.253177	-0.894757	0.0121316	0.0290321	FALSE	0.0295949	0.257788	0.244985	0.365442	-0.751825	-0.165132	-0.285921	0.112265	-0.275305	-0.751453	-0.719829	-0.529315	0.164268	0.191677	FALSE	AT5G05730:TRP5, JDL1, WEI2, ASA1, AMT1
Me1_v2_0007190.1	-0.257353	-0.575709	0.419686	0.488949	FALSE	-0.0619215	-0.730853	0.0931734	0.150604	FALSE	-0.571805	-1.08777	0.0803964	0.129794	FALSE	0.135516	-0.000504623	0.855581	0.88139	FALSE	-0.61615	-0.507633	-0.455852	-0.846601	-0.873502	-0.569554	-1.02766	-0.711085	-1.19186	-1.23849	-1.54362	-0.847106	0.0144517	0.0207613	FALSE	-
Me1_v2_0007230.1	0.080921	-2.14059	0.269149	0.346247	FALSE	1.08548	0.328211	0.0444445	0.0843428	FALSE	0.256208	-0.659765	0.130424	0.191379	FALSE	0.800148	0.0599481	0.186516	0.260971	FALSE	0.762995	0.214123	0.591843	0.266234	0.843916	1.2996	0.848052	1.06638	-1.3776	0.542334	-0.0679211	0.326182	0.202509	0.231973	FALSE	-
Me1_v2_0007240.1	-0.687146	-1.19251	0.843817	0.864794	FALSE	-0.143212	-1.68927	0.4831	0.550882	FALSE	-0.938651	-0.191214	0.315966	0.390734	FALSE	0.0992018	0.27591	0.866203	0.890257	FALSE	-0.427055	-0.495879	-0.103517	-0.200807	-1.1142	-0.639091	-1.04217	-0.101605	-1.61957	-2.18515	-0.294732	0.0751033	0.876959	0.883611	FALSE	-
Me1_v2_0007280.1	-0.327192	-1.69698	0.0961299	0.158022	FALSE	0.543944	0.622046	0.393932	0.468364	FALSE	0.971551	0.411299	0.0676992	0.11309	FALSE	-0.153426	-0.145569	0.934194	0.945946	FALSE	0.00118904	-0.735697	-0.734165	-0.107669	-0.326003	-0.191753	0.237386	-0.261095	-1.69579	-0.113651	-0.322866	-0.253238	0.0756836	0.0945434	FALSE	-
Me1_v2_0007310.1	0.346393	-0.727474	0.00284365	0.0107298	FALSE	0.727071	-0.553484	0.00425335	0.0141099	FALSE	0.511391	-0.902073	0.00220136	0.00705889	TRUE	0.141032	-0.810312	0.00447387	0.0129966	FALSE	0.377875	0.376739	0.500065	0.269351	0.724268	1.10381	1.01146	0.410383	-0.349599	-0.176745	-0.402008	-0.540961	1.96059e-07	6.11321e-07	TRUE	AT3G14630:CYP72A9
Me1_v2_0007330.1	-2.57188	-3.46684	0.301452	0.377312	FALSE	-3.47649	-4.88997	0.28415	0.36102	FALSE	0.288691	-0.303004	0.801393	0.831144	FALSE	0.104079	-0.160818	0.880004	0.901489	FALSE	0.105992	-0.540226	-0.61682	-0.399147	-2.46589	-4.01672	-0.328129	-0.295068	-3.36085	-5.4302	-0.919824	-0.559965	0.0732426	0.0917534	FALSE	-
Me1_v2_0007360.1	-0.913724	-1.54261	0.000334897	0.00221873	TRUE	-0.301349	-1.66524	0.00635106	0.0191141	FALSE	-0.112475	-1.05271	0.0175847	0.0374805	FALSE	0.103013	-0.897624	0.0501694	0.0908817	FALSE	0.141643	-0.463977	-0.0668326	0.220806	-0.772081	-0.765326	-0.179307	0.32382	-1.40097	-2.12922	-1.11954	-0.676818	4.91404e-08	1.68265e-07	TRUE	-
Me1_v2_0007370.1	-0.402702	-2.71482	0.0934552	0.154848	FALSE	-1.66684	-0.00569388	0.369091	0.444824	FALSE	0.614597	0.635667	0.352924	0.427597	FALSE	-0.291469	0.0060015	0.723666	0.769213	FALSE	0.126143	-0.461448	-0.52915	0.348855	-0.276559	-2.12829	0.0854473	0.0573869	-2.58867	-0.467142	0.106518	0.354857	0.0357586	0.0476819	FALSE	-
Me1_v2_0007380.1	0.669382	0.483358	0.7306	0.764723	FALSE	0.669044	-0.469967	0.451142	0.521694	FALSE	-1.69453	-0.57453	0.515401	0.579505	FALSE	-2.28036	-4.65278	0.114362	0.175956	FALSE	-0.626781	-0.114404	0.0310826	0.389139	0.0426009	0.55464	-1.66345	-1.89122	-0.143422	-0.584371	-0.543448	-4.26364	0.0739944	0.0926149	FALSE	-
Me1_v2_0007420.1	0.515188	-0.166727	0.396787	0.467682	FALSE	0.423438	0.485863	0.585337	0.642784	FALSE	-0.315817	-4.51531	0.0228966	0.046561	FALSE	-0.650167	-0.291517	0.478359	0.551606	FALSE	-0.0909715	-0.316647	-0.355916	-0.406141	0.424216	0.106791	-0.671733	-1.05631	-0.257698	0.169216	-4.87123	-0.697658	3.90265e-05	8.55917e-05	TRUE	AT5G23050:AAE17
Me1_v2_0007430.1	1.8955	0.958666	4.70839e-08	3.29907e-06	TRUE	1.40735	0.767856	0.000902049	0.00450317	TRUE	1.07723	0.742846	0.000664004	0.0027462	TRUE	0.410213	-0.0300352	0.0542635	0.0968957	FALSE	-0.122363	-0.212707	-0.28038	-0.425706	1.77314	1.19464	0.796853	-0.0154931	0.836303	0.555149	0.462466	-0.455741	1.35576e-16	2.17919e-15	TRUE	-
Me1_v2_0007440.1	0.157262	-1.73693	0.000458758	0.00281058	TRUE	0.266236	-1.65043	0.0129269	0.0325366	FALSE	0.331423	-0.89433	0.0306465	0.0589645	FALSE	0.290067	-0.966862	0.0133207	0.0313349	FALSE	0.421223	0.0918645	-0.0874621	-0.166583	0.578485	0.3581	0.243961	0.123484	-1.31571	-1.55856	-0.981792	-1.13345	3.74394e-06	9.51966e-06	TRUE	-
Me1_v2_0007470.1	-0.68739	-0.760298	0.22266	0.298872	FALSE	0.163945	-0.57536	0.0758986	0.128341	FALSE	0.22742	-0.184126	0.475248	0.542205	FALSE	0.351419	-0.169898	0.266272	0.345814	FALSE	0.491663	0.234719	0.506284	0.24246	-0.195727	0.398664	0.733704	0.593879	-0.268635	-0.340642	0.322159	0.0725619	0.0564519	0.0724462	FALSE	-
Me1_v2_0007480.1	0.407963	-4.15613	0.00776071	0.0228174	FALSE	0.584903	-2.52691	0.0830834	0.137568	FALSE	-0.392138	-0.977873	0.440944	0.510119	FALSE	-0.110538	-1.58732	0.425537	0.502389	FALSE	-0.395205	-0.757405	-0.294054	-0.490598	0.0127581	-0.172502	-0.686193	-0.601136	-4.55133	-3.28431	-1.27193	-2.07792	0.00374878	0.00595444	TRUE	-
Me1_v2_0007490.1	1.43928	0.701698	0.000537414	0.00316045	TRUE	1.01346	0.691046	6.86187e-05	0.000715982	TRUE	0.779185	0.3757	5.31235e-05	0.000403571	TRUE	0.810482	0.467311	0.0144825	0.0335144	FALSE	0.306988	0.243369	0.151796	-0.173031	1.74627	1.25683	0.930981	0.637451	1.00869	0.934414	0.527496	0.29428	4.74057e-13	3.93099e-12	TRUE	AT5G22510:A/N-InvE, At-A/N-InvE, INV-E
Me1_v2_0007500.1	-1.87344	-0.976839	0.00129849	0.00599951	TRUE	-1.4289	-1.58959	0.0547395	0.0991936	FALSE	-1.13502	-1.18739	0.00317577	0.00950097	TRUE	-0.427796	-1.0152	0.0258078	0.0532258	FALSE	0.369393	0.344355	0.579578	0.566343	-1.50405	-1.08454	-0.555442	0.138547	-0.607446	-1.24524	-0.607815	-0.448853	4.49831e-06	1.13221e-05	TRUE	AT5G64290:DCT, DIT2
Me1_v2_0007550.1	0.900528	-0.0828351	0.836957	0.859057	FALSE	-0.67487	1.12852	0.0430039	0.0821418	FALSE	1.97578	-0.195707	0.217986	0.289707	FALSE	0.0686182	0.952677	0.303166	0.383641	FALSE	-1.66724	-0.925137	-1.88249	-1.00605	-0.766708	-1.60001	0.0932916	-0.937434	-1.75007	0.203379	-2.07819	-0.0533753	0.513776	0.539674	FALSE	-
Me1_v2_0007560.1	0.193716	-0.0182102	0.671608	0.71476	FALSE	0.0678395	-0.18917	0.546768	0.607985	FALSE	-0.186867	-0.295244	0.533574	0.595946	FALSE	-0.136137	-0.627732	0.0147704	0.034075	FALSE	0.122011	0.0631916	0.131652	0.0955621	0.315728	0.131031	-0.0552147	-0.0405754	0.103801	-0.125978	-0.163592	-0.53217	0.11444	0.137897	FALSE	-
Me1_v2_0007620.1	-2.79425	-5.56026	0.0778505	0.13451	FALSE	-0.18525	-4.14331	0.0846523	0.139696	FALSE	1.32122	-0.999271	0.346577	0.42125	FALSE	-1.60231	-1.5953	0.692721	0.74204	FALSE	0.867925	0.493585	-0.252075	0.765147	-1.92632	0.308335	1.06915	-0.837162	-4.69233	-3.64972	-1.25135	-0.830157	0.0912051	0.11216	FALSE	AT5G13010:PINP1, CUV, PRP16, EMB3011, FEY
Me1_v2_0007630.1	-0.270266	-1.13974	0.738177	0.771606	FALSE	0.0495174	-2.08704	0.319088	0.395907	FALSE	-1.00903	-1.93382	0.409961	0.481244	FALSE	1.97189	0.771227	0.373789	0.453004	FALSE	0.785414	0.4619	0.618581	-1.24944	0.515148	0.511417	-0.390453	0.722455	-0.354325	-1.62514	-1.31524	-0.478212	0.762441	0.775006	FALSE	-
Me1_v2_0007640.1	-0.897487	-1.00988	0.84198	0.86319	FALSE	0.180627	-2.51948	0.137742	0.205234	FALSE	0.201411	-0.614068	0.444863	0.5135	FALSE	1.70908	-0.445096	0.473839	0.547349	FALSE	-0.744413	-0.111709	0.137421	-1.55115	-1.6419	0.0689185	0.338831	0.157934	-1.75429	-2.63119	-0.476648	-1.99624	0.533814	0.55923	FALSE	AT1G76710:ASHH1, SDG26
Me1_v2_0007670.1	-2.93959	-4.81404	0.0771524	0.133602	FALSE	-3.37184	-4.97725	0.0745574	0.126508	FALSE	-1.48581	-1.63957	0.0296384	0.0573716	FALSE	-0.859421	-1.51457	0.060498	0.105641	FALSE	0.389405	0.110182	0.106748	0.403512	-2.55018	-3.26166	-1.37907	-0.45591	-4.42464	-4.86707	-1.53282	-1.11106	0.000940994	0.0016553	TRUE	-
Me1_v2_0007690.1	0.400852	-0.527985	0.0851946	0.14424	FALSE	-0.454158	-0.603238	0.437746	0.509578	FALSE	-0.0313	-0.537336	0.693026	0.737695	FALSE	-0.594522	-0.920816	0.0673014	0.115216	FALSE	-0.138062	0.270253	0.0997292	0.372187	0.26279	-0.183905	0.0684293	-0.222334	-0.666047	-0.332985	-0.437606	-0.548629	0.537735	0.562929	FALSE	-
Me1_v2_0007700.1	0.669764	-0.509074	0.047083	0.0908693	FALSE	0.77475	-0.558911	0.0120846	0.030982	FALSE	0.497245	-0.121529	0.0575868	0.0989691	FALSE	0.17538	0.073567	0.83521	0.864574	FALSE	-0.335444	-0.341547	-0.325507	-0.133498	0.33432	0.433203	0.171738	0.041882	-0.844518	-0.900458	-0.447036	-0.0599313	0.00300827	0.00485589	TRUE	AT3G07780:OBE1
Me1_v2_0007720.1	-0.0331788	-0.657522	0.0745411	0.130081	FALSE	0.493812	-0.168368	0.0641835	0.112394	FALSE	0.225506	-0.578754	0.00899196	0.0217501	FALSE	0.589237	-0.298324	3.47701e-05	0.000327592	TRUE	0.126059	-0.116219	0.126849	-0.251397	0.0928798	0.377593	0.352355	0.337841	-0.531463	-0.284588	-0.451905	-0.549721	0.000158745	0.000316131	TRUE	-
Me1_v2_0007750.1	-0.732805	-0.996152	0.317524	0.392841	FALSE	-0.323316	0.0711705	0.507509	0.573281	FALSE	-0.317945	-0.350252	0.676391	0.722789	FALSE	-0.4704	-1.08838	0.00851032	0.0217952	FALSE	0.192677	-0.415465	-0.247405	0.246341	-0.540128	-0.738781	-0.565351	-0.224059	-0.803475	-0.344295	-0.597657	-0.842034	0.236508	0.267062	FALSE	-
Me1_v2_0007760.1	-0.38446	-0.670858	0.32534	0.39996	FALSE	-0.0281765	-0.245367	0.677849	0.723687	FALSE	-0.11035	-1.00396	0.000120936	0.000749043	TRUE	0.338659	-0.515168	0.0455962	0.0839316	FALSE	0.255184	-0.142755	0.195384	0.166107	-0.129277	-0.170932	0.0850345	0.504766	-0.415675	-0.388122	-0.808571	-0.349062	0.00728786	0.0110319	FALSE	AT1G43850:SEU
Me1_v2_0007770.1	0.867291	0.0859383	0.438759	0.505943	FALSE	0.734994	0.704342	0.414267	0.487117	FALSE	0.72026	-2.66887	0.116756	0.175024	FALSE	2.52747	0.148526	0.273598	0.35342	FALSE	-0.400293	-0.261613	-0.224895	-1.84372	0.466998	0.473381	0.495366	0.683756	-0.314354	0.442729	-2.89377	-1.69519	0.110971	0.13412	FALSE	-
Me1_v2_0007780.1	-1.01677	-3.96748	0.0992488	0.161956	FALSE	-0.571266	-2.4284	0.00227508	0.0088961	TRUE	-0.844482	-0.943645	0.148472	0.212506	FALSE	0.223107	-1.35486	0.0794023	0.131405	FALSE	0.209826	0.0731512	0.576682	0.336372	-0.806947	-0.498115	-0.2678	0.559479	-3.75766	-2.35525	-0.366963	-1.01849	0.00190833	0.00318806	TRUE	-
Me1_v2_0007790.1	1.13769	0.278416	0.00213273	0.00866663	TRUE	1.14054	0.25745	0.0407121	0.0787579	FALSE	1.31517	0.637213	0.000205585	0.00111865	TRUE	0.966176	0.713757	0.000200153	0.00116995	TRUE	0.0937341	0.112434	-0.14653	-0.311374	1.23143	1.25298	1.16864	0.654802	0.37215	0.369884	0.490683	0.402383	8.18159e-08	2.70071e-07	TRUE	-
Me1_v2_0007800.1	-0.699786	-0.400352	0.0439503	0.086271	FALSE	-0.553686	-0.233499	0.292586	0.369979	FALSE	-1.12626	-0.721906	0.0723987	0.119365	FALSE	-0.484941	-0.172811	0.341027	0.421269	FALSE	0.929675	0.921248	1.18249	0.756045	0.22989	0.367562	0.0562215	0.271104	0.529323	0.68775	0.46058	0.583234	0.0353114	0.0471407	FALSE	-
Me1_v2_0007810.1	-0.346747	-3.72957	0.11474	0.180988	FALSE	-3.12869	-4.95697	0.204545	0.278756	FALSE	-2.59885	-2.41976	0.605442	0.659245	FALSE	1.63051	2.67268	0.597144	0.658935	FALSE	-0.534333	-0.64506	-0.88165	-4.55733	-0.88108	-3.77375	-3.4805	-2.92682	-4.2639	-5.60203	-3.30141	-1.88464	0.36733	0.397992	FALSE	AT1G48090:-
Me1_v2_0007820.1	-1.04699	-0.717068	0.0516998	0.0977173	FALSE	-1.95371	-2.14004	0.000267572	0.00188827	TRUE	-2.27947	-3.58249	0.000448393	0.00202422	TRUE	-1.06289	-3.07564	4.62452e-05	0.000401465	TRUE	-0.313713	-0.312495	-0.101057	0.777487	-1.3607	-2.26621	-2.38053	-0.285403	-1.03078	-2.45254	-3.68355	-2.29815	8.20074e-13	6.53013e-12	TRUE	-
Me1_v2_0007840.1	-0.351428	-1.86837	0.00242626	0.0095376	TRUE	0.224406	-0.520149	0.0892833	0.145541	FALSE	-0.481041	-0.551562	0.0252891	0.0505123	FALSE	-0.0550759	-0.883585	0.0305884	0.0609207	FALSE	-0.0301157	-0.40728	-0.288516	-0.523529	-0.381544	-0.182874	-0.769557	-0.578605	-1.89849	-0.927429	-0.840078	-1.40711	1.652e-06	4.44261e-06	TRUE	-
Me1_v2_0007860.1	0.966864	0.538127	0.00843373	0.0243054	FALSE	1.63249	0.855079	0.000713191	0.0038014	TRUE	0.858059	0.142058	0.0429169	0.0778024	FALSE	0.481517	0.44374	0.43217	0.508777	FALSE	0.201665	-0.0376097	0.447891	-0.0436083	1.16853	1.59488	1.30595	0.437909	0.739793	0.817469	0.589949	0.400132	7.16276e-06	1.74956e-05	TRUE	-
Me1_v2_0007900.1	-1.0766	-1.67349	0.11156	0.177372	FALSE	-0.165997	-2.33356	0.0172497	0.0405229	FALSE	-0.844313	-1.44123	0.000446618	0.00201747	TRUE	0.130137	-1.22082	0.0447582	0.0826984	FALSE	0.188103	0.280767	0.404504	0.203963	-0.888492	0.114771	-0.439809	0.3341	-1.48538	-2.05279	-1.03672	-1.01686	0.000380032	0.000713005	TRUE	-
Me1_v2_0007910.1	-0.361449	-2.32308	0.147584	0.218665	FALSE	-0.92256	-3.34081	0.0522047	0.0955924	FALSE	-0.492009	-3.68255	0.057514	0.0988905	FALSE	0.100711	-1.42476	0.405454	0.483637	FALSE	-0.136439	0.494542	0.412737	-0.401365	-0.497888	-0.428017	-0.0792723	-0.300654	-2.45952	-2.84627	-3.26982	-1.82612	0.0349501	0.0467044	FALSE	-
Me1_v2_0007950.1	-3.56652	-0.757899	0.074573	0.130124	FALSE	-0.142245	0.290446	0.409144	0.482482	FALSE	-0.890022	-2.52006	0.538409	0.600107	FALSE	0.872633	0.391015	0.186435	0.260891	FALSE	0.23586	0.287612	0.0933824	0.301347	-3.33066	0.145367	-0.796639	1.17398	-0.522039	0.578057	-2.42667	0.692363	0.0714819	0.0897503	FALSE	-
Me1_v2_0007980.1	1.30968	0.149333	0.112063	0.177982	FALSE	1.09476	0.625481	0.0127514	0.0322036	FALSE	1.05398	1.25928	0.00115363	0.00424277	TRUE	0.167552	0.931058	0.0831779	0.136255	FALSE	0.0192112	0.081409	-0.0171633	-0.093408	1.3289	1.17617	1.03682	0.0741439	0.168545	0.70689	1.24212	0.83765	0.000652012	0.0011762	TRUE	AT4G38790:-
Me1_v2_0007990.1	-1.05	-0.547092	0.124344	0.192476	FALSE	-1.36316	-0.498835	0.307236	0.384729	FALSE	-1.27383	-3.88482	0.0195781	0.0409078	FALSE	-2.32455	-5.17857	0.00207504	0.00709293	TRUE	-1.62494	-2.1735	-1.80511	-0.517894	-2.67494	-3.53666	-3.07894	-2.84244	-2.17203	-2.67234	-5.68993	-5.69647	5.61213e-07	1.62705e-06	TRUE	-
Me1_v2_0008020.1	-0.0107392	-1.57774	0.789203	0.816897	FALSE	0.0901049	-5.91694	0.00879658	0.0243673	FALSE	-0.79034	-5.12102	0.0110755	0.0257887	FALSE	1.76394	-2.62795	0.139567	0.206588	FALSE	-0.918072	1.2873	0.720558	-0.122616	-0.928811	1.37741	-0.0697821	1.64133	-2.49582	-4.62964	-4.40047	-2.75056	0.0227615	0.0315156	FALSE	AT3G12520:SULTR4;2
Me1_v2_0008050.1	-0.00602055	-0.978172	0.124988	0.193115	FALSE	0.248278	-0.950042	0.290638	0.367967	FALSE	-0.32917	-0.594307	0.530191	0.592993	FALSE	0.41747	0.29945	0.6613	0.714462	FALSE	0.826729	1.0784	0.467024	0.139266	0.820708	1.32668	0.137854	0.556736	-0.151443	0.128362	-0.127283	0.438716	0.134647	0.15988	FALSE	AT3G07050:NSN1
Me1_v2_0008080.1	-0.278609	-0.447175	0.137796	0.207687	FALSE	-0.956449	-1.12968	0.0144312	0.0353571	FALSE	-1.06603	-1.36761	0.00202525	0.00659478	TRUE	-0.712389	-0.763274	0.0116622	0.0281492	FALSE	0.122184	0.173639	0.26932	0.0931386	-0.156425	-0.782809	-0.796709	-0.61925	-0.32499	-0.956045	-1.09829	-0.670136	1.78974e-06	4.7845e-06	TRUE	AT1G79600:ABC1K3
Me1_v2_0008150.1	2.04286	0.014614	0.0308343	0.0655918	FALSE	1.88488	1.38631	0.00102129	0.00490797	TRUE	1.61216	1.12319	0.0122908	0.0281179	FALSE	-0.318885	-1.23951	0.200614	0.276357	FALSE	-0.0666465	0.0466497	-0.484818	-0.11314	1.97621	1.93153	1.12735	-0.432025	-0.0520326	1.43296	0.638368	-1.35265	2.44344e-06	6.39466e-06	TRUE	-
Me1_v2_0008170.1	-0.0985039	-1.45155	0.546847	0.604264	FALSE	0.708725	-1.36791	0.462055	0.532012	FALSE	0.913224	1.37418	0.00624815	0.0162986	FALSE	0.662349	0.412339	0.189239	0.26382	FALSE	0.644512	0.408725	0.485575	0.244234	0.546008	1.11745	1.3988	0.906583	-0.807033	-0.959187	1.85976	0.656573	0.387141	0.41745	FALSE	-
Me1_v2_0008180.1	-0.144746	-0.228246	0.503545	0.565147	FALSE	0.0336748	-0.03253	0.940631	0.94887	FALSE	-0.0342695	-0.292568	0.637858	0.687899	FALSE	0.00602788	0.0302125	0.991155	0.99276	FALSE	0.160114	0.0162688	0.0297391	0.138053	0.0153677	0.0499436	-0.00453035	0.14408	-0.0681317	-0.0162612	-0.262829	0.168265	0.915472	0.919805	FALSE	-
Me1_v2_0008190.1	0.0276109	-1.19193	0.105922	0.170204	FALSE	0.748398	-0.270306	0.179047	0.250925	FALSE	-0.353846	-0.307191	0.821358	0.848437	FALSE	0.218013	-0.871685	0.131203	0.196586	FALSE	-0.309951	-0.678671	-0.0593367	-0.248243	-0.28234	0.0697265	-0.413182	-0.0302305	-1.50188	-0.948978	-0.366528	-1.11993	0.152401	0.179124	FALSE	-
Me1_v2_0008200.1	4.58597	4.80081	0.0399509	0.080072	FALSE	4.02444	4.2472	0.00010619	0.00097627	TRUE	5.0229	5.76082	3.12822e-05	0.00027454	TRUE	4.24519	5.05027	2.99237e-05	0.000294222	TRUE	-0.961743	0.579076	-0.380837	-1.38741	3.62423	4.60352	4.64207	2.85778	3.83907	4.82628	5.37998	3.66287	6.00813e-09	2.39915e-08	TRUE	AT4G19030:NIP1;1, ATNLM1, AT-NLM1, NLM1
Me1_v2_0008210.1	-1.48608	-1.12027	0.108626	0.173521	FALSE	-0.373629	-1.37892	0.00882577	0.0244325	FALSE	-0.428294	-2.62471	0.17976	0.247727	FALSE	-0.127995	-0.66782	0.38992	0.4688	FALSE	-0.188072	-0.346541	-0.731882	-0.473169	-1.67415	-0.72017	-1.16018	-0.601164	-1.30834	-1.72546	-3.35659	-1.14099	0.0180904	0.025554	FALSE	-
Me1_v2_0008250.1	-1.86826	-0.285818	0.482463	0.546101	FALSE	0.439819	-4.41739	0.0559074	0.100795	FALSE	0.367372	1.10822	0.0431669	0.0781443	FALSE	0.47285	-0.793685	0.716615	0.763266	FALSE	0.625576	0.222984	0.227413	-0.7814	-1.24269	0.662803	0.594785	-0.30855	0.339757	-4.19441	1.33564	-1.57509	0.0795645	0.0989233	FALSE	AT3G55940:PLC7
Me1_v2_0008270.1	-1.04568	-3.11974	0.185759	0.26026	FALSE	-0.160388	-0.108614	0.947561	0.954527	FALSE	-0.847455	-2.34454	0.224195	0.296156	FALSE	-0.730426	-0.687324	0.562429	0.628206	FALSE	-0.186136	-0.310001	0.0238689	-0.273864	-1.23182	-0.470388	-0.823586	-1.00429	-3.30588	-0.418615	-2.32068	-0.961188	0.132406	0.157504	FALSE	-
Me1_v2_0008280.1	-0.227014	-1.37822	0.0583254	0.10739	FALSE	0.0239804	-0.198662	0.602634	0.658007	FALSE	-0.352718	-0.295954	0.514406	0.578597	FALSE	-0.0953464	-1.09339	0.133638	0.199256	FALSE	0.606945	0.515268	0.19951	0.537161	0.37993	0.539249	-0.153208	0.441814	-0.771277	0.316606	-0.0964441	-0.556233	0.0594502	0.0758981	FALSE	-
Me1_v2_0008290.1	0.767107	-0.304869	0.00887684	0.0252586	FALSE	0.511742	0.914995	0.116665	0.17991	FALSE	0.655636	0.741161	0.261907	0.336029	FALSE	0.445768	0.726814	0.409355	0.487323	FALSE	0.90794	0.515216	0.33108	-0.0830571	1.67505	1.02696	0.986716	0.362711	0.603072	1.43021	1.07224	0.643757	0.00785977	0.0118356	FALSE	AT1G16010:MGT2, AtMRS2-1, MRS2-1, AtMGT2
Me1_v2_0008320.1	0.571297	-2.62763	0.115367	0.181791	FALSE	-0.65434	-0.906527	0.116225	0.179419	FALSE	0.626429	-0.41048	0.411494	0.482858	FALSE	-0.518038	-0.105285	0.32951	0.409893	FALSE	-0.770693	-0.130152	-1.08301	0.263087	-0.199396	-0.784492	-0.456576	-0.25495	-3.39832	-1.03668	-1.49349	0.157802	0.00990633	0.0146865	FALSE	-
Me1_v2_0008350.1	-2.84938	-4.42607	0.0937414	0.155275	FALSE	-1.16961	-4.02507	0.0183988	0.0425954	FALSE	-2.6091	-2.49508	0.297131	0.372119	FALSE	-0.223668	-2.37143	0.000441173	0.00213258	TRUE	0.452617	0.757297	0.466623	0.212128	-2.39677	-0.412311	-2.14248	-0.0115402	-3.97345	-3.26778	-2.02846	-2.1593	0.00976748	0.0144966	FALSE	-
Me1_v2_0008390.1	-0.284976	-0.664865	0.128149	0.196694	FALSE	-0.323033	-0.356153	0.0554083	0.100121	FALSE	-0.263876	-1.19585	0.00598103	0.0157479	FALSE	0.220068	-0.279917	0.0884127	0.142863	FALSE	-0.122506	0.0264141	0.0937755	0.010431	-0.407482	-0.296619	-0.1701	0.230499	-0.78737	-0.329739	-1.10208	-0.269486	6.57714e-05	0.000139064	TRUE	-
Me1_v2_0008440.1	-0.609386	0.0243453	0.347967	0.421449	FALSE	-1.73512	-1.22572	0.00385794	0.0131437	FALSE	-2.31082	-2.13335	2.11352e-05	0.00020374	TRUE	-1.32385	-3.21168	0.00349356	0.0106805	FALSE	-0.389144	-0.357656	-0.186672	0.136819	-0.99853	-2.09277	-2.49749	-1.18703	-0.364799	-1.58337	-2.32003	-3.07486	5.24095e-09	2.11622e-08	TRUE	-
Me1_v2_0008460.1	-0.982789	2.17865	0.509843	0.570884	FALSE	-0.0360709	-3.71671	0.158031	0.227828	FALSE	0.244229	1.96575	0.750292	0.787082	FALSE	-2.3195	-0.665309	0.720367	0.766459	FALSE	0.974231	5.14272	0.858113	2.72583	-0.00855836	5.10665	1.10234	0.406335	3.15288	1.42602	2.82386	2.06052	0.591359	0.613342	FALSE	-
Me1_v2_0008480.1	1.48952	2.17002	0.423075	0.492023	FALSE	0.141993	-2.22256	0.347422	0.423897	FALSE	0.940478	-0.72337	0.0666462	0.111658	FALSE	-0.0656462	-3.66393	0.11165	0.172692	FALSE	-1.18118	0.894772	0.123	0.311028	0.308337	1.03676	1.06348	0.245382	0.988833	-1.32779	-0.60037	-3.3529	0.158022	0.185067	FALSE	-
Me1_v2_0008490.1	-1.66129	-0.835311	0.48701	0.550183	FALSE	0.881004	-1.97634	0.15098	0.220111	FALSE	-0.548079	-1.69819	0.00749733	0.0188072	FALSE	-0.279409	1.053	0.169591	0.241997	FALSE	0.0677883	-0.0967567	0.687678	-0.513898	-1.5935	0.784247	0.139599	-0.793308	-0.767522	-2.07309	-1.01051	0.539106	0.152692	0.179437	FALSE	-
Me1_v2_0008540.1	-1.19238	-3.57568	0.0346636	0.0718389	FALSE	-1.05518	-1.13237	0.0719202	0.12291	FALSE	-1.02489	-2.78456	0.141053	0.204058	FALSE	-0.271406	-1.13537	0.0081596	0.0210765	FALSE	0.546063	0.095452	0.671866	0.381742	-0.646313	-0.959723	-0.353021	0.110336	-3.02962	-1.03692	-2.11269	-0.753629	0.00541401	0.00837157	TRUE	-
Me1_v2_0008570.1	-0.486415	-0.80893	0.212385	0.288334	FALSE	-0.788399	-2.02909	0.0387933	0.0758729	FALSE	-1.03329	-0.961287	0.0133001	0.0300115	FALSE	-0.31407	-1.15911	0.000212995	0.00122681	TRUE	-0.182229	0.324702	0.144551	0.510635	-0.668644	-0.463697	-0.888739	0.196565	-0.991159	-1.70439	-0.816736	-0.648476	0.000118988	0.000241512	TRUE	AT5G19360:CPK34, AtCPK34
Me1_v2_0008580.1	-0.264732	-0.685982	0.0288433	0.0622431	FALSE	-0.543147	-0.709165	0.00667687	0.0198545	FALSE	-0.45222	-1.0494	0.00229122	0.0072909	TRUE	-0.164938	-0.624096	0.0251836	0.052217	FALSE	0.0675567	-0.14186	0.0790836	0.268088	-0.197176	-0.685007	-0.373137	0.10315	-0.618426	-0.851026	-0.97032	-0.356008	4.77242e-07	1.40124e-06	TRUE	AT5G10720:HK5, CKI2, AHK5
Me1_v2_0008590.1	-0.763329	-3.20107	0.233589	0.310386	FALSE	0.867179	-0.430871	0.0810593	0.135053	FALSE	0.695857	-0.689544	0.624813	0.67629	FALSE	0.798388	-1.56141	0.163379	0.234633	FALSE	-0.37413	0.100754	-0.384315	-0.772814	-1.13746	0.967932	0.311541	0.0255741	-3.5752	-0.330117	-1.07386	-2.33422	0.0967233	0.118414	FALSE	-
Me1_v2_0008600.1	0.131796	-2.16972	0.226117	0.302593	FALSE	-0.280479	-0.764486	0.213617	0.288469	FALSE	0.0736278	-1.28014	0.00045015	0.00202919	TRUE	-0.210043	-0.944764	0.0706993	0.119771	FALSE	-0.039225	0.494504	0.414397	0.34042	0.0925708	0.214026	0.488025	0.130377	-2.20894	-0.269982	-0.865745	-0.604343	0.0425434	0.055991	FALSE	-
Me1_v2_0008610.1	-0.636113	-1.06352	0.0357469	0.0734613	FALSE	-0.59982	-0.668751	0.285151	0.362099	FALSE	-0.678488	-1.11164	0.0549566	0.0953341	FALSE	-0.225043	-1.0825	9.17551e-05	0.000654776	TRUE	0.181029	0.354443	0.455472	0.536276	-0.455084	-0.245377	-0.223016	0.311233	-0.882495	-0.314308	-0.656165	-0.54622	0.000905711	0.00159765	TRUE	AT4G19710:AK-HSDH II, AK-HSDH
Me1_v2_0008630.1	-4.53376	-3.90609	0.208747	0.284578	FALSE	-1.58533	-4.49394	0.157082	0.226823	FALSE	-3.7292	-3.82576	0.373648	0.447077	FALSE	0.103852	-6.27958	0.0064701	0.0174778	FALSE	-0.795494	-0.440119	-1.25501	-2.31842	-5.32925	-2.02545	-4.98421	-2.21457	-4.70158	-4.93406	-5.08077	-8.598	0.0181082	0.0255758	FALSE	-
Me1_v2_0008650.1	0.0658739	-3.65645	0.0185165	0.0443769	FALSE	-0.205226	-5.62919	0.00481525	0.0155118	FALSE	0.381712	-1.6588	0.384022	0.456813	FALSE	0.787081	0.633702	0.459787	0.534517	FALSE	0.797189	0.528481	-0.260084	-0.532702	0.863063	0.323255	0.121628	0.254378	-2.85926	-5.1007	-1.91889	0.100999	0.000632911	0.00114365	TRUE	AT5G14760:FIN4, AO
Me1_v2_0008690.1	0.173891	-0.205749	0.879542	0.896097	FALSE	0.273932	-0.381631	0.79036	0.822301	FALSE	0.0556655	0.26915	0.923492	0.935285	FALSE	-0.260428	-1.66889	0.574979	0.639124	FALSE	-0.788223	-0.669302	-1.39621	-0.52322	-0.614333	-0.395369	-1.34054	-0.783647	-0.993972	-1.05093	-1.12706	-2.19211	0.870757	0.877975	FALSE	AT4G04910:NSF
Me1_v2_0008700.1	-0.0402781	-0.313796	0.493449	0.555988	FALSE	0.147477	-0.292173	0.353855	0.429952	FALSE	0.121347	-0.075476	0.700247	0.743808	FALSE	-0.139205	-0.399587	0.3037	0.384123	FALSE	-0.2114	-0.197802	-0.275891	-0.247861	-0.251679	-0.0503255	-0.154543	-0.387067	-0.525197	-0.489975	-0.351367	-0.647448	0.397049	0.427134	FALSE	AT5G67480:BT4, ATBT4
Me1_v2_0008730.1	0.333681	0.530853	0.135859	0.205511	FALSE	0.869694	0.962957	0.0019363	0.00792192	TRUE	0.78524	0.918797	0.00133251	0.00475447	TRUE	0.375155	0.0131615	0.306626	0.386627	FALSE	0.0829691	-0.105258	-0.109578	-0.0239259	0.41665	0.764435	0.675663	0.351229	0.613822	0.857699	0.80922	-0.0107644	2.02853e-05	4.63778e-05	TRUE	AT3G21070:NADK1, ATNADK-1
Me1_v2_0008780.1	-0.356958	-2.45422	0.141319	0.211758	FALSE	1.34437	-0.601565	0.000419087	0.00259321	TRUE	0.439865	-0.699322	0.318378	0.3932	FALSE	-0.116268	-1.44147	0.0947083	0.151141	FALSE	0.289127	-0.031664	0.0434778	0.146073	-0.067831	1.31271	0.483343	0.0298052	-2.16509	-0.633229	-0.655844	-1.2954	0.0160663	0.0229	FALSE	-
Me1_v2_0008810.1	-0.0702405	-0.116695	0.7101	0.747199	FALSE	-0.142631	-0.207389	0.445074	0.516387	FALSE	-0.281618	-0.177422	0.385256	0.457904	FALSE	-0.255896	-0.0179737	0.448368	0.523801	FALSE	-0.141066	0.142195	0.310262	0.350686	-0.211307	-0.000435943	0.0286436	0.0947893	-0.257761	-0.065194	0.13284	0.332712	0.012584	0.0182824	FALSE	-
Me1_v2_0008870.1	-1.03866	-1.47504	0.87702	0.893864	FALSE	-2.3896	-0.985868	0.37622	0.451652	FALSE	0.907216	1.4633	0.54156	0.602968	FALSE	-0.185361	-1.64264	0.549965	0.61699	FALSE	-2.85508	-0.245261	-1.24859	-0.183247	-3.89375	-2.63486	-0.341379	-0.368608	-4.33012	-1.23113	0.214703	-1.82589	0.255763	0.286829	FALSE	AT1G71360:AtSUN4, SUN4
Me1_v2_0008900.1	0.11647	-1.25116	0.6006	0.652234	FALSE	0.52416	-0.202306	0.267947	0.345009	FALSE	0.26499	0.250526	0.811677	0.839959	FALSE	-0.106641	-1.79359	0.35677	0.436482	FALSE	-0.160947	-0.407957	-0.265426	-0.0134725	-0.0444772	0.116203	-0.000436364	-0.120114	-1.41211	-0.610263	-0.0149003	-1.80706	0.764876	0.777335	FALSE	-
Me1_v2_0008920.1	0.13059	-0.639575	0.259405	0.336794	FALSE	0.337667	-0.963234	0.0187244	0.0431192	FALSE	0.258026	-0.367625	0.409785	0.481163	FALSE	-0.216184	-0.673416	0.10293	0.161653	FALSE	0.0689856	0.162528	-0.0388152	0.0219907	0.199576	0.500195	0.219211	-0.194193	-0.570589	-0.800707	-0.40644	-0.651426	0.0616617	0.0784163	FALSE	-
Me1_v2_0008930.1	0.597535	0.601858	0.240026	0.316646	FALSE	-0.524069	-0.0336139	0.416175	0.488909	FALSE	0.704629	1.41869	0.0261656	0.0519069	FALSE	0.184922	0.193765	0.948699	0.958035	FALSE	-0.441015	0.0525181	-0.822246	-0.282759	0.15652	-0.471551	-0.117617	-0.0978369	0.160843	0.0189042	0.596444	-0.0889942	0.40976	0.439259	FALSE	-
Me1_v2_0008940.1	0.785101	-1.29158	0.290918	0.367269	FALSE	0.314438	-1.51636	0.428226	0.500568	FALSE	-1.7337	-1.32265	0.6412	0.69109	FALSE	0.648962	-0.963078	0.543047	0.610779	FALSE	-0.269265	-0.00894475	0.741376	-0.1664	0.515836	0.305494	-0.992328	0.482563	-1.56085	-1.52531	-0.581277	-1.12948	0.867731	0.87525	FALSE	-
Me1_v2_0008990.1	0.205984	-2.14953	0.158483	0.23063	FALSE	0.13078	-2.19395	0.238283	0.314481	FALSE	1.10053	0.779661	0.154369	0.219063	FALSE	0.394718	0.0899047	0.618259	0.67698	FALSE	-0.193172	-0.159437	-0.94324	-0.62994	0.0128116	-0.0286561	0.157292	-0.235222	-2.34271	-2.35339	-0.163579	-0.540036	0.151224	0.177885	FALSE	AT5G53770:TRL
Me1_v2_0009000.1	-0.626732	-0.223861	0.350854	0.424021	FALSE	-0.151642	-0.306327	0.637768	0.689216	FALSE	-0.686463	-0.795412	0.224504	0.296459	FALSE	-0.704651	-0.0810598	0.318211	0.398587	FALSE	0.0605056	0.0620082	-0.034156	-0.260758	-0.566226	-0.089634	-0.720619	-0.965409	-0.163355	-0.244319	-0.829569	-0.341817	0.228461	0.259001	FALSE	-
Me1_v2_0009010.1	-0.824133	-2.13715	0.315226	0.39069	FALSE	-1.84934	-0.692571	0.0373247	0.0737198	FALSE	0.56532	-2.77901	0.0995677	0.154004	FALSE	0.428145	-1.25098	0.440601	0.516372	FALSE	0.455105	0.384236	-0.644869	-0.575906	-0.369027	-1.4651	-0.0795486	-0.147761	-1.68204	-0.308335	-3.42388	-1.82689	0.122196	0.146501	FALSE	-
Me1_v2_0009020.1	-0.0317933	0.0363689	0.990037	0.991778	FALSE	-0.0200942	-0.654308	0.210044	0.284621	FALSE	-0.432438	-0.493242	0.468622	0.53635	FALSE	-0.582049	-0.798501	0.0652287	0.11237	FALSE	0.323436	0.2703	0.346143	0.606072	0.291642	0.250206	-0.086295	0.0240234	0.359804	-0.384008	-0.147099	-0.192429	0.488551	0.515679	FALSE	-
Me1_v2_0009040.1	-0.421793	-0.771739	0.0925141	0.153677	FALSE	-0.340141	-0.987856	0.013409	0.0334572	FALSE	-0.240481	-0.939016	0.00504528	0.0137093	FALSE	-0.019593	-0.900358	0.014993	0.0344673	FALSE	-0.0923524	-0.198422	-0.0770311	-0.0213599	-0.514145	-0.538563	-0.317512	-0.0409529	-0.864091	-1.18628	-1.01605	-0.921718	9.9298e-05	0.00020413	TRUE	AT4G37470:KAI2
Me1_v2_0009070.1	0.131757	-0.533912	0.379315	0.450868	FALSE	0.470506	-0.118466	0.53695	0.599407	FALSE	0.270382	-0.128966	0.434145	0.50368	FALSE	0.066726	-1.14657	0.0759979	0.126971	FALSE	0.787117	0.276508	0.715595	0.716497	0.918874	0.747014	0.985978	0.783223	0.253205	0.158042	0.586629	-0.430073	0.129008	0.153943	FALSE	-
Me1_v2_0009080.1	-0.722871	-1.46686	0.0620526	0.112787	FALSE	-0.513796	-0.579143	0.15659	0.226309	FALSE	-0.773503	-1.81187	0.0059118	0.0156044	FALSE	-0.418402	-1.18704	0.00175923	0.00622777	TRUE	-0.0830752	0.0538465	0.447665	0.39416	-0.805946	-0.45995	-0.325839	-0.0242424	-1.54994	-0.525296	-1.3642	-0.792875	3.14474e-05	6.99977e-05	TRUE	-
Me1_v2_0009090.1	1.86594	1.13656	1.05647e-05	0.000182115	TRUE	1.66089	1.51514	0.000926499	0.00458002	TRUE	1.5739	1.53795	3.64904e-05	0.000307174	TRUE	0.623204	0.550487	0.0477217	0.0871128	FALSE	-0.191432	-0.160009	-0.195654	-0.1322	1.67451	1.50088	1.37825	0.491005	0.945132	1.35513	1.34229	0.418288	3.96867e-13	3.34661e-12	TRUE	AT4G02500:XXT2, XT2, TXT2, ATXT2, AtXXT2
Me1_v2_0009100.1	1.34708	0.650452	0.389026	0.460162	FALSE	1.80693	1.03378	0.0534323	0.0974118	FALSE	2.02423	0.666812	0.339525	0.414074	FALSE	1.80344	1.33543	0.362619	0.442164	FALSE	-0.115905	-0.229348	-1.31839	-1.81224	1.23117	1.57758	0.705838	-0.00879663	0.534547	0.804432	-0.651581	-0.476807	0.104602	0.127011	FALSE	-
Me1_v2_0009110.1	0.0245958	-0.659068	0.291352	0.367686	FALSE	0.289695	-0.293347	0.543591	0.605229	FALSE	0.280599	-1.71903	0.317803	0.392647	FALSE	0.288926	-1.65647	0.284623	0.364788	FALSE	0.142623	-0.22079	0.0456118	-0.00624966	0.167219	0.0689047	0.32621	0.282676	-0.516445	-0.514137	-1.67341	-1.66272	0.48108	0.508588	FALSE	-
Me1_v2_0009130.1	-0.524919	-2.98224	0.213777	0.289724	FALSE	0.00413413	-0.845182	0.288477	0.365744	FALSE	0.553682	-0.641584	0.304745	0.379612	FALSE	-0.184583	-0.659894	0.170974	0.243569	FALSE	0.664046	0.49552	0.399875	0.706983	0.139127	0.499654	0.953558	0.5224	-2.31819	-0.349662	-0.241709	0.0470889	0.153018	0.179761	FALSE	AT5G51200:EMB3142, EDS4
Me1_v2_0009140.1	1.11479	-0.587933	0.503942	0.565435	FALSE	1.48223	-2.07452	0.0725582	0.123766	FALSE	1.30533	-0.338966	0.0469211	0.0836894	FALSE	1.70635	-0.829714	0.204212	0.28019	FALSE	-0.807666	-0.404134	-0.2387	-1.20118	0.307121	1.07809	1.06663	0.505173	-1.3956	-2.47866	-0.577667	-2.0309	0.102371	0.124644	FALSE	-
Me1_v2_0009160.1	0.398733	-0.399732	0.0159693	0.039605	FALSE	0.183438	-1.12094	0.00162895	0.00696179	TRUE	-0.146276	0.437799	0.00109297	0.0040583	TRUE	0.267119	0.42229	0.270286	0.349936	FALSE	-0.0849981	0.182301	-0.0191985	-0.358164	0.313735	0.365739	-0.165474	-0.0910456	-0.48473	-0.93864	0.4186	0.0641257	4.72276e-05	0.00010213	TRUE	-
Me1_v2_0009170.1	0.109157	-0.807033	0.217778	0.294033	FALSE	0.227964	-1.04965	0.0114538	0.0297381	FALSE	0.657311	-0.0267068	0.539952	0.601518	FALSE	0.284101	0.0284292	0.660532	0.713774	FALSE	0.116299	0.28486	-0.545627	-0.222957	0.225456	0.512824	0.111684	0.0611444	-0.690734	-0.764795	-0.572334	-0.194528	0.220546	0.25079	FALSE	-
Me1_v2_0009180.1	-0.685592	-0.603633	0.297973	0.373952	FALSE	-0.247643	0.33943	0.247393	0.324408	FALSE	-0.550513	0.263066	0.325518	0.40067	FALSE	0.426871	-0.190671	0.485994	0.558566	FALSE	0.339754	-0.0239105	0.105783	-0.127639	-0.345838	-0.271553	-0.44473	0.299232	-0.263879	0.31552	0.368849	-0.31831	0.627198	0.647226	FALSE	AT3G10110:MEE67
Me1_v2_0009190.1	-0.0279216	0.281406	0.713209	0.749928	FALSE	0.134505	-0.216638	0.361313	0.437003	FALSE	-0.219094	-0.109742	0.901986	0.916979	FALSE	0.88531	-0.103374	0.0551265	0.0981453	FALSE	-0.452942	-0.317382	-0.113804	-0.273546	-0.480864	-0.182878	-0.332898	0.611765	-0.171536	-0.53402	-0.223547	-0.37692	0.339812	0.370903	FALSE	-
Me1_v2_0009220.1	4.24967	3.84812	0.0160187	0.0396956	FALSE	3.59356	3.45723	0.0757189	0.128107	FALSE	5.38366	4.64618	0.0101413	0.0239887	FALSE	2.77789	-0.577236	0.348238	0.428172	FALSE	-1.45576	-1.05292	-2.95655	-1.16707	2.79391	2.54064	2.42711	1.61082	2.39235	2.40431	1.68963	-1.74431	0.00497763	0.00774205	TRUE	-
Me1_v2_0009230.1	1.50558	0.992037	6.80627e-05	0.00071169	TRUE	2.06053	1.1662	0.000308618	0.00208158	TRUE	1.61141	0.864323	0.0760981	0.124225	FALSE	1.93544	1.11906	0.0519042	0.0934534	FALSE	0.413449	-0.152096	-0.0581504	-0.5865	1.91903	1.90844	1.55326	1.34894	1.40549	1.0141	0.806173	0.532558	1.03427e-05	2.46565e-05	TRUE	-
Me1_v2_0009240.1	-0.965021	-0.161269	0.317171	0.392472	FALSE	-1.59814	-1.30096	0.0413664	0.0797173	FALSE	-2.18883	-1.96049	7.09873e-05	0.00049982	TRUE	-0.938444	-3.82316	0.0984585	0.155816	FALSE	-0.210791	-0.155444	0.117009	-0.0819676	-1.17581	-1.75358	-2.07182	-1.02041	-0.37206	-1.4564	-1.84348	-3.90513	0.00283959	0.0046042	TRUE	-
Me1_v2_0009250.1	0.594812	0.723461	0.0331175	0.0693785	FALSE	0.685633	0.128643	0.0146481	0.0357388	FALSE	0.17499	0.120373	0.947605	0.955845	FALSE	0.703507	0.925998	0.424183	0.501242	FALSE	-0.107044	0.00833251	-0.763873	-1.19292	0.487767	0.693966	-0.588883	-0.489415	0.616417	0.136975	-0.6435	-0.266923	0.00337327	0.00539679	TRUE	AT5G07470:PMSR3, ATMSRA3
Me1_v2_0009270.1	-0.379253	-0.384831	0.703448	0.741497	FALSE	0.146266	-0.890892	0.349746	0.426028	FALSE	-0.303091	-1.95633	0.363103	0.437214	FALSE	-0.400569	-0.845242	0.346995	0.427154	FALSE	0.149628	0.140814	0.040352	0.117669	-0.229625	0.28708	-0.262739	-0.282901	-0.235203	-0.750078	-1.91598	-0.727573	0.506798	0.533069	FALSE	AT1G08940:-
Me1_v2_0009290.1	-0.731176	-1.49377	0.517107	0.577256	FALSE	-2.43644	-4.33946	0.143161	0.211748	FALSE	-0.927085	-1.00529	0.180795	0.248802	FALSE	-0.359623	-2.32757	0.184073	0.258336	FALSE	0.089916	0.82331	0.269908	0.421057	-0.64126	-1.61313	-0.657178	0.0614338	-1.40385	-3.51615	-0.735386	-1.90651	0.132163	0.157292	FALSE	AT3G51820:G4, CHLG, ATG4, PDE325
Me1_v2_0009310.1	-0.106936	-0.387624	0.334664	0.408698	FALSE	0.211007	-0.427589	0.494374	0.561078	FALSE	0.308048	-0.283162	0.351776	0.426444	FALSE	0.291544	0.212531	0.597021	0.658856	FALSE	0.489933	0.479461	0.345907	0.000862553	0.382997	0.690468	0.653955	0.292406	0.102309	0.0518716	0.0627443	0.213394	0.558019	0.582193	FALSE	AT4G39520:Drg1-1
Me1_v2_0009320.1	0.00848917	-1.81285	0.775187	0.804581	FALSE	-1.80628	-6.00731	0.0579667	0.103654	FALSE	-1.24902	-7.3984	7.49103e-05	0.000520168	TRUE	1.2479	-1.59046	0.521082	0.590894	FALSE	1.29893	2.09497	2.50898	0.992973	1.30742	0.288691	1.25996	2.24087	-0.513922	-3.91234	-4.88942	-0.597491	0.0565202	0.072521	FALSE	-
Me1_v2_0009330.1	-1.4751	-2.70211	0.373007	0.444736	FALSE	-0.36749	-2.80104	0.153765	0.223224	FALSE	-0.0626041	-4.5294	0.0151558	0.033299	FALSE	0.516009	0.0586418	0.298254	0.378672	FALSE	-0.0865906	0.284371	0.334099	-0.299085	-1.56169	-0.083119	0.271495	0.216924	-2.7887	-2.51667	-4.1953	-0.240444	0.015009	0.0214977	FALSE	-
Me1_v2_0009340.1	0.203177	-3.24788	0.0766981	0.132975	FALSE	0.543562	-0.428775	0.50291	0.569066	FALSE	-0.152293	-0.523843	0.698628	0.742271	FALSE	-0.00546224	-1.03721	0.725627	0.770994	FALSE	-0.218313	-0.424376	-0.776395	-1.45706	-0.015136	0.119186	-0.928688	-1.46252	-3.46619	-0.853151	-1.30024	-2.49427	0.0961112	0.117745	FALSE	-
Me1_v2_0009350.1	3.14916	-2.67812	0.0666126	0.119281	FALSE	1.67034	-5.82123	0.000427808	0.00263064	TRUE	0.369289	-4.57205	0.0303332	0.058436	FALSE	1.48686	0.0183071	0.695384	0.744156	FALSE	-2.50868	-1.30701	-0.92854	-2.13209	0.640476	0.363331	-0.559252	-0.645226	-5.1868	-7.12824	-5.50059	-2.11378	0.000933288	0.00164268	TRUE	-
Me1_v2_0009370.1	-1.18643	-1.80052	0.0675069	0.120375	FALSE	-0.00492238	-0.748283	0.023143	0.0509551	FALSE	-0.295375	-1.64647	0.178794	0.246564	FALSE	-0.422721	-2.36859	0.269801	0.349408	FALSE	0.107362	-0.146984	-0.189078	-0.390226	-1.07907	-0.151907	-0.484453	-0.812947	-1.69316	-0.895267	-1.83555	-2.75881	0.0806972	0.100217	FALSE	AT1G05460:SDE3
Me1_v2_0009410.1	0.14216	-0.398224	0.111563	0.177372	FALSE	0.283793	-0.0279125	0.646754	0.696902	FALSE	-0.0564012	-0.0369138	0.971407	0.976685	FALSE	0.724493	0.251646	0.266859	0.34637	FALSE	0.0228926	-0.257929	-0.0186575	-0.302298	0.165053	0.025864	-0.0750587	0.422195	-0.375332	-0.285841	-0.0555713	-0.0506527	0.559569	0.583529	FALSE	-
Me1_v2_0009420.1	0.46515	-1.93811	0.66004	0.705148	FALSE	-1.74167	-0.781032	0.810009	0.838874	FALSE	3.04051	0.366626	0.56491	0.623419	FALSE	1.40941	-2.46481	0.355955	0.435657	FALSE	-0.277967	-0.610097	-4.38603	-3.96364	0.187182	-2.35177	-1.34552	-2.55423	-2.21608	-1.39113	-4.0194	-6.42846	0.378531	0.409165	FALSE	-
Me1_v2_0009430.1	0.581662	-0.682464	0.0140905	0.0358995	FALSE	1.28156	-0.402611	0.0479735	0.0895949	FALSE	0.586872	-0.523403	0.0159746	0.0346662	FALSE	0.0628845	-0.163856	0.847419	0.874647	FALSE	0.00133023	-0.33299	-0.10714	-0.363686	0.582992	0.948567	0.479732	-0.300802	-0.681134	-0.735601	-0.630543	-0.527543	0.00340959	0.00545045	TRUE	-
Me1_v2_0009440.1	0.185877	-1.49263	0.0525147	0.098938	FALSE	0.572051	-0.407787	0.178561	0.250374	FALSE	0.938798	0.0678448	0.0400296	0.0733606	FALSE	0.44496	-0.37571	0.318413	0.398771	FALSE	0.392282	0.378252	-0.0909333	-0.0459224	0.578159	0.950303	0.847864	0.399037	-1.10034	-0.0295351	-0.0230885	-0.421632	0.0234887	0.0324561	FALSE	-
Me1_v2_0009450.1	-7.24268	-3.61635	0.0284187	0.0615596	FALSE	1.65273	1.84207	0.781609	0.814736	FALSE	-4.93325	-4.65377	0.116235	0.174365	FALSE	1.49723	-1.15299	0.556286	0.622704	FALSE	1.94708	-1.94105	1.16439	-0.401861	-5.2956	-0.288324	-3.76887	1.09537	-1.66927	-0.0989783	-3.48938	-1.55485	0.174577	0.202614	FALSE	-
Me1_v2_0009470.1	0.104131	-3.28237	0.0582464	0.107263	FALSE	-1.56576	-0.521585	0.663684	0.711992	FALSE	-0.704322	-2.3842	0.322716	0.397899	FALSE	-0.314328	0.0527683	0.884405	0.905013	FALSE	-0.0263773	-0.461224	-0.493273	-0.997139	0.0777535	-2.02699	-1.1976	-1.31147	-3.30874	-0.982809	-2.87747	-0.944371	0.296328	0.327789	FALSE	-
Me1_v2_0009520.1	-0.874055	-2.49813	0.194031	0.269016	FALSE	-2.08696	-2.06913	0.484334	0.552086	FALSE	-0.109632	-1.73916	0.373067	0.446505	FALSE	-0.428526	-0.604491	0.612231	0.671798	FALSE	0.687762	0.75224	0.389671	0.666275	-0.186293	-1.33472	0.280039	0.237749	-1.81037	-1.31689	-1.34949	0.0617842	0.525244	0.550785	FALSE	-
Me1_v2_0009530.1	0.140698	-0.199347	0.402567	0.473152	FALSE	0.0610877	-0.0703437	0.962017	0.966661	FALSE	0.304544	0.471246	0.180482	0.248498	FALSE	0.371978	0.408287	0.217334	0.294627	FALSE	-0.0686508	-0.171544	-0.0944929	-0.210099	0.0720467	-0.110457	0.210051	0.161879	-0.267997	-0.241888	0.376753	0.198187	0.53544	0.560798	FALSE	-
Me1_v2_0009540.1	-0.0869042	-0.877206	0.0202946	0.0475798	FALSE	-0.0057343	-0.547822	0.0458302	0.0864223	FALSE	0.0803098	-0.387808	0.367369	0.441247	FALSE	-0.103022	-0.395844	0.341427	0.421714	FALSE	0.142888	0.0359355	0.192187	0.252206	0.0559838	0.0302012	0.272496	0.149185	-0.734318	-0.511887	-0.195621	-0.143638	0.0192226	0.0270235	FALSE	AT4G26620:-
Me1_v2_0009560.1	-0.216084	-1.04356	0.0321457	0.0676963	FALSE	-0.087725	-0.842279	0.0201476	0.0456914	FALSE	-0.0353903	-0.782976	0.205496	0.275852	FALSE	-0.330126	-0.545508	0.0241844	0.0505486	FALSE	0.103782	0.0117928	0.0337229	0.0967046	-0.112301	-0.0759322	-0.00166744	-0.233421	-0.939776	-0.830486	-0.749253	-0.448803	0.00962296	0.0142948	FALSE	-
Me1_v2_0009570.1	-0.573283	-1.08693	0.0400265	0.0801638	FALSE	-0.986435	-1.69827	0.00274899	0.0102292	FALSE	-1.26062	-1.97972	0.00150875	0.00523745	TRUE	-0.474146	-1.66956	0.000399288	0.00197826	TRUE	0.00565855	0.0885295	0.277558	0.232856	-0.567624	-0.897905	-0.983058	-0.24129	-1.08127	-1.60975	-1.70217	-1.43671	3.09685e-08	1.09684e-07	TRUE	-
Me1_v2_0009580.1	-1.256	-0.778841	0.275033	0.351789	FALSE	-0.934449	-1.48048	0.0471532	0.0883678	FALSE	-1.95699	-3.20205	0.132287	0.193707	FALSE	-0.642849	-3.22971	0.0615916	0.107144	FALSE	-0.0702326	-0.23761	-0.523987	0.380158	-1.32623	-1.17206	-2.48098	-0.262691	-0.849074	-1.71809	-3.72603	-2.84955	0.00458324	0.00717511	TRUE	-
Me1_v2_0009610.1	0.630068	-2.15815	0.277303	0.35394	FALSE	0.0692636	0.443153	0.295593	0.373106	FALSE	0.127727	-0.079777	0.694185	0.738563	FALSE	-0.176485	-0.130546	0.826802	0.857702	FALSE	0.558889	0.0106616	0.31161	0.206129	1.18896	0.0799251	0.439337	0.0296437	-1.59926	0.453815	0.231833	0.0755827	0.461993	0.490107	FALSE	AT1G02205:CER22, CER1
Me1_v2_0009630.1	0.289126	1.20451	0.332963	0.407176	FALSE	0.395152	-1.18055	0.0453404	0.085713	FALSE	-0.586813	-3.83521	0.197266	0.267055	FALSE	0.311647	-2.7697	0.0362925	0.0699455	FALSE	-1.10618	0.414568	-1.26061	-1.1139	-0.81705	0.80972	-1.84742	-0.802254	0.0983327	-0.765986	-5.09582	-3.8836	0.000986424	0.00172876	TRUE	-
Me1_v2_0009650.1	1.61559	0.257485	0.107839	0.17263	FALSE	2.00282	-0.567948	0.248323	0.325352	FALSE	1.74727	0.719263	0.00487269	0.0133323	FALSE	0.399063	-2.39595	0.0996169	0.157236	FALSE	0.28248	-0.464859	0.00242384	0.735996	1.89807	1.53796	1.74969	1.13506	0.539966	-1.03281	0.721687	-1.65996	0.0366692	0.0487939	FALSE	-
Me1_v2_0009660.1	-0.209573	-2.50637	0.122874	0.190788	FALSE	-0.0849049	-0.787324	0.340969	0.417387	FALSE	-1.0865	-1.88641	0.0231648	0.0470049	FALSE	-0.0117925	-0.654558	0.384252	0.463215	FALSE	-0.0105033	-0.0602165	0.103517	-0.692298	-0.220076	-0.145121	-0.982983	-0.704091	-2.51687	-0.84754	-1.78289	-1.34686	0.024591	0.0338495	FALSE	-
Me1_v2_0009670.1	0.390039	0.226632	0.530063	0.589107	FALSE	0.731357	0.292326	0.14932	0.218485	FALSE	0.500504	0.485181	0.0578984	0.0994116	FALSE	0.349273	0.501133	0.156479	0.226557	FALSE	-0.242148	-0.313274	0.0383122	-0.222168	0.147891	0.418083	0.538816	0.127105	-0.0155152	-0.020948	0.523493	0.278965	0.0544832	0.0701609	FALSE	AT1G17270:-
Me1_v2_0009710.1	-0.35403	-2.55591	0.00935971	0.0262844	FALSE	0.0442955	-1.3786	0.00622442	0.0188119	FALSE	-0.192987	-1.06903	0.0243803	0.0489982	FALSE	-0.402025	-1.38599	0.0297121	0.0595426	FALSE	0.203907	0.356173	0.0743857	0.0284333	-0.150123	0.400469	-0.118601	-0.373591	-2.352	-1.02243	-0.994643	-1.35756	8.94302e-06	2.15139e-05	TRUE	-
Me1_v2_0009720.1	-2.89803	-5.07392	0.133281	0.202574	FALSE	-2.09545	-1.06479	0.514536	0.579586	FALSE	1.8633	-4.19483	0.058072	0.0996451	FALSE	-0.160355	-0.413554	0.830777	0.861207	FALSE	0.570463	0.149991	-1.92535	0.363035	-2.32757	-1.94546	-0.0620508	0.20268	-4.50346	-0.914802	-6.12018	-0.0505194	0.00964156	0.0143195	FALSE	-
Me1_v2_0009730.1	0.738926	-1.11178	0.444825	0.511711	FALSE	0.959918	1.22157	0.229079	0.304728	FALSE	0.16201	1.02942	0.40489	0.476583	FALSE	0.323558	2.11695	0.0137421	0.0321342	FALSE	-0.502673	-0.911962	-0.66536	-0.258936	0.236253	0.0479554	-0.50335	0.0646221	-1.61445	0.309604	0.36406	1.85801	0.132179	0.157303	FALSE	-
Me1_v2_0009750.1	-0.300177	0.268124	0.406866	0.476906	FALSE	0.00724672	-0.0417575	0.995613	0.996073	FALSE	-0.492439	0.448456	0.074274	0.121872	FALSE	-0.52569	-0.081521	0.525047	0.594674	FALSE	0.185614	-0.359904	-0.300553	-0.363119	-0.114563	-0.352657	-0.792993	-0.88881	0.453738	-0.401662	0.147903	-0.44464	0.168844	0.196519	FALSE	-
Me1_v2_0009760.1	1.51077	-0.403139	0.71158	0.748502	FALSE	0.978677	0.113474	0.140327	0.208397	FALSE	-0.703621	-0.2618	0.688499	0.733742	FALSE	3.06456	0.445319	0.315129	0.395574	FALSE	-0.700895	0.609193	0.806248	-2.2269	0.809879	1.58787	0.102627	0.837659	-1.10403	0.722667	0.544448	-1.78158	0.474925	0.502694	FALSE	-
Me1_v2_0009790.1	-0.156472	-0.385478	0.366032	0.438278	FALSE	-0.568624	-0.561982	0.281884	0.358751	FALSE	-0.251964	-0.811534	0.104215	0.159946	FALSE	0.00312441	-0.175909	0.69171	0.741295	FALSE	-0.0253934	-0.084685	0.105026	0.116804	-0.181865	-0.653309	-0.146938	0.119929	-0.410871	-0.646667	-0.706508	-0.0591047	0.0734821	0.0920216	FALSE	AT5G19850:-
Me1_v2_0009800.1	-0.847851	-1.13779	0.854367	0.874077	FALSE	-1.78552	1.00747	0.490263	0.557231	FALSE	1.9179	1.63674	0.0173309	0.0370892	FALSE	0.0370485	-3.93574	0.0736163	0.123747	FALSE	-0.332344	-0.493569	-0.400084	0.834899	-1.18019	-2.27908	1.51781	0.871947	-1.47014	0.513901	1.23666	-3.10084	0.266691	0.297835	FALSE	-
Me1_v2_0009850.1	-1.18642	-1.94528	0.415044	0.484714	FALSE	0.0180374	-0.324345	0.869902	0.88866	FALSE	0.282024	0.174908	0.861552	0.883221	FALSE	1.09227	0.64	0.166674	0.238478	FALSE	0.549549	0.411135	0.190316	-0.846889	-0.636869	0.429173	0.47234	0.245381	-1.39574	0.0867904	0.365223	-0.206889	0.480965	0.508516	FALSE	-
Me1_v2_0009870.1	-0.911139	-3.78136	0.170501	0.243616	FALSE	-0.423065	-4.71177	0.080815	0.13475	FALSE	0.33792	-2.32202	0.213958	0.285035	FALSE	0.110591	-0.253209	0.626748	0.684043	FALSE	-0.110101	0.187458	-0.27389	0.0889327	-1.02124	-0.235608	0.0640295	0.199523	-3.89146	-4.52431	-2.59591	-0.164276	0.0291423	0.0395562	FALSE	-
Me1_v2_0009910.1	1.11283	-0.360444	0.00375314	0.0131829	FALSE	1.43558	-0.170308	0.0458701	0.0864723	FALSE	-0.275026	-0.209904	0.945464	0.954234	FALSE	0.52239	-0.740656	0.661667	0.714572	FALSE	0.539926	0.0445938	0.491412	-0.218348	1.65275	1.48017	0.216386	0.304043	0.179481	-0.125714	0.281508	-0.959004	0.295033	0.326637	FALSE	-
Me1_v2_0009930.1	-0.343685	-2.80493	0.0842711	0.143069	FALSE	-1.06096	-1.28596	0.0642792	0.112507	FALSE	-0.430947	-2.67256	0.115143	0.17305	FALSE	-0.142185	-1.46441	0.013025	0.03081	FALSE	0.133748	0.261521	-0.0014256	0.371564	-0.209936	-0.799434	-0.432373	0.229379	-2.67118	-1.02444	-2.67398	-1.09284	0.0110453	0.0162185	FALSE	-
Me1_v2_0009960.1	-1.46936	-2.61852	0.15157	0.222938	FALSE	-0.0257936	-4.05876	0.0286084	0.0600271	FALSE	1.81905	0.710566	0.391588	0.464206	FALSE	-0.185122	-1.23645	0.584047	0.64731	FALSE	1.21713	0.56341	-0.737649	0.390493	-0.252228	0.537616	1.0814	0.205371	-1.40139	-3.49535	-0.0270831	-0.845962	0.0908257	0.111756	FALSE	-
Me1_v2_0009970.1	-0.651493	-2.82126	0.0560889	0.104158	FALSE	0.956115	-0.306955	0.265481	0.342402	FALSE	-0.0236818	-2.46012	0.061802	0.104957	FALSE	0.392196	-1.15058	0.0388997	0.0739826	FALSE	0.351332	-0.596602	0.00561828	-0.105169	-0.300161	0.359513	-0.0180635	0.287027	-2.46993	-0.903557	-2.4545	-1.25575	0.00907422	0.0135438	FALSE	-
Me1_v2_0009990.1	0.460772	-0.972958	0.0531587	0.0998702	FALSE	0.218299	-3.07229	0.0304307	0.062946	FALSE	-0.0352612	-2.11233	0.00592204	0.0156287	FALSE	0.407749	-1.36691	0.415755	0.49345	FALSE	-0.51017	-0.303979	-0.341668	-0.805827	-0.0493977	-0.08568	-0.376929	-0.398078	-1.48313	-3.37627	-2.45399	-2.17274	0.0105139	0.015515	FALSE	-
Me1_v2_0010000.1	-4.62002	-4.41228	0.146943	0.217984	FALSE	0.627379	-6.37043	0.0207956	0.0468612	FALSE	-2.47785	-2.84927	0.542325	0.603648	FALSE	-0.677924	-2.10945	0.607373	0.66766	FALSE	3.14983	1.58369	1.20004	3.51743	-1.47019	2.21107	-1.2778	2.8395	-1.26245	-4.78673	-1.64923	1.40798	0.0653733	0.0826799	FALSE	AT1G69526:-
Me1_v2_0010020.1	0.49563	-1.78121	0.404423	0.474571	FALSE	0.0294878	0.60247	0.738176	0.776969	FALSE	1.86633	-1.40752	0.219547	0.291264	FALSE	1.52046	-0.325398	0.540084	0.608364	FALSE	0.573821	0.991636	0.33136	-0.276311	1.06945	1.02112	2.19769	1.24415	-1.20739	1.59411	-1.07616	-0.601709	0.539704	0.564881	FALSE	-
Me1_v2_0010030.1	-1.80105	-2.34287	0.285975	0.362424	FALSE	-1.66029	-3.32574	0.148434	0.217527	FALSE	-2.94302	-6.10294	0.0222735	0.045516	FALSE	1.25861	-0.89466	0.594481	0.656555	FALSE	0.347652	0.27087	0.178535	-1.5417	-1.45339	-1.38942	-2.76449	-0.283097	-1.99522	-3.05487	-5.92441	-2.43636	0.0258211	0.0353853	FALSE	-
Me1_v2_0010050.1	-0.856665	-0.440216	0.184796	0.259201	FALSE	-0.170236	-0.921777	0.39119	0.466031	FALSE	-1.03263	-3.47036	0.159536	0.225111	FALSE	0.215216	-2.17544	0.151618	0.220997	FALSE	0.154699	-0.589454	0.144857	-0.403374	-0.701966	-0.759689	-0.887772	-0.188159	-0.285517	-1.51123	-3.3255	-2.57881	0.0682141	0.0860238	FALSE	AT1G31830:AtPUT2, PQR2, PUT2
Me1_v2_0010060.1	-0.383044	-0.161238	0.648095	0.694372	FALSE	-0.467313	-0.870703	0.0170704	0.0402259	FALSE	-0.626732	-0.924813	0.150849	0.215112	FALSE	-0.22013	-0.323041	0.460734	0.535474	FALSE	0.478521	0.720845	0.673527	0.589302	0.0954772	0.253532	0.0467951	0.369172	0.317283	-0.149858	-0.251286	0.26626	0.181422	0.209895	FALSE	AT1G79560:EMB1047, FTSH12, EMB36, EMB156
Me1_v2_0010090.1	-0.996296	0.39956	0.0838638	0.142522	FALSE	-0.791954	-2.49638	0.261743	0.338511	FALSE	-0.985114	-0.37599	0.414663	0.485842	FALSE	-0.737276	0.714743	0.0139578	0.0325297	FALSE	0.164212	0.494553	0.682207	0.506909	-0.832084	-0.2974	-0.302907	-0.230366	0.563772	-2.00183	0.306217	1.22165	0.0767396	0.095763	FALSE	-
Me1_v2_0010120.1	-0.276271	-1.97859	0.373247	0.444974	FALSE	0.435143	-1.03486	0.360149	0.435863	FALSE	0.573094	0.148984	0.329465	0.404662	FALSE	0.142451	0.458957	0.498733	0.570391	FALSE	0.19988	-0.35484	-0.282382	-0.100984	-0.0763914	0.0803033	0.290712	0.0414677	-1.77871	-1.3897	-0.133398	0.357974	0.470064	0.497914	FALSE	-
Me1_v2_0010130.1	-0.0624209	0.272356	0.979713	0.982755	FALSE	0.855796	-4.28095	0.0261341	0.0560528	FALSE	4.22236	2.28991	0.220599	0.292354	FALSE	2.78495	0.881258	0.401139	0.47952	FALSE	-0.408051	0.176581	-2.95965	-1.47727	-0.470471	1.03238	1.26271	1.30769	-0.135695	-4.10437	-0.669736	-0.596008	0.251583	0.282595	FALSE	-
Me1_v2_0010140.1	-0.0284674	-2.50732	0.0773293	0.133833	FALSE	-0.0567951	-3.69919	0.066493	0.11568	FALSE	-0.171119	-3.1433	0.0807483	0.130216	FALSE	0.386967	-0.90792	0.204534	0.280507	FALSE	-0.161433	-0.0127982	-0.111265	-0.524072	-0.189901	-0.0695933	-0.282384	-0.137105	-2.66875	-3.71199	-3.25457	-1.43199	0.0132245	0.0191291	FALSE	-
Me1_v2_0010160.1	-0.350377	-3.05131	0.147914	0.219034	FALSE	-0.994638	-0.821243	0.479391	0.54746	FALSE	0.939149	1.69658	0.00857805	0.020962	FALSE	-0.00338379	-0.0200431	0.999456	0.999549	FALSE	-0.2128	-0.573814	-0.737965	0.0769161	-0.563177	-1.56845	0.201184	0.0735323	-3.26411	-1.39506	0.958616	0.056873	0.0122588	0.0178442	FALSE	-
Me1_v2_0010170.1	0.515998	0.202458	0.390244	0.461326	FALSE	0.540432	0.0879305	0.12925	0.19482	FALSE	0.237593	-0.279263	0.367943	0.441789	FALSE	-0.0505421	-0.556775	0.121556	0.184987	FALSE	0.252856	0.0581197	0.0835876	-0.207617	0.768854	0.598551	0.321181	-0.258159	0.455314	0.14605	-0.195675	-0.764392	0.00107197	0.00187051	TRUE	AT3G15730:PLD, PLDALPHA1
Me1_v2_0010200.1	0.465718	0.328005	0.238094	0.314712	FALSE	0.62729	0.589512	0.0665867	0.115797	FALSE	0.576734	0.26148	0.0526337	0.0919974	FALSE	0.0597306	-0.714467	0.0949509	0.151411	FALSE	-0.0194177	-0.228759	-0.297929	-0.11953	0.446301	0.398532	0.278805	-0.0597997	0.308587	0.360753	-0.0364487	-0.833998	0.00131178	0.00225353	TRUE	-
Me1_v2_0010210.1	1.28889	1.16078	0.0998976	0.162745	FALSE	0.742883	1.15277	0.356419	0.432243	FALSE	0.851984	-0.0456848	0.798545	0.828627	FALSE	1.19444	2.27394	0.242172	0.320787	FALSE	-0.00386575	-0.167741	-0.640327	-1.56406	1.28503	0.575143	0.211656	-0.369618	1.15692	0.985034	-0.686012	0.70988	0.32904	0.36031	FALSE	-
Me1_v2_0010220.1	-0.161106	-1.80592	0.328402	0.402824	FALSE	0.749232	-2.04374	0.150167	0.219324	FALSE	0.325961	-1.91258	0.193366	0.262794	FALSE	0.147699	0.39443	0.539639	0.607958	FALSE	0.451096	0.436538	0.1978	-0.0882013	0.289989	1.18577	0.52376	0.0594981	-1.35483	-1.6072	-1.71478	0.306228	0.252171	0.283183	FALSE	-
Me1_v2_0010230.1	-0.221336	-0.486569	0.294289	0.370252	FALSE	0.167172	-0.514596	0.0351406	0.0703754	FALSE	-0.0103278	-0.466901	0.0942543	0.147279	FALSE	0.201797	-0.342101	0.133186	0.198815	FALSE	0.0249181	0.0422917	0.0650542	-0.00330947	-0.196418	0.209464	0.0547264	0.198488	-0.46165	-0.472304	-0.401846	-0.34541	0.0548974	0.0706355	FALSE	-
Me1_v2_0010240.1	-0.664194	-1.89859	0.000431458	0.0026828	TRUE	-0.5624	-0.936461	0.0117959	0.0303895	FALSE	-0.384192	-0.998826	0.00670467	0.0172505	FALSE	-0.19991	-1.15674	0.00311671	0.00976556	TRUE	0.208784	0.196778	0.204606	0.33681	-0.45541	-0.365622	-0.179586	0.136901	-1.68981	-0.739684	-0.79422	-0.819928	7.06793e-09	2.78131e-08	TRUE	-
Me1_v2_0010260.1	0.514525	-1.06548	0.503231	0.564912	FALSE	0.935022	0.0695937	0.445873	0.517148	FALSE	0.2953	0.357744	0.856356	0.878844	FALSE	0.78231	-1.16571	0.331054	0.411391	FALSE	-0.0982344	-0.330838	-0.382255	-0.161757	0.41629	0.604184	-0.0869547	0.620554	-1.16372	-0.261245	-0.0245105	-1.32746	0.790886	0.801962	FALSE	-
Me1_v2_0010270.1	0.674559	0.415847	0.196903	0.272224	FALSE	0.564387	-1.98388	0.378742	0.453799	FALSE	1.33372	0.977392	0.0654489	0.11001	FALSE	1.02282	-3.73932	0.0461828	0.0848177	FALSE	0.262096	0.114127	-0.582245	-0.592748	0.936655	0.678514	0.751479	0.430069	0.677944	-1.86976	0.395148	-4.33207	0.00588068	0.00904279	TRUE	-
Me1_v2_0010290.1	-0.776833	-2.06125	0.336737	0.410651	FALSE	-0.594692	-0.498627	0.449285	0.519935	FALSE	-0.60699	-1.16399	0.188088	0.257057	FALSE	-0.328845	-0.0195486	0.610667	0.67054	FALSE	-0.323377	-0.343337	-0.200543	-0.299052	-1.10021	-0.938029	-0.807533	-0.627898	-2.38463	-0.841964	-1.36453	-0.318601	0.221277	0.251516	FALSE	AT1G11680:CYP51A2, CYP51, atCYP51, EMB1738, CYP51G1
Me1_v2_0010300.1	0.213161	-0.731208	0.285822	0.362272	FALSE	0.168747	-0.316812	0.208025	0.282539	FALSE	0.2338	0.268012	0.586537	0.642585	FALSE	0.346049	-0.242289	0.202572	0.278403	FALSE	-0.441805	-0.0658021	-0.495019	-0.585394	-0.228645	0.102945	-0.261219	-0.239346	-1.17301	-0.382614	-0.227007	-0.827683	0.0904647	0.111338	FALSE	-
Me1_v2_0010310.1	0.253447	-3.01329	0.0255471	0.0568234	FALSE	0.169491	-1.40651	0.0248418	0.0538266	FALSE	0.216454	-2.45773	0.0989197	0.153132	FALSE	0.0399092	-0.238255	0.808129	0.841517	FALSE	0.359688	0.631755	0.287991	0.219684	0.613135	0.801246	0.504445	0.259593	-2.65361	-0.774757	-2.16974	-0.0185714	0.00359594	0.00572763	TRUE	-
Me1_v2_0010330.1	-0.17644	-1.34729	0.163372	0.235921	FALSE	0.0907983	-2.5151	0.0704564	0.120981	FALSE	0.45365	1.04236	0.322577	0.397762	FALSE	-0.0584023	-1.06426	0.648369	0.703087	FALSE	0.599393	0.0411008	-0.691755	-0.282362	0.422953	0.131899	-0.238105	-0.340764	-0.747897	-2.474	0.350601	-1.34662	0.179651	0.208056	FALSE	-
Me1_v2_0010340.1	0.805502	0.0706321	0.0247631	0.0555188	FALSE	0.734549	0.0813128	0.0051258	0.016232	FALSE	0.569831	0.183586	0.007682	0.0191904	FALSE	0.0881074	-0.308458	0.205788	0.281847	FALSE	0.193873	0.293697	0.314387	0.267549	0.999375	1.02825	0.884219	0.355656	0.264505	0.375009	0.497973	-0.040909	5.16695e-06	1.28645e-05	TRUE	-
Me1_v2_0010370.1	1.55947	0.0869465	0.608415	0.659265	FALSE	1.47091	1.12299	0.0375287	0.0740283	FALSE	1.57059	0.935839	0.691929	0.736817	FALSE	-0.367369	-0.311724	0.958528	0.966384	FALSE	-0.111083	0.377264	-0.249505	0.55526	1.44838	1.84818	1.32108	0.187891	-0.0241366	1.50025	0.686334	0.243536	0.913391	0.917885	FALSE	-
Me1_v2_0010380.1	-4.25225	-5.54548	0.0756026	0.131507	FALSE	-0.0773819	-4.27286	0.0717381	0.122647	FALSE	-2.34487	-6.86777	0.0103873	0.0244637	FALSE	1.8394	-0.926076	0.546946	0.614399	FALSE	0.368907	-0.0672097	0.0700916	-1.54602	-3.88335	-0.144592	-2.27478	0.293384	-5.17658	-4.34007	-6.79768	-2.47209	0.00684826	0.0104181	FALSE	-
Me1_v2_0010400.1	-0.381946	-0.347254	0.509695	0.570748	FALSE	0.441193	0.00134104	0.637935	0.689321	FALSE	-0.13998	0.000380961	0.89926	0.914852	FALSE	0.0646009	-0.880654	0.117914	0.180269	FALSE	0.433815	-0.137103	0.172106	-0.150928	0.0518695	0.30409	0.0321264	-0.086327	0.0865615	-0.135762	0.172487	-1.03158	0.171747	0.19965	FALSE	AT4G31160:DCAF1
Me1_v2_0010440.1	-0.5633	-3.06134	0.205163	0.280783	FALSE	-0.139848	-5.80544	0.0288203	0.0603995	FALSE	-0.537989	-2.33494	0.408178	0.479775	FALSE	0.10976	-0.23916	0.750543	0.792143	FALSE	0.265277	-0.183564	-0.0847709	-0.283608	-0.298023	-0.323413	-0.622759	-0.173848	-2.79607	-5.989	-2.41972	-0.522768	0.0207292	0.0289441	FALSE	AT2G45540:BCHC2
Me1_v2_0010450.1	0.661376	0.0897607	0.123906	0.191976	FALSE	0.432887	0.0664296	0.636313	0.687912	FALSE	0.0854662	0.00405613	0.972002	0.977012	FALSE	0.420792	-1.21629	0.522263	0.592017	FALSE	-0.123891	0.176688	-0.131092	-0.258529	0.537485	0.609575	-0.0456258	0.162263	-0.0341304	0.243117	-0.127036	-1.47481	0.625401	0.645619	FALSE	-
Me1_v2_0010480.1	-0.260894	-2.09946	0.432101	0.50005	FALSE	-0.0535837	-2.42917	0.357379	0.433213	FALSE	-0.705257	-4.57991	0.0809426	0.130452	FALSE	0.0430697	-5.47457	0.0377042	0.0722035	FALSE	0.403743	0.230143	0.720959	-0.0146369	0.142849	0.176559	0.0157018	0.0284328	-1.69571	-2.19903	-3.85895	-5.4892	0.0315251	0.0425238	FALSE	-
Me1_v2_0010500.1	0.364266	-1.48453	0.00684141	0.0207195	FALSE	0.331742	-1.0968	0.00529566	0.0166458	FALSE	0.642416	-0.600912	0.00176227	0.00590817	TRUE	0.228263	-0.868639	0.00021366	0.00122835	TRUE	0.0910354	0.0158031	-0.130499	-0.127391	0.455302	0.347545	0.511917	0.100871	-1.3935	-1.081	-0.731411	-0.99603	5.35483e-07	1.55956e-06	TRUE	-
Me1_v2_0010510.1	-5.33996	-3.37138	0.136197	0.205921	FALSE	-2.42505	-6.32998	0.0652037	0.113766	FALSE	0.856071	-1.72856	0.596315	0.651174	FALSE	2.10158	1.88849	0.726502	0.771721	FALSE	0.682711	0.0638606	-1.59689	-4.87394	-4.65725	-2.36118	-0.740814	-2.77235	-2.68867	-6.26612	-3.32545	-2.98545	0.213284	0.243209	FALSE	-
Me1_v2_0010560.1	-1.84971	-1.53406	0.39898	0.469601	FALSE	-0.01161	-3.98514	0.0587111	0.104682	FALSE	-0.0135746	-1.28137	0.00497583	0.0135563	FALSE	1.25306	-0.749247	0.03558	0.068836	FALSE	0.394332	0.0759826	-0.0857347	-0.890689	-1.45538	0.0643726	-0.0993093	0.362371	-1.13973	-3.90916	-1.3671	-1.63994	0.0246695	0.0339489	FALSE	-
Me1_v2_0010570.1	-0.00888161	-0.12371	0.695569	0.734972	FALSE	0.122902	-0.143214	0.622864	0.675923	FALSE	0.0730251	-0.384475	0.168112	0.234644	FALSE	0.238245	-0.107531	0.272687	0.352433	FALSE	-0.102066	-0.370049	-0.188546	-0.225747	-0.110947	-0.247147	-0.115521	0.0124982	-0.225776	-0.513263	-0.573022	-0.333278	0.201371	0.23084	FALSE	AT5G21170:KINbeta1, AKINBETA1
Me1_v2_0010590.1	-0.145595	-0.494688	0.422524	0.491514	FALSE	-0.126861	-0.610135	0.0321798	0.0657695	FALSE	-0.370695	-0.891393	0.0074335	0.0186812	FALSE	-0.0208026	-0.458028	0.049704	0.0901367	FALSE	0.133582	0.203683	0.267419	0.247613	-0.0120131	0.0768222	-0.103276	0.226811	-0.361106	-0.406452	-0.623974	-0.210414	0.0117122	0.0171141	FALSE	-
Me1_v2_0010600.1	-0.0211875	0.377725	0.462542	0.528162	FALSE	0.251217	0.482061	0.368501	0.444253	FALSE	1.40351	1.32418	0.0666825	0.111703	FALSE	0.520078	0.290397	0.155772	0.22576	FALSE	0.353766	0.222277	-0.539523	-0.158131	0.332579	0.473495	0.863985	0.361947	0.731491	0.704338	0.784658	0.132265	0.0303452	0.0410619	FALSE	-
Me1_v2_0010610.1	0.329953	-0.485537	0.188775	0.26345	FALSE	0.662514	-0.816947	0.0493293	0.0915976	FALSE	-0.148576	-2.10945	0.404514	0.476245	FALSE	0.857617	-0.0270919	0.130381	0.195679	FALSE	-0.123672	-0.273705	-0.0144092	-0.310838	0.206281	0.388809	-0.162985	0.546779	-0.609209	-1.09065	-2.12386	-0.33793	0.352183	0.383202	FALSE	AT5G65950:ROG2, TRAPPC11
Me1_v2_0010630.1	-0.119475	-0.110534	0.873989	0.891363	FALSE	0.0840343	-0.425856	0.185484	0.25786	FALSE	-0.299459	-0.979377	2.39403e-05	0.00022313	TRUE	0.203337	-0.487559	0.0773157	0.128618	FALSE	-0.0655053	-0.0723165	0.158928	0.0921227	-0.184981	0.0117178	-0.140531	0.29546	-0.17604	-0.498172	-0.820449	-0.395437	0.002676	0.00435854	TRUE	-
Me1_v2_0010640.1	0.562588	-0.348999	0.0276451	0.0602702	FALSE	1.11585	-0.47771	0.0285844	0.0600039	FALSE	0.640034	0.473382	0.0332328	0.0630361	FALSE	0.533167	0.290911	0.048315	0.0880233	FALSE	0.106255	-0.202338	-0.131992	-0.0721295	0.668843	0.913513	0.508042	0.461038	-0.242744	-0.680048	0.34139	0.218782	0.000537947	0.000983956	TRUE	-
Me1_v2_0010670.1	-0.0243627	-2.46895	0.173141	0.246396	FALSE	0.0728722	-0.939922	0.320668	0.397571	FALSE	-0.0840912	-0.807433	0.331934	0.406994	FALSE	0.296364	1.37233	0.110207	0.170838	FALSE	-0.645428	-0.326138	-0.518941	-1.15099	-0.669791	-0.253266	-0.603032	-0.854625	-3.11438	-1.26606	-1.32637	0.221337	0.058001	0.0742494	FALSE	AT3G52820:ATPAP22, PAP22
Me1_v2_0010690.1	-0.188518	-1.71484	0.0756902	0.131639	FALSE	-1.03356	-2.7686	0.298308	0.375938	FALSE	-0.128391	-1.07221	0.00369338	0.0106991	FALSE	-0.173561	-1.7856	0.0540627	0.0965769	FALSE	-0.02779	0.447007	0.641944	0.703077	-0.216308	-0.586554	0.513553	0.529516	-1.74263	-2.3216	-0.430263	-1.08252	0.0426083	0.0560559	FALSE	AT2G22125:CSI1, POM2
Me1_v2_0010700.1	0.338818	-0.332957	0.905869	0.918512	FALSE	0.454194	-0.187528	0.712164	0.754062	FALSE	0.642386	-0.521126	0.735332	0.774174	FALSE	-0.76648	-1.50795	0.611243	0.671062	FALSE	-0.965227	-0.385423	-1.0099	-0.0586716	-0.626409	0.0687703	-0.36751	-0.825152	-1.29818	-0.572951	-1.53102	-1.56662	0.970782	0.971905	FALSE	-
Me1_v2_0010710.1	-0.132377	-1.34314	0.0135747	0.0349223	FALSE	0.347154	-1.39164	0.00728229	0.021171	FALSE	-0.170711	-0.757962	0.116885	0.175192	FALSE	-0.157662	-0.324568	0.504674	0.57612	FALSE	0.528853	0.306269	0.0905782	-0.0938307	0.396476	0.653424	-0.080133	-0.251493	-0.814288	-1.08537	-0.667383	-0.418399	0.000212711	0.000414901	TRUE	-
Me1_v2_0010720.1	-0.222684	-1.57472	5.1637e-05	0.000584369	TRUE	0.0397726	-0.901882	0.107833	0.16918	FALSE	-0.142643	-0.368279	0.110032	0.167167	FALSE	0.237835	-0.253984	0.0589043	0.103599	FALSE	0.276796	0.0376664	0.118031	-0.125895	0.0541128	0.077439	-0.0246125	0.11194	-1.29792	-0.864215	-0.250248	-0.379879	4.64118e-06	1.16546e-05	TRUE	-
Me1_v2_0010740.1	1.48434	1.45272	0.000876551	0.0045359	TRUE	0.911068	0.361364	0.165021	0.235433	FALSE	0.848034	0.781558	0.0459647	0.0822872	FALSE	0.701241	0.655821	0.376702	0.455581	FALSE	-0.0830026	0.0931146	-0.218906	-0.591362	1.40134	1.00418	0.629128	0.109879	1.36972	0.454478	0.562653	0.0644594	9.30688e-05	0.000192018	TRUE	-
Me1_v2_0010780.1	0.30892	-0.217334	0.108857	0.173823	FALSE	-0.0269621	-0.121425	0.951248	0.957217	FALSE	0.283825	-0.466288	0.167216	0.23374	FALSE	0.150407	0.119651	0.854105	0.880163	FALSE	-0.127327	0.223774	0.0599653	-0.0414526	0.181593	0.196812	0.343791	0.108954	-0.344661	0.10235	-0.406322	0.0781987	0.540668	0.565808	FALSE	AT3G07100:SEC24A, ERMO2, AtSEC24A
Me1_v2_0010790.1	-0.501567	-1.97465	0.343821	0.417502	FALSE	-1.98687	-4.21721	0.0211525	0.0474889	FALSE	-0.967292	-2.55656	0.129334	0.190025	FALSE	-0.192631	-2.075	0.262316	0.341639	FALSE	-0.226991	0.197329	-0.274901	-0.0978634	-0.728559	-1.78954	-1.24219	-0.290494	-2.20164	-4.01988	-2.83146	-2.17286	0.0315677	0.0425707	FALSE	AT3G47580:-
Me1_v2_0010800.1	-1.2157	-1.81811	0.0576128	0.106335	FALSE	-0.718909	0.0117483	0.603895	0.659119	FALSE	-0.331048	-1.67228	0.439212	0.508523	FALSE	-0.40766	-2.79999	0.0938395	0.150008	FALSE	0.988368	0.453398	0.627503	0.64709	-0.22733	-0.26551	0.296455	0.23943	-0.829738	0.465147	-1.04477	-2.1529	0.208022	0.237672	FALSE	-
Me1_v2_0010830.1	0.515013	-0.127974	0.0632193	0.114455	FALSE	1.45854	0.588394	1.10694e-05	0.000191578	TRUE	0.880143	0.289343	0.0128351	0.0291292	FALSE	0.891366	0.224567	0.146232	0.214735	FALSE	0.0712554	-0.390244	-0.202081	-0.435154	0.586269	1.06829	0.678062	0.456212	-0.0567181	0.19815	0.0872621	-0.210587	5.43831e-05	0.00011636	TRUE	-
Me1_v2_0010840.1	0.171966	-0.263021	0.217084	0.293279	FALSE	0.124158	-0.764998	0.0407537	0.0788171	FALSE	0.158894	-0.00590151	0.695864	0.739915	FALSE	0.685781	0.303022	0.162757	0.233878	FALSE	0.0406396	0.199075	-0.0772291	-0.591688	0.212606	0.323233	0.0816647	0.0940936	-0.222382	-0.565923	-0.0831306	-0.288666	0.0334077	0.0448176	FALSE	-
Me1_v2_0010850.1	-0.556929	-1.02381	0.299275	0.375172	FALSE	0.832983	-1.62829	0.421456	0.494228	FALSE	1.09037	-0.214918	0.814643	0.84252	FALSE	0.360594	-4.3461	0.0236545	0.0496456	FALSE	1.30693	0.139582	-0.682935	0.80582	0.75	0.972564	0.407431	1.16641	0.283114	-1.48871	-0.897853	-3.54028	0.187161	0.215885	FALSE	AT2G35390:-
Me1_v2_0010860.1	-2.12862	-1.15737	0.282327	0.358788	FALSE	0.503822	-1.90543	0.206389	0.280757	FALSE	-0.198441	-4.91719	0.00507595	0.0137788	FALSE	0.463395	-3.10618	0.0159558	0.0362916	FALSE	-0.971042	-1.16728	-1.11622	-0.39259	-3.09966	-0.663461	-1.31466	0.0708057	-2.12841	-3.07271	-6.03341	-3.49877	0.000179469	0.000354114	TRUE	-
Me1_v2_0010880.1	0.732791	-2.0006	0.331442	0.405747	FALSE	3.08739	2.99577	0.0718207	0.122759	FALSE	0.718524	0.447393	0.383872	0.456735	FALSE	1.79445	-0.112546	0.323064	0.403685	FALSE	0.839913	-0.8639	0.752372	-0.285863	1.5727	2.22349	1.4709	1.50859	-1.16068	2.13187	1.19977	-0.398409	0.169111	0.196808	FALSE	-
Me1_v2_0010890.1	0.474622	0.169835	0.687064	0.727841	FALSE	0.363864	-0.225058	0.542308	0.604049	FALSE	0.334623	-0.352387	0.459953	0.52844	FALSE	0.310972	-1.50305	0.338535	0.418979	FALSE	0.216055	0.395331	0.158771	0.122304	0.690677	0.759196	0.493394	0.433276	0.38589	0.170274	-0.193616	-1.38075	0.453275	0.481568	FALSE	-
Me1_v2_0010940.1	2.15292	1.69634	8.32521e-06	0.000152754	TRUE	2.63352	2.12004	2.48406e-06	6.41031e-05	TRUE	2.52272	2.345	3.4413e-06	5.39509e-05	TRUE	1.80394	2.18633	0.00166038	0.00594884	TRUE	-0.0867324	-0.301881	-0.397649	-0.527469	2.06619	2.33164	2.12507	1.27647	1.60961	1.81815	1.94735	1.65886	4.43928e-14	4.4663e-13	TRUE	-
Me1_v2_0010970.1	-0.578669	-0.943644	0.371895	0.443646	FALSE	-0.237637	-0.0114259	0.688416	0.733076	FALSE	0.346648	-1.07764	0.000915388	0.00352778	TRUE	0.200602	0.48959	0.484978	0.557812	FALSE	0.342211	0.284007	0.528294	-0.00100906	-0.236458	0.0463701	0.874942	0.199593	-0.601434	0.272582	-0.549346	0.488581	0.0502165	0.0651196	FALSE	AT1G61210:KTN80, DWA3
Me1_v2_0010990.1	0.246568	-0.924592	0.0205495	0.0480005	FALSE	0.197843	-0.842571	0.334643	0.411137	FALSE	0.214779	-0.151847	0.525959	0.589203	FALSE	0.621109	-0.19087	0.419674	0.497093	FALSE	0.498784	0.173618	0.104538	-0.210006	0.745351	0.37146	0.319316	0.411103	-0.425808	-0.668953	-0.0473093	-0.400876	0.250617	0.281628	FALSE	-
Me1_v2_0011020.1	0.951156	-0.09498	0.422804	0.491813	FALSE	0.655086	0.191047	0.0892206	0.145471	FALSE	0.302599	0.197053	0.392557	0.465049	FALSE	0.311175	-1.02066	0.172161	0.244905	FALSE	-0.49796	0.115183	0.0855124	-0.265538	0.453196	0.770269	0.388112	0.0456371	-0.59294	0.30623	0.282566	-1.2862	0.072107	0.0904355	FALSE	AT1G35220:-
Me1_v2_0011030.1	-0.128123	0.0810698	0.832902	0.855544	FALSE	-0.346222	-0.675289	0.437603	0.509439	FALSE	0.502466	-1.32091	0.493272	0.558977	FALSE	-0.108924	-0.37141	0.671489	0.72316	FALSE	-0.318624	-0.234646	-0.851697	-0.440423	-0.446747	-0.580869	-0.349231	-0.549346	-0.237554	-0.909936	-2.1726	-0.811833	0.604628	0.625965	FALSE	-
Me1_v2_0011040.1	-0.150947	-1.34765	0.10771	0.172466	FALSE	-0.426652	-0.317618	0.583188	0.640711	FALSE	-2.41427	-0.598211	0.267968	0.342126	FALSE	-0.310793	-1.07138	0.400839	0.479214	FALSE	0.303566	0.396566	0.765844	0.603105	0.152619	-0.0300864	-1.64842	0.292312	-1.04408	0.0789478	0.167634	-0.468279	0.356945	0.387807	FALSE	-
Me1_v2_0011080.1	-1.19424	-3.55703	0.163493	0.236006	FALSE	-0.0960305	-2.889	0.10367	0.163992	FALSE	-0.150277	-2.69878	0.100878	0.155719	FALSE	0.124225	-2.36393	0.13963	0.206668	FALSE	0.20261	0.235225	0.22406	0.0773751	-0.99163	0.139194	0.0737827	0.2016	-3.35442	-2.65377	-2.47472	-2.28655	0.0584871	0.074792	FALSE	AT5G65930:KCBP, PKCBP, ZWI
Me1_v2_0011120.1	0.257422	-0.584795	0.0249985	0.0558962	FALSE	-0.330726	0.0847082	0.573218	0.631626	FALSE	-0.542028	-2.55991	0.27363	0.347778	FALSE	0.452547	-0.0544833	0.378656	0.457545	FALSE	-0.102711	-0.16705	0.116573	-0.550099	0.154711	-0.497776	-0.425456	-0.0975515	-0.687506	-0.0823416	-2.44334	-0.604582	0.237556	0.268147	FALSE	-
Me1_v2_0011130.1	0.37297	0.194751	0.174887	0.248342	FALSE	0.141562	0.0922413	0.725705	0.765927	FALSE	0.00807164	0.181118	0.270405	0.344587	FALSE	-0.127199	-0.0376879	0.826591	0.857565	FALSE	-0.108681	-0.0342425	0.0125728	0.00052064	0.264289	0.107319	0.0206444	-0.126679	0.0860704	0.0579988	0.193691	-0.0371673	0.625251	0.645556	FALSE	AT4G00900:ECA2, ATECA2
Me1_v2_0011170.1	-1.64362	-0.715941	0.527954	0.587185	FALSE	0.869957	-1.72736	0.212841	0.287708	FALSE	-0.0330878	-1.63917	0.380094	0.453237	FALSE	0.744812	-1.42884	0.286686	0.366869	FALSE	0.326395	0.0715648	0.584085	0.265231	-1.31723	0.941522	0.550998	1.01004	-0.389547	-1.6558	-1.05509	-1.16361	0.546371	0.571197	FALSE	-
Me1_v2_0011220.1	0.260529	-1.65037	0.330015	0.404413	FALSE	0.301231	-2.22405	0.234444	0.310361	FALSE	0.540818	-2.93783	0.130198	0.191061	FALSE	0.882084	0.684042	0.454354	0.529537	FALSE	-0.788884	-0.519002	-1.32266	-1.84338	-0.528356	-0.217771	-0.781837	-0.961291	-2.43926	-2.74305	-4.26048	-1.15933	0.0937715	0.1151	FALSE	-
Me1_v2_0011230.1	-0.668818	-0.713552	0.127473	0.196003	FALSE	-0.178686	-0.366096	0.694371	0.738436	FALSE	0.161215	-1.40019	0.0637726	0.107769	FALSE	0.206785	-0.872038	0.0298187	0.0596899	FALSE	-0.119635	-0.444345	-0.0881805	-0.253764	-0.788453	-0.623031	0.0730349	-0.0469788	-0.833187	-0.810441	-1.48837	-1.1258	0.0172465	0.0244566	FALSE	AT1G11950:JMJ26
Me1_v2_0011240.1	-0.221979	-0.314494	0.6527	0.698408	FALSE	-1.01993	-0.745734	0.0789325	0.132273	FALSE	-1.14683	-1.43502	0.000311842	0.00153733	TRUE	-0.549336	-1.14633	0.00292373	0.00927632	TRUE	0.0840036	0.171855	0.563754	0.56532	-0.137975	-0.848076	-0.583073	0.0159834	-0.23049	-0.573879	-0.871262	-0.581007	4.37208e-05	9.51068e-05	TRUE	-
Me1_v2_0011250.1	-2.19502	-3.29225	0.163797	0.236345	FALSE	-1.37301	-4.37683	0.0596205	0.106049	FALSE	-1.08652	-2.87111	0.0696928	0.115795	FALSE	-2.06699	-3.38082	0.000280133	0.00151062	TRUE	-1.39012	-1.48933	-1.57091	0.596593	-3.58514	-2.86234	-2.65743	-1.4704	-4.68237	-5.86616	-4.44201	-2.78423	0.00012813	0.000258976	TRUE	-
Me1_v2_0011260.1	0.68775	-0.499312	0.0946669	0.156322	FALSE	0.644322	0.0520141	0.361795	0.437463	FALSE	0.216208	-0.213451	0.556819	0.616376	FALSE	0.359035	0.370126	0.598387	0.65986	FALSE	0.0529209	0.106551	-0.0108763	-0.153354	0.740671	0.750873	0.205331	0.205681	-0.446391	0.158565	-0.224327	0.216772	0.31681	0.348097	FALSE	ATCG01070:NDHE
Me1_v2_0011300.1	-0.192573	-0.27928	0.817379	0.842076	FALSE	0.251552	0.351166	0.677876	0.723687	FALSE	-0.0398915	-1.94032	0.2758	0.350018	FALSE	-0.00984061	-1.66698	0.00168553	0.00601637	TRUE	0.176027	0.0868381	0.195827	0.095071	-0.0165459	0.33839	0.155936	0.0852304	-0.103253	0.438004	-1.7445	-1.57191	0.0843051	0.104356	FALSE	-
Me1_v2_0011310.1	-0.105301	-2.25196	0.213581	0.289576	FALSE	0.377661	-0.13859	0.247438	0.324444	FALSE	0.117717	-0.618567	0.0763305	0.124492	FALSE	0.627434	-0.882521	0.214446	0.291407	FALSE	0.155042	-0.108689	0.0177294	-0.208592	0.0497414	0.268973	0.135447	0.418842	-2.09692	-0.247278	-0.600838	-1.09111	0.173108	0.201081	FALSE	-
Me1_v2_0011320.1	0.596994	0.281898	0.241599	0.318296	FALSE	1.54038	1.93366	5.01011e-05	0.000568388	TRUE	1.06021	1.33131	0.0087054	0.0211919	FALSE	1.60872	1.37724	5.22116e-05	0.000435452	TRUE	0.00965248	-0.485234	0.118585	-0.465829	0.606647	1.05514	1.1788	1.14289	0.29155	1.44843	1.44989	0.911409	1.00741e-09	4.61132e-09	TRUE	-
Me1_v2_0011330.1	-0.341938	-0.281339	0.837924	0.859846	FALSE	0.746338	1.04857	0.142113	0.210572	FALSE	-0.0681526	-0.572082	0.74085	0.779026	FALSE	-0.525323	-1.51109	0.493892	0.5659	FALSE	2.12069	1.33823	1.16612	0.912863	1.77875	2.08457	1.09797	0.38754	1.83935	2.3868	0.594043	-0.598231	0.126016	0.150714	FALSE	-
Me1_v2_0011340.1	-0.14122	-0.25541	0.910164	0.922218	FALSE	1.16011	1.01956	0.0333318	0.0676263	FALSE	1.01018	0.862688	0.000950327	0.00363461	TRUE	0.823178	1.10875	0.0144404	0.0334383	FALSE	0.758887	-0.0559562	0.150438	0.062677	0.617667	1.10415	1.16062	0.885855	0.503476	0.963607	1.01313	1.17143	0.00605252	0.00928593	TRUE	AT4G37990:ELI3-2, ATCAD8, ELI3, CAD-B2
Me1_v2_0011390.1	-0.112379	-0.635769	0.119166	0.186395	FALSE	0.631641	-0.424385	0.0272053	0.0578152	FALSE	0.0454604	-0.655067	0.269565	0.34378	FALSE	0.425333	-0.182593	0.0589765	0.103645	FALSE	0.317495	0.0178984	0.21063	-0.0361308	0.205116	0.64954	0.25609	0.389203	-0.318273	-0.406487	-0.444437	-0.218724	0.0463945	0.0605515	FALSE	-
Me1_v2_0011410.1	-0.0809862	-0.497871	0.131991	0.201193	FALSE	0.27085	-0.489476	0.32147	0.398406	FALSE	-0.0680471	-0.766818	0.00555646	0.0148559	FALSE	0.280706	-0.0547249	0.269676	0.349353	FALSE	0.142107	-0.147189	-0.0341118	-0.286149	0.0611213	0.123661	-0.102159	-0.00544313	-0.355763	-0.636665	-0.80093	-0.340874	0.0755885	0.0944464	FALSE	-
Me1_v2_0011420.1	-1.00804	-0.619586	0.120255	0.187757	FALSE	-1.1364	-3.91873	0.137728	0.205227	FALSE	-0.375516	-0.842545	0.282815	0.357227	FALSE	-0.532417	-0.991099	0.00011654	0.000784825	TRUE	0.400537	0.476198	0.352444	0.651697	-0.607503	-0.660207	-0.0230711	0.11928	-0.219049	-3.44253	-0.490101	-0.339403	0.015471	0.0221127	FALSE	-
Me1_v2_0011430.1	-2.22785	-5.9165	0.0567028	0.105064	FALSE	-0.115477	-1.71986	0.589702	0.646392	FALSE	-0.197836	-3.37069	0.187839	0.256764	FALSE	-0.739399	-0.340328	0.677836	0.729125	FALSE	0.644813	0.390955	0.480752	0.353368	-1.58304	0.275478	0.282915	-0.386031	-5.27169	-1.32891	-2.88993	0.0130401	0.0370028	0.0492015	FALSE	AT2G28290:CHR3, SYD
Me1_v2_0011450.1	0.247209	-0.697375	0.125246	0.193375	FALSE	0.296799	-0.716083	0.00481132	0.0155015	FALSE	-0.0232941	-0.237568	0.66884	0.716112	FALSE	0.161796	0.0726843	0.873046	0.895887	FALSE	0.333532	0.300648	0.52185	0.376698	0.580741	0.597447	0.498556	0.538494	-0.363843	-0.415435	0.284283	0.449382	0.0388884	0.0515409	FALSE	AT2G47330:-
Me1_v2_0011460.1	-0.595811	-1.02219	0.114279	0.180605	FALSE	-0.613926	-0.102288	0.923358	0.934089	FALSE	0.528848	-0.980604	0.5892	0.644965	FALSE	-0.0403948	-2.50958	0.0882473	0.142649	FALSE	0.739272	-0.638763	-0.0403605	-0.12368	0.143461	-1.25269	0.488488	-0.164074	-0.282921	-0.74105	-1.02096	-2.63326	0.440811	0.469408	FALSE	-
Me1_v2_0011500.1	1.20164	0.412857	0.00172951	0.00740911	TRUE	0.958834	-0.108188	6.76112e-05	0.0007082	TRUE	0.95356	-0.372292	1.4188e-06	2.96224e-05	TRUE	0.947074	-0.633999	6.94597e-07	2.22466e-05	TRUE	-0.585536	-0.223504	-0.138593	-0.127694	0.616107	0.73533	0.814967	0.81938	-0.172679	-0.331692	-0.510885	-0.761694	3.14896e-14	3.27307e-13	TRUE	-
Me1_v2_0011530.1	1.72946	-1.86646	0.111257	0.176976	FALSE	1.06944	-1.31632	0.254308	0.331129	FALSE	0.143241	0.166022	0.950736	0.958394	FALSE	0.475227	-0.670676	0.656525	0.710118	FALSE	0.479101	0.978787	0.8767	0.466293	2.20856	2.04823	1.01994	0.94152	-1.38736	-0.337529	1.04272	-0.204384	0.233595	0.26413	FALSE	-
Me1_v2_0011560.1	0.39154	0.476034	0.144815	0.215603	FALSE	0.434616	-0.0923322	0.112637	0.175011	FALSE	0.695354	0.186907	0.244608	0.318097	FALSE	-0.0137753	-0.582169	0.0487266	0.0886611	FALSE	-0.690023	-0.714998	-0.971163	-0.092852	-0.298482	-0.280382	-0.275809	-0.106627	-0.213989	-0.80733	-0.784256	-0.675021	0.00999153	0.0148047	FALSE	AT2G23150:NRAMP3, ATNRAMP3
Me1_v2_0011580.1	-0.316832	-3.6589	0.02803	0.0609384	FALSE	0.129385	-0.132952	0.830848	0.856197	FALSE	-0.165618	-1.63711	0.411468	0.482856	FALSE	0.615157	-0.697082	0.589769	0.652316	FALSE	0.261791	-0.151805	0.405216	-0.420228	-0.0550411	-0.0224206	0.239599	0.194929	-3.39711	-0.284757	-1.23189	-1.11731	0.0909109	0.111829	FALSE	-
Me1_v2_0011590.1	-2.04354	-1.81181	0.432615	0.50051	FALSE	0.458745	-3.61458	0.0788552	0.132167	FALSE	-0.713683	0.149425	0.304552	0.379459	FALSE	0.224552	-2.85811	0.16195	0.232873	FALSE	0.288717	0.483457	0.496167	0.53577	-1.75483	0.942202	-0.217516	0.760322	-1.52309	-3.13112	0.645591	-2.32234	0.100123	0.122169	FALSE	-
Me1_v2_0011600.1	0.143584	0.526917	0.740675	0.773829	FALSE	0.391255	-0.457936	0.375788	0.451258	FALSE	0.204824	-3.82884	0.0489549	0.0866587	FALSE	1.69726	1.81749	0.426413	0.50334	FALSE	-0.680924	-0.337612	-0.603683	-2.06771	-0.53734	0.0536431	-0.398858	-0.370452	-0.154007	-0.795548	-4.43252	-0.250216	0.026378	0.0360822	FALSE	-
Me1_v2_0011630.1	0.2155	-0.568052	0.0100087	0.027647	FALSE	0.209441	-0.285259	0.152616	0.222018	FALSE	0.153818	-0.797172	0.00636137	0.0165223	FALSE	-0.119753	-0.598781	0.288029	0.368348	FALSE	0.182185	0.0695965	0.172706	0.198546	0.397685	0.279038	0.326524	0.0787927	-0.385867	-0.215662	-0.624467	-0.400235	0.00687983	0.0104611	FALSE	AT1G51450:ASH2R, TRAUCO, TRO
Me1_v2_0011640.1	-0.497527	-0.374873	0.672345	0.715294	FALSE	1.44804	0.886972	0.126387	0.191753	FALSE	-0.031266	0.38806	0.713928	0.75567	FALSE	0.854263	-1.06616	0.516587	0.586781	FALSE	-0.248137	-1.24393	-1.11608	-1.75483	-0.745664	0.204111	-1.14734	-0.900567	-0.623011	-0.356956	-0.728017	-2.82099	0.186075	0.214818	FALSE	-
Me1_v2_0011670.1	-0.216917	-0.477172	0.0287819	0.0621479	FALSE	0.0656278	-0.309518	0.110445	0.172292	FALSE	0.166343	-0.137397	0.160655	0.226411	FALSE	0.0817174	-0.487848	0.0174525	0.0390397	FALSE	0.282005	0.219562	0.243015	0.347902	0.0650876	0.28519	0.409357	0.42962	-0.195167	-0.0899565	0.105618	-0.139946	0.000800952	0.001424	TRUE	-
Me1_v2_0011680.1	2.31924	1.23972	2.37498e-06	6.0382e-05	TRUE	2.45005	1.48278	3.6974e-06	8.65548e-05	TRUE	1.87921	1.67361	5.24977e-06	7.31723e-05	TRUE	1.01622	0.782506	0.0504411	0.0913128	FALSE	-0.0743193	-0.0881787	-0.317337	-0.499094	2.24492	2.36187	1.56187	0.517131	1.1654	1.39461	1.35627	0.283413	1.96674e-16	3.08118e-15	TRUE	-
Me1_v2_0011710.1	-0.596874	-1.14107	0.728647	0.762971	FALSE	0.316669	0.405819	0.833674	0.858619	FALSE	-0.0217406	0.23384	0.990172	0.99173	FALSE	0.860703	-2.59142	0.0752025	0.125964	FALSE	0.24085	-0.345964	-1.41178	-0.272324	-0.356024	-0.0292947	-1.43352	0.588379	-0.900215	0.0598553	-1.17794	-2.86374	0.611769	0.632693	FALSE	AT5G03940:SRP54CP, 54CP, FFC, CPSRP54
Me1_v2_0011730.1	-0.295712	-2.54966	0.113642	0.179884	FALSE	-0.264745	-3.43433	0.0234923	0.0515278	FALSE	0.498416	-2.34884	0.0636192	0.107552	FALSE	-0.0826936	-0.345108	0.627927	0.684838	FALSE	0.255923	0.138164	-0.868566	-0.247748	-0.0397894	-0.126581	-0.37015	-0.330441	-2.29373	-3.29617	-3.21741	-0.592856	0.00251341	0.00411321	TRUE	-
Me1_v2_0011740.1	-0.34468	-0.738938	0.225803	0.302323	FALSE	-0.562452	-1.00169	0.00581259	0.0178559	FALSE	-0.87484	-1.20635	0.000575005	0.00245248	TRUE	-0.25701	-0.928386	0.00717676	0.0190282	FALSE	0.0653032	0.168316	0.446295	0.301064	-0.279377	-0.394135	-0.428545	0.0440533	-0.673635	-0.833378	-0.760058	-0.627322	9.28527e-05	0.000191663	TRUE	-
Me1_v2_0011760.1	-4.49156	-3.06956	0.217985	0.294202	FALSE	2.37734	1.07355	0.759947	0.796014	FALSE	-0.159884	-0.152079	0.997185	0.997553	FALSE	-1.28645	0.692017	0.748764	0.790458	FALSE	-0.581581	-3.46161	-0.159195	-0.538479	-5.07314	-1.08427	-0.31908	-1.82492	-3.65114	-2.38806	-0.311274	0.153538	0.656235	0.674394	FALSE	-
Me1_v2_0011770.1	0.203196	-1.07493	0.00117477	0.00558643	TRUE	0.254679	-0.497831	0.245854	0.322703	FALSE	-0.1189	-0.436013	0.281458	0.355846	FALSE	0.119607	-0.596285	0.0365152	0.0702756	FALSE	-0.228353	-0.488995	-0.332183	-0.709585	-0.025157	-0.234316	-0.451083	-0.589978	-1.30329	-0.986825	-0.768196	-1.30587	0.000108753	0.000222028	TRUE	-
Me1_v2_0011820.1	-0.502577	-0.424873	0.234493	0.311397	FALSE	-0.110159	-0.375698	0.516523	0.581431	FALSE	0.242366	0.427251	0.247805	0.321364	FALSE	0.61626	0.457032	0.0234536	0.0493052	FALSE	-0.0708277	0.0292365	-0.0996928	-0.222294	-0.573405	-0.0809222	0.142673	0.393966	-0.495701	-0.346461	0.327558	0.234738	0.00680553	0.0103546	FALSE	-
Me1_v2_0011830.1	-0.683833	-1.79854	0.00191517	0.00801109	TRUE	-0.98142	-1.81331	0.0849989	0.140225	FALSE	-0.851417	-1.52441	0.0248554	0.04981	FALSE	-0.421278	-1.06212	0.0178389	0.039709	FALSE	0.364277	0.331641	0.380169	0.58303	-0.319556	-0.649779	-0.471248	0.161752	-1.43426	-1.48167	-1.14424	-0.479086	0.000116594	0.000236987	TRUE	-
Me1_v2_0011840.1	-0.275426	-0.706339	0.144145	0.214789	FALSE	0.0248006	-2.58345	0.0669698	0.116343	FALSE	-0.67635	-2.74741	0.0944793	0.147596	FALSE	0.615379	-1.00874	0.0182267	0.040375	FALSE	0.231301	0.251491	0.799532	-0.176297	-0.0441249	0.276291	0.123182	0.439082	-0.475038	-2.33196	-1.94788	-1.18503	0.0118673	0.0173222	FALSE	AT1G63680:PDE316, ATMURE, MURE, APG13
Me1_v2_0011850.1	-0.632348	-1.36197	0.138668	0.208668	FALSE	0.114512	-0.943974	0.423727	0.496327	FALSE	0.197278	-1.21161	0.603029	0.657344	FALSE	0.566933	-0.540343	0.358932	0.438631	FALSE	0.22191	-0.0858586	-0.483095	-0.0452061	-0.410438	0.0286538	-0.285816	0.521727	-1.14006	-1.02983	-1.6947	-0.585549	0.63514	0.654767	FALSE	AT1G17450:-
Me1_v2_0011860.1	0.0500337	-2.66444	0.107153	0.171786	FALSE	0.216911	-6.58335	0.00239347	0.0092443	TRUE	-1.77138	-2.17534	0.562758	0.621583	FALSE	1.00913	-3.83582	0.0258838	0.0533572	FALSE	-0.372213	-0.548535	-0.385805	-0.820865	-0.322179	-0.331623	-2.15719	0.188263	-3.03666	-7.13188	-2.56114	-4.65668	0.00155325	0.00263512	TRUE	AT3G13800:-
Me1_v2_0011870.1	1.11768	3.11961	0.245997	0.32291	FALSE	4.87385	3.98985	0.0149315	0.0363116	FALSE	1.10221	2.08115	0.0941467	0.147164	FALSE	4.08767	3.85846	0.232858	0.311345	FALSE	4.23469	2.7195	4.94968	0.373863	5.35237	7.59334	6.05188	4.46154	7.3543	6.70935	7.03083	4.23232	0.000549616	0.00100394	TRUE	AT3G47000:-
Me1_v2_0011910.1	0.437879	-1.22286	0.820066	0.844312	FALSE	-2.23524	-1.52221	0.546221	0.607533	FALSE	1.17154	-0.776474	0.427913	0.498211	FALSE	-0.243737	-0.194987	0.956519	0.964752	FALSE	-1.6145	-0.19599	-0.703472	-0.111041	-1.17662	-2.43123	0.468065	-0.354778	-2.83736	-1.7182	-1.47995	-0.306028	0.83584	0.844893	FALSE	AT4G22910:FZR2, CCS52A1
Me1_v2_0011920.1	0.52728	-0.780401	0.0673779	0.120224	FALSE	0.230994	-0.956471	0.0714369	0.122248	FALSE	0.0984077	-0.650892	0.176498	0.244051	FALSE	-0.609634	-2.19218	0.000932643	0.00380706	TRUE	-0.202052	-0.482681	-0.547151	-0.106762	0.325228	-0.251687	-0.448743	-0.716396	-0.982453	-1.43915	-1.19804	-2.29894	2.22702e-05	5.06165e-05	TRUE	-
Me1_v2_0011930.1	0.0531534	-0.847963	0.0109592	0.0295779	FALSE	0.165909	-0.495919	0.0504298	0.0930744	FALSE	0.1826	-0.467503	0.0212515	0.043808	FALSE	0.0697888	-0.361713	0.545727	0.613189	FALSE	-0.00341057	-0.266989	-0.200514	-0.195407	0.0497429	-0.10108	-0.0179143	-0.125619	-0.851374	-0.762908	-0.668018	-0.55712	0.018723	0.0263691	FALSE	-
Me1_v2_0011950.1	-0.316708	-1.29279	0.104158	0.168047	FALSE	-0.380501	0.400246	0.31168	0.388899	FALSE	-0.169289	-1.5028	0.491376	0.55715	FALSE	-0.280385	0.216968	0.523225	0.592952	FALSE	-0.00988115	-0.434847	-0.0480483	0.0660467	-0.326589	-0.815348	-0.217337	-0.214339	-1.30267	-0.0346007	-1.55085	0.283014	0.447828	0.476224	FALSE	-
Me1_v2_0011960.1	-1.08602	-1.11783	0.025742	0.057122	FALSE	-0.798929	-1.66702	0.000789144	0.00408848	TRUE	-0.66625	-1.84801	0.00115304	0.00424203	TRUE	-0.359813	-0.901716	0.0399128	0.0755048	FALSE	-0.092744	-0.0180971	0.00886292	0.21706	-1.17876	-0.817026	-0.657387	-0.142753	-1.21057	-1.68512	-1.83915	-0.684655	3.72516e-08	1.30254e-07	TRUE	AT3G45640:ATMAPK3, ATMPK3, MPK3
Me1_v2_0011970.1	0.597526	-1.69346	0.510937	0.571902	FALSE	0.93507	0.446241	0.0218785	0.0487789	FALSE	0.269005	0.159098	0.788907	0.82075	FALSE	0.49753	0.313945	0.343055	0.423267	FALSE	0.164874	-0.343442	0.00918748	-0.122066	0.7624	0.591628	0.278193	0.375464	-1.52859	0.1028	0.168286	0.191878	0.830921	0.840195	FALSE	-
Me1_v2_0011980.1	0.255106	-2.29894	0.237106	0.313808	FALSE	-0.752509	-2.88467	0.411306	0.484359	FALSE	0.127837	0.485333	0.660081	0.708022	FALSE	1.13406	0.906051	0.175492	0.248664	FALSE	-0.445704	-0.390612	0.242793	-0.467909	-0.190598	-1.14312	0.37063	0.666152	-2.74465	-3.27528	0.728126	0.438141	0.0801928	0.0996358	FALSE	-
Me1_v2_0012010.1	-1.80292	-2.96035	0.629969	0.678276	FALSE	1.05864	-4.16596	0.0306237	0.0632365	FALSE	1.37416	2.38919	0.313999	0.388769	FALSE	0.10799	0.630751	0.961322	0.968704	FALSE	-1.54655	-0.404821	-1.61043	-2.09097	-3.34947	0.65382	-0.236266	-1.98298	-4.5069	-4.57078	0.778759	-1.46022	0.270316	0.30151	FALSE	AT2G20690:-
Me1_v2_0012020.1	0.323458	-1.0098	0.676137	0.718763	FALSE	-1.51131	-2.16658	0.592907	0.649384	FALSE	-0.759279	-0.939196	0.88001	0.898914	FALSE	0.327645	-0.700332	0.789841	0.825849	FALSE	0.0576647	0.483543	-0.436153	-0.162149	0.381123	-1.02777	-1.19543	0.165496	-0.952131	-1.68303	-1.37535	-0.86248	0.979034	0.979758	FALSE	AT4G18130:PHYE
Me1_v2_0012050.1	-0.98683	-0.683009	0.00549761	0.0175507	FALSE	-0.21415	-3.20761	0.0984291	0.157206	FALSE	-0.0155385	-1.08035	0.0476266	0.0847299	FALSE	0.297052	-1.38518	0.00940966	0.0236811	FALSE	-0.048295	-0.0958998	-0.0995772	0.0944434	-1.03512	-0.31005	-0.115116	0.391495	-0.731304	-3.30351	-1.17993	-1.29074	0.00260133	0.00424683	TRUE	AT3G20720:-
Me1_v2_0012070.1	0.366467	-0.285112	0.173256	0.24648	FALSE	0.936058	1.00889	0.0298432	0.0620438	FALSE	1.04263	1.01002	0.00087447	0.00340096	TRUE	0.293738	0.356653	0.54557	0.613076	FALSE	0.0920124	-0.443134	-0.329404	-0.188979	0.45848	0.492923	0.713223	0.104759	-0.193099	0.565755	0.68062	0.167674	0.00162181	0.00274391	TRUE	-
Me1_v2_0012080.1	-0.675894	-2.15185	0.221779	0.297966	FALSE	-0.00897736	-0.538247	0.680766	0.726095	FALSE	-0.342743	0.223221	0.481348	0.547846	FALSE	0.696	-0.564293	0.771054	0.809331	FALSE	0.0823239	-0.38854	-0.528271	-1.64545	-0.59357	-0.397517	-0.871015	-0.949449	-2.06953	-0.926787	-0.30505	-2.20974	0.543258	0.568217	FALSE	-
Me1_v2_0012100.1	-0.324914	-0.855898	0.416124	0.485766	FALSE	-0.0173368	-0.897585	0.392325	0.466973	FALSE	0.387146	-0.0603402	0.431899	0.501854	FALSE	0.0170422	-0.431884	0.389869	0.468766	FALSE	-0.111633	-0.829748	-0.6717	-0.0752259	-0.436547	-0.847085	-0.284553	-0.0581837	-0.96753	-1.72733	-0.73204	-0.50711	0.110662	0.133769	FALSE	-
Me1_v2_0012110.1	1.07704	0.0150476	4.124e-05	0.000494127	TRUE	1.10858	0.604156	0.00157213	0.00676299	TRUE	0.895102	0.891823	0.00014082	0.000838301	TRUE	0.575588	0.414149	0.0743438	0.124786	FALSE	0.275357	0.290543	0.171137	-0.0220122	1.35239	1.39912	1.06624	0.553575	0.290405	0.8947	1.06296	0.392137	2.456e-11	1.51022e-10	TRUE	AT2G27690:CYP94C1
Me1_v2_0012130.1	2.65961	1.91082	0.292013	0.368222	FALSE	0.648471	0.454267	0.596656	0.652599	FALSE	-1.10496	-3.57041	0.242744	0.316166	FALSE	0.968948	-1.23041	0.416286	0.493918	FALSE	0.0688682	1.45768	1.7587	0.459691	2.72848	2.10615	0.653737	1.42864	1.97969	1.91195	-1.81172	-0.770718	0.202794	0.232238	FALSE	-
Me1_v2_0012140.1	1.5795	0.738091	1.95675e-05	0.000285135	TRUE	1.47046	1.12926	1.65868e-05	0.000254696	TRUE	1.35618	1.25362	9.03898e-08	4.59234e-06	TRUE	1.05477	0.908884	5.11194e-05	0.000430006	TRUE	-0.303375	-0.287093	-0.243405	-0.357553	1.27612	1.18337	1.11278	0.697216	0.434716	0.842165	1.01022	0.55133	5.35255e-17	9.18288e-16	TRUE	-
Me1_v2_0012150.1	0.952056	0.498029	0.0582632	0.107285	FALSE	1.02315	0.104386	0.0725783	0.12379	FALSE	1.61352	0.775636	0.0156772	0.0341786	FALSE	0.163003	0.189591	0.832596	0.862514	FALSE	0.469271	0.238958	-0.503257	0.0449814	1.42133	1.2621	1.11026	0.207984	0.9673	0.343345	0.272378	0.234573	0.000435054	0.000807905	TRUE	-
Me1_v2_0012160.1	-0.626108	-0.562446	0.527432	0.586665	FALSE	0.124614	-0.388517	0.275123	0.352043	FALSE	-0.522111	-0.356517	0.384091	0.45682	FALSE	0.248746	-0.614324	0.082089	0.134859	FALSE	0.00354942	0.0529913	0.374655	-0.298487	-0.622558	0.177605	-0.147455	-0.0497412	-0.558896	-0.335526	0.0181378	-0.912811	0.165362	0.192818	FALSE	AT3G48190:ATATM, PIG1, ATM
Me1_v2_0012170.1	1.80446	0.34607	0.00265754	0.0102037	FALSE	1.75617	1.81819	2.0515e-06	5.57302e-05	TRUE	2.05709	2.41558	0.14835	0.212374	FALSE	0.836229	-0.100082	0.201014	0.276757	FALSE	0.725284	0.642181	-0.783314	0.0829226	2.52975	2.39835	1.27378	0.919151	1.07135	2.46038	1.63226	-0.0171598	9.30652e-05	0.000192018	TRUE	-
Me1_v2_0012190.1	0.404211	0.262081	0.73908	0.772475	FALSE	0.60822	0.996851	0.199055	0.272613	FALSE	0.66274	1.199	0.0225486	0.0459871	FALSE	0.413068	0.295648	0.62714	0.684273	FALSE	-0.0224975	-0.0213587	-0.0182777	-0.166764	0.381714	0.586862	0.644463	0.246304	0.239584	0.975493	1.18072	0.128884	0.109944	0.132998	FALSE	-
Me1_v2_0012240.1	0.133346	-2.35028	0.184026	0.258305	FALSE	0.856916	-0.131433	0.0734549	0.125029	FALSE	0.573583	-1.23432	0.0138915	0.0310804	FALSE	0.424535	-1.97118	0.273062	0.352833	FALSE	0.00964337	-0.227796	-0.0881223	-0.0651475	0.142989	0.62912	0.485461	0.359388	-2.34064	-0.35923	-1.32244	-2.03632	0.132005	0.15713	FALSE	-
Me1_v2_0012300.1	-0.711005	-1.43179	0.15761	0.22956	FALSE	-0.563417	-0.580202	0.0710134	0.121714	FALSE	0.0768231	-0.850323	0.0455465	0.0816601	FALSE	0.431109	-0.366521	0.0266704	0.0546509	FALSE	-0.509058	-0.637184	-0.38209	-0.375519	-1.22006	-1.2006	-0.305267	0.0555905	-1.94085	-1.21739	-1.23241	-0.74204	0.000396026	0.000740765	TRUE	-
Me1_v2_0012320.1	-0.934227	-0.686428	0.00965231	0.0268822	FALSE	-0.662991	-0.718182	0.0515052	0.0946396	FALSE	-0.0926569	0.0901218	0.900335	0.915773	FALSE	-0.299511	-0.11978	0.890906	0.910119	FALSE	0.100018	-0.0771343	-0.402568	-0.237218	-0.834209	-0.740125	-0.495225	-0.536729	-0.586409	-0.795316	-0.312447	-0.356999	0.437796	0.466426	FALSE	-
Me1_v2_0012360.1	-0.837179	-5.14803	0.00400942	0.0138516	FALSE	-1.40841	-2.8236	0.0223341	0.04957	FALSE	-1.35227	-0.979693	0.0699094	0.116085	FALSE	-0.760227	-1.70709	0.00495835	0.014092	FALSE	-0.839818	-0.644368	-1.03961	0.14029	-1.677	-2.05278	-2.39189	-0.619937	-5.98785	-3.46797	-2.0193	-1.5668	3.64264e-08	1.27597e-07	TRUE	-
Me1_v2_0012370.1	0.345532	-0.681168	0.0111749	0.0300296	FALSE	0.221078	-0.602223	0.00231251	0.00900992	TRUE	-0.326589	-1.55082	0.191391	0.260664	FALSE	0.124352	0.394877	0.373086	0.452355	FALSE	0.582889	0.370883	0.552716	0.059611	0.928422	0.591962	0.226127	0.183963	-0.0982789	-0.23134	-0.998107	0.454488	0.0320214	0.0431449	FALSE	-
Me1_v2_0012380.1	0.654198	-0.806623	0.0452027	0.0881538	FALSE	0.55181	-0.0903918	0.372148	0.447757	FALSE	-0.0484195	-0.846527	0.221799	0.293621	FALSE	-0.321134	-0.105251	0.707954	0.755665	FALSE	-0.16383	-0.37428	-0.258659	0.0520743	0.490369	0.17753	-0.307078	-0.26906	-0.970452	-0.464672	-1.10519	-0.053177	0.0949087	0.116403	FALSE	-
Me1_v2_0012410.1	-0.963118	0.0435762	0.0508186	0.096337	FALSE	-1.09213	-1.13579	0.358387	0.434216	FALSE	-0.381805	-3.4792	0.00680017	0.017434	FALSE	-0.357821	-0.584654	0.301864	0.382249	FALSE	0.0401157	0.271945	-0.0521145	0.0129068	-0.923002	-0.820187	-0.433919	-0.344915	0.0836919	-0.863846	-3.53132	-0.571748	0.000118554	0.0002407	TRUE	-
Me1_v2_0012430.1	0.475322	-0.28506	0.0013339	0.00611741	TRUE	0.729867	0.336855	0.0656649	0.114442	FALSE	0.531935	0.211757	0.000732407	0.00296012	TRUE	0.266903	-0.202275	0.102524	0.161154	FALSE	0.168868	-0.177711	0.107247	0.0380918	0.64419	0.552157	0.639182	0.304994	-0.116192	0.159144	0.319005	-0.164183	4.37189e-05	9.51068e-05	TRUE	-
Me1_v2_0012450.1	0.587372	-0.294238	0.402349	0.472924	FALSE	0.491738	-0.661831	0.0332318	0.0674829	FALSE	0.236184	-0.0282708	0.777309	0.810578	FALSE	0.227744	-2.48125	0.174044	0.246994	FALSE	-0.223849	-0.361155	-0.387685	-0.346511	0.363523	0.130582	-0.151501	-0.118767	-0.518087	-1.02299	-0.415956	-2.82776	0.0828446	0.102677	FALSE	-
Me1_v2_0012470.1	3.87798	3.47714	0.0560378	0.104099	FALSE	2.00775	1.61161	0.275327	0.352248	FALSE	0.987151	-1.52101	0.359353	0.433663	FALSE	0.406281	-2.5022	0.198531	0.274045	FALSE	0.608968	2.01492	2.81314	2.56076	4.48694	4.02267	3.8003	2.96704	4.08611	3.62653	1.29213	0.0585586	0.0706777	0.088843	FALSE	-
Me1_v2_0012490.1	-0.684712	-4.72954	0.0374874	0.0762747	FALSE	-4.36425	-5.75156	0.124182	0.189156	FALSE	-1.67749	-3.43842	0.332266	0.407217	FALSE	2.64347	-1.73703	0.17416	0.247132	FALSE	1.21467	-0.0547605	0.214655	-1.54613	0.529958	-4.41901	-1.46284	1.09734	-3.51487	-5.80632	-3.22377	-3.28316	0.0249953	0.0343471	FALSE	AT1G32490:EMB2733, GSM1, ESP3, RSW12
Me1_v2_0012500.1	-0.338218	-0.773119	0.221721	0.297908	FALSE	-0.987213	-3.41756	0.157422	0.227239	FALSE	0.264714	-0.989774	0.112393	0.169836	FALSE	2.37063	0.863936	0.327238	0.407819	FALSE	0.12432	-0.261693	-0.17383	-2.19838	-0.213899	-1.24891	0.0908838	0.172244	-0.6488	-3.67925	-1.1636	-1.33445	0.0723569	0.0907279	FALSE	-
Me1_v2_0012520.1	-0.397439	-1.00128	0.387771	0.459148	FALSE	-0.373083	-2.38151	0.199199	0.272741	FALSE	0.612178	-0.259215	0.278415	0.352632	FALSE	-0.573274	-4.95439	0.000897584	0.00369811	TRUE	-0.668741	-0.0392541	-0.83741	0.0940987	-1.06618	-0.412337	-0.225232	-0.479175	-1.67002	-2.42077	-1.09663	-4.86029	5.0026e-05	0.000107762	TRUE	-
Me1_v2_0012560.1	1.49607	0.780291	0.00193102	0.00805713	TRUE	1.11002	0.256342	0.116464	0.1797	FALSE	2.2157	1.61702	0.00169634	0.00573418	TRUE	1.23033	0.650765	0.00477842	0.0136758	FALSE	0.069943	0.111871	-0.57356	-0.190947	1.56601	1.22189	1.64214	1.03938	0.850234	0.368213	1.04346	0.459818	4.15778e-06	1.05041e-05	TRUE	-
Me1_v2_0012590.1	-2.41666	-1.64043	0.362839	0.43525	FALSE	-1.6257	-1.54973	0.62648	0.679215	FALSE	-0.29581	-0.817735	0.45747	0.525731	FALSE	0.208517	-3.3196	0.0453985	0.0836601	FALSE	-0.267708	-0.870756	-0.381284	-0.346613	-2.68436	-2.49645	-0.677093	-0.138096	-1.90814	-2.42049	-1.19902	-3.66621	0.174294	0.202319	FALSE	-
Me1_v2_0012600.1	-0.0168822	-0.362374	0.391067	0.462097	FALSE	-0.368343	0.16601	0.302336	0.379713	FALSE	-0.242625	-1.11904	0.0302294	0.0582759	FALSE	-1.00386	-0.31648	0.105892	0.165369	FALSE	0.571803	0.505466	0.557197	0.593255	0.554921	0.137123	0.314571	-0.410604	0.209429	0.671476	-0.561846	0.276775	0.0183527	0.0258897	FALSE	-
Me1_v2_0012620.1	-0.382182	-3.00807	0.039667	0.0796905	FALSE	-0.426925	-1.78818	0.490334	0.557282	FALSE	-1.53985	-4.05276	0.0267184	0.0527521	FALSE	0.203062	-1.96024	0.142857	0.21068	FALSE	0.665545	0.274818	0.754689	0.305182	0.283362	-0.152106	-0.785156	0.508244	-2.34253	-1.51336	-3.29807	-1.65506	0.0194247	0.0272828	FALSE	-
Me1_v2_0012630.1	-0.0786686	-0.920378	0.0169867	0.0415099	FALSE	0.394903	-0.415848	0.0421047	0.0808092	FALSE	0.00192317	-0.552032	0.0261332	0.0518473	FALSE	0.214552	-0.451411	0.00685644	0.0183406	FALSE	0.2715	0.13812	0.196029	0.0463494	0.192831	0.533023	0.197952	0.260901	-0.648878	-0.277728	-0.356003	-0.405061	0.000537936	0.000983956	TRUE	AT2G25320:-
Me1_v2_0012660.1	-1.31539	-0.684786	0.665593	0.70954	FALSE	0.969352	1.01576	0.123659	0.188466	FALSE	-0.240878	-0.479242	0.639992	0.689891	FALSE	0.641904	-0.332893	0.0503779	0.0912132	FALSE	0.71115	0.0485153	0.617876	0.484293	-0.604235	1.01787	0.376998	1.1262	0.0263636	1.06428	0.138633	0.151399	0.670231	0.687494	FALSE	-
Me1_v2_0012670.1	0.413131	-1.46757	0.341504	0.415317	FALSE	0.56638	-1.73214	0.294382	0.371818	FALSE	-1.43497	-0.159843	0.520883	0.584546	FALSE	-0.39924	-0.513299	0.647443	0.702153	FALSE	-0.149289	-0.208622	0.169992	-0.0253567	0.263842	0.357758	-1.26498	-0.424597	-1.61686	-1.94076	0.0101481	-0.538656	0.661806	0.679668	FALSE	-
Me1_v2_0012680.1	1.75713	1.11771	2.62343e-05	0.000351484	TRUE	1.34021	1.21774	0.001631	0.00696642	TRUE	1.02307	1.00688	0.00356121	0.0103914	FALSE	-0.0784907	-0.0977814	0.896723	0.914721	FALSE	-0.313319	-0.226166	-0.432457	-0.320146	1.44381	1.11404	0.590617	-0.398637	0.804393	0.991572	0.574423	-0.417928	1.76696e-11	1.11275e-10	TRUE	AT2G36390:BE3, SBE2
Me1_v2_0012700.1	-0.490038	-0.959628	0.0752801	0.131073	FALSE	-0.623063	-1.39902	0.00445583	0.0146039	FALSE	-0.654467	-0.811241	0.0252534	0.0504579	FALSE	-0.200452	-0.727716	0.0575906	0.101721	FALSE	-0.0510176	0.218009	0.145421	0.097085	-0.541056	-0.405054	-0.509046	-0.103367	-1.01065	-1.18101	-0.66582	-0.630631	0.000157772	0.000314368	TRUE	-
Me1_v2_0012740.1	1.21172	-0.470791	0.000619781	0.00350786	TRUE	0.708119	-0.180108	0.200141	0.273828	FALSE	0.898714	-0.944415	0.489806	0.555661	FALSE	0.194572	0.171187	0.93101	0.943252	FALSE	0.653092	0.505208	0.191192	0.195574	1.86481	1.21333	1.08991	0.390146	0.182301	0.3251	-0.753223	0.366761	0.345302	0.376461	FALSE	-
Me1_v2_0012750.1	-0.227552	-0.759259	0.26994	0.346998	FALSE	-0.159916	-0.00100339	0.880097	0.89717	FALSE	0.295397	-0.214976	0.486323	0.552492	FALSE	0.11474	-0.867958	0.0166117	0.0375192	FALSE	0.256676	0.236517	-0.159675	0.228045	0.0291236	0.0766006	0.135721	0.342785	-0.502583	0.235513	-0.374652	-0.639914	0.248397	0.279277	FALSE	-
Me1_v2_0012780.1	0.541986	-0.398906	0.0140844	0.0358995	FALSE	0.146902	-0.668235	0.0366996	0.072804	FALSE	0.00126816	-1.00874	0.0351149	0.0658358	FALSE	-0.40442	-1.27883	0.00225377	0.00756181	TRUE	-0.306629	-0.243717	-0.65696	-0.433465	0.235357	-0.0968152	-0.655692	-0.837886	-0.705535	-0.911952	-1.6657	-1.71229	1.18261e-07	3.80568e-07	TRUE	-
Me1_v2_0012800.1	0.424822	0.236457	0.98669	0.988791	FALSE	0.342652	1.91124	0.143896	0.212632	FALSE	0.5572	-0.837581	0.6989	0.742524	FALSE	0.215681	-2.96729	0.204766	0.280719	FALSE	-0.052209	1.12835	1.62056	1.05242	0.372613	1.471	2.17776	1.2681	0.184248	3.03958	0.782975	-1.91487	0.693439	0.709395	FALSE	-
Me1_v2_0012810.1	0.0405133	-0.23761	0.641005	0.688208	FALSE	0.455717	0.120986	0.386684	0.461526	FALSE	0.102265	-0.886847	0.00330781	0.00980319	TRUE	0.0996162	0.144508	0.947638	0.957211	FALSE	0.402361	0.0204222	0.260875	-0.365219	0.442874	0.47614	0.36314	-0.265603	0.164751	0.141408	-0.625972	-0.220712	0.0406348	0.0536421	FALSE	-
Me1_v2_0012830.1	-1.70653	-3.50587	0.0213759	0.0495249	FALSE	-1.1643	-2.15935	0.376809	0.452201	FALSE	-1.23388	-3.3954	0.135733	0.197763	FALSE	-0.296859	-1.63935	0.0537569	0.0961337	FALSE	0.298006	-0.240352	-0.236934	0.03121	-1.40853	-1.40466	-1.47082	-0.265649	-3.20786	-2.3997	-3.63233	-1.60814	0.0180647	0.025525	FALSE	-
Me1_v2_0012840.1	0.39644	-4.84599	0.0319934	0.0674391	FALSE	0.182154	-0.58219	0.523139	0.587291	FALSE	0.0413159	-3.55942	0.144576	0.20814	FALSE	-1.23953	0.223362	0.170287	0.242766	FALSE	-0.224602	0.393541	0.398868	0.0363975	0.171838	0.575695	0.440184	-1.20313	-5.07059	-0.188649	-3.16055	0.25976	0.0049363	0.00768614	TRUE	AT4G00040:-
Me1_v2_0012860.1	-1.36921	-0.478535	0.332816	0.4071	FALSE	-0.450492	-1.21394	0.343109	0.419485	FALSE	0.42095	-2.53904	0.177103	0.244779	FALSE	0.297152	-1.32075	0.098182	0.15551	FALSE	-0.537711	-0.281599	-0.897919	-0.773244	-1.90692	-0.73209	-0.476968	-0.476092	-1.01625	-1.49553	-3.43696	-2.09399	0.0977049	0.119481	FALSE	-
Me1_v2_0012890.1	-0.251565	-0.627358	0.128934	0.197499	FALSE	0.113361	-0.242018	0.538651	0.60078	FALSE	-0.0216616	-0.878225	0.0353507	0.066152	FALSE	0.556328	-0.689532	0.00107251	0.00423893	TRUE	0.798403	0.568682	0.493164	-0.0648616	0.546839	0.682043	0.471503	0.491466	0.171045	0.326664	-0.38506	-0.754393	4.33163e-05	9.43028e-05	TRUE	-
Me1_v2_0012930.1	0.3748	-0.393414	0.478962	0.543018	FALSE	0.0275152	-0.382445	0.494914	0.561612	FALSE	-0.582321	-2.38378	0.169547	0.236243	FALSE	-0.321676	-2.95148	0.027322	0.0556991	FALSE	-0.292237	0.260802	0.583757	0.155372	0.082563	0.288317	0.00143564	-0.166304	-0.685651	-0.121643	-1.80002	-2.79611	0.0137094	0.0197698	FALSE	-
Me1_v2_0012950.1	-0.242989	-0.335855	0.729532	0.763824	FALSE	-0.130998	-0.956228	0.0478228	0.0893751	FALSE	-0.665617	-2.19268	0.265198	0.33927	FALSE	-0.316585	-0.91794	0.339297	0.419634	FALSE	0.110246	0.489044	-0.177283	0.171154	-0.132743	0.358046	-0.8429	-0.145431	-0.225609	-0.467184	-2.36996	-0.746785	0.0545011	0.0701798	FALSE	-
Me1_v2_0012960.1	-2.47326	-3.21189	0.364436	0.436852	FALSE	-1.4747	-4.74399	0.166635	0.237293	FALSE	-0.525244	-4.36959	0.0522219	0.0914079	FALSE	0.232008	-1.80862	0.35926	0.438983	FALSE	-0.0557655	0.0459069	0.83236	-0.0719342	-2.52903	-1.4288	0.307116	0.160074	-3.26765	-4.69808	-3.53723	-1.88056	0.096737	0.118424	FALSE	AT3G13220:MSR02, WBC27, AtABCG26, ABCG26
Me1_v2_0012970.1	0.470405	-0.892641	0.0209152	0.0486763	FALSE	0.133762	-0.997126	0.0610445	0.108139	FALSE	-0.253453	-0.13678	0.803257	0.832678	FALSE	-0.106082	-0.382377	0.614706	0.674078	FALSE	-0.0736949	-0.25408	-0.3046	-0.449082	0.39671	-0.120318	-0.558053	-0.555163	-0.966336	-1.25121	-0.441379	-0.831459	0.0165546	0.0235449	FALSE	-
Me1_v2_0013010.1	-3.77913	-1.30524	0.34807	0.421545	FALSE	1.30053	-4.48413	0.0346322	0.0696279	FALSE	0.585196	-7.66147	0.000514641	0.0022542	TRUE	2.07279	-3.73708	0.10595	0.165447	FALSE	-0.530054	-0.66321	-0.0854097	-2.11403	-4.30918	0.637322	0.499786	-0.041243	-1.8353	-5.14734	-7.74688	-5.85111	0.00111721	0.00194412	TRUE	-
Me1_v2_0013020.1	0.68729	-0.832617	0.0383959	0.0777289	FALSE	0.11361	-1.28898	0.0452017	0.0855473	FALSE	0.749393	-1.00238	0.421753	0.492344	FALSE	0.0885997	-0.599072	0.455569	0.530668	FALSE	-0.0204626	-0.129493	-0.767547	-0.28763	0.666828	-0.0158838	-0.0181544	-0.199031	-0.853079	-1.41847	-1.76993	-0.886702	0.185447	0.214174	FALSE	-
Me1_v2_0013050.1	0.276632	-1.08103	0.598695	0.650654	FALSE	0.987771	0.144552	0.227374	0.302871	FALSE	-1.62779	-0.960968	0.488711	0.554622	FALSE	0.217731	-0.226086	0.664432	0.717058	FALSE	-0.315679	-0.476608	0.227293	-0.221014	-0.039047	0.511163	-1.4005	-0.00328357	-1.39671	-0.332056	-0.733676	-0.4471	0.802241	0.813019	FALSE	AT5G44480:DUR
Me1_v2_0013070.1	-0.363562	-1.03013	0.0531537	0.0998702	FALSE	-0.54455	-0.516444	0.0422192	0.0809788	FALSE	-0.584768	-0.964559	0.0651395	0.109624	FALSE	-0.131228	-0.531327	0.179247	0.25276	FALSE	-0.0142561	-0.103244	0.213104	0.323391	-0.377818	-0.647793	-0.371663	0.192163	-1.04439	-0.619687	-0.751454	-0.207936	0.000571608	0.0010406	TRUE	-
Me1_v2_0013110.1	-1.58594	-1.66854	0.00281688	0.0106474	FALSE	-0.74173	-1.78051	0.0125022	0.0317705	FALSE	-0.303695	-1.43354	0.000983307	0.00373239	TRUE	-0.047888	-1.07438	0.00755673	0.0198268	FALSE	0.0339469	0.293166	0.380549	0.0220626	-1.552	-0.448563	0.076854	-0.0258254	-1.63459	-1.48735	-1.053	-1.05231	4.26479e-08	1.47621e-07	TRUE	AT3G25620:ABCG21
Me1_v2_0013120.1	-0.377852	-0.819524	0.114529	0.180786	FALSE	0.466027	0.328456	0.544149	0.605664	FALSE	-0.104023	-1.08228	0.353231	0.427921	FALSE	-0.376955	-0.513125	0.410475	0.488335	FALSE	0.53944	-0.141128	0.00883291	0.112714	0.161588	0.3249	-0.0951896	-0.264241	-0.280085	0.187328	-1.07345	-0.400412	0.312382	0.34379	FALSE	AT5G64940:OSA1, ATH13, ATOSA1, abc1k8, ATATH13
Me1_v2_0013160.1	-0.789164	-2.35597	0.216791	0.292938	FALSE	-0.0310275	-2.83634	0.0878644	0.143921	FALSE	-0.874803	-1.14394	0.157198	0.222334	FALSE	-0.0807922	-1.70291	0.429299	0.506143	FALSE	-0.0106285	-0.283416	-0.280218	-0.739076	-0.799793	-0.314443	-1.15502	-0.819868	-2.3666	-3.11976	-1.42415	-2.44199	0.160593	0.187803	FALSE	-
Me1_v2_0013170.1	3.12173	1.70917	7.38857e-08	4.49354e-06	TRUE	3.50425	2.45628	2.27446e-10	2.24396e-07	TRUE	3.68914	3.17595	6.59912e-09	7.93764e-07	TRUE	2.87504	2.97069	2.37822e-06	4.99911e-05	TRUE	-0.411736	-0.288807	-0.612635	-1.02238	2.70999	3.21544	3.07651	1.85266	1.29744	2.16748	2.56332	1.94832	1.56467e-27	1.55398e-25	TRUE	AT5G19150:-
Me1_v2_0013180.1	0.964125	1.05261	0.117039	0.183936	FALSE	-0.232466	-0.673179	0.688812	0.73339	FALSE	-0.159306	0.32811	0.554877	0.614603	FALSE	-0.709235	0.381561	0.335187	0.415644	FALSE	-0.219348	0.17699	0.186666	-0.165505	0.744777	-0.055476	0.0273603	-0.874739	0.833261	-0.496189	0.514776	0.216056	0.500226	0.527001	FALSE	-
Me1_v2_0013250.1	1.61335	-1.1754	0.201004	0.276559	FALSE	0.496907	0.466257	0.648938	0.698804	FALSE	1.3454	1.59439	0.0466684	0.0832922	FALSE	0.15549	0.346983	0.771741	0.809864	FALSE	-0.470243	-0.400509	-1.04101	-0.34353	1.14311	0.0963976	0.304395	-0.18804	-1.64565	0.0657474	0.553383	0.00345311	0.245552	0.276337	FALSE	-
Me1_v2_0013270.1	0.612205	0.236764	0.386239	0.457615	FALSE	0.0713849	0.56178	0.783983	0.816726	FALSE	0.617128	-1.11311	0.418664	0.489629	FALSE	-0.136783	-2.99541	0.0266129	0.0545691	FALSE	-1.122	-1.39505	-1.37124	-0.239186	-0.509797	-1.32367	-0.754112	-0.375968	-0.885238	-0.833273	-2.48435	-3.23459	0.0544604	0.0701357	FALSE	-
Me1_v2_0013290.1	-0.404482	-1.18403	0.0200035	0.0470398	FALSE	0.482926	0.33258	0.39485	0.469256	FALSE	-0.28876	0.242294	0.303626	0.378588	FALSE	0.212399	-1.31553	0.505989	0.577347	FALSE	0.0538672	-0.399166	-0.355224	-0.541505	-0.350615	0.0837602	-0.643984	-0.329106	-1.13016	-0.0665863	-0.11293	-1.85703	0.383536	0.413955	FALSE	-
Me1_v2_0013310.1	-0.145609	-1.19102	0.0442513	0.0867517	FALSE	-0.0645744	-0.64486	0.42319	0.495813	FALSE	0.424307	-0.667906	0.0891359	0.141032	FALSE	0.491785	-0.371595	0.257566	0.33681	FALSE	0.0693414	0.14672	-0.449243	-0.26993	-0.0762672	0.0821461	-0.0249368	0.221855	-1.12168	-0.498139	-1.11715	-0.641525	0.0449262	0.0588124	FALSE	-
Me1_v2_0013320.1	0.739881	-0.108335	0.000908442	0.00464651	TRUE	0.336375	-0.00266287	0.153424	0.222908	FALSE	0.301247	-0.382499	0.0048946	0.0133819	FALSE	0.277978	0.310832	0.138322	0.20504	FALSE	0.0101113	0.0820171	0.128052	-0.234136	0.749992	0.418392	0.429299	0.0438423	-0.0982239	0.0793542	-0.254447	0.0766962	7.85551e-06	1.90501e-05	TRUE	AT2G43020:PAO2, ATPAO2
Me1_v2_0013330.1	-0.443376	-2.51591	0.149397	0.22061	FALSE	0.673544	-0.893065	0.0976599	0.156254	FALSE	-0.00757165	-1.15735	0.0625273	0.106049	FALSE	0.415628	-2.83136	0.0476993	0.0870921	FALSE	0.870097	-0.0834637	0.588246	0.391595	0.42672	0.590081	0.580674	0.807223	-1.64582	-0.976529	-0.569103	-2.43977	0.0192007	0.0269944	FALSE	-
Me1_v2_0013340.1	0.556635	-0.221228	0.000676171	0.00373654	TRUE	0.493646	0.700765	0.166591	0.237253	FALSE	0.383748	0.138917	0.183589	0.251953	FALSE	0.371943	0.454124	0.171171	0.243769	FALSE	0.035752	-0.175979	0.00873057	-0.196878	0.592387	0.317668	0.392478	0.175064	-0.185476	0.524786	0.147648	0.257246	0.0129836	0.0188185	FALSE	-
Me1_v2_0013350.1	1.4223	-1.38	0.101181	0.164342	FALSE	0.365396	-0.339347	0.400044	0.473742	FALSE	1.25304	-1.76859	0.0531438	0.0927317	FALSE	0.930498	-0.378332	0.0257535	0.0531492	FALSE	-0.606824	0.0629981	-0.607837	-0.343415	0.815476	0.428394	0.645204	0.587083	-1.98682	-0.276349	-2.37643	-0.721747	0.00824249	0.012374	FALSE	-
Me1_v2_0013360.1	-0.951891	-3.37974	0.0619302	0.112639	FALSE	-0.679995	-2.19025	0.387568	0.46241	FALSE	0.218474	-0.884535	0.152929	0.217547	FALSE	-0.0739098	-0.896785	0.212875	0.289836	FALSE	0.00270895	-0.147409	-0.613126	0.0192655	-0.949182	-0.827404	-0.394652	-0.0546443	-3.37703	-2.33766	-1.49766	-0.877519	0.0426615	0.0561123	FALSE	-
Me1_v2_0013370.1	-0.811155	-3.19589	0.0482739	0.0925395	FALSE	0.776565	-2.26469	0.0826023	0.13697	FALSE	-0.0425488	-2.02766	0.00154093	0.00532951	TRUE	0.18047	-3.10876	0.0254575	0.0527043	FALSE	0.6308	-0.0850668	0.315727	0.459965	-0.180355	0.691498	0.273178	0.640435	-2.56509	-2.34975	-1.71193	-2.6488	0.00153957	0.00261498	TRUE	-
Me1_v2_0013380.1	-0.0620021	-2.62945	0.0639925	0.115483	FALSE	-0.141845	-0.600866	0.615687	0.669532	FALSE	0.0566073	-3.81556	0.0134198	0.0302376	FALSE	0.24768	-2.22597	0.104806	0.164113	FALSE	0.211689	0.192561	-0.259114	-0.224436	0.149687	0.050716	-0.202507	0.0232444	-2.41776	-0.408305	-4.07467	-2.45041	0.000957639	0.00168226	TRUE	-
Me1_v2_0013420.1	0.431481	-3.38821	0.0536511	0.100545	FALSE	0.422965	-0.422831	0.146012	0.214838	FALSE	-0.028637	-3.86581	0.0220379	0.0451283	FALSE	-0.0131383	-1.01696	0.249555	0.328636	FALSE	0.147613	-0.0905486	0.228966	0.227999	0.579094	0.332416	0.200329	0.214861	-3.2406	-0.51338	-3.63684	-0.788965	0.0014593	0.00248763	TRUE	-
Me1_v2_0013430.1	0.51034	-0.42601	0.0734863	0.128601	FALSE	0.488385	0.0310721	0.627589	0.680281	FALSE	0.123211	0.120447	0.950064	0.958029	FALSE	-0.0729627	-0.30726	0.757592	0.797987	FALSE	0.268495	0.0498839	0.0640897	-0.287711	0.778835	0.538269	0.1873	-0.360673	-0.157515	0.080956	0.184536	-0.594971	0.197433	0.22665	FALSE	-
Me1_v2_0013480.1	-1.65753	-2.54079	0.28258	0.359066	FALSE	0.334205	-0.438144	0.467289	0.536925	FALSE	0.975899	1.36323	0.582617	0.639243	FALSE	-0.362812	-2.2144	0.148054	0.216926	FALSE	0.357883	-0.0299492	-1.17787	0.248172	-1.29965	0.304256	-0.201973	-0.11464	-2.1829	-0.468093	0.185357	-1.96623	0.355849	0.386772	FALSE	AT3G59020:-
Me1_v2_0013520.1	-0.369804	-1.77912	0.324417	0.399156	FALSE	0.789272	-0.826762	0.549652	0.610533	FALSE	-0.655893	-1.87653	0.394387	0.466666	FALSE	0.0656022	-0.189446	0.810285	0.843353	FALSE	0.106419	-0.510643	0.258647	0.507978	-0.263385	0.278629	-0.397246	0.57358	-1.6727	-1.3374	-1.61788	0.318531	0.478547	0.506107	FALSE	AT5G25150:TAF5
Me1_v2_0013630.1	-0.399227	-3.90314	0.211201	0.287068	FALSE	-1.30899	-3.19275	0.265366	0.342276	FALSE	0.222414	-0.207584	0.744532	0.782252	FALSE	0.540508	0.63024	0.440145	0.516032	FALSE	0.924911	1.29173	1.01291	0.57152	0.525685	-0.0172636	1.23532	1.11203	-2.97823	-1.90103	0.805325	1.20176	0.141315	0.167036	FALSE	-
Me1_v2_0013640.1	0.399193	0.171044	0.742397	0.775342	FALSE	0.780872	-2.11607	0.105772	0.166546	FALSE	-0.927886	-0.0576476	0.447012	0.515596	FALSE	0.518912	0.544056	0.436704	0.513083	FALSE	0.369394	-0.370225	0.070341	-0.244976	0.768588	0.410647	-0.857545	0.273936	0.540438	-2.4863	0.0126934	0.29908	0.0395246	0.05232	FALSE	-
Me1_v2_0013650.1	-0.119067	-0.316457	0.76459	0.79526	FALSE	-0.722344	-1.82723	0.00805792	0.0228365	FALSE	-0.246333	-2.83008	0.195462	0.265043	FALSE	-0.157366	-0.529284	0.111678	0.172723	FALSE	-0.217559	0.411632	0.528346	0.552127	-0.336627	-0.310712	0.282013	0.394761	-0.534016	-1.41559	-2.30173	0.0228436	0.0695511	0.0875495	FALSE	-
Me1_v2_0013660.1	-0.472523	-1.83403	0.35231	0.425347	FALSE	0.977405	0.970035	0.227636	0.303183	FALSE	0.328327	-2.08931	0.342844	0.417557	FALSE	1.03251	1.27724	0.735846	0.779251	FALSE	-0.0867422	-0.712122	-0.526356	-2.58798	-0.559265	0.265283	-0.198029	-1.55546	-1.92077	0.257913	-2.61567	-1.31074	0.384317	0.414674	FALSE	-
Me1_v2_0013700.1	0.524896	-0.267534	0.55651	0.612713	FALSE	0.58864	-0.384211	0.460731	0.530855	FALSE	-0.160003	-0.679425	0.715295	0.756636	FALSE	1.01705	-1.6795	0.000217019	0.00124074	TRUE	0.720679	0.879235	0.928449	0.224064	1.24558	1.46787	0.768446	1.24111	0.453145	0.495024	0.249024	-1.45544	0.019845	0.02781	FALSE	-
Me1_v2_0013710.1	0.0594041	-0.922428	0.0283585	0.0614542	FALSE	-0.118768	-0.578713	0.142951	0.211481	FALSE	0.53618	-0.0743426	0.414997	0.48618	FALSE	0.14474	-0.158896	0.858025	0.883698	FALSE	0.282859	0.326107	0.0892721	-0.178471	0.342264	0.207339	0.625452	-0.0337311	-0.639569	-0.252606	0.0149295	-0.337367	0.277504	0.308956	FALSE	-
Me1_v2_0013720.1	-0.343329	-2.61683	0.117963	0.185085	FALSE	0.3558	-2.62084	0.10479	0.165365	FALSE	-0.479695	-2.82977	0.0629711	0.106651	FALSE	0.156103	-1.71392	0.006897	0.0184237	FALSE	-0.0897793	0.115291	0.171593	-0.139588	-0.433109	0.471091	-0.308101	0.016515	-2.70661	-2.50555	-2.65818	-1.85351	0.0114726	0.0167913	FALSE	-
Me1_v2_0013750.1	-0.106986	-0.544303	0.51532	0.575766	FALSE	0.111933	-0.434839	0.393949	0.468364	FALSE	0.0697989	0.0911547	0.876061	0.89552	FALSE	0.521372	-0.241476	0.0594463	0.104317	FALSE	0.096698	0.0655418	-0.0149938	0.203111	-0.0102877	0.177475	0.0548051	0.724482	-0.447605	-0.369297	0.0761609	-0.0383652	0.311328	0.342856	FALSE	-
Me1_v2_0013760.1	-0.426647	-2.33214	0.192932	0.267853	FALSE	0.14371	-0.981817	0.0486928	0.0906958	FALSE	-1.58693	-3.92764	0.0106634	0.0249997	FALSE	-0.834092	-1.13842	0.0519802	0.0935669	FALSE	-0.146981	-0.609545	-0.145993	0.0504075	-0.573628	-0.465835	-1.73292	-0.783684	-2.47912	-1.59136	-4.07363	-1.08801	0.000442418	0.000820382	TRUE	-
Me1_v2_0013790.1	0.355174	-0.580878	0.109539	0.174731	FALSE	0.225181	-0.447907	0.0483991	0.0902263	FALSE	0.384297	-0.303705	0.0897191	0.141747	FALSE	0.42783	0.388686	0.389648	0.468526	FALSE	-0.435694	-0.426815	-0.51488	-0.556301	-0.0805196	-0.201634	-0.130583	-0.128471	-1.01657	-0.874722	-0.818585	-0.167615	0.0331958	0.0445664	FALSE	-
Me1_v2_0013810.1	-0.437538	-0.39347	0.268573	0.34565	FALSE	0.298302	-0.155648	0.0779692	0.131054	FALSE	-0.460428	-1.1969	0.247855	0.321393	FALSE	-0.466077	-0.552394	0.436559	0.512995	FALSE	-0.319242	-0.743916	-0.462282	-0.277076	-0.756779	-0.445614	-0.92271	-0.743153	-0.712712	-0.899564	-1.65918	-0.82947	0.0835195	0.103472	FALSE	AT3G24170:ATGR1, GR1
Me1_v2_0013820.1	-0.613156	-2.91224	0.0907195	0.151299	FALSE	-0.219405	-0.0209811	0.885084	0.901362	FALSE	-0.670978	-0.391404	0.109601	0.166645	FALSE	-0.0287064	0.0580499	0.991379	0.992893	FALSE	0.688696	0.300356	0.413747	-0.174657	0.0755396	0.0809506	-0.25723	-0.203364	-2.22354	0.279375	0.0223428	-0.116607	0.0983237	0.120176	FALSE	-
Me1_v2_0013860.1	-0.579152	-0.393823	0.485324	0.548736	FALSE	-1.34102	-1.95107	0.0142163	0.0349611	FALSE	-1.55864	-1.10352	0.0173813	0.0371713	FALSE	-0.715471	-0.480916	0.215441	0.292446	FALSE	-0.432001	0.306448	0.0643473	0.0170532	-1.01115	-1.03457	-1.49429	-0.698418	-0.825824	-1.64462	-1.03917	-0.463863	0.000939711	0.00165331	TRUE	AT4G30580:EMB1995, ATS2, LPAT1
Me1_v2_0013870.1	-0.990297	-1.43861	0.024426	0.0549395	FALSE	-0.69337	-1.74854	0.00014203	0.00119903	TRUE	0.450888	-0.236233	0.161887	0.227821	FALSE	-0.0166487	-0.801887	0.304275	0.38467	FALSE	0.366191	0.384266	-0.323549	-0.0894989	-0.624106	-0.309104	0.127339	-0.106148	-1.07242	-1.36427	-0.559783	-0.891386	0.00144237	0.00246031	TRUE	-
Me1_v2_0013930.1	0.278433	-1.3268	0.0107059	0.0290521	FALSE	-0.153099	-1.79814	0.0133509	0.0333478	FALSE	0.126331	-2.32793	0.0951729	0.148511	FALSE	-0.098602	-2.0481	0.0222442	0.0472862	FALSE	0.133093	-0.071637	-0.251364	-0.345876	0.411526	-0.224736	-0.125033	-0.444478	-1.19371	-1.86977	-2.57929	-2.39397	0.000762124	0.00135977	TRUE	-
Me1_v2_0013940.1	-1.06058	-2.83845	0.081707	0.139646	FALSE	-2.11236	-1.47944	0.0018185	0.00753539	TRUE	-1.3777	-1.55191	0.245528	0.319083	FALSE	-1.04511	-1.37126	0.0617531	0.10735	FALSE	0.198123	0.311016	-0.0761377	0.71399	-0.862461	-1.80135	-1.45384	-0.331119	-2.64033	-1.16843	-1.62804	-0.657269	0.00322429	0.00517729	TRUE	-
Me1_v2_0013950.1	-1.60048	-1.64641	0.518765	0.57869	FALSE	-0.572419	-0.142738	0.56819	0.627167	FALSE	-1.30138	-2.91051	0.313725	0.388563	FALSE	-0.511254	0.410528	0.423271	0.500313	FALSE	-0.250574	0.00839575	-0.409967	-0.595395	-1.85106	-0.564023	-1.71134	-1.10665	-1.89698	-0.134342	-3.32048	-0.184867	0.260464	0.291603	FALSE	-
Me1_v2_0014010.1	-0.297932	-2.47544	0.180758	0.254725	FALSE	0.0818972	-0.430196	0.521957	0.586237	FALSE	0.0429429	-0.0663201	0.909306	0.92325	FALSE	0.304308	-0.225988	0.251419	0.330689	FALSE	1.01113	0.570119	0.309529	0.523538	0.713199	0.652016	0.352472	0.827846	-1.46431	0.139922	0.243209	0.297549	0.180903	0.209327	FALSE	-
Me1_v2_0014020.1	-0.359941	-2.52348	0.00821855	0.0238525	FALSE	-0.313336	-1.59823	0.170116	0.241015	FALSE	-0.281882	-1.57865	0.00204365	0.00664073	TRUE	0.053905	-0.625522	0.0554413	0.0986165	FALSE	0.154027	-0.176314	0.0864432	0.0303056	-0.205913	-0.48965	-0.195438	0.0842106	-2.36945	-1.77454	-1.49221	-0.595216	0.00010635	0.000217553	TRUE	-
Me1_v2_0014070.1	-0.733454	-1.47306	0.0488918	0.0934461	FALSE	-0.835791	-0.792094	0.109138	0.170783	FALSE	-0.346735	-0.672287	0.341524	0.416161	FALSE	0.356506	-0.0120335	0.518317	0.58836	FALSE	0.389023	0.587853	0.569992	-0.164582	-0.34443	-0.247938	0.223257	0.191924	-1.08403	-0.204241	-0.102294	-0.176615	0.0254701	0.0349486	FALSE	-
Me1_v2_0014080.1	0.00881389	-0.206669	0.686924	0.727729	FALSE	0.0879722	-0.172328	0.75025	0.7878	FALSE	0.00485804	-0.586687	0.660342	0.708232	FALSE	-0.294266	-0.00427542	0.558384	0.624461	FALSE	-0.0482842	-0.334886	-0.429033	-0.297106	-0.0394703	-0.246914	-0.424175	-0.591372	-0.254954	-0.507214	-1.01572	-0.301381	0.697789	0.713576	FALSE	-
Me1_v2_0014110.1	-0.373028	-3.99028	0.0193714	0.0459426	FALSE	-0.22943	-1.12197	0.0704331	0.120951	FALSE	-1.07037	-2.03225	0.29889	0.373738	FALSE	0.38097	0.498241	0.296513	0.376948	FALSE	0.158141	0.105195	0.114048	-0.219229	-0.214887	-0.124235	-0.956323	0.161741	-3.83214	-1.01677	-1.91821	0.279012	0.00167848	0.00282983	TRUE	-
Me1_v2_0014120.1	-2.56996	-2.72399	0.0926748	0.153848	FALSE	-1.1069	-0.986034	0.0517369	0.0949123	FALSE	-1.6746	-2.59498	0.180354	0.248362	FALSE	-0.612263	-1.63343	0.00475739	0.0136373	FALSE	0.544159	0.590334	0.70698	0.775128	-2.0258	-0.516561	-0.967623	0.162865	-2.17983	-0.3957	-1.888	-0.8583	0.00935036	0.0139156	FALSE	-
Me1_v2_0014150.1	-0.306383	-0.605578	0.0402615	0.0804645	FALSE	-0.291094	-0.624675	0.0473299	0.0886069	FALSE	-0.591095	-1.03396	2.25215e-05	0.00021306	TRUE	-0.32135	-0.780004	0.047619	0.0869821	FALSE	0.284618	0.131095	0.310553	0.0581667	-0.0217655	-0.159998	-0.280542	-0.263183	-0.32096	-0.493579	-0.723406	-0.721837	3.32692e-05	7.37948e-05	TRUE	AT3G23900:IRR
Me1_v2_0014170.1	0.388941	-1.25507	0.0532853	0.100033	FALSE	0.983257	-2.18377	0.11378	0.176376	FALSE	0.770695	-0.295915	0.12838	0.188957	FALSE	0.0299098	0.819628	0.133766	0.199337	FALSE	0.219792	0.00942595	0.0211332	-0.207144	0.608733	0.992683	0.791828	-0.177234	-1.03527	-2.17435	-0.274782	0.612485	0.029695	0.0402357	FALSE	-
Me1_v2_0014180.1	0.190627	-0.877045	0.0195783	0.0462914	FALSE	0.267656	-0.255422	0.229912	0.30565	FALSE	0.198062	-1.87387	0.307506	0.382611	FALSE	0.391072	-0.743598	0.0974034	0.154519	FALSE	-0.0690317	-0.426409	-0.291131	-0.367763	0.121595	-0.158753	-0.0930685	0.023309	-0.946077	-0.681832	-2.165	-1.11136	0.197953	0.227199	FALSE	-
Me1_v2_0014190.1	1.40678	2.41862	0.789946	0.817588	FALSE	0.65064	-3.35783	0.0779188	0.131003	FALSE	1.53994	-5.95184	0.0279257	0.0546475	FALSE	4.43719	2.4802	0.392179	0.470915	FALSE	-5.43774	0.457734	-1.35455	-6.00967	-4.03096	1.10837	0.185388	-1.57248	-3.01912	-2.90009	-7.30639	-3.52947	0.0494522	0.0641977	FALSE	AT3G57290:EIF3E, ATINT6, TIF3E1, INT6, INT-6, ATEIF3E-1
Me1_v2_0014220.1	-0.59378	-4.31587	0.0107933	0.0292326	FALSE	0.630978	-1.99014	0.156155	0.225892	FALSE	1.0047	-2.08393	0.0758827	0.123986	FALSE	-0.305283	-2.07905	0.280774	0.360731	FALSE	0.699313	0.0403643	-0.178966	0.461553	0.105533	0.671343	0.825735	0.156271	-3.61656	-1.94978	-2.2629	-1.61749	0.0111747	0.0163896	FALSE	-
Me1_v2_0014230.1	-0.939039	-3.41505	0.0221473	0.0509523	FALSE	-0.00608969	-0.798441	0.190835	0.263892	FALSE	-1.05541	-0.858484	0.142641	0.205849	FALSE	-0.367295	-0.999426	0.111829	0.172885	FALSE	0.712686	0.0551123	0.494453	0.575117	-0.226353	0.0490227	-0.560952	0.207821	-2.70237	-0.743329	-0.364031	-0.42431	0.00101031	0.00176862	TRUE	-
Me1_v2_0014240.1	-0.467077	0.197162	0.114961	0.18123	FALSE	0.22792	0.366287	0.797568	0.827891	FALSE	0.333896	0.930998	0.122199	0.181588	FALSE	-0.216291	-0.211304	0.939559	0.950357	FALSE	0.127886	-0.0103209	-0.209827	-0.0106107	-0.339192	0.2176	0.124069	-0.226901	0.325047	0.355966	0.721172	-0.221915	0.728587	0.743176	FALSE	-
Me1_v2_0014250.1	0.287492	0.447534	0.544802	0.602515	FALSE	1.32665	1.59264	0.0296892	0.0618137	FALSE	0.510973	0.914402	0.0790148	0.12805	FALSE	0.431551	0.247459	0.619296	0.677848	FALSE	-0.00853619	-0.873529	-0.567553	-0.48561	0.278956	0.453125	-0.0565804	-0.0540591	0.438998	0.719112	0.346849	-0.238151	0.02479	0.034091	FALSE	-
Me1_v2_0014260.1	-0.295056	-0.476259	0.453677	0.519823	FALSE	0.632889	0.0201176	0.223589	0.298841	FALSE	0.33785	-1.19072	0.0139267	0.0311398	FALSE	0.242122	-0.998523	0.00700808	0.0186609	FALSE	-0.43458	-0.703297	-0.366286	-0.190945	-0.729636	-0.0704083	-0.028436	0.0511772	-0.910839	-0.68318	-1.55701	-1.18947	0.000964023	0.00169265	TRUE	-
Me1_v2_0014300.1	-1.0857	-1.84701	0.0658408	0.118114	FALSE	-0.178132	-1.27094	0.0805933	0.134494	FALSE	-0.249499	-2.73452	0.0844501	0.13491	FALSE	-0.274274	-1.18059	0.0445033	0.0823046	FALSE	0.42888	0.44842	0.291752	0.340017	-0.656816	0.270288	0.0422527	0.0657432	-1.41813	-0.822518	-2.44277	-0.840572	0.00930343	0.0138525	FALSE	-
Me1_v2_0014310.1	-0.324692	-0.175748	0.851072	0.871274	FALSE	0.682728	-0.474099	0.102985	0.163195	FALSE	0.308149	-0.0518557	0.530946	0.593684	FALSE	0.913397	0.174923	0.22966	0.307791	FALSE	-0.257703	0.17642	0.239857	-0.525689	-0.582395	0.859149	0.548006	0.387708	-0.433451	-0.297678	0.188001	-0.350766	0.0793573	0.0986884	FALSE	-
Me1_v2_0014350.1	1.03542	-2.78625	0.210464	0.286408	FALSE	2.62935	-0.64229	0.260254	0.337033	FALSE	3.0798	-1.55157	0.0947355	0.147946	FALSE	2.32024	2.04427	0.242217	0.320827	FALSE	-2.26169	-1.91527	-2.40894	-1.83985	-1.22627	0.714081	0.670857	0.480391	-5.04794	-2.55756	-3.9605	0.204418	0.0364958	0.0485811	FALSE	-
Me1_v2_0014370.1	1.79274	1.36959	0.00200827	0.00829315	TRUE	2.3347	2.14675	0.00362491	0.0125915	FALSE	1.58327	1.97364	0.0241584	0.0486356	FALSE	1.66024	1.02593	0.123767	0.187619	FALSE	0.413904	-0.028729	-0.294145	-0.577229	2.20665	2.30597	1.28912	1.08301	1.78349	2.11802	1.6795	0.4487	3.47336e-06	8.88069e-06	TRUE	-
Me1_v2_0014380.1	-0.994038	-2.66989	0.189418	0.264092	FALSE	-0.567109	-1.08826	0.0395508	0.0770204	FALSE	-0.687288	-1.586	0.000179527	0.00100881	TRUE	-0.446231	-2.97922	0.00122848	0.00471594	TRUE	0.259814	-0.142799	-0.0182954	-0.305217	-0.734224	-0.709909	-0.705583	-0.751449	-2.41008	-1.23106	-1.60429	-3.28443	0.000743267	0.0013282	TRUE	-
Me1_v2_0014390.1	2.09186	1.17557	0.0300992	0.0644182	FALSE	1.68341	1.1823	0.0571813	0.102546	FALSE	1.12725	0.154636	0.0628886	0.106583	FALSE	0.510896	-0.427027	0.689769	0.739793	FALSE	0.241262	0.045217	0.20903	-0.0542637	2.33312	1.72863	1.33628	0.456633	1.41683	1.22752	0.363667	-0.481291	0.00945407	0.0140593	FALSE	-
Me1_v2_0014400.1	0.0440917	-0.487425	0.0365395	0.0747383	FALSE	0.149804	-0.560892	0.00927097	0.0253602	FALSE	-0.12144	-0.485682	0.154939	0.219742	FALSE	0.184525	-0.67956	0.00358737	0.0109026	FALSE	-0.00694825	0.0320249	0.24789	0.050364	0.0371435	0.181828	0.12645	0.234889	-0.494373	-0.528868	-0.237792	-0.629196	0.000178478	0.000352448	TRUE	AT1G09770:ATCDC5, ATMYBCDC5, CDC5
Me1_v2_0014410.1	-0.947311	-2.4444	0.167294	0.240144	FALSE	-0.932093	-1.3476	0.190717	0.26378	FALSE	-1.3029	-4.19936	0.0495187	0.0874707	FALSE	-0.199552	-1.95888	0.0409941	0.077213	FALSE	0.924698	1.09415	1.41694	0.963313	-0.0226136	0.162057	0.114038	0.763761	-1.5197	-0.253449	-2.78242	-0.995569	0.0169576	0.0240754	FALSE	AT5G16750:TOZ
Me1_v2_0014420.1	-1.95579	-4.82647	0.166432	0.239191	FALSE	1.38285	-0.0708379	0.841483	0.864933	FALSE	2.40414	-1.72568	0.240363	0.313632	FALSE	2.5371	-3.14301	0.1029	0.161629	FALSE	0.00986873	-2.0918	-1.62681	-1.69319	-1.94592	-0.708957	0.777336	0.843913	-4.8166	-2.16264	-3.35249	-4.8362	0.270802	0.30199	FALSE	-
Me1_v2_0014440.1	-0.68586	-1.46335	0.086087	0.145388	FALSE	-0.581031	-0.588229	0.0336327	0.0680926	FALSE	-0.890822	-1.47363	0.0999953	0.154565	FALSE	-0.240513	-1.31283	0.000473744	0.0022538	TRUE	0.500669	0.412788	0.685414	0.487606	-0.185191	-0.168243	-0.205408	0.247093	-0.962679	-0.175441	-0.788211	-0.825228	0.00419601	0.00661144	TRUE	AT4G17740:CtpA
Me1_v2_0014460.1	-1.08859	-0.26783	0.289876	0.366168	FALSE	-0.573262	-1.21255	0.397081	0.47126	FALSE	0.165857	-0.775965	0.215319	0.286673	FALSE	-0.148075	-1.82954	0.289546	0.369872	FALSE	0.229001	0.535918	0.111271	-0.0115164	-0.859588	-0.0373444	0.277127	-0.159591	-0.0388281	-0.676629	-0.664694	-1.84106	0.344486	0.375647	FALSE	-
Me1_v2_0014470.1	0.0777998	-0.796479	0.347824	0.421347	FALSE	0.392682	-0.163382	0.539372	0.601398	FALSE	1.03364	1.27777	0.0313601	0.0600971	FALSE	0.0574912	-0.049425	0.964839	0.971691	FALSE	0.0851677	0.0586142	-0.898003	-0.241782	0.162967	0.451296	0.135639	-0.184291	-0.711311	-0.104768	0.379763	-0.291207	0.254293	0.285254	FALSE	AT5G66760:SDH1-1
Me1_v2_0014480.1	-0.505689	-3.88221	0.0875588	0.147265	FALSE	-0.505358	0.0918106	0.596006	0.652053	FALSE	-0.73396	-3.19732	0.198535	0.268421	FALSE	0.276646	-2.8971	0.173278	0.246171	FALSE	0.353694	-0.200923	-0.0131884	-0.675191	-0.151995	-0.706281	-0.747148	-0.398545	-3.52851	-0.109113	-3.21051	-3.57229	0.0674686	0.0851458	FALSE	-
Me1_v2_0014490.1	-0.888624	-1.21115	0.104372	0.168325	FALSE	-0.295571	-0.386216	0.0503386	0.0929694	FALSE	-0.610295	-1.36793	0.130567	0.191537	FALSE	-0.181464	-1.08168	0.0118326	0.0284653	FALSE	0.00170161	-0.0456	-0.0259425	0.284417	-0.886922	-0.341171	-0.636238	0.102953	-1.20945	-0.431816	-1.39387	-0.79726	0.00282138	0.00457708	TRUE	-
Me1_v2_0014540.1	-0.03171	-0.884506	0.450238	0.516428	FALSE	-0.892957	-1.71364	0.194221	0.267465	FALSE	-0.233857	-1.84438	0.014564	0.0322551	FALSE	-0.0452215	-0.824579	0.0120281	0.028833	FALSE	-0.26462	-0.116596	-0.0389617	-0.143908	-0.29633	-1.00955	-0.272819	-0.189129	-1.14913	-1.83024	-1.88334	-0.968487	0.0263434	0.0360395	FALSE	-
Me1_v2_0014560.1	-1.11633	-2.58534	0.121256	0.188845	FALSE	-1.14779	-2.71794	0.176169	0.247774	FALSE	0.228489	-2.64356	0.0465701	0.0831469	FALSE	0.566809	-0.258851	0.143261	0.211124	FALSE	0.090952	0.164384	-0.380879	-0.442242	-1.02538	-0.983401	-0.15239	0.124567	-2.49438	-2.55355	-3.02444	-0.701093	0.0159402	0.0227308	FALSE	-
Me1_v2_0014570.1	-0.369858	-0.967356	0.185967	0.260404	FALSE	0.226155	-0.876969	0.402302	0.475638	FALSE	-0.64103	-1.0641	0.216654	0.288149	FALSE	-0.802404	-0.409861	0.321445	0.401941	FALSE	0.226382	-0.164549	0.246641	0.113124	-0.143476	0.061607	-0.39439	-0.689279	-0.740974	-1.04152	-0.817455	-0.296737	0.429017	0.457908	FALSE	-
Me1_v2_0014580.1	-1.323	-1.63943	0.00648728	0.0199144	FALSE	-0.666701	-3.86087	0.042003	0.0806641	FALSE	-0.545479	-2.99722	0.118317	0.176912	FALSE	-0.152743	-1.46182	0.00320662	0.0099923	TRUE	0.143721	-0.0130743	0.0847707	0.136787	-1.17927	-0.679775	-0.460708	-0.0159555	-1.49571	-3.87394	-2.91245	-1.32504	0.00190335	0.0031817	TRUE	-
Me1_v2_0014600.1	-0.203002	-0.815122	0.178083	0.251676	FALSE	0.542032	-0.672398	0.0131557	0.0329707	FALSE	0.438978	-0.204146	0.0464252	0.082951	FALSE	0.420402	-0.929082	0.0152032	0.0348507	FALSE	0.134668	-0.162214	-0.295464	-0.261746	-0.0683346	0.379818	0.143514	0.158657	-0.680454	-0.834612	-0.499611	-1.19083	0.00117906	0.00204222	TRUE	AT5G35750:AHK2, HK2
Me1_v2_0014620.1	-0.835789	-0.853218	0.00289143	0.010859	FALSE	-0.449247	-0.813835	0.115184	0.178069	FALSE	-0.50921	-0.728937	0.0777085	0.126292	FALSE	-0.245601	-0.229793	0.513903	0.58456	FALSE	0.288869	0.0407186	0.0302968	-0.198175	-0.54692	-0.408529	-0.478913	-0.443776	-0.564349	-0.773116	-0.69864	-0.427968	0.0050629	0.00786347	TRUE	AT1G64480:CBL8
Me1_v2_0014670.1	1.14579	0.48002	0.0139355	0.0356219	FALSE	1.13215	0.865822	0.00615055	0.0186376	FALSE	0.63791	0.596457	0.0749206	0.122738	FALSE	0.771889	0.665244	0.0470858	0.0862045	FALSE	-0.153633	-0.280764	0.0508572	-0.427243	0.992161	0.851389	0.688768	0.344646	0.326387	0.585058	0.647314	0.238	5.15625e-05	0.000110796	TRUE	-
Me1_v2_0014700.1	0.355265	-0.0693868	0.142088	0.212616	FALSE	0.230365	0.19954	0.180068	0.251981	FALSE	-0.0225258	-0.0123237	0.995157	0.995847	FALSE	-0.209452	-0.446074	0.0336645	0.0658123	FALSE	-0.0421923	-0.15008	0.0220443	0.104695	0.313073	0.0802846	-0.00048143	-0.104757	-0.111579	0.0494592	0.00972062	-0.341378	0.166478	0.194036	FALSE	-
Me1_v2_0014730.1	-0.352832	-1.0622	0.104067	0.167933	FALSE	-0.0342758	0.0695962	0.961661	0.966347	FALSE	0.0979064	-0.106256	0.906818	0.921112	FALSE	0.547242	-0.461123	0.0979955	0.155311	FALSE	0.80248	0.180528	0.139215	-0.131682	0.449647	0.146253	0.237121	0.415561	-0.259715	0.250125	0.0329587	-0.592805	0.201949	0.231404	FALSE	-
Me1_v2_0014740.1	0.555114	0.573405	0.150094	0.221354	FALSE	0.6132	-0.0625292	0.192651	0.265658	FALSE	0.85118	1.38237	0.00230756	0.00733643	TRUE	0.370151	-0.417389	0.0675525	0.115518	FALSE	-0.0260187	0.101535	-0.31653	-0.299378	0.529095	0.714736	0.53465	0.0707736	0.547386	0.0390062	1.06584	-0.716767	0.000127841	0.000258463	TRUE	AT5G17420:ATCESA7, MUR10, IRX3, CESA7
Me1_v2_0014770.1	0.887486	-0.185252	0.923662	0.933885	FALSE	2.17871	-2.44614	0.157594	0.227411	FALSE	1.63539	0.39165	0.72898	0.76871	FALSE	1.69835	2.04747	0.728227	0.773263	FALSE	-2.1007	-0.239731	-0.59816	-2.27804	-1.21321	1.93898	1.03723	-0.579696	-2.28595	-2.68587	-0.20651	-0.230572	0.819459	0.82938	FALSE	AT5G25060:RRC1
Me1_v2_0014780.1	0.279922	-2.6573	0.0816152	0.1395	FALSE	1.08157	-0.802174	0.0532805	0.097176	FALSE	1.50943	-3.60164	0.0102159	0.0241309	FALSE	2.04931	0.286652	1.7633e-06	4.1562e-05	TRUE	-0.403537	-0.327354	-0.601319	-0.842176	-0.123615	0.754214	0.908107	1.20713	-3.06084	-1.12953	-4.20296	-0.555524	4.61227e-05	9.99702e-05	TRUE	-
Me1_v2_0014790.1	-0.618457	-1.18929	0.00210952	0.00859487	TRUE	-0.192093	-0.358651	0.344375	0.420534	FALSE	0.095998	-0.200331	0.109603	0.166645	FALSE	-0.014874	-0.805221	0.0305981	0.0609344	FALSE	0.198987	0.0688573	0.059425	0.220526	-0.419471	-0.123236	0.155423	0.205652	-0.990304	-0.289794	-0.140906	-0.584695	2.48974e-05	5.62394e-05	TRUE	AT3G51490:TMT3
Me1_v2_0014810.1	0.00414805	-0.361857	0.720879	0.756263	FALSE	-0.154625	-1.23839	0.00408112	0.0136887	FALSE	0.248926	-0.180797	0.887602	0.905715	FALSE	-0.252606	0.393635	0.402594	0.480832	FALSE	0.729685	0.55796	-0.11652	0.233772	0.733833	0.403335	0.132406	-0.0188336	0.367828	-0.680433	-0.297317	0.627407	0.541399	0.566438	FALSE	-
Me1_v2_0014830.1	-0.000535712	-6.77731	0.00144735	0.00649463	TRUE	-4.68387	-2.56272	0.193001	0.265999	FALSE	-1.21246	-4.41692	0.22833	0.300686	FALSE	-0.106056	-3.08375	0.237594	0.316131	FALSE	0.177005	-0.114091	-0.186342	0.0932115	0.176469	-4.79796	-1.39881	-0.0128444	-6.60031	-2.67681	-4.60326	-2.99054	0.00948916	0.0141048	FALSE	AT2G01690:VAC1, VAC14
Me1_v2_0014840.1	-0.875234	-1.08654	0.273232	0.350293	FALSE	-0.245199	-4.58083	0.0390012	0.0761901	FALSE	-0.564646	-1.03229	0.291536	0.366361	FALSE	0.0195347	-1.81479	0.368408	0.447967	FALSE	-0.384868	-0.595072	-0.441271	-0.474583	-1.2601	-0.84027	-1.00592	-0.455048	-1.4714	-5.1759	-1.47356	-2.28937	0.0136866	0.0197394	FALSE	-
Me1_v2_0014860.1	-0.00217389	-1.04693	0.450522	0.516672	FALSE	0.191258	-0.335335	0.260155	0.336979	FALSE	-0.00295403	-0.526934	0.127661	0.188116	FALSE	0.412829	-0.049505	0.160547	0.231317	FALSE	-0.308918	-0.133106	0.150286	-0.205617	-0.311092	0.0581512	0.147332	0.207212	-1.35585	-0.468442	-0.376649	-0.255122	0.244846	0.275629	FALSE	AT5G63110:SIL1, HDAC6, ATHDA6, AXE1, RTS1, HDA6, RPD3B
Me1_v2_0014880.1	0.949363	-0.722589	0.0911216	0.151771	FALSE	0.318786	-2.55297	0.0804466	0.134276	FALSE	0.235096	-0.704121	0.105743	0.161814	FALSE	-0.108176	0.551423	0.296387	0.376899	FALSE	-0.340798	0.289686	-0.277372	-0.667317	0.608565	0.608472	-0.0422755	-0.775493	-1.06339	-2.26328	-0.981492	-0.115894	0.0209808	0.0292709	FALSE	AT3G14070:ATCCX3, CAX9, CCX3
Me1_v2_0014900.1	-0.697975	-2.58994	0.235599	0.312443	FALSE	-0.694373	-1.29486	0.0583655	0.104177	FALSE	-0.602196	-2.67738	0.185391	0.253964	FALSE	-0.154275	-0.365396	0.589133	0.651745	FALSE	-0.164964	-0.39048	-0.252686	-0.170068	-0.862939	-1.08485	-0.854883	-0.324343	-2.7549	-1.68534	-2.93007	-0.535463	0.0879786	0.108568	FALSE	-
Me1_v2_0014980.1	2.60454	-4.69136	0.00856284	0.0245782	FALSE	-0.473252	-3.36702	0.410089	0.483308	FALSE	-0.762506	-3.87204	0.246651	0.320196	FALSE	4.67793	-0.693335	0.0667715	0.114463	FALSE	-0.94153	0.697123	0.127622	-3.83396	1.66301	0.223871	-0.634884	0.84397	-5.63289	-2.6699	-3.74442	-4.52729	0.0272022	0.0370995	FALSE	AT3G27530:MAG4, GC6
Me1_v2_0015000.1	0.27844	-0.325476	0.315531	0.391022	FALSE	-0.0919418	0.317669	0.189489	0.262486	FALSE	-0.138845	-0.0422676	0.880971	0.89967	FALSE	0.131431	0.0984765	0.889639	0.909348	FALSE	0.16249	0.0861367	-0.0495724	0.101461	0.440929	-0.00580512	-0.188417	0.232892	-0.162987	0.403805	-0.0918399	0.199937	0.607989	0.629234	FALSE	AT4G04770:LAF6, ATABC1, ABC1, ABCI8, ATNAP1
Me1_v2_0015020.1	0.828583	-0.810886	0.0947079	0.156373	FALSE	0.692506	0.383495	0.0305584	0.0631558	FALSE	0.862946	0.59257	0.0792128	0.128333	FALSE	0.498197	-0.0612985	0.279785	0.359695	FALSE	-0.0360353	-0.100499	-0.204613	0.052621	0.792548	0.592007	0.658333	0.550818	-0.846921	0.282996	0.387956	-0.0086775	0.0275025	0.0374761	FALSE	-
Me1_v2_0015030.1	-0.450088	-2.51435	0.100755	0.163759	FALSE	0.474601	-2.27267	0.131613	0.197734	FALSE	0.200026	0.257056	0.717281	0.758294	FALSE	0.106085	-0.713692	0.0545375	0.0972965	FALSE	0.383973	0.334963	0.134241	0.272503	-0.0661151	0.809564	0.334267	0.378588	-2.13038	-1.93771	0.391298	-0.441189	0.0249297	0.0342701	FALSE	-
Me1_v2_0015050.1	-4.88805	-4.28488	0.12031	0.187817	FALSE	-1.9418	-2.83553	0.642841	0.693514	FALSE	-4.85361	-5.4623	0.0468097	0.0835305	FALSE	-1.22418	-4.16163	0.0710083	0.120194	FALSE	-0.441814	-2.64884	-1.10596	-0.828183	-5.32986	-4.59064	-5.95957	-2.05236	-4.7267	-5.48437	-6.56826	-4.98981	0.0255623	0.0350684	FALSE	-
Me1_v2_0015070.1	-0.673969	-0.815823	0.266588	0.343913	FALSE	-0.85047	-1.20507	0.00930519	0.0254313	FALSE	-0.2905	-3.88719	0.121252	0.180354	FALSE	0.349342	-0.608498	0.0713304	0.120654	FALSE	-0.364305	-0.0384812	-0.0801073	-0.14398	-1.03827	-0.888951	-0.370607	0.205362	-1.18013	-1.24355	-3.96729	-0.752477	0.0173532	0.0245998	FALSE	-
Me1_v2_0015090.1	0.941252	-1.25464	0.365218	0.437627	FALSE	1.76573	2.06044	0.00219266	0.00867724	TRUE	0.850671	-0.787892	0.603129	0.657421	FALSE	0.40744	-1.76032	0.303469	0.38392	FALSE	1.87142	1.27789	1.47409	2.04783	2.81267	3.04362	2.32476	2.45527	0.616778	3.33833	0.686198	0.287503	0.363195	0.393905	FALSE	-
Me1_v2_0015200.1	-0.792479	0.102555	0.00473206	0.0157162	FALSE	-1.64189	-1.03634	0.000179495	0.00141544	TRUE	-1.32617	-1.10999	0.00255986	0.0079792	TRUE	-0.812496	-0.883801	0.00672695	0.0180522	FALSE	-0.0634799	0.0312562	0.102759	0.374362	-0.855959	-1.61063	-1.22341	-0.438134	0.0390756	-1.00509	-1.00723	-0.509439	1.60471e-10	8.61271e-10	TRUE	-
Me1_v2_0015270.1	-0.491965	-0.605289	0.402981	0.473309	FALSE	-0.332674	-0.00230797	0.500157	0.566247	FALSE	-0.133457	-0.246364	0.79789	0.828066	FALSE	-0.412041	0.227047	0.0105489	0.0259628	FALSE	0.119846	0.0441175	-0.58074	-0.155982	-0.372119	-0.288557	-0.714197	-0.568023	-0.485443	0.0418095	-0.827104	0.0710651	0.0741964	0.0928356	FALSE	AT5G48970:-
Me1_v2_0015330.1	0.0668577	-1.07129	0.0295413	0.0634964	FALSE	0.618122	0.0189935	0.147253	0.216147	FALSE	0.400052	0.22278	0.819806	0.847075	FALSE	-0.00927289	-1.43945	0.449913	0.525352	FALSE	-0.154065	-0.383807	-0.846729	-0.621761	-0.0872074	0.234315	-0.446677	-0.631034	-1.22535	-0.364814	-0.623949	-2.06121	0.243763	0.274595	FALSE	-
Me1_v2_0015340.1	-1.52664	-1.70069	0.588161	0.641234	FALSE	0.154882	-1.3592	0.556082	0.616253	FALSE	-0.0939803	-2.43663	0.257303	0.331263	FALSE	-0.501383	-0.456845	0.658257	0.7116	FALSE	0.492082	0.283278	-0.0448296	0.0196244	-1.03455	0.438159	-0.13881	-0.481758	-1.2086	-1.07592	-2.48146	-0.437221	0.699982	0.715683	FALSE	-
Me1_v2_0015440.1	-1.56833	-0.791957	0.0154071	0.0385018	FALSE	-0.887669	-3.1953	0.21207	0.286845	FALSE	-1.38059	-1.55514	0.0793529	0.128511	FALSE	-0.3995	-1.79086	2.20181e-05	0.000238174	TRUE	0.101265	0.00723708	0.308653	0.494855	-1.46706	-0.880432	-1.07194	0.0953553	-0.690692	-3.18806	-1.24649	-1.296	0.0124573	0.0181137	FALSE	AT1G64430:-
Me1_v2_0015450.1	-0.475419	-2.09546	0.419827	0.489061	FALSE	-0.757409	-1.91222	0.0664785	0.115664	FALSE	-0.850481	-2.10494	0.00376229	0.0108465	FALSE	-1.12201	-2.55244	0.240152	0.318755	FALSE	-0.491309	-0.199995	-0.150817	-0.270789	-0.966728	-0.957404	-1.0013	-1.39279	-2.58677	-2.11221	-2.25576	-2.82323	0.14795	0.174289	FALSE	AT1G33480:ATL58
Me1_v2_0015460.1	-0.335442	-0.771477	0.104032	0.167909	FALSE	0.24896	-0.724642	0.0214601	0.0480241	FALSE	-0.274547	-0.625015	0.146056	0.209793	FALSE	0.422283	0.0709474	0.641416	0.696629	FALSE	0.572414	0.176186	0.511793	0.0559829	0.236972	0.425146	0.237246	0.478266	-0.199063	-0.548457	-0.113222	0.12693	0.127006	0.151773	FALSE	-
Me1_v2_0015480.1	0.00317073	-1.59886	0.345643	0.41941	FALSE	-0.0780482	-0.779579	0.228079	0.303624	FALSE	-0.0976003	0.350621	0.667349	0.714684	FALSE	0.479149	-0.754023	0.647029	0.701809	FALSE	0.234418	0.352368	0.0196616	-0.199289	0.237589	0.27432	-0.0779387	0.279861	-1.36445	-0.427211	0.370282	-0.953311	0.782941	0.794575	FALSE	AT1G68410:-
Me1_v2_0015490.1	0.439485	-0.021264	0.34883	0.42207	FALSE	0.0659421	0.271457	0.755418	0.792152	FALSE	0.0300223	-0.252718	0.614987	0.667691	FALSE	0.26689	0.0347444	0.756473	0.797235	FALSE	0.0207457	0.326345	0.205764	-0.293665	0.460231	0.392287	0.235787	-0.0267757	-0.00051829	0.597802	-0.0469533	-0.258921	0.310386	0.341906	FALSE	-
Me1_v2_0015500.1	-0.104174	-0.745194	0.213734	0.289693	FALSE	-1.00281	-1.52929	0.0758621	0.128299	FALSE	-0.250885	-1.10166	0.00383428	0.0110174	FALSE	0.072909	-0.766275	0.075577	0.126435	FALSE	-0.39497	-0.205958	-0.205559	-0.241742	-0.499144	-1.20877	-0.456445	-0.168833	-1.14016	-1.73525	-1.30722	-1.00802	0.00126738	0.00218299	TRUE	-
Me1_v2_0015530.1	0.281846	-0.606943	0.117059	0.183936	FALSE	0.0378149	0.266659	0.641194	0.692048	FALSE	0.346652	-0.0531506	0.653779	0.702236	FALSE	0.388792	-0.589867	0.219224	0.29667	FALSE	0.357728	0.121024	0.372364	0.41402	0.639574	0.158839	0.719016	0.802812	-0.249215	0.387683	0.319213	-0.175848	0.308913	0.340457	FALSE	-
Me1_v2_0015550.1	0.129233	-0.265201	0.75856	0.789823	FALSE	0.0247286	0.239409	0.931059	0.94066	FALSE	0.717323	0.417077	0.308815	0.383793	FALSE	-0.166127	0.346316	0.289762	0.370039	FALSE	-0.530939	-0.535451	-0.334811	0.058123	-0.401706	-0.510722	0.382513	-0.108004	-0.79614	-0.296042	0.0822661	0.404439	0.326516	0.35789	FALSE	-
Me1_v2_0015560.1	0.00322847	-0.763865	0.0946155	0.156292	FALSE	0.373081	-0.0423781	0.191165	0.264225	FALSE	0.161149	0.374043	0.242192	0.315566	FALSE	-0.0127774	-0.103094	0.882158	0.903225	FALSE	0.093892	0.196244	0.0859898	0.200424	0.0971205	0.569325	0.247139	0.187647	-0.669973	0.153866	0.460033	0.0973304	0.0122764	0.0178639	FALSE	-
Me1_v2_0015570.1	-0.0176572	-1.01968	0.235067	0.311911	FALSE	0.0468908	0.772008	0.31821	0.395089	FALSE	0.239245	-0.634061	0.402535	0.474302	FALSE	-0.324386	-3.09821	0.0580202	0.102304	FALSE	0.35188	0.211577	-0.538029	-0.303103	0.334222	0.258468	-0.298784	-0.627489	-0.667804	0.983585	-1.17209	-3.40131	0.00126474	0.00217877	TRUE	AT3G13330:PA200
Me1_v2_0015620.1	-0.914851	-2.26938	0.285185	0.361634	FALSE	-1.17231	-0.464295	0.0380537	0.0747954	FALSE	-0.917503	-1.19356	0.00448032	0.0124786	FALSE	-0.485465	-1.52037	0.14688	0.215424	FALSE	0.220829	0.348578	0.719268	0.660766	-0.694022	-0.823728	-0.198235	0.175301	-2.04855	-0.115717	-0.474289	-0.859604	0.0811247	0.100713	FALSE	-
Me1_v2_0015640.1	0.367446	-0.418528	1.24355e-05	0.000205381	TRUE	0.704971	-0.00932511	0.00960401	0.0260311	FALSE	0.837637	0.297941	0.00016284	0.000937195	TRUE	0.553234	0.14612	0.053837	0.09623	FALSE	-0.187279	-0.319409	-0.331962	-0.318517	0.180167	0.385562	0.505675	0.234717	-0.605807	-0.328734	-0.0340206	-0.172397	9.04808e-08	2.96818e-07	TRUE	-
Me1_v2_0015650.1	0.349926	-0.0239127	0.664636	0.708729	FALSE	0.0646011	-1.9089	0.0329226	0.0669742	FALSE	-0.534247	-0.822611	0.545899	0.606644	FALSE	-0.355771	1.42981	0.0422988	0.0790788	FALSE	-0.961649	-0.863051	-1.10546	-2.03396	-0.611723	-0.79845	-1.63971	-2.38973	-0.985562	-2.77195	-1.92807	-0.604154	0.00198712	0.00331381	TRUE	-
Me1_v2_0015670.1	-0.334928	-2.51488	0.0932692	0.154587	FALSE	-0.125328	-1.14867	0.0519746	0.0952597	FALSE	-0.587659	-1.34252	0.194178	0.263633	FALSE	0.313094	-0.0275998	0.770872	0.80922	FALSE	-0.0664274	0.139095	-0.0930525	-0.534146	-0.401355	0.0137664	-0.680711	-0.221051	-2.58131	-1.00957	-1.43558	-0.561745	0.0288445	0.0391838	FALSE	-
Me1_v2_0015680.1	-2.35811	-5.0783	0.0728304	0.127726	FALSE	-0.149303	-0.0759829	0.954969	0.960514	FALSE	0.137005	-0.472844	0.690856	0.735927	FALSE	0.461286	-0.1237	0.388376	0.467333	FALSE	0.124601	-0.0236887	-0.107759	-0.254074	-2.23351	-0.172992	0.029246	0.207213	-4.9537	-0.0996716	-0.580603	-0.377774	0.000729672	0.00130639	TRUE	-
Me1_v2_0015690.1	-0.3593	-1.39827	0.00264753	0.0101779	FALSE	0.171918	-1.00382	0.0388906	0.0760221	FALSE	-0.040757	-0.9951	0.000303786	0.0015056	TRUE	-0.100741	-0.557076	0.26473	0.344183	FALSE	0.290982	0.0848553	-0.201551	-0.155739	-0.0683183	0.256773	-0.242308	-0.25648	-1.10729	-0.918965	-1.19665	-0.712816	0.000176637	0.000348971	TRUE	-
Me1_v2_0015710.1	0.47732	-0.0937143	0.0685027	0.121779	FALSE	1.12038	0.412584	0.022592	0.0499943	FALSE	0.806752	0.346674	0.00847326	0.0207504	FALSE	0.720879	0.579267	0.046557	0.0853953	FALSE	0.152603	-0.146625	0.127022	-0.0618378	0.629923	0.973756	0.933773	0.659041	0.0588884	0.265959	0.473696	0.517429	0.00030967	0.000588732	TRUE	-
Me1_v2_0015780.1	-0.0410534	-0.633926	0.0117096	0.0310882	FALSE	-0.146294	-0.28515	0.407199	0.480633	FALSE	-0.148845	-0.122862	0.584068	0.640351	FALSE	-0.0551898	-0.444816	0.0108575	0.0265525	FALSE	-0.0638971	-0.109276	-0.0300671	0.0350178	-0.10495	-0.25557	-0.178912	-0.020172	-0.697823	-0.394426	-0.152929	-0.409799	0.00263205	0.0042916	TRUE	AT3G22470:PPR3
Me1_v2_0015790.1	-0.710877	-4.28127	0.00701368	0.0211318	FALSE	0.104477	-4.84247	0.00340655	0.0120162	FALSE	0.166486	-3.89483	0.016879	0.036305	FALSE	1.41964	-0.26224	2.34432e-05	0.000249862	TRUE	0.176074	0.26076	0.279591	-0.0506411	-0.534804	0.365237	0.446078	1.369	-4.1052	-4.58171	-3.61524	-0.312881	5.1653e-07	1.5093e-06	TRUE	-
Me1_v2_0015830.1	-1.42698	-1.96951	0.675943	0.718591	FALSE	0.0154214	-3.58553	0.187069	0.25968	FALSE	-1.71289	-4.7453	0.118005	0.17657	FALSE	0.987838	-3.49134	0.180477	0.254164	FALSE	3.52273	2.5496	2.00038	1.27548	2.09575	2.56503	0.287486	2.26332	1.55322	-1.03592	-2.74493	-2.21586	0.132454	0.157544	FALSE	-
Me1_v2_0015850.1	0.292187	-0.223995	0.624723	0.673834	FALSE	0.399238	-0.00574775	0.413641	0.48646	FALSE	0.752073	0.293983	0.417234	0.488167	FALSE	1.03354	0.0572308	0.0426112	0.0795393	FALSE	-0.0457934	0.133194	-0.343368	-0.607331	0.246394	0.532432	0.408705	0.42621	-0.269788	0.127447	-0.0493845	-0.5501	0.31408	0.345448	FALSE	-
Me1_v2_0015860.1	-0.306913	-0.393203	0.466554	0.531907	FALSE	-0.187845	-1.32265	0.0211764	0.0475268	FALSE	-0.822455	-1.07071	0.00695788	0.0177427	FALSE	0.237099	-0.212017	0.607221	0.66756	FALSE	-0.0558695	-0.137359	-0.141394	-0.395899	-0.362783	-0.325204	-0.963849	-0.1588	-0.449072	-1.46001	-1.2121	-0.607916	0.0028758	0.00465733	TRUE	-
Me1_v2_0015880.1	-0.825958	-0.357908	0.449076	0.515316	FALSE	-0.521293	-1.18152	0.102959	0.16319	FALSE	-1.58071	-1.86275	0.0496062	0.0875753	FALSE	-2.46904	-3.217	1.42678e-05	0.000177818	TRUE	-1.66201	-2.22327	-1.96009	-0.686034	-2.48796	-2.74456	-3.5408	-3.15507	-2.01991	-3.40479	-3.82284	-3.90303	6.19836e-09	2.46602e-08	TRUE	AT2G30080:ATZIP6, ZIP6
Me1_v2_0015890.1	-0.0769034	-0.247966	0.694898	0.73438	FALSE	0.0650151	-0.309753	0.299576	0.377078	FALSE	0.106797	-0.506246	0.0470272	0.0838428	FALSE	0.0836834	-0.557374	0.082725	0.135698	FALSE	-0.104254	0.0623406	-0.0139968	-0.106569	-0.181157	0.127356	0.0927999	-0.0228858	-0.35222	-0.247413	-0.520243	-0.663943	0.0891064	0.109841	FALSE	-
Me1_v2_0015910.1	0.138087	-0.791257	0.132824	0.202077	FALSE	0.0897525	-0.951488	0.286396	0.363339	FALSE	0.529906	-0.23278	0.646291	0.695435	FALSE	0.386173	-0.717205	0.271729	0.35153	FALSE	-0.0372135	0.0549639	-0.344414	-0.752156	0.100873	0.144716	0.185492	-0.365983	-0.828471	-0.896524	-0.577194	-1.46936	0.284832	0.316413	FALSE	-
Me1_v2_0015920.1	-0.716657	-1.17542	0.0883574	0.148193	FALSE	-0.572101	-2.76504	0.110596	0.172453	FALSE	0.15954	-0.740639	0.015501	0.0338626	FALSE	-0.145414	-0.919241	0.0888109	0.14341	FALSE	-0.251932	0.027966	-0.232597	-0.135886	-0.968589	-0.544134	-0.0730566	-0.2813	-1.42736	-2.73707	-0.973235	-1.05513	0.0103185	0.0152527	FALSE	-
Me1_v2_0015930.1	0.973977	0.562335	0.0593759	0.108827	FALSE	1.26874	0.325771	0.0341671	0.0689166	FALSE	1.15896	1.40306	0.00143517	0.00504676	TRUE	1.05917	0.309251	0.150856	0.220067	FALSE	0.167958	-0.0539624	-0.404403	-0.491898	1.14193	1.21478	0.754553	0.567274	0.730292	0.271809	0.998661	-0.182647	0.000181304	0.000357537	TRUE	AT2G21730:CAD2, ATCAD2
Me1_v2_0015940.1	-0.713551	-1.38722	0.150842	0.222138	FALSE	-0.769014	-4.62632	0.0108784	0.0285975	FALSE	-0.538712	-2.50827	0.115862	0.173961	FALSE	-0.931149	-0.746215	0.0238137	0.0499071	FALSE	-0.324945	0.0256397	-0.209875	0.124843	-1.0385	-0.743374	-0.748587	-0.806306	-1.71217	-4.60068	-2.71814	-0.621372	0.000240869	0.000466338	TRUE	-
Me1_v2_0015950.1	0.280211	-0.306485	0.167099	0.239975	FALSE	0.1493	-0.541776	0.156983	0.226741	FALSE	-0.191237	-2.76384	0.244571	0.318068	FALSE	-0.641354	-0.649347	0.0964357	0.153265	FALSE	-0.00426179	0.0090976	0.278598	0.302428	0.275949	0.158397	0.0873611	-0.338926	-0.310747	-0.532679	-2.48524	-0.346919	0.21287	0.242788	FALSE	AT5G36880:ACS
Me1_v2_0016000.1	0.323057	0.153538	0.731032	0.765098	FALSE	0.288918	-0.708249	0.0430705	0.0822222	FALSE	0.14222	-0.657752	0.114566	0.172362	FALSE	-0.107362	-0.855409	0.261769	0.341173	FALSE	-0.246199	-0.106466	-0.109047	-0.064376	0.0768579	0.182452	0.0331732	-0.171738	-0.0926618	-0.814715	-0.766799	-0.919785	0.179165	0.20756	FALSE	AT1G53040:-
Me1_v2_0016020.1	1.31514	-0.14698	0.000693406	0.00380695	TRUE	1.17052	0.158695	0.0089304	0.0246434	FALSE	1.2784	0.723579	0.00739383	0.0185993	FALSE	0.445667	0.0127624	0.319595	0.400021	FALSE	-0.129812	0.0278546	-0.219267	-0.180804	1.18533	1.19838	1.05914	0.264864	-0.276792	0.186549	0.504312	-0.168041	1.02214e-06	2.83831e-06	TRUE	-
Me1_v2_0016040.1	-0.971749	-0.112729	0.92262	0.932962	FALSE	-1.73065	-2.4001	0.494233	0.560977	FALSE	0.18283	-1.03385	0.906569	0.920903	FALSE	4.81693	-0.0864748	0.101636	0.159957	FALSE	-2.19808	-0.394587	-3.91149	-5.28994	-3.16983	-2.12524	-3.72866	-0.47301	-2.31081	-2.79468	-4.94534	-5.37641	0.355375	0.386295	FALSE	-
Me1_v2_0016050.1	-1.16259	-2.24972	0.257247	0.334614	FALSE	-0.430186	-0.219431	0.683309	0.728318	FALSE	-0.677566	-0.170293	0.335823	0.410387	FALSE	0.191727	0.514933	0.622822	0.680634	FALSE	0.241714	-0.400996	-0.0954002	-0.737892	-0.920879	-0.831182	-0.772967	-0.546165	-2.00801	-0.620428	-0.265693	-0.222959	0.367533	0.398172	FALSE	-
Me1_v2_0016080.1	-0.198326	-0.226558	0.761797	0.79266	FALSE	-0.218747	0.363742	0.374627	0.450114	FALSE	-0.086018	-1.97001	0.268251	0.342346	FALSE	-0.209256	0.332618	0.40351	0.481769	FALSE	0.158792	0.109969	0.185604	-0.285997	-0.0395345	-0.108778	0.0995859	-0.495253	-0.0677667	0.473711	-1.78441	0.0466207	0.312741	0.34415	FALSE	-
Me1_v2_0016090.1	-0.646618	-0.824136	0.153494	0.225095	FALSE	-0.23327	-1.16027	0.0510035	0.0938771	FALSE	0.0932169	0.461936	0.616185	0.668723	FALSE	0.262865	-0.660499	0.366209	0.445688	FALSE	0.670083	0.378315	0.0424567	-0.498128	0.0234645	0.145045	0.135674	-0.235264	-0.154053	-0.781958	0.504393	-1.15863	0.0540979	0.0697228	FALSE	-
Me1_v2_0016110.1	0.681859	0.915444	0.0694277	0.123	FALSE	0.756345	1.30436	0.00068993	0.00371214	TRUE	0.794922	1.64935	0.00171421	0.00577654	TRUE	0.5902	0.619541	0.0907568	0.145994	FALSE	0.0116255	0.379815	-0.259532	-0.0136507	0.693484	1.13616	0.53539	0.576549	0.92707	1.68418	1.38982	0.60589	6.19421e-07	1.78244e-06	TRUE	-
Me1_v2_0016120.1	-0.733206	-0.345611	0.134549	0.204058	FALSE	-0.568557	-0.662173	0.319739	0.396601	FALSE	-0.629982	-3.14187	0.0242851	0.0488251	FALSE	0.2785	-1.89199	0.202575	0.278403	FALSE	-0.0517428	-0.131633	0.152403	-0.357361	-0.784949	-0.70019	-0.477579	-0.0788607	-0.397354	-0.793806	-2.98946	-2.24935	0.0114887	0.0168114	FALSE	-
Me1_v2_0016130.1	0.27368	-0.0470746	0.641662	0.688777	FALSE	-0.124697	-0.0956446	0.737344	0.776295	FALSE	0.169253	-0.335233	0.150131	0.214355	FALSE	0.0979571	-0.291131	0.344262	0.424442	FALSE	-0.0189489	-0.146195	-0.199625	-0.249928	0.254731	-0.270892	-0.0303716	-0.151971	-0.0660235	-0.241839	-0.534857	-0.541059	0.22463	0.255072	FALSE	-
Me1_v2_0016140.1	1.90904	1.20612	3.894e-05	0.000471263	TRUE	1.87058	2.16007	1.97189e-06	5.39738e-05	TRUE	1.68125	1.92961	4.65129e-05	0.0003666	TRUE	0.783478	0.680375	0.072388	0.12209	FALSE	0.205547	0.0908603	0.193186	0.205309	2.11458	1.96144	1.87444	0.988787	1.41166	2.25093	2.1228	0.885683	1.40809e-15	1.87264e-14	TRUE	-
Me1_v2_0016160.1	2.12378	1.09889	0.00367089	0.0129613	FALSE	1.34949	0.167307	0.0254342	0.0548591	FALSE	0.983169	-0.383303	0.296381	0.371287	FALSE	0.922978	0.0908521	0.239011	0.317552	FALSE	-0.165276	-0.0880834	-0.665426	-0.951992	1.95851	1.26141	0.317743	-0.0290139	0.933618	0.0792236	-1.04873	-0.86114	7.86179e-05	0.000164047	TRUE	-
Me1_v2_0016220.1	0.222107	-1.48343	0.47677	0.541184	FALSE	2.20645	-0.799217	0.397414	0.471552	FALSE	0.392549	-0.610903	0.793374	0.824367	FALSE	0.397106	-1.9414	0.21098	0.287772	FALSE	1.86313	0.401721	1.02783	1.17364	2.08524	2.60817	1.42037	1.57075	0.3797	-0.397496	0.416922	-0.767758	0.754666	0.767859	FALSE	AT3G09090:DEX1
Me1_v2_0016250.1	-0.180898	-0.257532	0.850568	0.870881	FALSE	-0.0770083	-0.0939314	0.982598	0.984599	FALSE	-0.393821	-0.629262	0.435762	0.505204	FALSE	-0.29951	0.595368	0.401902	0.480193	FALSE	0.377435	0.42447	0.663716	-0.0884194	0.196537	0.347462	0.269894	-0.387929	0.119903	0.330539	0.0344542	0.506949	0.839659	0.848674	FALSE	-
Me1_v2_0016270.1	0.591542	0.334295	0.0345951	0.0717314	FALSE	0.641835	0.571619	0.0354121	0.0708078	FALSE	0.64596	0.427479	0.000559668	0.00240138	TRUE	0.529618	0.31833	0.0485176	0.0883552	FALSE	-0.0425321	-0.0711891	-0.139636	-0.233323	0.54901	0.570646	0.506324	0.296295	0.291763	0.50043	0.287843	0.0850072	3.62185e-05	7.98948e-05	TRUE	-
Me1_v2_0016310.1	-3.35535	-6.80469	0.0332292	0.0695519	FALSE	-0.270613	-5.01272	0.180448	0.252441	FALSE	-3.18427	-4.89505	0.177631	0.245336	FALSE	-2.06036	-1.93635	0.678203	0.729375	FALSE	-2.0567	-1.71585	-0.495079	-1.4735	-5.41205	-1.98646	-3.67934	-3.53386	-8.86139	-6.72858	-5.39013	-3.40986	0.0216625	0.0301365	FALSE	-
Me1_v2_0016320.1	1.12361	-1.72583	0.203924	0.279546	FALSE	0.644218	-0.6486	0.15813	0.227925	FALSE	1.1824	-2.43269	0.183707	0.25203	FALSE	0.0230101	-2.99677	0.181965	0.255826	FALSE	-0.347834	0.401473	-0.829744	-0.560996	0.775773	1.04569	0.352658	-0.537986	-2.07366	-0.247127	-3.26244	-3.55777	0.0528534	0.0682449	FALSE	-
Me1_v2_0016330.1	0.713254	-0.528196	0.0535694	0.100418	FALSE	-0.0999497	-0.0119062	0.956629	0.962095	FALSE	0.337632	0.552686	0.672267	0.719133	FALSE	0.0959945	0.04684	0.984451	0.987415	FALSE	0.12088	0.453315	0.221649	-0.161541	0.834134	0.353365	0.559281	-0.0655463	-0.407315	0.441409	0.774334	-0.114701	0.325988	0.357383	FALSE	-
Me1_v2_0016370.1	0.151622	-0.335393	0.820095	0.844312	FALSE	0.440826	-0.669895	0.0666427	0.115885	FALSE	0.275142	-0.944437	0.588563	0.644333	FALSE	0.048039	-0.181218	0.870329	0.893608	FALSE	-0.476924	0.0190379	-0.464873	-0.188468	-0.325302	0.459864	-0.18973	-0.140429	-0.812317	-0.650857	-1.40931	-0.369685	0.749785	0.763323	FALSE	-
Me1_v2_0016390.1	3.12769	2.42943	0.00018444	0.00144267	TRUE	3.02909	2.28819	0.0020055	0.00812064	TRUE	2.7197	2.32602	0.00699703	0.0178143	FALSE	1.32558	1.84026	0.0229625	0.0484611	FALSE	-0.0628687	-0.339378	-1.00233	-0.756733	3.06482	2.68971	1.71737	0.568845	2.36657	1.94881	1.32369	1.08352	2.7096e-09	1.14672e-08	TRUE	-
Me1_v2_0016450.1	-0.538792	-2.27109	0.322603	0.397421	FALSE	-0.399243	-1.36896	0.0460513	0.0867383	FALSE	0.712616	-1.07058	0.0623418	0.105789	FALSE	0.464269	-0.912368	0.00248341	0.00816774	TRUE	0.45487	0.384257	-0.294131	-0.201562	-0.0839222	-0.0149855	0.418486	0.262707	-1.81622	-0.984699	-1.36471	-1.11393	0.144982	0.171082	FALSE	-
Me1_v2_0016460.1	-0.554301	-1.31421	0.226939	0.303543	FALSE	-0.0409904	-2.55131	0.167087	0.237721	FALSE	-0.807965	-1.97323	0.0365646	0.0679769	FALSE	-0.553046	-1.6152	0.00352042	0.0107429	FALSE	0.591634	0.559606	0.439245	0.937406	0.0373331	0.518616	-0.368721	0.38436	-0.722579	-1.99171	-1.53399	-0.677789	0.0214971	0.0299391	FALSE	-
Me1_v2_0016490.1	-0.497475	-0.163457	0.603888	0.655213	FALSE	-1.94164	-1.07402	0.0113927	0.0296043	FALSE	-1.44838	-1.37102	0.000723741	0.00293825	TRUE	-0.857882	-1.01582	0.00984272	0.0245852	FALSE	-0.014626	0.127635	0.253034	0.271621	-0.512101	-1.814	-1.19535	-0.586261	-0.178083	-0.946389	-1.11799	-0.744197	3.34979e-05	7.42488e-05	TRUE	-
Me1_v2_0016500.1	0.226787	-0.375662	0.287636	0.364145	FALSE	-0.141689	-0.0706033	0.867426	0.886632	FALSE	0.112379	-0.240644	0.542567	0.603872	FALSE	0.0674885	-0.520164	0.0664622	0.114014	FALSE	0.0346505	0.00325528	-0.226542	-0.0123426	0.261438	-0.138434	-0.114163	0.0551459	-0.341011	-0.067348	-0.467186	-0.532506	0.336847	0.368039	FALSE	-
Me1_v2_0016520.1	-0.941241	-2.04689	0.400336	0.470942	FALSE	-1.1297	-1.8002	0.00409614	0.013722	FALSE	-0.499126	-3.08565	0.0605854	0.103259	FALSE	-0.20956	-1.35913	0.018545	0.0408918	FALSE	-0.104091	-0.0133634	-0.178532	-0.0460267	-1.04533	-1.14306	-0.677658	-0.255586	-2.15098	-1.81356	-3.26418	-1.40516	0.0310644	0.0419494	FALSE	AT2G33570:GALS1
Me1_v2_0016530.1	0.113207	-1.14969	0.0260605	0.0576928	FALSE	-0.610818	-0.994269	0.0541891	0.0984162	FALSE	-0.0382145	0.521507	0.442422	0.511418	FALSE	0.442731	-0.564018	0.0169611	0.0381334	FALSE	-0.146604	0.302609	-0.451566	-0.437683	-0.0333975	-0.308209	-0.489781	0.00504805	-1.29629	-0.69166	0.0699402	-1.0017	0.00584199	0.00898777	TRUE	AT5G39980:PDM3, EMB3140
Me1_v2_0016540.1	0.701776	-0.733969	0.591612	0.644121	FALSE	0.181711	0.0490394	0.873032	0.89131	FALSE	0.749359	-0.65571	0.268244	0.342346	FALSE	0.176299	-0.828398	0.0280322	0.0568867	FALSE	-0.465937	-0.134663	-0.345471	0.0912047	0.235839	0.0470488	0.403888	0.267504	-1.19991	-0.0856232	-1.00118	-0.737193	0.691232	0.707339	FALSE	-
Me1_v2_0016570.1	-0.194129	-2.26024	0.143907	0.214567	FALSE	-0.104899	-1.66399	0.427876	0.500213	FALSE	0.520078	-0.807707	0.25289	0.326632	FALSE	0.0429684	-0.379703	0.582677	0.646222	FALSE	0.250244	-0.151631	-0.553488	-0.053777	0.0561149	-0.25653	-0.0334104	-0.0108086	-2.01	-1.81562	-1.36119	-0.43348	0.283953	0.315566	FALSE	AT1G30000:MNS3
Me1_v2_0016590.1	-0.709142	-1.51489	0.00113337	0.00544095	TRUE	0.178917	-2.65833	0.154868	0.224464	FALSE	0.650682	0.162041	0.106188	0.162387	FALSE	0.373052	-1.04681	5.70447e-06	9.30728e-05	TRUE	0.287401	-0.21178	-0.416606	-0.142708	-0.421741	-0.0328626	0.234076	0.230344	-1.22749	-2.87011	-0.254565	-1.18952	0.00563123	0.00868265	TRUE	-
Me1_v2_0016600.1	1.33355	-1.19495	0.297966	0.373952	FALSE	1.15767	-1.66251	0.315264	0.392414	FALSE	-0.855492	-4.47627	0.168781	0.23532	FALSE	0.167913	0.811052	0.941106	0.951478	FALSE	2.08419	2.07357	2.03498	0.459129	3.41774	3.23124	1.17949	0.627041	0.889241	0.411064	-2.44129	1.27018	0.39872	0.42874	FALSE	-
Me1_v2_0016640.1	1.32893	1.26655	1.54677e-05	0.000241277	TRUE	1.43581	1.60274	4.29613e-08	3.66203e-06	TRUE	1.10102	1.31497	7.32046e-09	8.38599e-07	TRUE	1.04417	1.23074	9.36308e-07	2.72182e-05	TRUE	-0.0674795	-0.241619	-0.0315194	-0.218615	1.26145	1.19419	1.0695	0.825551	1.19907	1.36112	1.28345	1.01213	2.95359e-23	1.39195e-21	TRUE	AT2G17000:-
Me1_v2_0016660.1	-1.20401	-1.04632	0.0634959	0.114797	FALSE	-0.551389	-3.56418	0.0935033	0.150998	FALSE	0.158107	-0.531983	0.495208	0.560702	FALSE	0.048422	-0.310465	0.68181	0.732599	FALSE	0.0960619	0.16718	-0.301506	-0.0939281	-1.10795	-0.38421	-0.143399	-0.0455061	-0.950259	-3.397	-0.833489	-0.404394	0.0197175	0.02766	FALSE	AT5G54440:AtTRS130, CLUB, TRAPPC10, TRS130
Me1_v2_0016680.1	0.722823	0.317246	0.0112423	0.030177	FALSE	0.454346	0.365641	0.510385	0.575809	FALSE	-0.054733	-0.284106	0.800499	0.830336	FALSE	-0.50422	-0.333411	0.621881	0.679915	FALSE	0.0591313	-0.114543	0.101103	0.409884	0.781954	0.339803	0.0463695	-0.0943359	0.376378	0.251097	-0.183004	0.0764733	0.543497	0.568439	FALSE	-
Me1_v2_0016690.1	-1.01874	-2.78289	0.135299	0.204879	FALSE	-0.707465	-2.62143	0.00233998	0.00909078	TRUE	-1.01406	-3.53425	0.0331352	0.0628811	FALSE	0.209724	-0.844004	0.00524485	0.014761	FALSE	0.156109	0.160343	0.263038	-0.189675	-0.862628	-0.547122	-0.751025	0.0200491	-2.62678	-2.46108	-3.27121	-1.03368	0.00123144	0.00212565	TRUE	-
Me1_v2_0016700.1	-0.234013	-0.0302081	0.414827	0.484539	FALSE	-0.906221	-0.920747	0.00937632	0.02558	FALSE	-0.854734	-1.2064	0.00751695	0.0188455	FALSE	-0.501124	-0.747356	0.0237073	0.0497226	FALSE	-0.210902	-0.146157	-0.160847	-0.283912	-0.444915	-1.05238	-1.01558	-0.785036	-0.24111	-1.0669	-1.36725	-1.03127	4.09023e-07	1.21478e-06	TRUE	-
Me1_v2_0016710.1	-0.631654	-3.5066	0.226451	0.303004	FALSE	2.4654	-0.778955	0.466671	0.536357	FALSE	2.40362	-3.2795	0.13303	0.194558	FALSE	1.63429	-0.12982	0.767216	0.806085	FALSE	6.16402	1.4142	1.92765	1.91803	5.53237	3.8796	4.33127	3.55232	2.65742	0.635246	-1.35185	1.78821	0.161747	0.189001	FALSE	-
Me1_v2_0016720.1	0.730449	0.0731599	0.0032956	0.0119639	FALSE	0.952008	0.748085	0.00540819	0.0169087	FALSE	0.945118	0.33629	0.00820815	0.0202201	FALSE	0.842568	0.0274175	0.0193422	0.0422966	FALSE	0.32115	0.0819648	0.0394755	-0.0460699	1.0516	1.03397	0.984593	0.796498	0.39431	0.83005	0.375765	-0.0186523	1.28782e-06	3.52792e-06	TRUE	-
Me1_v2_0016730.1	0.277052	-0.417276	0.0523368	0.098663	FALSE	0.881663	0.0602829	0.00259132	0.00979995	TRUE	0.604929	0.0488593	0.0130098	0.0294608	FALSE	0.288262	0.194062	0.547107	0.614533	FALSE	-0.360185	-0.619766	-0.464831	-0.246692	-0.0831333	0.261897	0.140098	0.0415701	-0.777462	-0.559483	-0.415972	-0.0526292	0.000239319	0.000463627	TRUE	AT4G23050:TES1
Me1_v2_0016760.1	-0.665176	-1.20639	0.150601	0.221834	FALSE	-0.438238	-1.2125	0.259292	0.336293	FALSE	-0.75947	-1.85896	0.339808	0.414316	FALSE	-0.557115	-0.634151	0.422875	0.499954	FALSE	0.299399	-0.0118409	-0.0912002	0.344633	-0.365778	-0.450079	-0.85067	-0.212482	-0.906989	-1.22434	-1.95016	-0.289517	0.210802	0.24062	FALSE	-
Me1_v2_0016770.1	-0.306592	-3.31549	0.0885536	0.148453	FALSE	-1.53312	-2.75815	0.175269	0.246732	FALSE	-0.91555	-3.15431	0.0316065	0.0604729	FALSE	-0.289326	-0.786764	0.214389	0.291347	FALSE	0.0438946	0.217302	-0.00553462	-0.0821537	-0.262698	-1.31582	-0.921084	-0.37148	-3.27159	-2.54085	-3.15984	-0.868918	0.0111404	0.0163449	FALSE	-
Me1_v2_0016790.1	1.78469	-0.31598	8.92774e-05	0.000859087	TRUE	1.34403	0.0096549	0.00556228	0.0172732	FALSE	0.812925	0.206855	0.0241555	0.0486356	FALSE	0.682986	0.954688	0.00927773	0.0234117	FALSE	0.0436312	-0.0721193	-0.13331	-0.260865	1.82832	1.27191	0.679615	0.422121	-0.272349	-0.0624644	0.0735448	0.693823	6.08497e-09	2.42568e-08	TRUE	ATCG00580:PSBE
Me1_v2_0016800.1	-1.56497	-1.33604	0.0224298	0.0514599	FALSE	-0.784191	-2.79574	0.148547	0.217639	FALSE	-0.941659	-2.56789	0.118007	0.17657	FALSE	0.331037	0.334262	0.548121	0.615304	FALSE	0.72071	0.699862	0.640916	0.15802	-0.844262	-0.0843288	-0.300743	0.489057	-0.615326	-2.09588	-1.92698	0.492282	0.0264437	0.0361562	FALSE	-
Me1_v2_0016820.1	-0.92634	-0.796803	0.245296	0.322205	FALSE	-0.375383	-0.473952	0.473707	0.542342	FALSE	-0.488429	-0.512586	0.155808	0.220744	FALSE	0.0886175	-0.494566	0.0980625	0.155383	FALSE	0.61724	0.621371	0.441882	0.188018	-0.309101	0.245989	-0.046547	0.276635	-0.179564	0.14742	-0.0707043	-0.306548	0.209497	0.239218	FALSE	AT4G20320:CTPS4
Me1_v2_0016850.1	0.0890367	0.327678	0.268394	0.345522	FALSE	0.338166	0.638162	0.0423551	0.0811818	FALSE	0.16555	0.768063	0.010701	0.0250675	FALSE	0.412854	0.717096	0.0209956	0.0452043	FALSE	-0.150795	-0.340999	-0.245514	-0.445893	-0.0617584	-0.00283336	-0.0799641	-0.0330387	0.176883	0.297163	0.522549	0.271203	0.00325529	0.00522231	TRUE	-
Me1_v2_0016860.1	-0.789207	-4.78163	0.0990529	0.161722	FALSE	-0.481479	-4.35097	0.067845	0.117529	FALSE	-1.12403	-0.720444	0.0704099	0.11675	FALSE	-0.876676	-1.91389	0.0226661	0.0480085	FALSE	-0.29287	0.630285	0.375168	0.442582	-1.08208	0.148806	-0.748861	-0.434095	-5.0745	-3.72069	-0.345276	-1.4713	0.00364054	0.00579143	TRUE	AT3G23890:ATTOPII, TOPII
Me1_v2_0016870.1	-0.0307168	-0.191143	0.680997	0.722581	FALSE	0.181483	-0.00515685	0.427092	0.499458	FALSE	0.0656658	-0.305519	0.113097	0.170626	FALSE	-0.133352	-0.390748	0.108644	0.168874	FALSE	0.0615896	-0.111642	0.113719	0.230917	0.0308728	0.0698415	0.179385	0.0975644	-0.129553	-0.116799	-0.1918	-0.159831	0.416663	0.445887	FALSE	AT2G47590:PHR2
Me1_v2_0016890.1	0.0127961	-0.521648	0.519265	0.579157	FALSE	-0.172036	-0.0947204	0.876822	0.894462	FALSE	-0.0851924	0.00605122	0.970577	0.97591	FALSE	0.0021964	-0.0272826	0.996844	0.997673	FALSE	-0.450323	-0.04115	-0.414225	-0.315607	-0.437527	-0.213186	-0.499417	-0.313411	-0.971972	-0.13587	-0.408174	-0.34289	0.756124	0.769198	FALSE	-
Me1_v2_0016900.1	-0.759926	-0.553626	0.0161675	0.0399729	FALSE	0.146924	-0.712742	0.0257702	0.0554073	FALSE	-0.763366	-0.677188	0.0657813	0.110426	FALSE	-0.30599	-0.661926	0.604773	0.665478	FALSE	-0.113591	-0.138592	0.126962	0.11586	-0.873516	0.00833193	-0.636404	-0.19013	-0.667217	-0.851334	-0.550226	-0.546065	0.104104	0.126506	FALSE	AT1G33410:SAR1, NUP160, ATNUP160
Me1_v2_0016920.1	-0.249577	-0.0917551	0.761437	0.792436	FALSE	0.460667	1.1459	0.0871829	0.143022	FALSE	0.0486553	1.06183	0.160131	0.22573	FALSE	0.123223	-0.885029	0.0286949	0.0579221	FALSE	0.903961	0.35308	0.0877522	0.506416	0.654384	0.813747	0.136408	0.629639	0.812206	1.49898	1.14958	-0.378613	0.00946844	0.0140778	FALSE	-
Me1_v2_0016930.1	-0.353713	-0.577478	0.639436	0.686864	FALSE	0.298306	-0.450882	0.634833	0.68662	FALSE	0.103993	-0.0827457	0.961675	0.968159	FALSE	0.18816	-2.64988	0.254356	0.333696	FALSE	0.435226	0.0502427	-0.124204	0.266551	0.081513	0.348549	-0.0202108	0.45471	-0.142252	-0.400639	-0.20695	-2.38333	0.509834	0.535897	FALSE	-
Me1_v2_0016940.1	2.97622	2.54803	0.0767059	0.132976	FALSE	1.70085	1.47148	0.114993	0.177875	FALSE	2.6793	2.91904	0.0637962	0.107792	FALSE	1.75692	2.10665	0.250935	0.330213	FALSE	-1.2318	-0.365511	-1.74389	-1.46105	1.74443	1.33534	0.93541	0.295866	1.31623	1.10596	1.17516	0.645599	0.0343367	0.0459528	FALSE	-
Me1_v2_0017050.1	0.367732	0.366	0.577468	0.631325	FALSE	0.659686	0.164798	0.16665	0.237298	FALSE	-0.068608	-0.4658	0.47886	0.545489	FALSE	-0.157206	-0.659415	0.00394654	0.0117436	FALSE	0.772077	0.469984	0.529465	0.347229	1.13981	1.12967	0.460857	0.190023	1.13808	0.634782	0.0636645	-0.312186	0.000447238	0.000828823	TRUE	AT1G04210:-
Me1_v2_0017070.1	0.198584	-1.61477	0.306941	0.382436	FALSE	0.463272	-0.491857	0.234153	0.310024	FALSE	-0.288971	-0.278424	0.644284	0.693723	FALSE	0.144963	-0.67527	0.227912	0.305941	FALSE	0.0031239	-0.0537048	-0.170115	-0.362809	0.201708	0.409567	-0.459087	-0.217846	-1.61165	-0.545562	-0.448539	-1.03808	0.352412	0.383382	FALSE	-
Me1_v2_0017150.1	-1.12739	-1.39824	0.743673	0.776413	FALSE	0.0682756	-0.770685	0.864569	0.884297	FALSE	2.95379	1.21993	0.303832	0.37878	FALSE	1.25119	0.886711	0.259932	0.339392	FALSE	-0.376831	-0.408189	-2.54463	-0.723071	-1.50422	-0.339913	0.409162	0.528115	-1.77507	-1.17887	-1.3247	0.16364	0.722188	0.737204	FALSE	-
Me1_v2_0017160.1	0.378282	0.422135	0.205351	0.281004	FALSE	0.547837	0.400987	0.121862	0.186268	FALSE	0.592828	-0.21537	0.0215643	0.0443095	FALSE	0.739512	0.725857	0.0166697	0.0376386	FALSE	0.201026	0.19842	0.324767	0.142285	0.579308	0.746257	0.917595	0.881797	0.623162	0.599408	0.109397	0.868142	0.000971101	0.00170328	TRUE	-
Me1_v2_0017170.1	2.13158	1.06043	0.000431399	0.0026828	TRUE	2.25785	1.60862	0.00164404	0.00700138	TRUE	1.45877	0.418304	0.0169746	0.03646	FALSE	1.01316	-0.544952	0.0382896	0.073034	FALSE	-0.83918	-0.754507	-0.347411	-0.0766297	1.2924	1.50334	1.11136	0.936533	0.221251	0.854117	0.0708925	-0.621581	1.01386e-06	2.81786e-06	TRUE	-
Me1_v2_0017200.1	-0.634747	-2.5066	0.122864	0.190786	FALSE	-0.388119	-1.18059	0.149677	0.218857	FALSE	-0.492389	-1.05229	0.309894	0.38483	FALSE	-0.240564	-1.9967	0.0178494	0.0397221	FALSE	-0.116567	-0.26981	-0.288846	0.185012	-0.751314	-0.657928	-0.781234	-0.0555524	-2.62317	-1.4504	-1.34113	-1.81169	0.0185073	0.0260924	FALSE	-
Me1_v2_0017210.1	-0.685317	-3.28456	0.0184374	0.0442267	FALSE	-0.377224	-1.60108	0.515714	0.580762	FALSE	-0.747991	-1.79023	0.431674	0.501689	FALSE	0.226205	-2.03393	0.338644	0.419067	FALSE	0.356882	-0.0231262	0.334832	-0.461073	-0.328436	-0.40035	-0.413159	-0.234868	-2.92768	-1.62421	-1.45539	-2.495	0.236804	0.267368	FALSE	AT1G30610:EMB88, EMB2279, SOT5
Me1_v2_0017250.1	0.622245	-0.414058	0.786819	0.814936	FALSE	-1.88887	-5.61387	0.107589	0.168896	FALSE	-0.551422	-0.753813	0.897361	0.913392	FALSE	-0.196283	-3.22403	0.133792	0.199349	FALSE	-1.55372	-1.29392	-0.99593	-0.644933	-0.931474	-3.1828	-1.54735	-0.841216	-1.96778	-6.90779	-1.74974	-3.86897	0.0521074	0.0673821	FALSE	-
Me1_v2_0017260.1	-0.05688	-1.26445	0.00119182	0.00564517	TRUE	0.091119	-1.34523	0.0119966	0.0308258	FALSE	-0.210549	-0.898732	0.00711463	0.01805	FALSE	-0.181113	-0.719363	0.0592382	0.103986	FALSE	0.124071	-0.0349755	-0.161567	-0.255374	0.0671906	0.0561436	-0.372115	-0.436488	-1.14038	-1.3802	-1.0603	-0.974738	2.95202e-06	7.63884e-06	TRUE	-
Me1_v2_0017280.1	-1.15584	0.175429	6.28145e-06	0.00012477	TRUE	-1.89125	-1.71321	0.000205804	0.00156573	TRUE	-2.20215	-2.43281	1.78699e-06	3.48873e-05	TRUE	-1.33936	-1.93853	1.17531e-05	0.000154484	TRUE	-0.551109	-0.480496	-0.131765	0.299739	-1.70695	-2.37174	-2.33391	-1.03962	-0.37568	-2.19371	-2.56457	-1.63879	2.7113e-19	6.83379e-18	TRUE	AT5G12470:RER4
Me1_v2_0017290.1	-0.397535	-0.778251	0.0114431	0.0305682	FALSE	-0.192165	-0.836421	0.23388	0.309766	FALSE	-0.507271	-0.663454	0.038822	0.0715045	FALSE	-0.0600995	-0.114366	0.953847	0.962516	FALSE	0.25749	0.0298074	-0.0612426	-0.190211	-0.140045	-0.162358	-0.568513	-0.250311	-0.52076	-0.806613	-0.724697	-0.304578	0.0792894	0.0986096	FALSE	AT1G78280:-
Me1_v2_0017310.1	0.293484	-4.73591	0.01595	0.0395714	FALSE	0.106587	-2.46836	0.180034	0.25195	FALSE	1.46148	-2.35259	0.122763	0.182264	FALSE	0.124938	-1.50017	0.45708	0.531998	FALSE	-0.343813	-0.0103196	-0.989716	-0.0375871	-0.0503295	0.0962671	0.471766	0.0873506	-5.07972	-2.47868	-3.34231	-1.53776	0.0110933	0.0162824	FALSE	-
Me1_v2_0017340.1	0.444026	-2.02514	0.182812	0.256932	FALSE	-0.00295603	0.00229719	0.999481	0.99962	FALSE	-0.319203	-0.593048	0.151525	0.215948	FALSE	-0.00957131	0.0736855	0.925654	0.93912	FALSE	-0.0545246	0.189885	0.434326	0.179282	0.389502	0.186929	0.115123	0.169711	-2.07967	0.192182	-0.158722	0.252968	0.0716165	0.0899037	FALSE	-
Me1_v2_0017350.1	-0.977097	-0.967279	0.0532843	0.100033	FALSE	-0.323056	-0.405864	0.328005	0.404721	FALSE	-0.267079	-0.650675	0.220305	0.292054	FALSE	0.157102	0.221173	0.69574	0.744463	FALSE	0.216508	0.088922	0.172292	-0.118996	-0.760589	-0.234134	-0.0947869	0.038106	-0.750771	-0.316942	-0.478383	0.102177	0.0310283	0.0419111	FALSE	-
Me1_v2_0017380.1	-0.701101	-1.02978	0.0794842	0.136667	FALSE	0.48583	-0.998202	0.0298524	0.0620438	FALSE	0.182366	0.00574267	0.864796	0.886161	FALSE	0.845892	0.325931	0.0975982	0.154749	FALSE	1.32144	1.17726	1.35757	0.728896	0.620343	1.66309	1.53994	1.57479	0.291668	0.179062	1.36331	1.05483	0.000528703	0.000968112	TRUE	AT5G14600:AtTRM61, TRM61
Me1_v2_0017400.1	-0.0473505	-0.410462	0.341259	0.415066	FALSE	0.157712	-2.76318	0.0905619	0.147215	FALSE	0.0731874	-1.04697	8.93084e-05	0.000593863	TRUE	0.397287	-0.669428	0.0429135	0.0799312	FALSE	0.266659	0.169676	0.0201722	-0.0652875	0.219309	0.327389	0.0933595	0.332	-0.143803	-2.5935	-1.0268	-0.734716	0.00497007	0.00773094	TRUE	-
Me1_v2_0017420.1	0.578508	-0.273877	0.30889	0.384399	FALSE	0.436285	0.137288	0.827907	0.853817	FALSE	0.602062	0.187814	0.0254905	0.0508471	FALSE	0.57084	-1.61292	0.352355	0.432056	FALSE	1.55984	1.30741	1.66478	1.20004	2.13835	1.74369	2.26684	1.77088	1.28596	1.44469	1.8526	-0.412877	0.487043	0.514213	FALSE	-
Me1_v2_0017430.1	-0.181851	-0.911491	0.425306	0.493849	FALSE	-0.0721164	-0.513992	0.447401	0.518447	FALSE	-0.8021	-2.36046	0.327702	0.402864	FALSE	-0.0586901	0.0238808	0.973258	0.978127	FALSE	0.0726897	0.298826	0.594586	0.275542	-0.109161	0.22671	-0.207514	0.216852	-0.838801	-0.215166	-1.76588	0.299423	0.456531	0.484764	FALSE	AT1G79950:RTEL1
Me1_v2_0017470.1	0.0130539	-0.36368	0.43256	0.500474	FALSE	0.831947	-0.557376	0.00617683	0.0187015	FALSE	0.204709	-0.401796	0.00837797	0.0205752	FALSE	0.549973	0.0608164	0.0985556	0.155947	FALSE	0.174373	-0.0452558	0.277318	-0.137796	0.187427	0.786692	0.482027	0.412177	-0.189307	-0.602632	-0.124477	-0.0769799	0.00121777	0.00210456	TRUE	-
Me1_v2_0017480.1	0.0283793	-0.75291	0.287773	0.364233	FALSE	0.0677076	-1.13608	0.0214679	0.0480366	FALSE	0.549571	-0.92051	0.217418	0.289069	FALSE	0.946999	-0.654487	0.109605	0.170122	FALSE	0.0449006	0.289147	-0.213827	-0.370448	0.0732799	0.356855	0.335744	0.576551	-0.708009	-0.84693	-1.13434	-1.02494	0.0861135	0.10641	FALSE	-
Me1_v2_0017490.1	-0.308233	-0.749393	0.0118898	0.0314625	FALSE	0.238204	-0.688154	0.0238137	0.0520604	FALSE	-0.00297613	-1.12778	0.0080563	0.0199254	FALSE	-0.0263849	-0.89143	0.138016	0.204654	FALSE	-0.158943	-0.200301	0.154892	-0.122467	-0.467176	0.0379034	0.151915	-0.148852	-0.908336	-0.888455	-0.972888	-1.0139	0.00100717	0.00176326	TRUE	-
Me1_v2_0017510.1	-0.228844	-0.638757	0.139233	0.209285	FALSE	0.164979	-0.978107	0.25495	0.331806	FALSE	-0.801102	-0.668086	0.138393	0.200823	FALSE	0.139105	-0.3175	0.390895	0.469652	FALSE	0.437176	-0.0719437	0.666977	-0.0529999	0.208332	0.0930355	-0.134126	0.0861056	-0.201581	-1.05005	-0.00110946	-0.3705	0.131799	0.156928	FALSE	-
Me1_v2_0017520.1	-1.00047	-3.86408	0.0793137	0.136439	FALSE	-0.719078	-1.86093	0.0118135	0.0304167	FALSE	-0.824305	-3.0646	0.229102	0.301508	FALSE	-0.404929	-2.6312	0.322339	0.402896	FALSE	0.223867	0.3891	0.30789	0.352653	-0.776603	-0.329977	-0.516415	-0.0522753	-3.64021	-1.47183	-2.75671	-2.27854	0.112246	0.135493	FALSE	AT3G56990:EDA7
Me1_v2_0017540.1	1.1403	-0.0209709	0.00511634	0.0166481	FALSE	1.16736	0.190477	0.00670641	0.019915	FALSE	1.30904	0.926765	0.00136784	0.00485413	TRUE	1.22501	0.50389	0.00083104	0.00348901	TRUE	-0.415797	-0.257987	-0.541357	-0.835562	0.724506	0.909369	0.767683	0.38945	-0.436768	-0.0675099	0.385407	-0.331672	4.04254e-08	1.40557e-07	TRUE	-
Me1_v2_0017550.1	-1.19289	-1.43706	0.112212	0.178109	FALSE	-0.102262	-3.30792	0.0937156	0.151229	FALSE	0.478404	-0.999105	0.0151119	0.0332102	FALSE	-0.0192871	-1.22194	0.0397658	0.075333	FALSE	0.961239	0.473304	0.372082	0.173519	-0.231651	0.371041	0.850486	0.154231	-0.475824	-2.83462	-0.627023	-1.04842	0.00821498	0.0123353	FALSE	AT3G59040:PPR287
Me1_v2_0017580.1	-0.305065	-1.92558	0.505244	0.566672	FALSE	1.08972	-1.42747	0.398331	0.472218	FALSE	-0.770285	-3.90315	0.168149	0.234663	FALSE	0.685936	-2.50668	0.11312	0.174454	FALSE	0.125434	-1.2366	-0.237275	-0.247734	-0.179631	-0.146877	-1.00756	0.438202	-1.80015	-2.66406	-4.14042	-2.75441	0.226583	0.257156	FALSE	-
Me1_v2_0017590.1	-0.443089	-1.60211	0.0925572	0.153713	FALSE	-0.30108	-0.259714	0.7696	0.80449	FALSE	-0.636871	-1.16194	0.0629228	0.106616	FALSE	0.235657	-2.36282	0.00314011	0.00982748	TRUE	-0.316593	-0.124253	0.283374	-0.113476	-0.759682	-0.425333	-0.353497	0.122182	-1.91871	-0.383967	-0.878564	-2.4763	0.000118301	0.000240254	TRUE	-
Me1_v2_0017620.1	1.60996	-0.883743	0.144443	0.215159	FALSE	1.57352	1.29976	0.0261844	0.0561251	FALSE	1.21344	-0.559527	0.405182	0.476849	FALSE	0.710265	-0.0358303	0.613662	0.673154	FALSE	-0.40558	-0.793659	-0.679783	-0.777852	1.20438	0.779865	0.533661	-0.0675872	-1.28932	0.506101	-1.23931	-0.813682	0.23745	0.268055	FALSE	-
Me1_v2_0017630.1	-0.252838	-0.837048	0.0408556	0.0814168	FALSE	0.124483	0.0694887	0.73077	0.770409	FALSE	0.0129433	-0.565554	0.0440112	0.0794205	FALSE	-0.112382	-0.54417	0.0227182	0.0480814	FALSE	0.457953	0.0808129	0.371274	0.200681	0.205115	0.205296	0.384217	0.0882985	-0.379095	0.150302	-0.194281	-0.343489	0.00288416	0.00466983	TRUE	-
Me1_v2_0017660.1	2.29911	0.974975	5.49213e-07	1.96221e-05	TRUE	1.72732	0.94112	6.74113e-06	0.000133047	TRUE	1.10085	0.612244	0.000337959	0.00163293	TRUE	0.661334	0.607754	0.162422	0.233443	FALSE	0.00438127	-0.0391838	-0.0159016	-0.503442	2.30349	1.68814	1.08495	0.157892	0.979356	0.901936	0.596342	0.104311	4.5796e-16	6.78664e-15	TRUE	-
Me1_v2_0017670.1	1.87292	-0.493887	0.269226	0.346326	FALSE	1.63159	0.259853	0.225608	0.301113	FALSE	2.14286	-0.626982	0.392271	0.464812	FALSE	-0.103698	-1.68509	0.380703	0.459581	FALSE	0.58585	0.0523646	-1.25065	0.354185	2.45877	1.68395	0.892208	0.250488	0.0919623	0.312218	-1.87763	-1.3309	0.231539	0.262107	FALSE	-
Me1_v2_0017700.1	-0.430356	-0.0809952	0.842669	0.863774	FALSE	-0.420196	-0.768445	0.420173	0.492885	FALSE	-0.295266	-0.180701	0.83507	0.860407	FALSE	0.0655502	-0.0889652	0.962925	0.969958	FALSE	-0.421557	0.128265	0.0138306	-0.0758805	-0.851914	-0.291931	-0.281435	-0.0103303	-0.502552	-0.64018	-0.16687	-0.164846	0.922195	0.926088	FALSE	-
Me1_v2_0017710.1	0.015277	-1.3648	0.560117	0.616058	FALSE	0.729303	-1.87419	0.220952	0.296286	FALSE	0.579475	0.0951163	0.235661	0.308407	FALSE	0.460335	-0.0228623	0.186996	0.261498	FALSE	0.519755	0.153309	0.121502	0.402167	0.535032	0.882612	0.700977	0.862503	-0.845046	-1.72088	0.216618	0.379305	0.468445	0.496295	FALSE	AT5G07350:Tudor1, TSN1, AtTudor1
Me1_v2_0017720.1	2.82708	-0.32491	1.85743e-05	0.000273759	TRUE	1.93567	0.684447	0.00105312	0.0050256	TRUE	1.19062	-0.139578	0.0160742	0.0348581	FALSE	0.371619	0.389987	0.309625	0.389818	FALSE	0.0418185	0.130059	0.132241	0.272119	2.86889	2.06573	1.32286	0.643738	-0.283091	0.814505	-0.00733735	0.662106	1.29385e-10	7.05801e-10	TRUE	ATCG01060:PSAC
Me1_v2_0017740.1	0.565215	0.196468	0.165554	0.238239	FALSE	0.324712	0.105636	0.571715	0.630287	FALSE	-0.203415	-1.56106	0.00313661	0.00940723	TRUE	-0.186226	-0.5863	0.109336	0.169756	FALSE	-0.241109	-0.0490814	0.333361	0.335504	0.324106	0.275631	0.129946	0.149277	-0.044641	0.0565547	-1.2277	-0.250796	0.00050996	0.00093688	TRUE	-
Me1_v2_0017790.1	-0.166796	-0.453716	0.357522	0.43004	FALSE	-0.269947	0.00270468	0.658291	0.707398	FALSE	0.0749355	-0.370861	0.251191	0.324882	FALSE	-0.0388999	-0.0588126	0.953721	0.962434	FALSE	0.36548	0.245403	0.048952	0.03814	0.198684	-0.0245436	0.123888	-0.000759909	-0.0882353	0.248108	-0.321909	-0.0206725	0.635874	0.65543	FALSE	-
Me1_v2_0017810.1	-0.718084	-1.33397	0.00220891	0.0088977	TRUE	-0.600136	-1.23154	0.00553183	0.0171959	FALSE	-0.907107	-0.966239	0.000211441	0.00114064	TRUE	-0.314334	-1.03484	0.00774125	0.0202008	FALSE	0.563148	0.281421	0.285113	0.309681	-0.154936	-0.318715	-0.621995	-0.00465285	-0.770826	-0.950121	-0.681126	-0.725163	6.85947e-07	1.95645e-06	TRUE	-
Me1_v2_0017820.1	0.568457	-1.29803	0.334959	0.408943	FALSE	0.51297	-0.0679932	0.324338	0.401064	FALSE	0.644465	-0.315286	0.38377	0.456639	FALSE	-0.279066	-0.694958	0.330283	0.410597	FALSE	-0.0263714	-0.0462223	-0.327511	0.148286	0.542085	0.466748	0.316954	-0.13078	-1.3244	-0.114215	-0.642797	-0.546672	0.544062	0.569002	FALSE	-
Me1_v2_0017840.1	-0.506262	-1.39025	0.000316699	0.00213	TRUE	-0.925237	-3.8718	0.0487872	0.0908179	FALSE	-1.09153	-1.75125	0.000328459	0.00159916	TRUE	-0.604463	-2.25772	0.000269423	0.0014686	TRUE	-0.359526	-0.264623	-0.130459	0.0368874	-0.865788	-1.18986	-1.22199	-0.567575	-1.74978	-4.13642	-1.88171	-2.22083	8.34288e-06	2.01688e-05	TRUE	-
Me1_v2_0017860.1	0.684939	-0.264931	0.178639	0.252232	FALSE	0.103842	0.577	0.378633	0.453718	FALSE	0.137234	-0.697341	0.157523	0.222706	FALSE	0.450802	-0.0479753	0.562614	0.628283	FALSE	0.16832	0.0369049	-0.161565	-0.364388	0.853259	0.140747	-0.0243305	0.0864134	-0.0966114	0.613905	-0.858906	-0.412363	0.0817198	0.101405	FALSE	-
Me1_v2_0017870.1	3.41426	0.615204	0.392601	0.463632	FALSE	2.93638	-4.47917	0.0234503	0.0514621	FALSE	2.43437	-4.36071	0.0152731	0.0334755	FALSE	5.13596	1.99511	0.179734	0.253281	FALSE	-0.26337	1.48036	0.925706	-3.69074	3.15089	4.41673	3.36008	1.44522	0.351834	-2.99881	-3.435	-1.69563	0.0181801	0.0256663	FALSE	-
Me1_v2_0017880.1	0.205346	-0.307218	0.0150725	0.0378446	FALSE	0.623503	0.0195658	0.0516029	0.0947226	FALSE	0.688519	0.297626	0.110213	0.167349	FALSE	0.16314	0.0664685	0.695209	0.744051	FALSE	-0.348892	-0.534934	-0.639021	-0.215684	-0.143546	0.0885685	0.0494982	-0.0525442	-0.656109	-0.515369	-0.341394	-0.149215	0.00610942	0.00936825	TRUE	-
Me1_v2_0017890.1	-0.0214956	-0.87714	0.0614119	0.111875	FALSE	0.561612	-0.186478	0.0884924	0.144589	FALSE	0.036583	-0.730403	0.0180123	0.0382187	FALSE	0.500278	0.19616	0.328537	0.408967	FALSE	-0.258586	-0.32765	-0.284644	-0.61215	-0.280082	0.233962	-0.248061	-0.111872	-1.13573	-0.514128	-1.01505	-0.41599	0.00527402	0.00816911	TRUE	AT3G55550:LecRK-S.4
Me1_v2_0017900.1	0.679036	-3.21969	0.090042	0.150441	FALSE	1.69427	-1.00994	0.447095	0.51826	FALSE	1.05048	0.864269	0.0266193	0.0526044	FALSE	-0.523928	-1.51292	0.599841	0.660992	FALSE	0.0758092	-1.36536	-0.426787	0.374043	0.754845	0.32891	0.623693	-0.149884	-3.14388	-2.3753	0.437482	-1.13888	0.230168	0.260704	FALSE	AT2G26060:emb1345, CIA1
Me1_v2_0017910.1	-0.115548	-0.0500065	0.955682	0.96141	FALSE	-0.189565	-0.307014	0.71843	0.759731	FALSE	-0.390051	-0.728004	0.363983	0.438006	FALSE	0.171322	-0.361278	0.30412	0.384564	FALSE	-0.24313	-0.0105934	-0.00329861	-0.14847	-0.358679	-0.200158	-0.39335	0.022852	-0.293137	-0.317608	-0.731303	-0.509749	0.775711	0.787828	FALSE	AT1G53880:-
Me1_v2_0017930.1	-1.2322	-0.8921	0.0149707	0.0376328	FALSE	-0.400052	-1.39797	0.00404246	0.013599	FALSE	0.397864	0.499951	0.392127	0.464667	FALSE	-0.185291	-0.971587	0.202172	0.27799	FALSE	0.579481	0.461491	-0.01431	0.542123	-0.652723	0.061439	0.383554	0.356832	-0.31262	-0.936482	0.485641	-0.429463	0.00450708	0.00706713	TRUE	-
Me1_v2_0017970.1	0.210319	-1.28067	0.000952857	0.00480333	TRUE	0.172493	-0.893321	0.0506522	0.0933893	FALSE	-0.391149	-1.02387	0.0709933	0.117511	FALSE	-0.537075	-0.860293	0.296509	0.376948	FALSE	0.163598	-0.199855	0.158653	0.128266	0.373917	-0.0273615	-0.232496	-0.408809	-1.11707	-1.09318	-0.86522	-0.732027	0.00335137	0.00536488	TRUE	-
Me1_v2_0017990.1	-0.68192	-0.703386	0.262814	0.340323	FALSE	-0.165239	-1.30034	0.0709909	0.121696	FALSE	0.195289	-0.494602	0.550292	0.610649	FALSE	0.13684	-0.854417	0.0646685	0.111598	FALSE	0.259461	0.228159	-0.239752	0.268674	-0.422459	0.0629205	-0.0444626	0.405514	-0.443925	-1.07218	-0.734353	-0.585743	0.153862	0.180625	FALSE	AT5G06120:XPO7
Me1_v2_0018010.1	-0.569239	-0.790365	0.0161454	0.039932	FALSE	-0.318334	-0.960091	0.0183899	0.0425794	FALSE	-0.488123	-1.5015	7.75628e-05	0.000534642	TRUE	0.164012	-0.344239	0.0341135	0.0664858	FALSE	0.164082	0.209192	0.357419	0.145099	-0.405158	-0.109142	-0.130704	0.309111	-0.626284	-0.7509	-1.14408	-0.19914	3.6473e-08	1.27738e-07	TRUE	-
Me1_v2_0018030.1	-0.340478	-1.53914	0.7197	0.755299	FALSE	-0.494341	-0.508689	0.394935	0.469331	FALSE	-0.14864	-0.372868	0.557182	0.616714	FALSE	0.0225648	0.0244285	0.997101	0.997884	FALSE	-0.604099	-0.0650006	-0.122177	-0.140781	-0.944577	-0.559341	-0.270817	-0.118216	-2.14324	-0.573689	-0.495045	-0.116353	0.783657	0.795264	FALSE	-
Me1_v2_0018080.1	-0.773638	-1.66862	0.074303	0.129789	FALSE	0.123407	-0.436356	0.604533	0.659582	FALSE	0.630864	-1.83455	0.149968	0.214165	FALSE	0.371639	-0.868312	0.0660387	0.113477	FALSE	0.28401	-0.0594163	-0.313887	0.0689146	-0.489628	0.0639909	0.316977	0.440553	-1.38461	-0.495773	-2.14844	-0.799397	0.0515851	0.0667704	FALSE	-
Me1_v2_0018100.1	0.314927	-0.546842	0.0206317	0.0481354	FALSE	0.267398	-0.312268	0.0671625	0.11662	FALSE	0.0856702	-0.12663	0.620304	0.67227	FALSE	0.150425	0.0255631	0.713639	0.760683	FALSE	0.332198	0.201414	0.390805	0.253327	0.647125	0.468812	0.476475	0.403752	-0.214644	-0.110854	0.264175	0.27889	0.011172	0.0163868	FALSE	-
Me1_v2_0018120.1	0.269592	-3.70998	0.0583316	0.107393	FALSE	-0.156083	-0.83746	0.189569	0.262561	FALSE	0.140459	-0.762232	0.235294	0.308076	FALSE	-0.151248	-0.611444	0.325453	0.405948	FALSE	-0.350146	-0.024306	-0.573856	-0.379626	-0.0805536	-0.180389	-0.433397	-0.530875	-4.06012	-0.861766	-1.33609	-0.99107	0.00416337	0.00656527	TRUE	-
Me1_v2_0018130.1	0.0085664	-2.63941	0.224698	0.301086	FALSE	-0.986958	-1.79136	0.456907	0.52715	FALSE	0.10376	-1.38699	0.452678	0.521105	FALSE	-0.225057	-0.844497	0.246418	0.325258	FALSE	-0.400167	-0.312698	-0.319881	-0.21849	-0.3916	-1.29966	-0.21612	-0.443547	-3.03957	-2.10406	-1.70687	-1.06299	0.381634	0.412231	FALSE	-
Me1_v2_0018140.1	0.0476451	0.18332	0.675395	0.718185	FALSE	-0.0415989	0.0216779	0.967256	0.971338	FALSE	0.144387	0.247278	0.574181	0.631789	FALSE	-0.0225738	-0.338447	0.408913	0.486903	FALSE	0.0511585	0.336022	0.00877216	0.130824	0.0988036	0.294423	0.153159	0.108251	0.234478	0.3577	0.256051	-0.207623	0.584233	0.606707	FALSE	-
Me1_v2_0018150.1	-1.11979	-2.78986	0.510759	0.571761	FALSE	-0.123121	-4.47678	0.0739963	0.125753	FALSE	-1.65558	0.252446	0.469131	0.536678	FALSE	0.676743	1.35183	0.173698	0.246638	FALSE	1.34658	2.17383	2.0269	1.30938	0.226787	2.05071	0.371315	1.98612	-1.44329	-2.30294	2.27935	2.66121	0.236327	0.266871	FALSE	-
Me1_v2_0018170.1	0.504714	-0.00810717	0.0106121	0.0288718	FALSE	0.371639	0.740075	0.0084129	0.0235515	FALSE	0.312307	0.46167	0.0172173	0.0368972	FALSE	0.27146	0.203806	0.278875	0.358695	FALSE	0.359065	0.00275097	0.177786	0.107899	0.863779	0.37439	0.490093	0.37936	0.350958	0.742826	0.639456	0.311705	9.40428e-06	2.25434e-05	TRUE	-
Me1_v2_0018190.1	-0.438323	-0.435931	0.819012	0.843518	FALSE	0.302138	-0.982516	0.231929	0.307973	FALSE	-0.579295	-0.362359	0.541281	0.60272	FALSE	0.437413	-2.08573	0.0875511	0.14181	FALSE	0.115191	-0.26421	0.201659	-0.585112	-0.323132	0.0379279	-0.377636	-0.147699	-0.32074	-1.24673	-0.1607	-2.67085	0.0590052	0.0753744	FALSE	-
Me1_v2_0018260.1	-1.189	-1.88644	1.5378e-05	0.000240397	TRUE	-0.480917	-1.79972	0.000450969	0.00271825	TRUE	-1.14676	-2.62976	0.000702844	0.00287281	TRUE	-1.10096	-2.30961	5.39791e-05	0.000445389	TRUE	0.0779814	-0.353078	0.097927	0.435142	-1.11102	-0.833995	-1.04883	-0.665818	-1.80846	-2.1528	-2.53183	-1.87447	2.18225e-10	1.13768e-09	TRUE	-
Me1_v2_0018310.1	-0.506727	-0.908166	0.00468767	0.0156123	FALSE	-0.230959	-0.875609	0.10989	0.171735	FALSE	0.309621	-0.310435	0.02995	0.0578403	FALSE	-0.0827707	-0.620865	0.0398971	0.0754979	FALSE	-0.282805	-0.415016	-0.353217	0.0137558	-0.789532	-0.645975	-0.043596	-0.0690148	-1.19097	-1.29063	-0.663652	-0.607109	6.2873e-06	1.5483e-05	TRUE	-
Me1_v2_0018350.1	-0.915839	-1.05946	0.0127945	0.0332989	FALSE	-0.822653	-0.804757	0.014329	0.0351624	FALSE	-0.0815747	-0.565228	0.36113	0.435323	FALSE	0.66112	-0.114875	0.298935	0.379292	FALSE	0.376103	0.329896	-0.0867744	-0.124169	-0.539736	-0.492757	-0.168349	0.536951	-0.683361	-0.474861	-0.652003	-0.239044	0.0219811	0.0305542	FALSE	-
Me1_v2_0018360.1	-0.0783832	-0.729725	0.266995	0.344356	FALSE	0.787799	0.287026	0.28079	0.357533	FALSE	-0.146555	-0.770291	0.544973	0.605833	FALSE	-0.0311988	-0.979465	0.191938	0.266815	FALSE	-0.219511	-0.815879	-0.431547	-0.236852	-0.297894	-0.0280798	-0.578102	-0.268051	-0.949236	-0.528852	-1.20184	-1.21632	0.374024	0.404697	FALSE	-
Me1_v2_0018410.1	-0.505722	-0.592369	0.0678239	0.120771	FALSE	-0.374003	-1.05196	0.156349	0.226112	FALSE	-0.525837	-1.45085	0.0119624	0.0274771	FALSE	-0.572511	-0.739417	0.118878	0.181549	FALSE	-0.139713	-0.266532	0.0164767	-0.0651439	-0.645435	-0.640535	-0.509361	-0.637655	-0.732082	-1.3185	-1.43437	-0.804561	0.00188675	0.00315688	TRUE	-
Me1_v2_0018420.1	3.04217	-1.62621	0.152276	0.223724	FALSE	3.43764	-0.134867	0.221338	0.296656	FALSE	1.85246	-1.49627	0.292033	0.366842	FALSE	1.79858	-2.57447	0.193883	0.268982	FALSE	-2.62609	-2.89672	-1.89831	-1.93586	0.416084	0.540927	-0.045851	-0.137282	-4.2523	-3.03158	-3.39458	-4.51033	0.164848	0.192271	FALSE	-
Me1_v2_0018440.1	-0.783275	-0.764694	0.143706	0.214341	FALSE	0.923041	-1.9013	0.256206	0.33316	FALSE	0.368792	-0.718655	0.241529	0.314831	FALSE	0.414925	-1.47025	0.469499	0.54356	FALSE	0.124812	-0.748425	-0.722467	-0.574342	-0.658463	0.174617	-0.353675	-0.159417	-0.639882	-2.64973	-1.44112	-2.04459	0.405527	0.43524	FALSE	-
Me1_v2_0018460.1	-0.668287	-0.998768	0.237006	0.313694	FALSE	-0.963743	-0.704769	0.0553194	0.0999766	FALSE	-0.72799	-1.10592	0.168849	0.235384	FALSE	0.355499	-1.69649	0.233507	0.312097	FALSE	-0.108876	0.132861	0.209998	-0.230553	-0.777163	-0.830882	-0.517992	0.124946	-1.10764	-0.571908	-0.895921	-1.92704	0.184398	0.213042	FALSE	-
Me1_v2_0018480.1	0.380011	-0.428398	0.0667639	0.119483	FALSE	0.0296045	-1.05217	0.424491	0.497061	FALSE	0.337448	0.0973071	0.694217	0.738563	FALSE	0.130021	-1.32258	0.238499	0.317066	FALSE	0.164627	0.315668	0.0474945	-0.150003	0.544637	0.345272	0.384942	-0.0199824	-0.263772	-0.736499	0.144802	-1.47258	0.22442	0.254887	FALSE	-
Me1_v2_0018490.1	0.0415463	-0.595534	0.320431	0.395421	FALSE	-0.0233814	0.213099	0.889553	0.905274	FALSE	0.26447	0.316629	0.530061	0.592879	FALSE	-0.0360837	-0.333166	0.601833	0.662916	FALSE	-0.292625	-0.0791472	-0.26416	-0.191813	-0.251079	-0.102529	0.000310502	-0.227897	-0.888159	0.133952	0.052469	-0.524979	0.520349	0.546181	FALSE	-
Me1_v2_0018500.1	-0.311812	0.563589	0.226037	0.302524	FALSE	0.496669	0.755547	0.275849	0.35277	FALSE	1.22558	1.90627	0.0401666	0.0735679	FALSE	0.370351	-0.202792	0.300692	0.380985	FALSE	-0.173371	-0.171459	-1.14888	-0.594162	-0.485183	0.32521	0.0766919	-0.223812	0.390218	0.584088	0.75739	-0.796954	0.00907696	0.0135469	FALSE	AT5G52920:PKP-BETA1, PKP2, PKP1
Me1_v2_0018530.1	-0.120562	-0.181686	0.800666	0.827181	FALSE	-0.375063	-2.73447	0.0936007	0.151088	FALSE	-0.452293	-0.865034	0.134417	0.196229	FALSE	-0.537711	-0.674925	0.335649	0.416097	FALSE	-0.227587	-0.210556	0.0564862	-0.00739581	-0.348149	-0.585619	-0.395807	-0.545107	-0.409273	-2.94503	-0.808547	-0.682321	0.00989006	0.0146644	FALSE	AT1G49380:-
Me1_v2_0018560.1	-0.606724	-0.861572	0.0337869	0.0704876	FALSE	-0.044624	-0.496819	0.116718	0.179939	FALSE	0.0881189	-0.145021	0.505494	0.570564	FALSE	0.0991504	-0.657736	0.0164294	0.0372124	FALSE	0.244145	-0.0439403	0.0747605	-0.105976	-0.362579	-0.0885643	0.162879	-0.00682559	-0.617427	-0.54076	-0.0702609	-0.763712	0.00264979	0.00431878	TRUE	-
Me1_v2_0018600.1	0.926968	0.244642	0.00153993	0.00679737	TRUE	1.02934	-0.0156763	0.000597518	0.00335171	TRUE	0.605953	-0.522707	0.00729306	0.0184021	FALSE	0.470551	-0.279252	0.00811947	0.0209904	FALSE	-0.141801	-0.144817	-0.147221	-0.0654478	0.785167	0.884519	0.458732	0.405104	0.102841	-0.160493	-0.669927	-0.344699	3.31204e-08	1.16657e-07	TRUE	-
Me1_v2_0018610.1	0.276827	-0.515615	0.213099	0.289103	FALSE	1.03466	0.619159	0.0226564	0.0501004	FALSE	0.328282	0.556605	0.463288	0.531292	FALSE	0.204587	-0.207484	0.591061	0.653479	FALSE	-0.251589	-0.929816	-0.498795	-0.382049	0.0252381	0.104848	-0.170513	-0.177462	-0.767203	-0.310658	0.0578098	-0.589533	0.186361	0.215103	FALSE	-
Me1_v2_0018620.1	-0.00470612	-0.560234	0.541977	0.600315	FALSE	-0.244921	0.0568719	0.694697	0.738658	FALSE	-0.0512258	-1.81018	0.235069	0.307819	FALSE	-0.490234	-0.677752	0.16064	0.23142	FALSE	-0.272283	-0.356513	-0.519638	-0.282115	-0.276989	-0.601434	-0.570863	-0.772348	-0.832517	-0.299641	-2.32982	-0.959866	0.146063	0.172207	FALSE	-
Me1_v2_0018660.1	-0.644236	-2.02439	0.416666	0.4862	FALSE	-1.56948	0.0871606	0.559739	0.619703	FALSE	-1.10812	-3.49021	0.278714	0.352953	FALSE	-0.218551	-2.46636	0.175876	0.248965	FALSE	0.448057	-0.274635	-0.62591	-0.309432	-0.196179	-1.84411	-1.73403	-0.527983	-1.57633	-0.187475	-4.11612	-2.77579	0.264087	0.295247	FALSE	AT1G59820:ALA3
Me1_v2_0018670.1	-1.34121	-0.574178	0.0137147	0.035207	FALSE	-0.202931	0.0739804	0.718468	0.759734	FALSE	-1.02295	-0.988747	0.300192	0.374995	FALSE	-0.306307	-1.59066	0.0304968	0.060783	FALSE	0.352152	-0.334907	0.110685	0.15667	-0.989054	-0.537838	-0.912263	-0.149637	-0.222025	-0.260927	-0.878062	-1.43399	0.0312017	0.0421191	FALSE	-
Me1_v2_0018690.1	0.522748	-0.525249	0.0258874	0.0573799	FALSE	0.400673	0.0420854	0.599885	0.655535	FALSE	0.574578	-0.598158	0.0247306	0.0495825	FALSE	0.263649	-0.0864583	0.623006	0.680801	FALSE	-0.386703	-0.410538	-0.334917	-0.272253	0.136045	-0.00986581	0.239661	-0.00860394	-0.911952	-0.368453	-0.933076	-0.358711	0.0562356	0.0721943	FALSE	-
Me1_v2_0018710.1	-0.492842	-0.403351	0.0371039	0.0756188	FALSE	-0.478492	-1.29149	0.00236694	0.00917453	TRUE	-0.425457	-0.803714	0.00715512	0.0181358	FALSE	-0.121579	-0.817957	0.00422678	0.0124053	FALSE	-0.231407	-0.134904	-0.0457596	0.313975	-0.724249	-0.613396	-0.471216	0.192395	-0.634758	-1.4264	-0.849473	-0.503982	4.36721e-09	1.78877e-08	TRUE	AT1G79690:ATNUDT3, AtND, NUDT3
Me1_v2_0018740.1	-0.812187	-2.82338	0.13761	0.207479	FALSE	-0.617141	-1.31152	0.00883569	0.0244443	FALSE	-0.342629	-0.760464	0.00865552	0.0211108	FALSE	0.0634531	-0.596117	0.0172658	0.03869	FALSE	0.306046	0.465212	0.421549	0.396025	-0.506141	-0.151929	0.0789203	0.459478	-2.51733	-0.846307	-0.338915	-0.200093	0.00557545	0.00860461	TRUE	-
Me1_v2_0018750.1	-0.511155	-1.65636	0.112187	0.178089	FALSE	0.466456	-1.28359	0.0307998	0.0635404	FALSE	0.596403	-0.457567	0.0261015	0.0517939	FALSE	0.456679	-0.36674	0.0221721	0.0471699	FALSE	0.235657	-0.227566	-0.0154512	-0.0155913	-0.275498	0.23889	0.580952	0.441088	-1.4207	-1.51115	-0.473019	-0.382331	0.00241553	0.00396473	TRUE	AT4G01040:-
Me1_v2_0018770.1	-0.501828	-1.97726	0.289501	0.365886	FALSE	0.277169	-0.54138	0.392234	0.466915	FALSE	-0.376353	-1.26186	0.0775491	0.126071	FALSE	0.116381	-1.21578	0.0188132	0.0413821	FALSE	0.42206	-0.199608	0.175588	0.103405	-0.0797678	0.0775608	-0.200765	0.219786	-1.5552	-0.740987	-1.08627	-1.11237	0.204305	0.23382	FALSE	AT4G39810:NEN4
Me1_v2_0018900.1	0.974732	0.572579	0.00365828	0.0129276	FALSE	1.19661	0.536643	0.00034418	0.00224453	TRUE	0.703324	0.417159	0.0570195	0.0982124	FALSE	0.242852	0.0281695	0.263499	0.34285	FALSE	0.162274	-0.0840614	-0.00814104	-0.139694	1.13701	1.11255	0.695183	0.103158	0.734852	0.452582	0.409018	-0.111525	2.74964e-09	1.16138e-08	TRUE	AT2G45690:ATPEX16, SSE, SSE1, PEX16
Me1_v2_0018910.1	-0.489676	-1.69134	0.16012	0.232325	FALSE	-0.509212	-1.14941	0.0111895	0.0292131	FALSE	-0.386995	-0.853226	0.00538285	0.014447	FALSE	0.0723237	-0.54014	0.0525655	0.0944007	FALSE	0.284537	0.387626	0.449883	0.295913	-0.20514	-0.121586	0.0628877	0.368237	-1.4068	-0.761788	-0.403344	-0.244227	0.0125784	0.0182763	FALSE	AT3G04260:PTAC3, PDE324
Me1_v2_0018960.1	-1.38029	-1.10674	0.000213122	0.00160163	TRUE	-0.950929	-2.16439	4.65034e-05	0.000538996	TRUE	-1.09933	-2.43479	3.9086e-06	5.94277e-05	TRUE	-0.217987	-0.77275	0.00954901	0.0239705	FALSE	0.486036	0.34077	0.644609	0.375216	-0.894255	-0.610159	-0.454726	0.157229	-0.620705	-1.82362	-1.79018	-0.397534	1.28219e-15	1.72534e-14	TRUE	-
Me1_v2_0018990.1	0.0359831	-0.74945	0.0259767	0.0575426	FALSE	0.0098115	-0.348716	0.621736	0.674942	FALSE	-0.0627784	-0.413132	0.11507	0.172982	FALSE	0.211028	-0.506649	0.0150367	0.0345532	FALSE	-0.169507	-0.278639	0.0914468	0.0608499	-0.133523	-0.268827	0.0286684	0.271878	-0.918956	-0.627355	-0.321685	-0.445799	0.00533695	0.00826068	TRUE	AT3G21060:RBL
Me1_v2_0019010.1	0.287212	-3.82648	0.065282	0.117277	FALSE	0.967804	-2.49181	0.123144	0.187839	FALSE	1.61044	0.0150318	0.706688	0.74929	FALSE	0.8555	0.141458	0.859	0.884576	FALSE	0.183828	0.380632	-1.15309	-1.01478	0.47104	1.34844	0.457343	-0.159283	-3.64266	-2.11117	-1.13806	-0.873325	0.363236	0.39393	FALSE	AT4G01660:ATATH10, ATABC1, ABC1, ABC1K13
Me1_v2_0019030.1	-0.726646	-0.388024	0.0104138	0.0284863	FALSE	-0.310599	-0.380817	0.454105	0.524336	FALSE	-0.0924245	-0.359184	0.0759485	0.124051	FALSE	-0.147549	0.105244	0.561992	0.627815	FALSE	-0.0173603	-0.190766	0.108548	0.093291	-0.744007	-0.501366	0.0161238	-0.0542583	-0.405384	-0.571584	-0.250636	0.198535	0.000694624	0.00124745	TRUE	-
Me1_v2_0019040.1	-0.215079	-0.932072	0.323831	0.398597	FALSE	0.133905	-1.07922	0.00681401	0.0201654	FALSE	-0.449247	-0.101504	0.408755	0.480266	FALSE	-0.844388	0.39105	0.0272926	0.0556625	FALSE	0.043859	-0.103295	-0.40538	-0.636905	-0.17122	0.0306104	-0.854627	-1.48129	-0.888213	-1.18251	-0.506884	-0.245856	0.00874755	0.0130905	FALSE	-
Me1_v2_0019050.1	0.339726	-0.203799	0.533032	0.592011	FALSE	-0.170832	-1.16435	0.757657	0.793999	FALSE	2.2871	0.363649	0.309728	0.384682	FALSE	-0.00530787	0.00256998	0.999899	0.999924	FALSE	0.260863	-0.180626	-1.41028	0.370989	0.60059	-0.351458	0.876814	0.365681	0.0570643	-1.34498	-1.04664	0.373559	0.592854	0.614774	FALSE	-
Me1_v2_0019060.1	-0.798156	-3.4348	0.10745	0.172173	FALSE	-0.163268	-1.18019	0.0380311	0.074774	FALSE	0.331414	-0.853288	0.0267916	0.0528677	FALSE	0.456928	-0.99832	0.0747464	0.125326	FALSE	0.200258	0.0144799	-0.223724	-0.133415	-0.597898	-0.148788	0.107691	0.323512	-3.23455	-1.16571	-1.07701	-1.13174	0.00995816	0.0147583	FALSE	AT5G55760:SRT1
Me1_v2_0019080.1	-0.949614	-1.11525	0.0101113	0.02787	FALSE	-0.722148	-1.89726	0.00567516	0.0175282	FALSE	-0.87207	-1.51209	0.0237207	0.0479037	FALSE	-0.773023	-0.910291	0.000290289	0.0015534	TRUE	0.25927	-0.0247663	0.0346858	0.110417	-0.690344	-0.746914	-0.837385	-0.662605	-0.855978	-1.92202	-1.4774	-0.799874	1.55948e-06	4.21317e-06	TRUE	-
Me1_v2_0019130.1	0.111702	-0.97823	0.0982156	0.160632	FALSE	0.421844	0.0529208	0.156116	0.22585	FALSE	0.0948991	-0.936988	0.00452422	0.0125662	FALSE	0.00817437	-1.16876	0.0380487	0.0726981	FALSE	0.0918068	-0.379082	0.14403	-0.0390031	0.203509	0.0427625	0.238929	-0.0308288	-0.886423	-0.326161	-0.792958	-1.20776	0.00235075	0.00386748	TRUE	AT5G03540:ATEXO70A1, EXO70A1
Me1_v2_0019140.1	-0.546369	-0.270869	0.0954865	0.157311	FALSE	-0.493716	-0.506383	0.193873	0.267071	FALSE	-0.284954	-0.674957	0.465345	0.533332	FALSE	-0.202238	-0.676389	0.0727728	0.122663	FALSE	-0.0150096	-0.159361	0.0704507	0.225054	-0.561379	-0.653077	-0.214503	0.022816	-0.285879	-0.665744	-0.604507	-0.451335	0.126868	0.151642	FALSE	-
Me1_v2_0019230.1	-0.175774	-0.675828	0.931673	0.940535	FALSE	1.13141	-2.33963	0.172198	0.243312	FALSE	-0.0554292	-1.65087	0.567978	0.626135	FALSE	1.6654	1.4914	0.00991349	0.0247312	FALSE	2.38264	1.99481	2.88697	1.65144	2.20687	3.12622	2.83154	3.31683	1.70681	-0.344818	1.2361	3.14284	0.496885	0.523736	FALSE	-
Me1_v2_0019260.1	1.46373	1.29912	0.00398341	0.0137881	FALSE	0.925008	1.42597	0.0400645	0.077783	FALSE	1.76296	1.2228	0.114597	0.172387	FALSE	0.966709	0.518891	0.295197	0.375843	FALSE	0.00893913	-0.0199093	-0.927121	-0.632238	1.47266	0.905098	0.83584	0.334472	1.30806	1.40606	0.295678	-0.113347	0.000995566	0.00174393	TRUE	-
Me1_v2_0019270.1	-0.664292	-0.963278	0.0638754	0.115343	FALSE	-0.278313	-0.702628	0.113006	0.175465	FALSE	-0.632599	-0.339797	0.302345	0.377281	FALSE	0.25098	-0.313343	0.118007	0.180385	FALSE	-0.00511805	-0.0450282	0.148234	-0.288885	-0.66941	-0.323341	-0.484365	-0.0379043	-0.968396	-0.747656	-0.191563	-0.602228	0.0267341	0.0365163	FALSE	-
Me1_v2_0019280.1	0.0627439	0.112511	0.940063	0.9479	FALSE	0.107992	0.267798	0.822742	0.849519	FALSE	0.273992	0.260829	0.567168	0.625401	FALSE	-0.554204	0.0185363	0.462077	0.536698	FALSE	0.295239	-0.0728312	-0.223173	-0.236183	0.357983	0.0351605	0.0508182	-0.790387	0.40775	0.194967	0.0376556	-0.217647	0.18054	0.208997	FALSE	-
Me1_v2_0019310.1	0.391773	-0.737717	0.0772337	0.133711	FALSE	0.0389824	-2.02847	0.00104931	0.00501183	TRUE	0.549899	-3.38915	0.0464959	0.0830392	FALSE	0.207965	-1.36413	0.00171046	0.00608897	TRUE	0.176969	0.452409	0.0884185	-0.140921	0.568742	0.491391	0.638318	0.0670444	-0.560748	-1.57606	-3.30073	-1.50505	0.000336116	0.00063579	TRUE	AT3G03450:RGL2
Me1_v2_0019320.1	0.361901	-0.593248	0.0465418	0.0901239	FALSE	0.0294875	-0.269904	0.466932	0.53658	FALSE	0.028518	-0.823616	0.0305185	0.058739	FALSE	0.333177	-0.133925	0.223434	0.301059	FALSE	0.0160267	0.322591	0.352478	0.039661	0.377927	0.352079	0.380996	0.372838	-0.577222	0.0526871	-0.471138	-0.0942644	0.0162713	0.0231693	FALSE	AT1G73180:-
Me1_v2_0019330.1	-0.990064	-1.69152	0.493711	0.556214	FALSE	0.223902	-3.72723	0.0639932	0.112133	FALSE	1.39024	0.229687	0.630619	0.681492	FALSE	0.140855	-1.52413	0.354769	0.434623	FALSE	0.981013	0.711417	-0.620904	0.168923	-0.00905031	0.935319	0.769333	0.309778	-0.710506	-3.01582	-0.391217	-1.3552	0.343411	0.374531	FALSE	-
Me1_v2_0019340.1	0.41812	0.132404	0.634269	0.682228	FALSE	0.702521	0.909823	0.355114	0.431135	FALSE	0.325922	-0.310113	0.324623	0.399796	FALSE	0.68053	-0.252624	0.188654	0.263197	FALSE	-0.469391	-0.823641	-0.0996417	-0.767506	-0.0512711	-0.12112	0.226281	-0.0869762	-0.336987	0.0861815	-0.409755	-1.02013	0.334184	0.365388	FALSE	-
Me1_v2_0019380.1	-0.0726213	-0.86743	0.104122	0.168009	FALSE	-0.0141412	-0.423802	0.571569	0.630157	FALSE	-0.0703649	-0.406986	0.20224	0.272425	FALSE	0.0148537	0.505974	0.155697	0.225695	FALSE	0.235907	-0.072153	0.139732	-0.16502	0.163286	-0.0862942	0.069367	-0.150167	-0.631523	-0.495955	-0.267255	0.340954	0.2223	0.252572	FALSE	-
Me1_v2_0019430.1	-0.285023	-2.36839	0.000112364	0.00101205	TRUE	-0.144732	-0.914259	0.316694	0.393614	FALSE	0.0220952	-0.775855	0.242194	0.315566	FALSE	-0.128305	-0.737958	0.138577	0.205305	FALSE	0.283375	0.283529	0.124401	0.134826	-0.00164738	0.138797	0.146496	0.00652065	-2.08502	-0.63073	-0.651454	-0.603132	0.000212281	0.000414138	TRUE	-
Me1_v2_0019440.1	3.21045	2.50708	0.00374072	0.013152	FALSE	2.6221	2.57725	0.000127206	0.00111189	TRUE	1.72143	2.02593	2.70114e-05	0.000245312	TRUE	0.962647	1.79578	0.0309156	0.0614844	FALSE	-0.266982	-0.0909169	0.303494	-0.239805	2.94347	2.53119	2.02492	0.722842	2.2401	2.48633	2.32942	1.55598	2.16082e-09	9.30283e-09	TRUE	-
Me1_v2_0019450.1	-0.308888	-1.05947	0.149721	0.220984	FALSE	0.778024	-0.0431705	0.412878	0.485775	FALSE	0.414927	-5.57596	0.0152743	0.0334755	FALSE	0.290018	-0.520176	0.437103	0.513438	FALSE	0.0711286	-0.48527	-0.296516	-0.656331	-0.237759	0.292754	0.118412	-0.366313	-0.988336	-0.52844	-5.87248	-1.17651	6.70235e-05	0.000141491	TRUE	-
Me1_v2_0019460.1	-0.00315882	-0.883409	0.00533879	0.0171933	FALSE	-0.27685	-0.536775	0.128143	0.193745	FALSE	-0.022472	-0.626414	0.0501341	0.0883703	FALSE	0.0909842	-0.633586	1.96711e-05	0.000218634	TRUE	-0.0690635	-0.0753346	0.00240125	0.14307	-0.0722224	-0.352184	-0.0200708	0.234054	-0.952473	-0.612109	-0.624012	-0.490516	1.38487e-05	3.24394e-05	TRUE	-
Me1_v2_0019480.1	-0.968966	-4.49583	0.0697018	0.123294	FALSE	-3.83923	-4.29073	0.218592	0.293758	FALSE	-0.121209	-3.89849	0.0789679	0.128003	FALSE	1.91598	1.49054	0.446224	0.521832	FALSE	0.875544	0.154117	0.331486	-1.3602	-0.0934217	-3.68512	0.210278	0.555778	-3.62028	-4.13661	-3.567	0.130339	0.0361137	0.0481109	FALSE	-
Me1_v2_0019500.1	0.420721	-0.167452	0.0771649	0.133613	FALSE	0.662593	0.10096	0.00045241	0.00272541	TRUE	0.284569	-0.134148	0.0896536	0.141675	FALSE	0.227017	-0.334732	0.286602	0.366826	FALSE	-0.00368325	0.128794	0.0771509	-0.0232507	0.417038	0.791387	0.36172	0.203767	-0.171135	0.229755	-0.0569969	-0.357983	0.00160608	0.00271899	TRUE	AT1G22860:VPS3, MTV10
Me1_v2_0019530.1	0.154292	-0.443238	0.118778	0.185956	FALSE	0.548013	0.196942	0.0694553	0.119651	FALSE	0.207661	-0.0413053	0.441272	0.510444	FALSE	0.136062	0.0632948	0.896614	0.914653	FALSE	0.43005	-0.032849	0.168182	0.24218	0.584342	0.515164	0.375843	0.378242	-0.013188	0.164093	0.126877	0.305475	0.210338	0.240116	FALSE	-
Me1_v2_0019550.1	0.310089	-0.396894	0.0665325	0.119195	FALSE	0.968643	-0.0235841	0.0672119	0.116657	FALSE	0.883965	0.62715	0.140294	0.203124	FALSE	0.432524	-0.333643	0.180494	0.254171	FALSE	0.247068	-0.095494	-0.0804946	0.1643	0.557157	0.873149	0.803471	0.596824	-0.149825	-0.119078	0.546655	-0.169343	0.0333988	0.0448123	FALSE	-
Me1_v2_0019570.1	-0.0361268	-1.16662	0.00688271	0.020812	FALSE	-1.07631	-0.743125	0.134563	0.201446	FALSE	-0.605597	-0.316672	0.29083	0.365601	FALSE	-0.303662	-0.225553	0.509104	0.580412	FALSE	0.103486	0.226612	-0.0121426	0.167312	0.0673594	-0.849702	-0.61774	-0.136349	-1.06313	-0.516513	-0.328815	-0.0582406	0.0114803	0.0168013	FALSE	-
Me1_v2_0019580.1	-0.308539	-0.415138	0.553833	0.610418	FALSE	-0.362413	-0.670524	0.224986	0.300466	FALSE	-0.745997	-1.29102	0.000258587	0.0013267	TRUE	-0.824645	-0.639765	0.0437683	0.0812577	FALSE	0.0337215	-0.326552	-0.253469	-0.457042	-0.274818	-0.688964	-0.999466	-1.28169	-0.381417	-0.997076	-1.54449	-1.09681	1.32744e-05	3.11922e-05	TRUE	-
Me1_v2_0019620.1	-0.941042	-1.21059	0.0091293	0.0257737	FALSE	-1.03299	-1.07547	0.00486322	0.0156169	FALSE	-0.497918	-0.805522	0.0202011	0.0419906	FALSE	0.322511	-0.22681	0.0960848	0.152797	FALSE	-0.221744	-0.273246	-0.369354	-0.165741	-1.16279	-1.30624	-0.867272	0.156771	-1.43234	-1.34871	-1.17488	-0.392551	8.15657e-09	3.17394e-08	TRUE	-
Me1_v2_0019640.1	-1.83228	-4.21821	0.366662	0.438863	FALSE	-3.23236	-3.95062	0.370681	0.446438	FALSE	-2.03996	-5.39776	0.133892	0.195541	FALSE	-4.47816	-6.75964	0.0376976	0.0721974	FALSE	-1.11217	-1.95153	-1.53421	1.33885	-2.94445	-5.18388	-3.57417	-3.13931	-5.33038	-5.90215	-6.93197	-5.42078	0.0587016	0.0750328	FALSE	-
Me1_v2_0019710.1	0.475118	-0.464807	0.133318	0.202602	FALSE	0.895751	-0.079205	0.101353	0.161009	FALSE	0.620354	0.523217	0.0234436	0.0474371	FALSE	0.429562	0.826014	0.0165199	0.0373547	FALSE	-0.147995	-0.396869	-0.223231	-0.4297	0.327124	0.498882	0.397124	-0.000137561	-0.612802	-0.476074	0.299987	0.396314	0.0122705	0.0178589	FALSE	-
Me1_v2_0019730.1	0.951102	-0.262379	0.00656325	0.0200793	FALSE	0.910865	-0.503567	0.0298146	0.0620033	FALSE	0.576406	-0.839688	0.00177963	0.00595255	TRUE	0.218896	-2.01638	0.253537	0.332869	FALSE	-0.185763	-0.454364	-0.0872476	-0.45305	0.765339	0.456501	0.489159	-0.234154	-0.448142	-0.957931	-0.926935	-2.46943	0.0145757	0.020927	FALSE	-
Me1_v2_0019750.1	3.312	-0.0863841	1.02179e-06	3.15537e-05	TRUE	2.76416	-0.11693	2.58132e-05	0.000351497	TRUE	2.18034	-0.190759	9.14484e-05	0.000604934	TRUE	1.37653	1.22742	6.48473e-05	0.000509674	TRUE	-0.537069	-0.55329	-0.804056	-0.639288	2.77493	2.21087	1.37628	0.737246	-0.623453	-0.670221	-0.994816	0.588128	1.8981e-16	2.97795e-15	TRUE	-
Me1_v2_0019780.1	-0.264951	-0.351017	0.719751	0.755299	FALSE	-0.0382571	0.398783	0.51614	0.58109	FALSE	-0.4046	-0.432095	0.584786	0.641009	FALSE	0.0370232	-0.31881	0.315574	0.396041	FALSE	0.773182	0.735895	0.476034	0.524979	0.508231	0.697638	0.0714337	0.562002	0.422165	1.13468	0.0439391	0.206169	0.565138	0.588797	FALSE	-
Me1_v2_0019790.1	-0.880879	-1.24501	0.0106762	0.0289963	FALSE	-0.733089	-1.18394	0.00338373	0.0119631	FALSE	-0.796227	-1.089	0.00149647	0.00520233	TRUE	-0.665994	-0.584824	0.0510733	0.0922104	FALSE	0.00128249	-0.120201	-0.182304	-0.149414	-0.879597	-0.853289	-0.978531	-0.815408	-1.24373	-1.30414	-1.2713	-0.734239	4.69402e-07	1.37972e-06	TRUE	-
Me1_v2_0019800.1	-1.60263	-0.758105	0.0067138	0.0204154	FALSE	-0.728492	-1.05318	0.274759	0.351729	FALSE	-0.742752	-0.17833	0.453493	0.521904	FALSE	-0.282875	-0.778315	0.059844	0.104778	FALSE	-0.126812	-0.541923	-0.626551	-0.437358	-1.72944	-1.27042	-1.3693	-0.720233	-0.884917	-1.5951	-0.80488	-1.21567	0.0155499	0.0222152	FALSE	-
Me1_v2_0019820.1	0.659384	0.126513	0.0547083	0.102182	FALSE	0.513958	0.0769603	0.0574021	0.10289	FALSE	0.430427	0.13386	0.0944201	0.147517	FALSE	-0.011257	-0.465366	0.140343	0.207524	FALSE	0.234422	0.131513	0.018169	-0.350001	0.893807	0.645471	0.448596	-0.361258	0.360935	0.208473	0.152029	-0.815367	2.43532e-08	8.7703e-08	TRUE	AT3G15730:PLD, PLDALPHA1
Me1_v2_0019830.1	2.02863	1.41729	5.05605e-06	0.000106799	TRUE	1.38144	1.43722	0.000425385	0.00262319	TRUE	0.958224	0.906879	0.0238863	0.0481695	FALSE	0.032679	0.345147	0.670121	0.721939	FALSE	-0.361252	-0.394392	-0.41204	-0.670924	1.66738	0.987048	0.546184	-0.638245	1.05604	1.04283	0.494838	-0.325778	6.94011e-11	3.94487e-10	TRUE	-
Me1_v2_0019850.1	0.0225814	-1.3337	0.000708005	0.00386511	TRUE	0.190896	-0.708828	0.252314	0.329147	FALSE	0.2427	0.145744	0.610869	0.664119	FALSE	0.174579	-0.0691185	0.497502	0.569223	FALSE	0.0676632	-0.217666	-0.150671	-0.283421	0.0902447	-0.02677	0.0920285	-0.108842	-1.26604	-0.926494	-0.00492781	-0.352539	0.00339424	0.00542713	TRUE	-
Me1_v2_0019860.1	-0.00667776	-2.13272	0.18662	0.261065	FALSE	-0.234932	-0.143486	0.849687	0.871822	FALSE	-1.31203	-2.25668	0.164715	0.23105	FALSE	-1.2304	-3.17748	0.120195	0.183173	FALSE	-0.2675	-0.530723	-0.243006	-0.303966	-0.274177	-0.765656	-1.55504	-1.53437	-2.40022	-0.67421	-2.49968	-3.48145	0.04124	0.0543846	FALSE	-
Me1_v2_0019880.1	0.264967	-1.36167	0.40564	0.47563	FALSE	0.698346	0.248812	0.308793	0.386143	FALSE	0.336066	-0.261255	0.280045	0.354493	FALSE	0.0685954	-0.801653	0.191355	0.266176	FALSE	-0.0620987	-0.537519	-0.0918004	0.0553073	0.202868	0.160827	0.244265	0.123903	-1.42377	-0.288707	-0.353055	-0.746345	0.56462	0.588399	FALSE	-
Me1_v2_0019920.1	-0.166228	-0.658282	0.00943886	0.0264442	FALSE	0.0878416	-0.172138	0.35495	0.430992	FALSE	-0.0947626	-0.328292	0.120387	0.179375	FALSE	-0.272795	-0.636247	0.000434569	0.00210819	TRUE	0.10166	-0.288993	-0.0723015	0.0468513	-0.0645684	-0.201151	-0.167064	-0.225944	-0.556622	-0.461131	-0.400593	-0.589395	6.1929e-05	0.000131325	TRUE	-
Me1_v2_0019930.1	-0.0985261	-0.770003	0.37594	0.447519	FALSE	-0.0213457	-0.806377	0.11093	0.172886	FALSE	-0.11939	-0.356941	0.333926	0.408718	FALSE	0.444785	-0.371319	0.0652419	0.112384	FALSE	0.131232	0.296524	0.359176	0.224695	0.0327063	0.275178	0.239786	0.66948	-0.638771	-0.509853	0.00223501	-0.146624	0.128243	0.153084	FALSE	AT5G13390:NEF1
Me1_v2_0019940.1	-0.291035	-0.740119	0.163854	0.236396	FALSE	-0.556414	-0.977119	0.00928977	0.0253988	FALSE	-0.435455	-1.12373	0.112128	0.169614	FALSE	-0.18575	-0.804293	0.0217936	0.0465523	FALSE	0.202097	0.118728	0.253553	0.260646	-0.0889382	-0.437686	-0.181902	0.0748969	-0.538022	-0.858391	-0.870181	-0.543647	0.00732331	0.0110817	FALSE	-
Me1_v2_0019960.1	-2.74584	-4.18945	0.178905	0.252574	FALSE	-3.14136	-1.8806	0.161847	0.231941	FALSE	-0.703555	-3.74061	0.148776	0.212856	FALSE	-0.705047	-0.323172	0.13849	0.205218	FALSE	-0.0568085	0.516724	0.262995	0.24256	-2.80265	-2.62464	-0.44056	-0.462488	-4.24626	-1.36387	-3.47762	-0.0806125	0.0310631	0.0419494	FALSE	-
Me1_v2_0019970.1	0.961668	0.345814	0.00724929	0.0216728	FALSE	0.554192	0.557919	0.134071	0.200842	FALSE	0.524613	0.132988	0.293638	0.368618	FALSE	-0.257201	-0.925639	0.0165323	0.037375	FALSE	0.555758	0.563894	0.293211	0.151658	1.51743	1.11809	0.817824	-0.105543	0.901571	1.12181	0.426198	-0.773981	5.46484e-09	2.19843e-08	TRUE	-
Me1_v2_0019980.1	0.25679	-1.73975	0.304887	0.380379	FALSE	0.218243	-0.719981	0.240724	0.317259	FALSE	0.653608	0.0371064	0.261179	0.335297	FALSE	0.974977	0.806928	0.124192	0.188061	FALSE	-0.492123	0.0239844	-0.208963	-0.341669	-0.235333	0.242228	0.444645	0.633308	-2.23187	-0.695996	-0.171856	0.465259	0.089887	0.110702	FALSE	-
Me1_v2_0020020.1	0.805476	-0.00139684	0.0281003	0.0610597	FALSE	0.620775	-0.77526	0.00107716	0.00511324	TRUE	0.869984	0.126382	0.00395341	0.0112967	FALSE	0.550838	0.642432	0.0167002	0.037682	FALSE	-0.227554	0.0148264	-0.319886	-0.407119	0.577922	0.635602	0.550098	0.143719	-0.228951	-0.760434	-0.193504	0.235313	2.76305e-06	7.17473e-06	TRUE	-
Me1_v2_0020030.1	-0.370421	-3.1644	0.077598	0.134203	FALSE	-0.495917	-2.74167	0.219474	0.294651	FALSE	-0.552375	-4.88505	0.0158984	0.0345633	FALSE	-0.071998	-2.82054	0.0854872	0.139173	FALSE	-0.1647	-0.213302	-0.0584374	-0.417947	-0.535121	-0.709219	-0.610813	-0.489945	-3.3291	-2.95497	-4.94349	-3.23849	0.00462253	0.0072319	TRUE	AT5G49780:-
Me1_v2_0020060.1	1.36449	-1.35585	0.000103282	0.000953585	TRUE	1.62743	0.02228	0.000150602	0.00124978	TRUE	1.35369	0.136579	0.0219923	0.0450606	FALSE	1.46433	0.0697464	0.0181758	0.0402913	FALSE	0.134061	-0.193608	-0.062134	-0.303071	1.49855	1.43382	1.29156	1.16126	-1.22179	-0.171328	0.0744453	-0.233325	2.35623e-08	8.50673e-08	TRUE	-
Me1_v2_0020080.1	1.23898	0.569452	0.0146957	0.0370922	FALSE	2.26789	2.28326	0.00109007	0.00516527	TRUE	2.36093	2.75844	0.00391694	0.0112103	FALSE	1.77274	1.85842	0.00017452	0.00105723	TRUE	0.554364	-0.30045	-1.12976	-0.418056	1.79335	1.96744	1.23117	1.35469	1.12382	1.98281	1.62868	1.44036	6.70278e-09	2.64917e-08	TRUE	-
Me1_v2_0020140.1	-0.929919	-0.766404	0.178616	0.252231	FALSE	-0.745678	-3.23155	0.0728828	0.124194	FALSE	-0.391806	-0.861053	0.0454179	0.0814767	FALSE	-0.181392	-0.744051	0.0365787	0.070372	FALSE	-0.258332	-0.115707	-0.093214	-0.140111	-1.18825	-0.861385	-0.48502	-0.321503	-1.02474	-3.34726	-0.954267	-0.884162	0.00212884	0.00352911	TRUE	-
Me1_v2_0020150.1	0.0693919	-0.203464	0.392515	0.46358	FALSE	0.462996	-0.10771	0.0129042	0.0324886	FALSE	0.10767	-0.175781	0.216392	0.287871	FALSE	0.312882	-0.309764	0.000210918	0.00121926	TRUE	0.0113628	0.0309659	0.117821	-0.0165	0.0807547	0.493962	0.225492	0.296382	-0.192102	-0.0767438	-0.0579595	-0.326264	0.000524511	0.000960922	TRUE	AT3G47890:-
Me1_v2_0020190.1	-0.586678	-0.357799	0.642213	0.689231	FALSE	0.518285	-0.401939	0.0131334	0.0329416	FALSE	0.201174	-0.676436	0.617327	0.669707	FALSE	0.768301	-0.838165	0.00309425	0.00970923	TRUE	0.100669	0.00190079	0.0285575	-0.407071	-0.486008	0.520186	0.229732	0.36123	-0.25713	-0.400038	-0.647878	-1.24524	0.230422	0.260965	FALSE	-
Me1_v2_0020200.1	-0.39208	-1.30029	0.0455997	0.0887122	FALSE	-0.713868	-0.710619	0.26108	0.337794	FALSE	-0.566639	-1.81121	0.010199	0.0241016	FALSE	-0.462898	-0.608832	0.485312	0.558077	FALSE	0.13245	-0.0640105	0.00691068	-0.297078	-0.25963	-0.777879	-0.559729	-0.759977	-1.16784	-0.77463	-1.8043	-0.90591	0.005218	0.00808638	TRUE	-
Me1_v2_0020240.1	-0.767037	-0.0489319	0.158641	0.230777	FALSE	0.690676	0.555189	0.243461	0.320183	FALSE	-0.15403	0.499663	0.29253	0.367376	FALSE	0.622544	-0.0920197	0.0652822	0.112417	FALSE	0.665106	-0.143408	0.504894	0.259474	-0.101931	0.547268	0.350864	0.882018	0.616174	0.411781	1.00456	0.167454	0.0625218	0.0793656	FALSE	-
Me1_v2_0020250.1	2.4839	1.79458	1.3302e-08	1.32111e-06	TRUE	1.88209	1.55043	2.48468e-05	0.000341561	TRUE	1.35387	0.937102	0.000169798	0.000967955	TRUE	0.496885	0.28984	0.00327773	0.0101729	FALSE	0.0309424	0.080007	0.0450528	-0.121839	2.51484	1.9621	1.39893	0.375046	1.82552	1.63044	0.982155	0.168001	2.09673e-23	1.02244e-21	TRUE	AT1G63050:AtLPLAT2, LPLAT2, LPCAT2
Me1_v2_0020260.1	2.26853	1.19591	7.05806e-06	0.000135354	TRUE	1.83216	1.16855	0.00121736	0.00560431	TRUE	1.72861	0.640864	0.000355307	0.0016922	TRUE	1.16202	-0.282018	0.0867157	0.140656	FALSE	0.251863	0.0458147	-0.196521	-0.117187	2.52039	1.87798	1.53209	1.04483	1.44777	1.21437	0.444343	-0.399205	4.40694e-10	2.17891e-09	TRUE	-
Me1_v2_0020270.1	0.176091	-0.988619	0.0980027	0.160388	FALSE	0.0202216	-0.846588	0.0653951	0.114073	FALSE	-0.0718019	-0.492373	0.0294847	0.0571302	FALSE	0.13302	0.0444366	0.854563	0.88055	FALSE	-0.373004	-0.178824	-0.466628	-0.465787	-0.196913	-0.158602	-0.53843	-0.332768	-1.36162	-1.02541	-0.959002	-0.421351	0.00820046	0.0123152	FALSE	-
Me1_v2_0020280.1	-1.00961	-2.86826	0.0931252	0.154407	FALSE	-0.59381	-1.91393	0.000490793	0.0028994	TRUE	-0.767584	-2.10394	0.000455097	0.00204765	TRUE	-0.648684	-1.03595	0.0504829	0.091373	FALSE	0.0400672	0.115352	-0.0836077	0.0755738	-0.969543	-0.478458	-0.851192	-0.57311	-2.8282	-1.79858	-2.18754	-0.960375	0.000214399	0.000417856	TRUE	-
Me1_v2_0020290.1	-0.588591	-2.8589	0.158067	0.230096	FALSE	0.0346939	-0.782587	0.142149	0.210583	FALSE	0.107979	-0.905441	0.0463021	0.0827749	FALSE	-0.223745	0.0220234	0.766598	0.805553	FALSE	-0.0527716	0.0851098	0.294608	0.58999	-0.641363	0.119804	0.402587	0.366245	-2.91167	-0.697477	-0.610834	0.612014	0.00460249	0.00720472	TRUE	-
Me1_v2_0020300.1	-0.253312	-0.589161	0.589096	0.641898	FALSE	-0.606853	-0.174511	0.00679131	0.0201175	FALSE	-0.0295156	-1.11361	0.131231	0.192381	FALSE	0.58427	0.0721122	0.283333	0.363515	FALSE	-0.233984	0.322824	-0.0458715	-0.0354957	-0.487296	-0.284029	-0.075387	0.548775	-0.823145	0.148313	-1.15948	0.0366165	0.0370373	0.0492413	FALSE	-
Me1_v2_0020330.1	-0.25772	-2.38242	0.178156	0.251763	FALSE	-0.0785043	-0.0722038	0.968571	0.972523	FALSE	-0.299733	-0.568014	0.189772	0.258884	FALSE	-0.375994	-0.749963	0.119989	0.182924	FALSE	0.114208	0.0966293	0.260419	0.448548	-0.143512	0.018125	-0.0393138	0.0725545	-2.26821	0.0244255	-0.307595	-0.301414	0.0645365	0.0816979	FALSE	-
Me1_v2_0020340.1	0.17975	-1.56873	0.292262	0.368471	FALSE	0.495265	0.114707	0.15771	0.227504	FALSE	-0.175096	0.0923388	0.760222	0.795634	FALSE	-0.271374	-0.342059	0.406291	0.484368	FALSE	-0.178354	-0.38547	-0.513857	-0.266488	0.00139595	0.109795	-0.688953	-0.537862	-1.74709	-0.270763	-0.421519	-0.608547	0.343302	0.374431	FALSE	-
Me1_v2_0020350.1	-0.203168	-1.39628	0.211913	0.287855	FALSE	0.189729	-0.106781	0.681584	0.72673	FALSE	0.219474	-0.434812	0.0812147	0.130841	FALSE	0.525868	0.161888	0.327628	0.408234	FALSE	-0.166693	-0.027495	-0.210974	-0.671564	-0.369861	0.162234	0.00849912	-0.145696	-1.56298	-0.134276	-0.645786	-0.509676	0.0644718	0.0816255	FALSE	-
Me1_v2_0020360.1	-0.890299	-2.00977	0.046594	0.0901754	FALSE	-0.223135	-0.381867	0.655355	0.704733	FALSE	-0.996571	-0.646591	0.0928899	0.145694	FALSE	-0.00814908	0.593717	0.161715	0.232619	FALSE	-0.0192282	-0.246549	-0.162494	-0.780867	-0.909527	-0.469684	-1.15906	-0.789016	-2.029	-0.628416	-0.809085	-0.18715	0.00576378	0.00887564	TRUE	-
Me1_v2_0020370.1	-1.2355	-2.39434	0.197897	0.273153	FALSE	-0.71757	-1.32714	0.0474301	0.0887638	FALSE	0.0101639	-2.83565	0.0237062	0.047882	FALSE	-0.303061	-1.95399	0.00847227	0.0217312	FALSE	0.102858	0.192936	0.296999	0.104029	-1.13264	-0.524634	0.307163	-0.199032	-2.29149	-1.13421	-2.53865	-1.84997	0.0050869	0.00789735	TRUE	-
Me1_v2_0020390.1	0.478129	-0.333379	0.0561908	0.104312	FALSE	0.852326	0.44332	0.000869423	0.00438038	TRUE	0.558174	0.0722514	0.0196207	0.0409848	FALSE	0.44184	0.153874	0.164511	0.236024	FALSE	0.17839	-0.0148469	0.0344242	-0.117564	0.656519	0.837479	0.592599	0.324276	-0.154988	0.428473	0.106676	0.0363097	0.000241346	0.000467093	TRUE	-
Me1_v2_0020400.1	-4.4569	-3.50173	0.154166	0.225774	FALSE	1.55577	-3.02132	0.181235	0.25332	FALSE	-0.167687	-2.11675	0.338271	0.41287	FALSE	-0.181915	-1.6789	0.515415	0.585787	FALSE	0.388829	-1.26011	0.147494	0.251992	-4.06807	0.295664	-0.0201924	0.0700764	-3.1129	-4.28143	-1.96926	-1.42691	0.108702	0.131621	FALSE	AT3G09100:-
Me1_v2_0020410.1	-0.766515	0.274447	0.0639008	0.115362	FALSE	-0.60476	0.759633	0.00290822	0.0106613	FALSE	-0.759753	0.454112	0.0286358	0.0557903	FALSE	-0.384366	0.0945989	0.347438	0.427433	FALSE	0.275661	0.00931755	0.143435	0.0483776	-0.490854	-0.595442	-0.616318	-0.335989	0.550108	0.768951	0.597547	0.142976	0.0027758	0.00450888	TRUE	-
Me1_v2_0020420.1	0.840478	0.165029	0.0112908	0.0302726	FALSE	0.543662	-0.444103	0.0419608	0.0806045	FALSE	0.354277	-0.294786	0.133561	0.195176	FALSE	0.0827798	0.0897713	0.933838	0.945763	FALSE	-0.161186	0.145384	-0.140147	-0.200897	0.679292	0.689046	0.21413	-0.118117	0.00384299	-0.298719	-0.434933	-0.111126	0.00318712	0.00512244	TRUE	-
Me1_v2_0020430.1	-0.588676	-2.32748	0.00287949	0.0108255	FALSE	0.0463091	-0.644257	0.392471	0.4671	FALSE	-0.209553	-1.34265	0.0152673	0.0334736	FALSE	-0.0513055	-1.50357	0.0519926	0.0935737	FALSE	0.0915602	-0.361861	-0.372202	-0.414498	-0.497116	-0.315552	-0.581756	-0.465804	-2.23592	-1.00612	-1.71485	-1.91806	0.000146663	0.00029361	TRUE	-
Me1_v2_0020500.1	0.775447	-0.367753	0.000154885	0.00127506	TRUE	0.989476	-0.0690696	0.000441602	0.00268194	TRUE	0.807551	-0.182022	0.000194705	0.00107375	TRUE	0.395356	0.250731	0.300131	0.38046	FALSE	0.0953845	-0.188954	-0.128126	-0.122659	0.870831	0.800522	0.679425	0.272698	-0.272368	-0.258023	-0.310148	0.128072	7.40868e-09	2.90695e-08	TRUE	-
Me1_v2_0020510.1	-0.476429	-0.733094	0.247684	0.324632	FALSE	-0.192857	-1.12947	0.195394	0.268757	FALSE	0.0481814	0.0381437	0.987558	0.990027	FALSE	0.271608	-0.549691	0.27858	0.35838	FALSE	-0.0333405	-0.0773635	-0.152379	-0.102826	-0.509769	-0.27022	-0.104197	0.168782	-0.766434	-1.20683	-0.114235	-0.652517	0.219156	0.249341	FALSE	-
Me1_v2_0020520.1	0.976496	0.677082	0.0340333	0.070865	FALSE	0.996598	-0.0558786	0.0562781	0.101312	FALSE	0.983539	0.518528	0.073837	0.121293	FALSE	0.247326	-0.226249	0.429757	0.506597	FALSE	-0.286272	0.0436389	-0.0501455	0.149955	0.690223	1.04024	0.933394	0.39728	0.39081	-0.0122397	0.468382	-0.0762943	0.0237593	0.0327964	FALSE	AT1G67690:PSPM3
Me1_v2_0020520.2	1.52376	-1.40147	0.0994073	0.162126	FALSE	1.66655	0.372686	0.0265768	0.0568143	FALSE	0.225315	-2.37213	0.111952	0.169366	FALSE	0.363035	-1.46542	0.355395	0.43512	FALSE	-0.621987	-0.465437	0.31214	0.022879	0.901777	1.20112	0.537455	0.385914	-2.02346	-0.092751	-2.05999	-1.44254	0.0770996	0.0961292	FALSE	AT1G67690:PSPM3
Me1_v2_0020520.3	0.559075	-2.1695	0.145751	0.216704	FALSE	1.10976	-0.628275	0.0482576	0.0900167	FALSE	0.791515	0.850986	0.0578908	0.0994116	FALSE	0.501214	0.000107838	0.389526	0.468457	FALSE	0.0700316	-0.343525	-0.399674	-0.483117	0.629106	0.766239	0.391841	0.0180965	-2.09947	-0.9718	0.451312	-0.483009	0.0474605	0.0618122	FALSE	AT1G67690:PSPM3
Me1_v2_0020580.1	0.614117	-0.287117	0.000497375	0.00298383	TRUE	1.07357	0.182464	0.000297449	0.00203028	TRUE	0.572695	-0.184978	0.00900084	0.0217691	FALSE	0.553466	0.047979	0.0936051	0.149711	FALSE	0.154145	-0.0892991	0.00276148	-0.240294	0.768261	0.98427	0.575456	0.313173	-0.132972	0.0931652	-0.182217	-0.192315	7.59722e-08	2.51934e-07	TRUE	-
Me1_v2_0020600.1	-0.23915	-0.867119	0.318153	0.393392	FALSE	-0.0808754	-3.10985	0.102337	0.162381	FALSE	0.0295467	-0.581991	0.249914	0.323521	FALSE	0.0283773	0.158855	0.859998	0.885346	FALSE	-0.0586971	0.281192	0.160048	-0.0701504	-0.297847	0.200317	0.189595	-0.0417732	-0.925816	-2.82866	-0.421943	0.0887048	0.0328474	0.0441551	FALSE	AT1G12470:VPS18
Me1_v2_0020620.1	-0.0815485	-1.06238	0.0611013	0.111421	FALSE	0.364222	-0.177799	0.501161	0.567289	FALSE	0.00369581	-2.09944	0.272629	0.346728	FALSE	0.205772	-0.048432	0.632066	0.688546	FALSE	0.519863	0.109196	0.647761	0.361683	0.438315	0.473418	0.651457	0.567455	-0.54252	-0.0686027	-1.45168	0.313251	0.321358	0.352693	FALSE	AT1G26370:RID1
Me1_v2_0020640.1	-0.760455	-1.09502	0.00331619	0.0120206	FALSE	-0.12569	-0.832834	0.144245	0.212959	FALSE	-0.659311	-1.47658	0.0863541	0.137373	FALSE	0.476494	-0.0220614	0.626665	0.684005	FALSE	0.442358	0.238771	0.410908	-0.456874	-0.318098	0.113082	-0.248403	0.0196191	-0.652657	-0.594062	-1.06567	-0.478936	0.0585432	0.0748416	FALSE	AT3G11964:RRP5
Me1_v2_0020660.1	-0.334031	-0.109166	0.795116	0.822192	FALSE	-0.370643	-1.06475	0.0281419	0.059286	FALSE	-0.817211	-1.39768	0.0157459	0.0342938	FALSE	0.44695	-0.439054	0.575508	0.639582	FALSE	-0.523778	-0.533542	-0.0717734	-1.18308	-0.857809	-0.904185	-0.888984	-0.736135	-0.632944	-1.5983	-1.46945	-1.62214	0.0687387	0.0866175	FALSE	-
Me1_v2_0020690.1	0.446086	0.128086	0.338758	0.412674	FALSE	0.302719	-0.526004	0.232487	0.308449	FALSE	-0.132067	-0.0758063	0.896776	0.913097	FALSE	-0.57395	-0.366421	0.20676	0.283058	FALSE	-0.166279	-0.10269	0.0926216	0.12702	0.279807	0.200028	-0.0394455	-0.446931	-0.0381932	-0.628694	0.0168153	-0.239401	0.429832	0.458731	FALSE	-
Me1_v2_0020700.1	-1.67856	-3.96342	0.026337	0.0581207	FALSE	-0.354123	-2.27239	0.185694	0.258119	FALSE	-0.392445	-0.952474	0.159657	0.225195	FALSE	0.0141692	-1.07189	0.258326	0.3377	FALSE	0.50447	0.220963	0.289834	0.292549	-1.17409	-0.13316	-0.102611	0.306719	-3.45895	-2.05143	-0.662639	-0.779338	0.00309957	0.00499395	TRUE	-
Me1_v2_0020710.1	0.851943	1.6673	0.00653896	0.0200361	FALSE	1.27487	1.439	0.0509037	0.0937492	FALSE	0.818749	0.805149	0.290632	0.365417	FALSE	0.704049	0.507833	0.333785	0.414213	FALSE	-0.490408	-0.738109	-0.922616	-0.508618	0.361535	0.536764	-0.103867	0.195432	1.17689	0.700895	-0.117467	-0.000784589	0.00334489	0.00535494	TRUE	-
Me1_v2_0020720.1	0.266765	-2.76995	0.126096	0.194466	FALSE	0.937111	-0.846834	0.13159	0.197714	FALSE	0.638895	-0.295024	0.371042	0.444647	FALSE	0.945178	-0.367178	0.147115	0.215711	FALSE	0.00118702	-0.458293	-0.00407755	0.0333576	0.267952	0.478817	0.634818	0.978536	-2.76876	-1.30513	-0.299102	-0.33382	0.0398765	0.0527408	FALSE	-
Me1_v2_0020730.1	-0.101776	-0.517201	0.0196714	0.0464657	FALSE	-0.173271	-0.0549499	0.582145	0.639733	FALSE	-0.00640861	-0.423638	0.0201076	0.0418324	FALSE	-0.709199	-1.17429	4.15136e-05	0.000373105	TRUE	-1.19109	-1.2063	-1.2137	-0.253186	-1.29287	-1.37957	-1.22011	-0.962385	-1.70829	-1.26125	-1.63734	-1.42748	4.64437e-14	4.65319e-13	TRUE	-
Me1_v2_0020760.1	-0.0165894	0.801725	0.0809167	0.138558	FALSE	0.745946	0.780672	0.192599	0.265641	FALSE	0.136524	0.248317	0.868411	0.88915	FALSE	0.530933	0.378241	0.111255	0.172192	FALSE	-0.0875834	-0.506879	0.0593705	-0.279619	-0.104173	0.239067	0.195895	0.251313	0.714142	0.273793	0.307687	0.0986219	0.273226	0.304442	FALSE	-
Me1_v2_0020780.1	0.138681	-1.83789	0.253946	0.331202	FALSE	1.18579	-1.96191	0.0929806	0.150401	FALSE	0.468384	-0.891076	0.0148973	0.0328554	FALSE	0.684884	-0.438289	0.189245	0.26382	FALSE	0.290628	-0.115362	0.21369	-0.507862	0.429309	1.07043	0.682074	0.177021	-1.54726	-2.07727	-0.677387	-0.946151	0.071314	0.0895707	FALSE	-
Me1_v2_0020820.1	-0.0544591	-0.251826	0.748985	0.781168	FALSE	0.376994	-0.667679	0.441563	0.513221	FALSE	-0.482595	-0.654656	0.542041	0.603448	FALSE	-0.0823024	-0.775206	0.457195	0.532104	FALSE	0.515166	0.241256	0.282642	0.262686	0.460707	0.61825	-0.199953	0.180384	0.263341	-0.426423	-0.372014	-0.51252	0.686685	0.703051	FALSE	AT5G36880:ACS
Me1_v2_0020830.1	-0.444572	-1.01332	0.0117353	0.0311385	FALSE	0.0788912	-0.500881	0.340334	0.416798	FALSE	-0.0952224	-0.149136	0.905826	0.920235	FALSE	-0.135734	-0.435972	0.326781	0.407413	FALSE	0.475338	0.0524938	0.149965	0.140635	0.0307661	0.131385	0.0547428	0.00490032	-0.537984	-0.448388	0.000828932	-0.295337	0.197154	0.22639	FALSE	-
Me1_v2_0020840.1	0.511616	0.446344	0.265665	0.342945	FALSE	0.387553	-0.268948	0.256165	0.333127	FALSE	0.641682	0.417749	0.141211	0.204242	FALSE	0.0447066	-0.374329	0.358008	0.437775	FALSE	-0.590842	-0.17411	-0.268765	-0.187655	-0.0792259	0.213444	0.372917	-0.142949	-0.144498	-0.443058	0.148984	-0.561985	0.111132	0.134285	FALSE	-
Me1_v2_0020850.1	0.374438	-0.973389	0.0805724	0.138067	FALSE	0.155644	-1.57261	0.0520076	0.095312	FALSE	-0.478455	-2.47662	0.0921416	0.144757	FALSE	0.241487	-2.41389	0.0598361	0.104772	FALSE	0.0445139	0.155116	0.395127	0.0352873	0.418952	0.31076	-0.0833276	0.276774	-0.928875	-1.4175	-2.0815	-2.3786	0.011772	0.0171946	FALSE	AT1G66340:ETR, EIN1, RDO3, ETR1, AtETR1
Me1_v2_0020860.1	-0.721468	-2.45644	0.230939	0.307791	FALSE	-0.763342	-4.42505	0.0532412	0.0971371	FALSE	0.831078	-2.9825	0.102049	0.157201	FALSE	0.346963	-0.451672	0.794554	0.830135	FALSE	1.11428	0.726702	0.2513	-0.124195	0.392813	-0.0366395	1.08238	0.222768	-1.34216	-3.69835	-2.7312	-0.575867	0.0632078	0.0801471	FALSE	-
Me1_v2_0020870.1	-3.60049	-1.75142	0.322276	0.397108	FALSE	0.0700504	-7.11343	0.000159318	0.00130255	TRUE	-0.785432	-2.35084	0.353836	0.428462	FALSE	-0.734225	-1.84193	0.489787	0.562119	FALSE	-0.559324	-0.457383	-0.00719835	-0.502177	-4.15982	-0.387333	-0.79263	-1.2364	-2.31074	-7.57082	-2.35804	-2.3441	0.00319015	0.00512655	TRUE	AT5G67100:ICU2
Me1_v2_0020890.1	-0.560998	-0.630711	0.0373188	0.0759674	FALSE	-0.241087	-0.43153	0.355361	0.431287	FALSE	-0.41756	-1.39112	0.00819521	0.0201974	FALSE	0.00297146	-0.893264	0.00820391	0.0211632	FALSE	0.4037	0.339741	0.565088	0.376616	-0.157297	0.0986544	0.147528	0.379587	-0.22701	-0.0917891	-0.826036	-0.516649	0.000349793	0.000659816	TRUE	AT4G27640:IMB4
Me1_v2_0020900.1	-1.25377	-0.59467	0.210027	0.285958	FALSE	0.148348	-0.506635	0.634302	0.686252	FALSE	-0.687981	-0.40326	0.656214	0.704579	FALSE	0.0482422	-1.21401	0.0211119	0.0454187	FALSE	0.905205	0.567851	0.372181	0.378643	-0.348566	0.716199	-0.3158	0.426885	0.310536	0.0612156	-0.0310787	-0.83537	0.315671	0.347039	FALSE	-
Me1_v2_0020920.1	0.192224	-0.115159	0.642457	0.689405	FALSE	0.18249	-0.373526	0.721505	0.762201	FALSE	0.662963	0.34751	0.394439	0.466666	FALSE	0.856493	-0.0544225	0.0129704	0.0307043	FALSE	-0.266886	-0.240867	-0.324834	-0.555632	-0.0746613	-0.058377	0.338129	0.300861	-0.382044	-0.614393	0.0226754	-0.610054	0.451001	0.47941	FALSE	-
Me1_v2_0020930.1	0.54081	-1.79438	0.191087	0.265928	FALSE	-0.0141341	-0.865031	0.355179	0.431174	FALSE	0.822961	-1.8499	0.0830468	0.133129	FALSE	0.285321	0.643845	0.299182	0.379495	FALSE	-0.492904	0.0718978	-0.376169	-0.914385	0.0479058	0.0577637	0.446793	-0.629064	-2.28728	-0.793134	-2.22607	-0.27054	0.0682742	0.0860872	FALSE	-
Me1_v2_0020950.1	-2.80841	-3.11431	0.291333	0.367686	FALSE	-0.0176061	-0.330089	0.766283	0.801372	FALSE	-0.352304	0.253529	0.449087	0.517631	FALSE	0.197613	-0.796356	0.146422	0.214884	FALSE	0.179632	0.299975	0.0109392	0.0799553	-2.62878	0.282369	-0.341365	0.277568	-2.93468	-0.0301139	0.264468	-0.716401	0.0405744	0.0535754	FALSE	AT2G40860:VTC3
Me1_v2_0020960.1	-0.454771	-0.777978	0.00186875	0.0078732	TRUE	0.0407387	-0.62842	0.00241409	0.00929032	TRUE	-0.130251	-0.746517	0.00442541	0.01236	FALSE	0.179411	-0.6395	2.55034e-06	5.21903e-05	TRUE	0.0998317	-0.10878	-0.0235443	-0.177657	-0.35494	-0.0680414	-0.153795	0.00175378	-0.678146	-0.7372	-0.770061	-0.817158	1.48032e-09	6.55963e-09	TRUE	-
Me1_v2_0020990.1	0.0035673	-1.08727	0.00356349	0.0126709	FALSE	0.106515	-0.957486	0.158508	0.228321	FALSE	0.263339	-0.216931	0.28977	0.364608	FALSE	0.249122	-0.363153	0.230574	0.308729	FALSE	0.3124	0.281052	-0.0926994	-0.00908145	0.315968	0.387567	0.17064	0.240041	-0.774869	-0.676434	-0.30963	-0.372234	0.04573	0.059767	FALSE	-
Me1_v2_0021000.1	0.37383	0.237069	0.16002	0.232228	FALSE	0.436843	0.30955	0.0179264	0.0417472	FALSE	0.171728	0.295545	0.28745	0.362278	FALSE	0.071742	-0.146771	0.168761	0.240963	FALSE	-0.0164185	0.0740845	0.0627619	0.187827	0.357412	0.510927	0.23449	0.259569	0.220651	0.383635	0.358307	0.0410564	0.0161059	0.0229519	FALSE	-
Me1_v2_0021020.1	0.260036	-0.0227587	0.715413	0.751621	FALSE	0.54887	-0.861701	0.00363717	0.012626	FALSE	-0.448774	-1.02242	0.0820867	0.131864	FALSE	0.411003	-0.62538	0.0838965	0.137163	FALSE	-0.209487	-0.154816	-0.269871	-0.319609	0.0505495	0.394054	-0.718645	0.0913939	-0.232246	-1.01652	-1.2923	-0.94499	0.00121858	0.00210579	TRUE	-
Me1_v2_0021050.1	-0.6553	-0.902162	0.455362	0.52145	FALSE	-0.390253	-0.504059	0.395904	0.470199	FALSE	-0.638178	-0.314949	0.460273	0.528611	FALSE	-0.573164	-1.55504	0.0264004	0.0542156	FALSE	-0.52361	-0.309675	-0.060903	-0.174325	-1.17891	-0.699928	-0.699081	-0.747489	-1.42577	-0.813734	-0.375852	-1.72936	0.0432515	0.0568296	FALSE	AT1G56550:RGXT3
Me1_v2_0021070.1	-0.303608	-0.601552	0.139174	0.209225	FALSE	-0.312913	-0.679133	0.016547	0.0392699	FALSE	-0.341951	-0.838417	0.00360246	0.0104947	FALSE	-0.139828	-0.615973	0.000826559	0.00347694	TRUE	0.0208423	0.233525	0.332684	0.282088	-0.282766	-0.0793885	-0.00926672	0.14226	-0.58071	-0.445608	-0.505733	-0.333885	5.31421e-05	0.000113908	TRUE	AT2G38770:MAC7, EMB2765
Me1_v2_0021100.1	0.850173	0.388793	0.00264389	0.0101711	FALSE	0.956654	0.774164	0.085228	0.140528	FALSE	0.480487	0.322432	0.229403	0.301823	FALSE	0.422731	-0.687708	0.252754	0.332022	FALSE	0.244895	0.0693305	0.172853	0.191015	1.09507	1.02598	0.65334	0.613746	0.633688	0.843494	0.495285	-0.496693	0.0120487	0.0175538	FALSE	-
Me1_v2_0021110.1	0.506322	0.226785	0.144968	0.215719	FALSE	0.581576	0.925588	0.0386044	0.0756333	FALSE	0.146136	0.494092	0.0930738	0.145908	FALSE	0.114563	-0.0749665	0.895284	0.913468	FALSE	0.433367	0.390234	0.512016	0.133838	0.939688	0.97181	0.658152	0.248401	0.660152	1.31582	1.00611	0.0588714	0.000400304	0.000748315	TRUE	AT5G51220:-
Me1_v2_0021120.1	-1.20004	-2.79594	0.0920494	0.153104	FALSE	-0.156991	-0.351777	0.339397	0.416027	FALSE	-0.622944	-1.5914	0.000709912	0.00289228	TRUE	-0.341649	-0.607434	0.0862113	0.140038	FALSE	0.5441	0.145168	0.282308	0.738132	-0.655938	-0.0118229	-0.340636	0.396483	-2.25184	-0.206609	-1.30909	0.130698	0.000564515	0.00102894	TRUE	-
Me1_v2_0021140.1	1.15458	0.377701	0.0750977	0.130829	FALSE	1.37067	0.455525	0.00241342	0.00928941	TRUE	1.31151	0.349869	0.03471	0.0652236	FALSE	1.84744	0.453925	0.0203609	0.0441011	FALSE	-0.201648	-0.155738	-0.165702	-0.268786	0.952934	1.21493	1.14581	1.57865	0.176054	0.299787	0.184167	0.185139	0.000391065	0.000731865	TRUE	-
Me1_v2_0021150.1	-0.51972	-1.03725	0.000362611	0.00235783	TRUE	-1.15853	-0.904669	0.00111167	0.00524146	TRUE	-0.643688	-1.17198	3.69766e-05	0.000310359	TRUE	-0.0324571	-0.80127	0.00337479	0.0104159	FALSE	0.127077	0.160792	0.310388	0.0401212	-0.392643	-0.99774	-0.333301	0.00766414	-0.910175	-0.743877	-0.861596	-0.761149	6.77992e-11	3.8599e-10	TRUE	AT3G33530:-
Me1_v2_0021180.1	-0.751253	-0.501032	0.232159	0.30893	FALSE	-0.540746	0.0432505	0.516293	0.581202	FALSE	0.880683	0.861189	0.360642	0.434879	FALSE	0.522295	0.0797886	0.383778	0.462752	FALSE	0.864975	0.406964	-0.779353	-0.194434	0.113722	-0.133782	0.10133	0.327861	0.363943	0.450214	0.0818355	-0.114645	0.294985	0.326603	FALSE	AT2G45030:-
Me1_v2_0021200.1	-0.577512	-2.37315	0.192347	0.267212	FALSE	0.0573299	-0.255463	0.795191	0.826063	FALSE	0.602684	0.249378	0.156242	0.221228	FALSE	0.983167	-0.556648	0.00543706	0.015192	FALSE	0.115712	-0.0603534	-0.326922	-0.153899	-0.4618	-0.00302355	0.275763	0.829268	-2.25744	-0.315817	-0.0775435	-0.710546	0.0340041	0.0455583	FALSE	AT4G38440:IYO
Me1_v2_0021210.1	0.164635	-0.133761	0.665052	0.709102	FALSE	0.123938	0.344526	0.652604	0.702228	FALSE	0.563479	0.34001	0.147113	0.210992	FALSE	0.347486	-0.432502	0.237514	0.316048	FALSE	-0.293703	-0.159814	-0.526753	-0.688008	-0.129069	-0.0358753	0.0367255	-0.340522	-0.427464	0.184712	-0.186743	-1.12051	0.037558	0.0498846	FALSE	-
Me1_v2_0021240.1	0.216278	-0.493222	0.405568	0.475597	FALSE	0.665024	0.831511	0.171431	0.242464	FALSE	0.313183	0.407551	0.143561	0.20694	FALSE	0.537771	0.00848785	0.191607	0.266492	FALSE	0.154657	-0.282024	0.150795	-0.0337329	0.370935	0.383	0.463977	0.504038	-0.338565	0.549487	0.558345	-0.0252451	0.20451	0.234018	FALSE	-
Me1_v2_0021280.1	-0.675162	-0.235913	0.107889	0.172671	FALSE	-0.53789	-1.17906	0.037374	0.0737904	FALSE	-0.344035	-1.54976	0.0693648	0.115338	FALSE	0.0775646	-0.940984	0.00527087	0.0148227	FALSE	-0.059984	-0.0974236	-0.013403	-0.270364	-0.735146	-0.635314	-0.357438	-0.1928	-0.295897	-1.27649	-1.56317	-1.21135	0.00163968	0.00277067	TRUE	-
Me1_v2_0021290.1	2.85358	1.30136	5.12511e-05	0.000580962	TRUE	2.2321	1.0907	0.000112679	0.00102118	TRUE	1.72707	0.653846	1.19531e-06	2.63808e-05	TRUE	1.55471	0.429295	0.00602849	0.0165135	FALSE	0.105714	0.160862	0.319483	-0.214837	2.95929	2.39297	2.04655	1.33987	1.40707	1.25156	0.973329	0.214457	3.08235e-14	3.20846e-13	TRUE	-
Me1_v2_0021300.1	-0.206039	-0.762026	0.049976	0.0950733	FALSE	-0.00285274	-0.573388	0.175802	0.24737	FALSE	-0.0745226	-0.752779	0.0794442	0.128621	FALSE	0.142969	-0.791216	0.000184491	0.00110009	TRUE	0.537413	0.477683	0.45901	0.198896	0.331373	0.47483	0.384487	0.341865	-0.224613	-0.0957054	-0.293769	-0.59232	0.000655434	0.00118198	TRUE	-
Me1_v2_0021310.1	1.25338	-1.55223	0.251692	0.328791	FALSE	1.73366	1.31555	0.0514201	0.0945083	FALSE	1.28866	1.71248	0.0262026	0.0519516	FALSE	-0.252757	-3.40093	0.181777	0.255612	FALSE	0.545675	0.0486241	-0.158121	0.551142	1.79905	1.78228	1.13054	0.298385	-1.00655	1.36418	1.55436	-2.84979	0.0453596	0.0593295	FALSE	AT1G30400:MRP1, EST1, ABCC1, ATABCC1, ATMRP1
Me1_v2_0021330.1	-0.183767	-0.702688	0.0175047	0.042516	FALSE	-0.113681	-1.4505	0.00136407	0.00608434	TRUE	-0.0188782	-1.1119	0.0248857	0.0498335	FALSE	0.119334	-0.659943	0.00406602	0.0120182	FALSE	0.0491174	-0.0226205	-0.244928	-0.07853	-0.13465	-0.136302	-0.263806	0.0408039	-0.653571	-1.47312	-1.35683	-0.738473	8.16653e-07	2.30436e-06	TRUE	-
Me1_v2_0021340.1	0.0119652	-0.214861	0.660637	0.705647	FALSE	-0.0322392	-0.207093	0.865558	0.885098	FALSE	-0.483444	-1.06155	0.0627943	0.106457	FALSE	0.0453156	-0.648948	0.0982808	0.155626	FALSE	-0.24218	-0.317854	-0.108585	-0.391631	-0.230215	-0.350093	-0.592028	-0.346316	-0.457041	-0.524947	-1.17013	-1.04058	0.0607961	0.07742	FALSE	-
Me1_v2_0021350.1	0.533579	-0.178791	0.00366116	0.0129339	FALSE	0.613893	0.284479	0.04784	0.0893996	FALSE	0.655375	0.24467	0.0139168	0.0311262	FALSE	0.219849	0.00271252	0.314888	0.395317	FALSE	0.305044	0.0334486	0.169151	0.247381	0.838624	0.647342	0.824526	0.467231	0.126253	0.317927	0.413822	0.250094	3.48361e-05	7.70337e-05	TRUE	-
Me1_v2_0021370.1	1.66776	2.25185	4.7485e-05	0.000550373	TRUE	2.56662	2.12454	0.0203798	0.0460972	FALSE	1.44966	1.80639	0.000257412	0.0013213	TRUE	0.258172	-0.174525	0.773675	0.811479	FALSE	0.61134	0.330308	0.882488	0.945091	2.2791	2.89693	2.33215	1.20326	2.86319	2.45485	2.68887	0.770566	1.39656e-06	3.80433e-06	TRUE	-
Me1_v2_0021380.1	-0.464107	-1.17727	0.00128373	0.00594919	TRUE	-0.400903	-1.01163	0.165272	0.23571	FALSE	-1.1027	-1.10872	0.00816156	0.0201397	FALSE	-0.796313	-0.975723	0.0704891	0.119455	FALSE	0.273082	0.0225379	0.23186	-0.289281	-0.191025	-0.378365	-0.870842	-1.08559	-0.904187	-0.989091	-0.876856	-1.265	9.90759e-05	0.00020377	TRUE	-
Me1_v2_0021380.2	1.49834	-0.787451	0.301753	0.377557	FALSE	0.594336	-0.528936	0.273938	0.350927	FALSE	-1.11312	0.350316	0.535483	0.597615	FALSE	0.290167	-1.02784	0.085873	0.139635	FALSE	-1.31413	-0.518244	-0.775097	-0.852016	0.18421	0.0760913	-1.88822	-0.561849	-2.10158	-1.04718	-0.42478	-1.87985	0.391733	0.421943	FALSE	-
Me1_v2_0021390.1	0.233868	0.134912	0.898629	0.912452	FALSE	0.533017	-0.408536	0.26581	0.342766	FALSE	-0.135416	-0.359729	0.792056	0.823073	FALSE	0.124886	-0.373958	0.71033	0.757828	FALSE	0.607752	0.159785	0.226299	-0.15554	0.84162	0.692802	0.0908829	-0.0306536	0.742664	-0.248751	-0.133431	-0.529498	0.278536	0.310055	FALSE	AT5G58270:STA1, ATATM3, ATM3, ABCB25
Me1_v2_0021420.1	0.12548	-0.377548	0.061023	0.111325	FALSE	0.154149	-0.151085	0.25162	0.328439	FALSE	0.279534	-0.241759	0.0746138	0.122309	FALSE	-0.0794729	-0.311862	0.131788	0.19719	FALSE	0.143036	0.147381	0.0899407	0.050813	0.268515	0.30153	0.369475	-0.0286599	-0.234512	-0.00370379	-0.151818	-0.261049	0.00985069	0.014611	FALSE	-
Me1_v2_0021430.1	-0.0265172	-0.171774	0.867406	0.8854	FALSE	0.15225	-1.51861	0.033706	0.06819	FALSE	-0.14468	-0.362639	0.798926	0.828943	FALSE	0.231042	-0.0282036	0.747464	0.789393	FALSE	0.289703	0.183229	-0.167639	-0.306926	0.263186	0.335479	-0.312319	-0.0758832	0.11793	-1.33538	-0.530278	-0.335129	0.0750224	0.093777	FALSE	-
Me1_v2_0021480.1	-0.879506	-1.5503	0.0195832	0.0462961	FALSE	-1.0961	-4.03996	0.0709543	0.121643	FALSE	-0.792629	-2.79344	0.00217786	0.0069991	TRUE	0.80949	-1.37042	0.00195837	0.00678084	TRUE	0.716445	0.363466	0.476354	0.398881	-0.163061	-0.732631	-0.316275	1.20837	-0.833856	-3.6765	-2.31709	-0.971534	5.16665e-05	0.000111008	TRUE	-
Me1_v2_0021490.1	-0.465243	-5.65665	0.0112919	0.0302726	FALSE	-1.63134	-3.03543	0.448315	0.519229	FALSE	-2.27388	-1.85639	0.393195	0.465678	FALSE	-0.376442	-5.18164	0.0264184	0.054232	FALSE	0.48215	0.42022	0.968874	0.283248	0.0169074	-1.21112	-1.30501	-0.0931933	-5.1745	-2.61521	-0.88752	-4.8984	0.0131696	0.0190624	FALSE	-
Me1_v2_0021520.1	-0.621413	-4.64176	0.0412293	0.0819914	FALSE	-0.377621	-1.25911	0.167636	0.238278	FALSE	-0.248863	-2.56817	0.191669	0.26093	FALSE	0.00510614	-2.86421	0.109316	0.169745	FALSE	0.346948	-0.107287	0.0886572	-0.0194063	-0.274465	-0.484907	-0.160206	-0.0143002	-4.29481	-1.3664	-2.47951	-2.88362	0.0179269	0.0253468	FALSE	AT1G18190:GC2
Me1_v2_0021560.1	-0.0977577	-1.36793	3.99132e-06	9.02046e-05	TRUE	0.361491	-1.06583	0.00054787	0.00313642	TRUE	0.395833	-0.769579	0.000314332	0.0015464	TRUE	0.0708773	-1.1407	0.0145902	0.0337203	FALSE	0.331499	0.131501	-0.00559417	-0.146811	0.233742	0.492992	0.390239	-0.0759333	-1.03643	-0.934332	-0.775173	-1.28751	5.45306e-10	2.64244e-09	TRUE	-
Me1_v2_0021580.1	-0.479503	-1.24959	0.0212783	0.0493637	FALSE	0.32136	-0.563014	0.0781545	0.131315	FALSE	0.284328	-0.16058	0.191598	0.260866	FALSE	0.0339415	-0.165439	0.762936	0.802445	FALSE	0.41441	0.0373218	0.0355855	0.419021	-0.0650924	0.358682	0.319913	0.452962	-0.835184	-0.525693	-0.124995	0.253581	0.00200755	0.00334479	TRUE	-
Me1_v2_0021600.1	-1.47715	-1.72685	0.0842857	0.143082	FALSE	-0.77913	-0.855832	0.324754	0.401419	FALSE	-1.31362	-2.30889	0.0392184	0.0721119	FALSE	-1.59608	-2.85556	0.00462455	0.013343	FALSE	0.683736	0.300896	0.655064	0.889931	-0.79341	-0.478234	-0.658552	-0.706148	-1.04312	-0.554936	-1.65383	-1.96563	0.00294042	0.00475524	TRUE	AT5G49730:ATFRO6, FRO6
Me1_v2_0021630.1	-0.561284	-1.48696	0.0234893	0.053309	FALSE	-0.0157339	-0.123938	0.910112	0.922727	FALSE	-0.576558	0.0176163	0.0297539	0.0575401	FALSE	-0.316352	-0.937985	0.255495	0.334709	FALSE	-0.27231	-0.617058	-0.522804	-0.358825	-0.833594	-0.632791	-1.09936	-0.675177	-1.75927	-0.740996	-0.505188	-1.29681	0.00539027	0.00833664	TRUE	-
Me1_v2_0021640.1	-0.294174	-0.230534	0.247775	0.324653	FALSE	-0.487071	-0.693727	0.00345325	0.0121374	FALSE	-0.591631	-0.932196	0.000279863	0.00141474	TRUE	-0.933151	-0.55009	0.010789	0.0264395	FALSE	-0.00818023	-0.317815	-0.459327	-0.565647	-0.302354	-0.804886	-1.05096	-1.4988	-0.238714	-1.01154	-1.39152	-1.11574	1.1372e-12	8.87903e-12	TRUE	-
Me1_v2_0021650.1	-0.474721	-0.160995	0.449467	0.515681	FALSE	0.302009	-1.03325	0.02176	0.0485971	FALSE	0.146114	-0.940614	0.0519523	0.0910048	FALSE	0.72908	0.41883	0.215537	0.292557	FALSE	0.316752	0.348901	0.100563	-0.274043	-0.15797	0.650911	0.246676	0.455037	0.155757	-0.684351	-0.840051	0.144787	0.0194264	0.0272835	FALSE	-
Me1_v2_0021680.1	0.238299	-1.5606	0.470465	0.535544	FALSE	1.26197	-1.84599	0.212124	0.286901	FALSE	1.05651	-0.33663	0.150545	0.214762	FALSE	1.14148	-1.94387	0.118916	0.181581	FALSE	2.12847	1.96166	1.91673	0.879822	2.36677	3.22363	2.97325	2.0213	0.567873	0.115674	1.5801	-1.06404	0.145816	0.171935	FALSE	AT5G06460:ATUBA2, UBA 2
Me1_v2_0021700.1	0.463408	-0.764566	0.235055	0.311911	FALSE	0.636775	0.399426	0.054054	0.0982345	FALSE	0.0857966	-2.28397	0.283419	0.357819	FALSE	-0.0787356	-0.32068	0.74624	0.788408	FALSE	0.23449	0.0216331	0.469163	0.284773	0.697898	0.658409	0.554959	0.206037	-0.530077	0.421059	-1.81481	-0.0359069	0.358712	0.389492	FALSE	-
Me1_v2_0021730.1	1.56416	1.06537	0.0141536	0.036022	FALSE	1.10276	0.673643	0.0298883	0.0620818	FALSE	0.868476	0.80685	0.0559858	0.096817	FALSE	0.863142	-0.565489	0.172062	0.244861	FALSE	-0.0589477	0.111203	-0.252851	-0.460116	1.50521	1.21396	0.615625	0.403026	1.00642	0.784846	0.553999	-1.02561	8.65832e-05	0.000179629	TRUE	-
Me1_v2_0021750.1	1.86317	1.77813	0.000209025	0.00157961	TRUE	1.62117	0.442535	0.169726	0.240636	FALSE	1.1585	1.2999	0.0379847	0.0701891	FALSE	0.271143	0.752097	0.183907	0.258138	FALSE	-0.100546	-0.673412	-0.859794	-0.62196	1.76262	0.947755	0.298711	-0.350817	1.67758	-0.230878	0.440111	0.130137	2.65103e-05	5.96461e-05	TRUE	AT5G03650:SBE2
Me1_v2_0021760.1	0.149515	0.306433	0.254969	0.33225	FALSE	0.0384684	-0.0352236	0.98537	0.987193	FALSE	-0.49846	-0.353521	0.368244	0.442053	FALSE	-0.413967	-0.219973	0.442527	0.518236	FALSE	-0.101149	-0.117244	-0.0165481	-0.0948054	0.0483669	-0.0787759	-0.515008	-0.508772	0.205285	-0.152468	-0.370069	-0.314778	0.511132	0.537158	FALSE	AT5G43850:ATARD4, ARD4
Me1_v2_0021770.1	-1.43667	-2.38365	0.00328464	0.0119302	FALSE	-0.497148	-1.32948	0.0336629	0.0681409	FALSE	-0.737889	-1.41724	0.00105061	0.00393338	TRUE	-0.0431407	-1.1982	0.00423517	0.0124249	FALSE	1.53495	1.0926	1.40564	1.12126	0.0982845	0.595455	0.667754	1.07812	-0.848699	-0.236875	-0.0116002	-0.0769358	2.1524e-05	4.89873e-05	TRUE	-
Me1_v2_0021780.1	0.936288	-2.78678	0.166882	0.239758	FALSE	1.38215	0.555773	0.0177948	0.0415211	FALSE	1.03911	1.17563	0.000838406	0.00329384	TRUE	0.0587139	-0.251994	0.627934	0.684838	FALSE	0.307844	0.0930168	0.180313	0.224125	1.24413	1.47517	1.21942	0.282839	-2.47894	0.64879	1.35594	-0.0278683	0.0258853	0.0354598	FALSE	AT1G18270:-
Me1_v2_0021790.1	0.195887	-2.37607	0.0893229	0.149465	FALSE	0.699827	-0.340263	0.0532706	0.0971661	FALSE	0.296126	-2.12484	0.130149	0.191003	FALSE	0.18528	-1.40927	2.4655e-05	0.000257628	TRUE	0.358391	0.236983	0.0487134	0.233803	0.554278	0.936809	0.34484	0.419083	-2.01768	-0.10328	-2.07613	-1.17546	0.00888181	0.0132795	FALSE	-
Me1_v2_0021800.1	0.65342	-0.242422	0.00816666	0.0237534	FALSE	0.743138	-0.0746988	0.0051346	0.0162528	FALSE	0.464875	-0.339599	0.147805	0.211747	FALSE	0.543215	-0.337556	0.0546232	0.0974013	FALSE	0.459454	0.276914	0.263784	0.0397029	1.11287	1.02005	0.72866	0.582918	0.217032	0.202215	-0.0758143	-0.297853	0.000445579	0.000826032	TRUE	-
Me1_v2_0021830.1	0.0993799	-0.019564	0.863691	0.882273	FALSE	-0.334443	-0.39523	0.195111	0.268451	FALSE	-0.116386	-0.110775	0.757301	0.793281	FALSE	0.0153158	-0.0221204	0.970575	0.976302	FALSE	-0.224204	-0.173861	-0.3523	-0.420876	-0.124824	-0.508305	-0.468686	-0.40556	-0.243768	-0.569092	-0.463075	-0.442996	0.132101	0.157235	FALSE	AT1G59820:ALA3
Me1_v2_0021860.1	-0.124594	-2.24564	0.179342	0.253058	FALSE	0.114243	-0.757788	0.264834	0.341732	FALSE	0.138696	-0.0360104	0.877263	0.896603	FALSE	0.309076	-0.206732	0.179534	0.253066	FALSE	0.395303	-0.0291588	0.0208468	-0.0680715	0.270709	0.0850843	0.159542	0.241005	-1.85033	-0.786947	-0.0151636	-0.274803	0.195277	0.224357	FALSE	AT1G80930:-
Me1_v2_0021870.1	-0.0434811	-1.33782	0.014214	0.0361054	FALSE	0.435501	0.0598014	0.48801	0.555428	FALSE	0.38714	0.365228	0.35143	0.426049	FALSE	0.189359	-0.688585	0.137137	0.20359	FALSE	0.34414	0.0256759	0.153824	0.285525	0.300659	0.461176	0.540963	0.474883	-0.993685	0.0854772	0.519052	-0.40306	0.00886409	0.0132548	FALSE	-
Me1_v2_0021930.1	0.178398	-1.1063	0.671812	0.714921	FALSE	0.0524798	0.346438	0.880801	0.897591	FALSE	-0.246887	1.6009	0.614417	0.667272	FALSE	-0.570951	0.715901	0.314501	0.394923	FALSE	-1.27327	-0.829488	-2.30608	-0.891614	-1.09488	-0.777008	-2.55297	-1.46256	-2.37958	-0.483049	-0.705181	-0.175712	0.685965	0.702347	FALSE	AT4G36480:LCB1, ATLCB1, EMB2779, FBR11
Me1_v2_0021940.1	-0.657626	-0.932618	0.0104966	0.0286441	FALSE	-0.137837	-0.904438	0.0109359	0.0286942	FALSE	-0.217156	-0.515547	0.0372795	0.0690688	FALSE	-0.293109	-0.616864	0.000629453	0.00281809	TRUE	0.550655	0.482029	0.485598	0.420057	-0.10697	0.344192	0.268442	0.126948	-0.381963	-0.422408	-0.0299488	-0.196807	3.52738e-05	7.79218e-05	TRUE	-
Me1_v2_0021960.1	0.389075	-0.064488	0.135398	0.204971	FALSE	-0.00266432	-0.608678	0.00423306	0.0140675	FALSE	0.126958	-0.663439	0.00611916	0.0160317	FALSE	0.0503914	-1.02762	0.000160799	0.000998411	TRUE	-0.23873	0.108525	0.0514151	0.143378	0.150344	0.105861	0.178373	0.19377	-0.303218	-0.500153	-0.612024	-0.884239	9.27812e-07	2.59469e-06	TRUE	-
Me1_v2_0021990.1	-0.873598	-1.6434	0.00350144	0.0125243	FALSE	-0.0722037	-1.16007	0.127136	0.192572	FALSE	-0.673878	-0.419932	0.312785	0.387686	FALSE	-0.568158	-0.998119	0.0867403	0.140686	FALSE	-0.245956	-0.785283	-0.505619	-0.0454303	-1.11955	-0.857487	-1.1795	-0.613588	-1.88936	-1.94535	-0.925552	-1.04355	0.000315157	0.000598393	TRUE	-
Me1_v2_0022030.1	0.0786089	-1.2998	0.00115101	0.00550487	TRUE	0.334614	-0.201505	0.300489	0.37792	FALSE	-0.177028	-0.891769	0.231556	0.304128	FALSE	-0.0313862	-0.573662	0.0972514	0.154318	FALSE	0.573222	0.213684	0.395309	0.190695	0.651831	0.548298	0.218282	0.159309	-0.726578	0.012179	-0.496459	-0.382966	0.00519183	0.00804986	TRUE	-
Me1_v2_0022040.1	-0.21852	-0.109039	0.696184	0.73538	FALSE	-0.127376	-0.505323	0.336299	0.412885	FALSE	-0.0503256	-0.115182	0.923744	0.935496	FALSE	-0.294662	-0.0445717	0.424651	0.501643	FALSE	0.144682	0.252943	0.201888	0.0194848	-0.0738377	0.125567	0.151562	-0.275177	0.035643	-0.25238	0.0867054	-0.0250869	0.791368	0.802413	FALSE	AT1G50370:FYPP1, AtFYPP1
Me1_v2_0022060.1	1.26535	0.864042	0.00718649	0.0215356	FALSE	0.797541	1.15619	0.059625	0.106049	FALSE	0.0978436	0.792466	0.00628766	0.0163741	FALSE	0.363808	0.421057	0.522719	0.592471	FALSE	0.177884	0.0305361	0.0486231	-0.183575	1.44324	0.828077	0.146467	0.180233	1.04193	1.18672	0.841089	0.237482	6.05688e-05	0.000128617	TRUE	-
Me1_v2_0022080.1	-0.569502	-1.14258	0.120092	0.187555	FALSE	-0.176164	-0.512087	0.561724	0.621614	FALSE	-0.291378	-0.696337	0.223705	0.295601	FALSE	-0.352724	-0.932329	0.173514	0.246425	FALSE	0.575776	0.459158	0.47921	0.614287	0.00627474	0.282994	0.187832	0.261562	-0.566808	-0.0529292	-0.217127	-0.318042	0.260749	0.291862	FALSE	AT5G08650:cpLEPA
Me1_v2_0022090.1	1.3176	-3.49248	0.0057143	0.018064	FALSE	-1.37932	-1.17274	0.577797	0.635891	FALSE	0.448701	-2.14031	0.113122	0.170653	FALSE	2.08415	0.594282	0.305599	0.385814	FALSE	0.0735862	0.192201	-0.257609	-1.46961	1.39119	-1.18712	0.191092	0.614546	-3.4189	-0.980534	-2.39792	-0.875325	0.0345567	0.0462215	FALSE	-
Me1_v2_0022130.1	-1.43935	-0.602017	0.0277421	0.0604635	FALSE	-0.545715	-2.7247	0.0273171	0.0580074	FALSE	-0.427989	-1.16141	0.0107173	0.0250963	FALSE	-0.170874	-1.17232	0.00597514	0.0163923	FALSE	-0.231862	-0.0480168	0.106214	0.217148	-1.67121	-0.593732	-0.321775	0.046274	-0.833879	-2.77271	-1.05519	-0.955175	2.16197e-05	4.91947e-05	TRUE	AT2G38630:FBIP2
Me1_v2_0022140.1	1.98844	-0.605984	0.00105839	0.00518321	TRUE	1.5779	1.0378	0.00379984	0.0130092	FALSE	1.48282	1.2473	0.0845581	0.135029	FALSE	1.47987	1.27557	0.124066	0.187927	FALSE	0.15411	0.263928	-0.196472	-0.916009	2.14255	1.84183	1.28635	0.563864	-0.451874	1.30173	1.05083	0.359566	2.47867e-05	5.6001e-05	TRUE	-
Me1_v2_0022160.1	0.683595	-0.230489	0.00852035	0.0244856	FALSE	0.916784	0.114675	0.000921504	0.00456618	TRUE	0.740632	-0.174531	6.80081e-06	8.87014e-05	TRUE	0.391509	-0.174624	2.39948e-05	0.000253173	TRUE	-0.214247	-0.191916	-0.0177069	-0.156603	0.469348	0.724868	0.722925	0.234906	-0.444736	-0.0772408	-0.192238	-0.331227	6.0313e-10	2.89286e-09	TRUE	-
Me1_v2_0022170.1	-1.01912	-1.90945	0.00188389	0.00792312	TRUE	-0.344488	-0.712786	0.0806508	0.134536	FALSE	-0.341076	-1.0983	0.00729948	0.0184154	FALSE	0.0552366	-0.684484	0.150566	0.219766	FALSE	0.491656	0.326749	0.572114	0.267457	-0.527462	-0.0177383	0.231038	0.322694	-1.41779	-0.386037	-0.526188	-0.417027	2.02438e-05	4.62878e-05	TRUE	-
Me1_v2_0022180.1	-0.255452	-0.472353	0.170859	0.243999	FALSE	-0.312704	-0.466279	0.0321856	0.0657716	FALSE	0.0416799	0.176952	0.626449	0.677722	FALSE	0.163184	-0.240139	0.00656358	0.0176927	FALSE	-0.0650696	0.0217263	-0.132786	-0.124571	-0.320521	-0.290978	-0.0911062	0.038613	-0.537423	-0.444553	0.0441659	-0.364709	0.0104736	0.0154608	FALSE	-
Me1_v2_0022190.1	0.485279	-0.598899	0.307067	0.38257	FALSE	1.10099	-4.11979	0.0207136	0.046701	FALSE	1.18692	0.982875	0.103119	0.158522	FALSE	0.182472	-3.46096	0.129407	0.19446	FALSE	-0.227996	-1.48584	-1.12701	-0.463542	0.257282	-0.38485	0.0599027	-0.28107	-0.826895	-5.60563	-0.14414	-3.9245	0.000740154	0.0013234	TRUE	AT2G40180:ATHPP2C5, PP2C5
Me1_v2_0022210.1	0.0145348	-1.60131	0.0279539	0.0608272	FALSE	0.257505	-1.48526	0.00076478	0.00399861	TRUE	0.302246	-1.03255	0.0614165	0.104393	FALSE	-0.0067393	-0.660615	0.531434	0.600526	FALSE	0.675843	0.250921	-0.0821358	-0.113642	0.690378	0.508426	0.220111	-0.120381	-0.925465	-1.23434	-1.11468	-0.774257	0.00303532	0.00489663	TRUE	-
Me1_v2_0022220.1	-0.482703	-2.53355	0.288569	0.364964	FALSE	0.0705264	-1.14868	0.0229543	0.0506262	FALSE	0.161029	-0.432729	0.296864	0.371828	FALSE	-0.183701	-0.064603	0.961052	0.968477	FALSE	0.0529835	0.27847	0.265179	-0.129257	-0.429719	0.348997	0.426208	-0.312958	-2.48056	-0.870207	-0.16755	-0.19386	0.17768	0.205907	FALSE	AT5G12370:SEC10
Me1_v2_0022260.1	-0.484063	-0.870026	0.06308	0.114241	FALSE	-0.880063	-1.1844	0.0961214	0.154317	FALSE	-0.875923	-1.65964	0.000801058	0.00317592	TRUE	0.0987977	0.127395	0.798517	0.833431	FALSE	-0.228834	-0.176969	-0.282281	-0.793363	-0.712897	-1.05703	-1.1582	-0.694566	-1.09886	-1.36137	-1.94192	-0.665969	1.34552e-05	3.1593e-05	TRUE	-
Me1_v2_0022290.1	0.154212	-0.329616	0.0828602	0.141205	FALSE	0.15703	0.306502	0.290472	0.3678	FALSE	0.193108	0.178266	0.468249	0.536037	FALSE	-0.0256194	-0.387966	0.0388152	0.0738543	FALSE	0.100069	0.00227131	0.0273169	0.0474903	0.254281	0.159301	0.220425	0.021871	-0.229546	0.308773	0.205583	-0.340475	0.0169044	0.0240093	FALSE	AT2G20560:DNAJ
Me1_v2_0022300.1	0.252865	-0.524222	0.14127	0.211744	FALSE	0.479365	0.104293	0.420724	0.493477	FALSE	-0.121237	-0.314636	0.745705	0.78318	FALSE	-0.0565052	0.312103	0.69016	0.739983	FALSE	0.296971	-0.196861	-0.119604	-0.47026	0.549836	0.282504	-0.240841	-0.526765	-0.227252	-0.0925679	-0.43424	-0.158157	0.259817	0.290939	FALSE	-
Me1_v2_0022310.1	-0.519912	-0.960496	0.0238765	0.0539953	FALSE	-0.456333	-1.96015	3.49308e-05	0.000436655	TRUE	-0.48261	-0.715542	0.0811605	0.130764	FALSE	-0.239334	-0.666826	0.0111227	0.0270945	FALSE	0.0361713	-0.108551	0.125451	0.172804	-0.483741	-0.564884	-0.357159	-0.0665308	-0.924325	-2.0687	-0.590092	-0.494022	1.57539e-09	6.94256e-09	TRUE	-
Me1_v2_0022360.1	-0.7584	-2.00834	0.42495	0.493593	FALSE	-0.171782	-0.35002	0.770841	0.805438	FALSE	-0.210741	-2.12139	0.231348	0.303985	FALSE	0.0845571	-3.29016	0.10942	0.169861	FALSE	-0.0590033	0.350529	0.0163325	-0.00306494	-0.817404	0.178747	-0.194408	0.0814922	-2.06734	0.000508983	-2.10505	-3.29322	0.124419	0.14896	FALSE	-
Me1_v2_0022370.1	-0.777666	-1.41655	0.076484	0.132649	FALSE	-0.326133	-1.6854	0.00963322	0.0260744	FALSE	0.104064	-1.54457	0.343344	0.418002	FALSE	-0.527724	-1.46277	0.0232797	0.0489971	FALSE	-0.196844	-0.0157659	-0.442117	-0.217235	-0.97451	-0.341898	-0.338052	-0.744959	-1.61339	-1.70117	-1.98669	-1.68001	0.0480434	0.0625001	FALSE	-
Me1_v2_0022380.1	0.178327	-0.594035	0.277569	0.354216	FALSE	0.321242	0.118514	0.412161	0.485146	FALSE	-0.0342686	-0.0395988	0.992194	0.993341	FALSE	-0.381276	-0.266791	0.52097	0.590798	FALSE	-0.220197	-0.515438	-0.480443	-0.533524	-0.0418695	-0.194196	-0.514712	-0.9148	-0.814232	-0.396924	-0.520042	-0.800315	0.231674	0.262232	FALSE	-
Me1_v2_0022410.1	0.730851	0.419736	0.617586	0.6676	FALSE	0.450687	-0.220146	0.738159	0.776969	FALSE	-0.38155	-1.88243	0.319357	0.394275	FALSE	1.0354	0.943827	0.149062	0.218063	FALSE	-0.333626	0.238531	0.236257	-0.417203	0.397225	0.689218	-0.145293	0.618199	0.0861097	0.0183856	-1.64617	0.526624	0.482138	0.509581	FALSE	-
Me1_v2_0022420.1	0.181865	-1.78155	0.000839321	0.00438775	TRUE	-0.139335	-1.09031	0.0362875	0.0721783	FALSE	0.29753	-0.749045	0.0315265	0.0603519	FALSE	0.0378976	-1.70553	0.000224892	0.00127565	TRUE	0.111608	0.206773	-0.329826	-0.0459143	0.293473	0.067438	-0.0322959	-0.0080167	-1.66994	-0.883535	-1.07887	-1.75145	8.14109e-08	2.68857e-07	TRUE	-
Me1_v2_0022440.1	-0.273287	-2.65604	0.210658	0.286565	FALSE	0.22478	0.0372692	0.856155	0.877348	FALSE	0.410136	-0.565427	0.302769	0.377651	FALSE	0.31222	-0.476735	0.0338569	0.0660989	FALSE	0.336667	0.126218	-0.197594	0.0835452	0.0633803	0.350998	0.212543	0.395765	-2.31938	0.163487	-0.763021	-0.39319	0.161619	0.188891	FALSE	-
Me1_v2_0022450.1	-0.196678	-0.825116	0.162925	0.235464	FALSE	-0.541616	-1.32012	0.231549	0.307505	FALSE	0.325546	0.317561	0.543388	0.604413	FALSE	-0.286622	-0.645824	0.194709	0.269819	FALSE	0.188299	0.156551	-0.462576	0.350341	-0.00837928	-0.385065	-0.137029	0.0637184	-0.636817	-1.16357	-0.145015	-0.295484	0.148465	0.17483	FALSE	AT2G26400:ARD3, ARD, ATARD3
Me1_v2_0022460.1	-0.314229	-0.578053	0.291595	0.367866	FALSE	0.29559	-0.188364	0.415902	0.488695	FALSE	-0.253897	-0.595628	0.140104	0.202889	FALSE	-0.38858	-0.129953	0.51468	0.585136	FALSE	0.292829	-0.104549	0.257522	-0.101256	-0.0214007	0.191041	0.00362483	-0.489836	-0.285224	-0.292913	-0.338107	-0.231209	0.350185	0.381305	FALSE	-
Me1_v2_0022470.1	-0.19535	0.0947601	0.684801	0.726048	FALSE	0.440396	-0.797738	0.452365	0.522801	FALSE	-0.185227	0.155198	0.825707	0.852278	FALSE	-0.244272	-0.0134188	0.833957	0.863634	FALSE	0.144102	-0.136155	-0.205732	-0.455157	-0.051248	0.304242	-0.390959	-0.699429	0.238862	-0.933892	-0.0505334	-0.468576	0.672842	0.689824	FALSE	-
Me1_v2_0022500.1	-1.50886	-1.38836	0.734291	0.768137	FALSE	0.0475276	-3.97046	0.115051	0.177939	FALSE	-0.651894	-3.28729	0.432349	0.502251	FALSE	1.28001	-2.77082	0.129648	0.194742	FALSE	0.0800776	0.359412	-1.59071	-0.0645299	-1.42878	0.40694	-2.24261	1.21548	-1.30828	-3.61105	-4.878	-2.83535	0.163228	0.190586	FALSE	-
Me1_v2_0022520.1	-0.150346	-0.635362	0.241688	0.318374	FALSE	-0.66115	-0.230974	0.570447	0.629119	FALSE	-0.274959	0.698991	0.071149	0.117699	FALSE	-0.267366	0.2483	0.490657	0.562909	FALSE	0.288367	0.209044	0.0702161	0.214666	0.138022	-0.452106	-0.204742	-0.0527	-0.346994	-0.02193	0.769208	0.462965	0.447536	0.475961	FALSE	AT3G60360:EDA14, UTP11
Me1_v2_0022540.1	-4.01754	-4.98703	0.0948766	0.156568	FALSE	-3.31275	-4.3283	0.229519	0.305204	FALSE	-3.87543	-6.29387	0.0303522	0.0584606	FALSE	-2.18068	-3.8713	0.269572	0.349263	FALSE	-1.01714	-0.810194	-0.447802	-0.0409896	-5.03468	-4.12294	-4.32323	-2.22167	-6.00417	-5.13849	-6.74167	-3.91229	0.0122853	0.0178755	FALSE	-
Me1_v2_0022570.1	-0.0902635	-1.32204	0.0254588	0.0566562	FALSE	0.12135	-0.63624	0.230582	0.30641	FALSE	-0.0673356	-0.777176	0.0317273	0.0606666	FALSE	-0.0783264	-0.711649	0.115896	0.177836	FALSE	0.161077	0.0030896	-0.0136845	-0.145799	0.0708132	0.124439	-0.0810201	-0.224125	-1.16097	-0.63315	-0.790861	-0.857447	0.00727014	0.0110074	FALSE	-
Me1_v2_0022610.1	-0.698329	-1.89756	0.00556651	0.0177002	FALSE	0.338329	-1.40981	0.0200145	0.0454515	FALSE	-0.458649	-1.02355	0.00203081	0.00660593	TRUE	-0.137402	-1.36881	0.000605544	0.00273024	TRUE	0.250681	0.0554214	0.301762	0.0992171	-0.447648	0.39375	-0.156887	-0.0381848	-1.64688	-1.35439	-0.721786	-1.26959	8.2089e-07	2.31541e-06	TRUE	AT1G06890:UXT3
Me1_v2_0022630.1	-1.2342	-1.06577	0.166843	0.239719	FALSE	-0.593985	-3.11946	0.0570444	0.102334	FALSE	-0.554252	-3.6716	0.0722715	0.11921	FALSE	-0.569806	-1.93828	0.0263872	0.0541937	FALSE	-0.0240258	0.415309	0.318683	0.53035	-1.25823	-0.178676	-0.235569	-0.039456	-1.0898	-2.70416	-3.35292	-1.40793	0.00755717	0.0114148	FALSE	AT5G62600:MOS14
Me1_v2_0022640.1	-0.542448	-0.301726	0.0174786	0.0424629	FALSE	-0.230516	-1.08553	0.00102112	0.00490797	TRUE	0.0535152	0.119494	0.745521	0.783044	FALSE	-0.0804086	-0.0412017	0.919115	0.933735	FALSE	0.395123	0.432107	0.328839	0.436234	-0.147325	0.201591	0.382354	0.355825	0.0933971	-0.653422	0.448333	0.395032	3.25165e-06	8.35228e-06	TRUE	AT2G19540:HTD1
Me1_v2_0022660.1	-0.370399	-0.826843	0.00510269	0.0166294	FALSE	-0.238949	-1.09166	0.000162124	0.00131663	TRUE	-0.426516	-0.483172	0.124083	0.183983	FALSE	-0.241233	-0.556443	0.265566	0.345125	FALSE	0.0637004	0.184823	0.116573	0.128691	-0.306698	-0.0541263	-0.309944	-0.112542	-0.763143	-0.906834	-0.366599	-0.427751	0.000217514	0.000423735	TRUE	-
Me1_v2_0022690.1	-0.170823	0.423445	0.313297	0.388967	FALSE	-0.820274	-0.188937	0.192723	0.265714	FALSE	-0.931153	-0.142191	0.060412	0.103015	FALSE	-0.411032	-0.357325	0.283221	0.363401	FALSE	-0.175043	-0.0149123	0.107953	0.479711	-0.345866	-0.835187	-0.8232	0.0686791	0.248402	-0.203849	-0.034238	0.122386	0.0243972	0.0335999	FALSE	-
Me1_v2_0022710.1	0.495572	-0.517261	0.0904565	0.150989	FALSE	0.455738	-0.251813	0.289666	0.366994	FALSE	0.0672012	-0.169022	0.778091	0.81125	FALSE	-0.221516	-0.090525	0.793361	0.829089	FALSE	-0.0916053	-0.124627	-0.156515	0.139713	0.403967	0.331111	-0.0893134	-0.0818032	-0.608867	-0.37644	-0.325537	0.0491882	0.384227	0.414597	FALSE	-
Me1_v2_0022720.1	0.278959	-1.37332	0.0012974	0.00599571	TRUE	0.355172	-0.514001	0.0985065	0.157307	FALSE	0.538244	-0.718901	0.00388536	0.0111364	FALSE	0.340988	-0.464984	0.000270012	0.0014707	TRUE	0.0558252	-0.178968	-0.389607	-0.618347	0.334784	0.176204	0.148636	-0.277359	-1.3175	-0.692969	-1.10851	-1.08333	7.31243e-07	2.07635e-06	TRUE	-
Me1_v2_0022740.1	-0.491138	-0.681568	0.0794547	0.136627	FALSE	-0.389061	-0.114297	0.483237	0.550999	FALSE	-0.123013	0.230418	0.391076	0.463724	FALSE	0.334014	0.108419	0.531009	0.600171	FALSE	0.244736	-0.0429663	-0.112353	-0.426044	-0.246403	-0.432027	-0.235366	-0.0920296	-0.436833	-0.157263	0.118065	-0.317624	0.382321	0.412891	FALSE	-
Me1_v2_0022750.1	-0.940352	-0.615064	0.00417612	0.0142772	FALSE	-0.0188357	-0.264553	0.789456	0.821558	FALSE	-0.0535659	-0.0789008	0.963705	0.969842	FALSE	0.773971	0.518822	0.172121	0.244905	FALSE	0.384792	0.0494981	0.224187	-0.375899	-0.55556	0.0306624	0.170621	0.398072	-0.230272	-0.215055	0.145286	0.142923	0.155332	0.182222	FALSE	-
Me1_v2_0022760.1	0.286273	-0.776195	0.125435	0.193608	FALSE	0.640199	-0.943083	0.0260579	0.0559037	FALSE	0.521376	0.445903	0.155435	0.220359	FALSE	-0.0167575	-0.885791	0.00270619	0.00874112	TRUE	0.157217	-0.0881685	0.115735	0.233076	0.44349	0.552031	0.637111	0.216318	-0.618978	-1.03125	0.561638	-0.652715	0.000544416	0.000995032	TRUE	-
Me1_v2_0022770.1	-0.19091	-0.551236	0.371908	0.443646	FALSE	0.0107617	0.256642	0.580921	0.638687	FALSE	-0.479893	-0.131732	0.253843	0.327609	FALSE	-0.275041	-0.12293	0.710899	0.758268	FALSE	0.184916	0.102591	0.275606	-0.0302862	-0.0059934	0.113353	-0.204287	-0.305327	-0.366319	0.359233	0.143874	-0.153216	0.510393	0.536433	FALSE	-
Me1_v2_0022780.1	-0.09778	-0.749418	0.477703	0.54193	FALSE	0.302903	0.547785	0.20224	0.276153	FALSE	0.368889	0.901068	0.0316359	0.0605185	FALSE	0.557117	1.00781	0.316853	0.397323	FALSE	0.549432	0.191593	0.0195612	-0.68176	0.451652	0.494496	0.388451	-0.124643	-0.199987	0.739379	0.92063	0.326047	0.173698	0.201691	FALSE	-
Me1_v2_0022790.1	-0.0760842	-0.086298	0.953856	0.959931	FALSE	-0.160166	0.234219	0.68662	0.731558	FALSE	-0.0541541	0.185622	0.504628	0.569819	FALSE	0.078678	0.258345	0.607279	0.66759	FALSE	0.0709226	0.101021	0.234136	-0.0621664	-0.00516163	-0.0591454	0.179982	0.0165116	-0.0153754	0.33524	0.419758	0.196179	0.929991	0.93331	FALSE	AT4G11820:MVA1, FKP1, HMGS
Me1_v2_0022800.1	-0.130225	-0.221801	0.727226	0.761629	FALSE	0.00500158	-0.364712	0.185974	0.258425	FALSE	0.268396	-0.628425	0.371129	0.444677	FALSE	0.280467	-0.128443	0.165871	0.237534	FALSE	-0.265876	0.272104	-0.0853224	0.130481	-0.396101	0.277106	0.183074	0.410947	-0.487677	-0.0926074	-0.713747	0.00203765	0.112598	0.135882	FALSE	-
Me1_v2_0022820.1	1.03176	0.288701	0.0592631	0.108673	FALSE	1.43482	0.518334	0.0105413	0.0279695	FALSE	0.898201	-0.587159	0.218496	0.290224	FALSE	0.106971	-1.23829	0.159042	0.229561	FALSE	0.213879	-0.208175	-0.306394	-0.176281	1.24564	1.22665	0.591807	-0.06931	0.50258	0.310158	-0.893553	-1.41457	0.00173522	0.00292027	TRUE	-
Me1_v2_0022880.1	-0.057545	0.240239	0.758146	0.789462	FALSE	-0.138107	-1.01606	0.0369571	0.0731673	FALSE	0.0528712	-0.655343	0.14384	0.207273	FALSE	-0.218179	-0.388724	0.503826	0.575304	FALSE	-0.468805	0.230641	0.0296274	0.0572449	-0.52635	0.0925347	0.0824987	-0.160934	-0.228566	-0.785416	-0.625716	-0.331479	0.157344	0.184342	FALSE	AT5G19620:TOC75-V, EMB213, OEP80, ATOEP80
Me1_v2_0022890.1	-1.38891	2.48883	0.134031	0.2035	FALSE	-1.33756	1.93347	0.305377	0.382822	FALSE	-0.731479	1.45405	0.0248987	0.049855	FALSE	0.808648	3.32071	0.0383905	0.0731877	FALSE	0.443898	0.906743	1.16621	-0.490864	-0.945012	-0.430814	0.434734	0.317784	2.93273	2.84022	2.62027	2.82985	0.211475	0.241362	FALSE	-
Me1_v2_0022920.1	-0.0486585	-0.449864	0.0628843	0.113972	FALSE	0.224941	-0.538676	0.0567635	0.101965	FALSE	0.120624	-0.45342	0.138313	0.200752	FALSE	0.366949	-0.172193	0.041397	0.0777756	FALSE	0.17817	0.213704	0.215665	-0.0440482	0.129511	0.438645	0.33629	0.322901	-0.271695	-0.324972	-0.237754	-0.216241	0.013106	0.018983	FALSE	AT5G10790:UBP22
Me1_v2_0022930.1	0.133997	0.77626	0.0787446	0.135762	FALSE	0.277631	-0.221485	0.441252	0.512914	FALSE	0.0993869	0.171538	0.780165	0.813062	FALSE	0.360147	-0.00938802	0.65192	0.706124	FALSE	-0.201704	-0.0330384	-0.148654	-0.314925	-0.0677065	0.244592	-0.0492675	0.0452216	0.574557	-0.254524	0.0228835	-0.324313	0.520488	0.546247	FALSE	-
Me1_v2_0022960.1	-0.11447	-0.94381	0.0977217	0.160055	FALSE	-0.0557593	-0.335853	0.489934	0.557061	FALSE	0.0148248	-0.262686	0.347422	0.422136	FALSE	-0.222352	-0.402449	0.0649456	0.111998	FALSE	0.000854561	-0.0360564	-0.131041	-0.0139402	-0.113616	-0.0918157	-0.116216	-0.236293	-0.942955	-0.371909	-0.393727	-0.416389	0.0801015	0.0995282	FALSE	AT3G25690:CHUP1, AtCHUP1
Me1_v2_0022980.1	0.480033	-0.743113	0.236874	0.313596	FALSE	0.787763	-0.257703	0.569662	0.628472	FALSE	0.173226	0.540005	0.777333	0.810578	FALSE	0.239261	0.53207	0.152598	0.222118	FALSE	-0.51664	-0.979493	-1.13101	-0.47555	-0.0366068	-0.19173	-0.957779	-0.236289	-1.25975	-1.2372	-0.591	0.0565204	0.5058	0.532097	FALSE	-
Me1_v2_0022990.1	-0.60028	-2.13013	0.428334	0.496539	FALSE	0.0255323	-0.650801	0.432624	0.504593	FALSE	0.58228	-0.243831	0.141166	0.204194	FALSE	0.259702	0.438814	0.657089	0.710515	FALSE	0.236188	0.634068	0.285624	0.0613183	-0.364092	0.6596	0.867904	0.321021	-1.89395	-0.0167335	0.0417937	0.500132	0.326493	0.357883	FALSE	-
Me1_v2_0023010.1	0.225506	-2.02287	0.282572	0.359066	FALSE	0.163906	-1.99755	0.377441	0.452641	FALSE	-0.139871	-0.0915687	0.9754	0.979744	FALSE	0.228244	-0.279063	0.611912	0.671593	FALSE	-0.284335	0.151598	-0.429413	0.150294	-0.0588281	0.315504	-0.569284	0.378538	-2.30721	-1.84595	-0.520981	-0.128769	0.417422	0.446588	FALSE	AT2G07675:-
Me1_v2_0023020.1	-2.30702	-2.38309	0.492914	0.555549	FALSE	-0.666872	-1.23528	0.18224	0.254461	FALSE	-0.387779	-0.851699	0.280749	0.355239	FALSE	-0.0916378	-0.279766	0.753223	0.794429	FALSE	-0.17836	0.239495	0.0694887	-0.0151073	-2.48538	-0.427377	-0.318291	-0.106745	-2.56145	-0.995784	-0.782211	-0.294873	0.275432	0.306711	FALSE	AT1G71820:SEC6
Me1_v2_0023050.1	0.127758	0.122633	0.930469	0.939538	FALSE	0.090658	-2.60389	0.00784806	0.0224255	FALSE	0.40039	-1.01703	0.00299235	0.00904985	TRUE	0.855013	-0.430473	0.0183923	0.0406173	FALSE	-0.430773	-0.149543	-0.268464	-0.254275	-0.303016	-0.0588846	0.131926	0.600738	-0.30814	-2.75343	-1.2855	-0.684748	5.78566e-06	1.43193e-05	TRUE	-
Me1_v2_0023070.1	0.0173996	-0.712174	0.0214397	0.0496461	FALSE	0.136467	-0.6645	0.0128571	0.0324023	FALSE	-0.154031	-0.449427	0.0297792	0.0575721	FALSE	-0.129993	-0.525225	0.112713	0.174025	FALSE	0.00704865	-0.0576936	-0.176383	-0.240562	0.0244483	0.0787731	-0.330413	-0.370555	-0.705125	-0.722193	-0.62581	-0.765788	0.000259406	0.000499413	TRUE	-
Me1_v2_0023080.1	-0.519648	-0.71765	0.402754	0.473194	FALSE	0.62688	-0.0191495	0.133039	0.199503	FALSE	0.302711	-0.346981	0.114655	0.172448	FALSE	-0.393812	-0.809995	0.204357	0.280337	FALSE	0.440217	0.192163	-0.58022	0.193315	-0.0794307	0.819043	-0.277509	-0.200497	-0.277433	0.173014	-0.927202	-0.61668	0.00852108	0.0127701	FALSE	-
Me1_v2_0023090.1	0.202178	-0.106595	0.211776	0.287724	FALSE	-0.0643142	-0.582948	0.00862484	0.0240237	FALSE	-0.348981	-0.429003	0.148624	0.212681	FALSE	-0.265014	-0.678749	0.00675235	0.0181047	FALSE	-0.00939138	0.295727	0.42458	0.410906	0.192787	0.231413	0.0755994	0.145892	-0.115986	-0.287221	-0.00442244	-0.267843	0.00258365	0.00422051	TRUE	AT3G16290:FtsHi2, EMB2083
Me1_v2_0023100.1	0.0772109	-1.26849	0.00662402	0.0202109	FALSE	0.132325	-0.6705	0.00776568	0.0222312	FALSE	0.0614491	-0.377851	0.0817421	0.131505	FALSE	0.42442	-0.213179	0.0397171	0.075266	FALSE	0.183066	0.084381	0.275932	0.0339685	0.260277	0.216706	0.337381	0.458389	-1.08542	-0.586119	-0.10192	-0.179211	9.91716e-06	2.36915e-05	TRUE	-
Me1_v2_0023120.1	0.79037	-1.98627	0.10746	0.172176	FALSE	0.339	-1.22438	0.0124107	0.0315936	FALSE	-0.186414	-0.964037	0.124027	0.183938	FALSE	0.00541627	-0.514214	0.17457	0.247568	FALSE	-0.182916	0.169904	-0.478699	-0.44146	0.607454	0.508905	-0.665113	-0.436044	-2.16918	-1.05447	-1.44274	-0.955674	0.0126212	0.0183323	FALSE	-
Me1_v2_0023130.1	0.977684	-0.0366854	0.0227599	0.052038	FALSE	0.246387	0.327992	0.835919	0.860439	FALSE	1.32249	1.1812	0.0685216	0.114199	FALSE	0.81179	-0.203287	0.200185	0.275924	FALSE	1.49429	1.09831	-0.0503718	0.167414	2.47198	1.3447	1.27212	0.979205	1.45761	1.42631	1.13083	-0.0358728	0.000330212	0.000625223	TRUE	-
Me1_v2_0023140.1	-0.0794288	-1.18275	0.211355	0.287224	FALSE	0.849748	-0.716582	0.000630372	0.00349595	TRUE	0.373573	-0.202304	0.24109	0.314353	FALSE	0.175725	-0.300159	0.375423	0.454399	FALSE	-0.0990009	-0.39124	-0.538171	-0.041837	-0.17843	0.458508	-0.164598	0.133888	-1.28175	-1.10782	-0.740476	-0.341996	0.0162609	0.0231576	FALSE	-
Me1_v2_0023160.1	-0.262971	-0.951575	0.139559	0.209718	FALSE	0.395766	-0.977125	0.265512	0.342403	FALSE	-0.250482	-0.936215	0.121766	0.181007	FALSE	0.125806	0.173932	0.826441	0.857528	FALSE	0.237992	-0.294978	0.132651	-0.37708	-0.0249792	0.100788	-0.117832	-0.251274	-0.713583	-1.2721	-0.803564	-0.203148	0.195569	0.224677	FALSE	-
Me1_v2_0023170.1	0.318689	-0.21953	0.413635	0.483617	FALSE	0.999974	0.284053	0.0229952	0.0506943	FALSE	0.916	0.45265	0.013075	0.0295838	FALSE	0.816752	-0.421883	0.00795784	0.0206564	FALSE	0.092516	0.0586289	0.095676	-0.194538	0.411205	1.0586	1.01168	0.622214	-0.127014	0.342682	0.548326	-0.616421	0.000110365	0.000225065	TRUE	AT2G43180:-
Me1_v2_0023180.1	1.41037	1.10677	0.0112142	0.0301202	FALSE	1.06779	0.868725	0.0491305	0.0913339	FALSE	0.862314	1.38175	0.025281	0.0505038	FALSE	0.33292	-0.167131	0.653294	0.70733	FALSE	-0.582832	-0.455733	-0.929199	-1.10939	0.827537	0.612057	-0.0668852	-0.776473	0.523943	0.412992	0.452551	-1.27652	1.32595e-05	3.11606e-05	TRUE	AT3G03330:-
Me1_v2_0023230.1	0.448387	0.243497	0.132804	0.202062	FALSE	0.279369	0.371348	0.0951967	0.153117	FALSE	0.0315236	0.238919	0.218393	0.290106	FALSE	-0.174623	0.309402	0.0163796	0.0371266	FALSE	-0.0521944	-0.0653563	-0.0487589	0.0283721	0.396193	0.214013	-0.0172353	-0.146251	0.191303	0.305992	0.19016	0.337774	0.0124727	0.0181349	FALSE	-
Me1_v2_0023250.1	-0.823663	-2.68805	0.161927	0.234335	FALSE	-0.567466	-0.272213	0.774389	0.808404	FALSE	-0.314248	-0.546935	0.55518	0.614875	FALSE	0.00615642	-0.0408567	0.987464	0.989796	FALSE	-0.304957	-0.63687	-0.262615	-0.267858	-1.12862	-1.20434	-0.576863	-0.261702	-2.99301	-0.909083	-0.80955	-0.308715	0.0622651	0.0790907	FALSE	AT3G19720:ARC5, DRP5B
Me1_v2_0023270.1	-3.83636	-3.51212	0.245887	0.322857	FALSE	-2.04731	-6.95691	0.0179532	0.0417738	FALSE	-0.268472	-5.25733	0.0111938	0.0259985	FALSE	1.82395	-1.23458	0.433873	0.510393	FALSE	1.58576	1.78652	1.13866	-0.531059	-2.25059	-0.260792	0.870191	1.29289	-1.92636	-5.17039	-4.11866	-1.76564	0.0409954	0.054072	FALSE	-
Me1_v2_0023280.1	-0.125338	-1.82969	0.00127981	0.00594109	TRUE	0.3604	-1.27322	0.0156428	0.0376523	FALSE	-0.217625	-1.80577	0.000821501	0.0032439	TRUE	0.0438487	-0.701154	0.209107	0.28571	FALSE	0.167711	-0.173121	-0.0831611	-0.331467	0.0423731	0.187279	-0.300786	-0.287618	-1.66197	-1.44634	-1.88893	-1.03262	1.49173e-06	4.04123e-06	TRUE	AT5G23720:PHS1
Me1_v2_0023350.1	-0.954145	-0.392406	0.096713	0.1588	FALSE	-0.0564037	-0.570032	0.444757	0.516213	FALSE	-0.543513	-1.14328	0.0603267	0.10291	FALSE	0.111905	0.0600764	0.958431	0.966331	FALSE	0.320269	-0.262877	0.541424	-0.248121	-0.633876	-0.31928	-0.00208911	-0.136216	-0.0721376	-0.832909	-0.601858	-0.188045	0.103271	0.125578	FALSE	-
Me1_v2_0023360.1	-0.128966	-0.0604372	0.9635	0.968195	FALSE	-0.0722457	-1.49117	0.0242756	0.0528338	FALSE	-0.174967	-1.63914	0.0213552	0.0439842	FALSE	0.376856	-1.25056	0.0864318	0.140301	FALSE	-0.136324	0.129161	-0.101902	-0.90594	-0.26529	0.0569152	-0.276868	-0.529084	-0.196761	-1.36201	-1.74104	-2.1565	0.000539623	0.000986939	TRUE	AT1G50410:FRG2, CHR28
Me1_v2_0023370.1	-2.33756	-0.908583	0.258054	0.335432	FALSE	0.387543	-2.17567	0.230424	0.306238	FALSE	-0.537001	-1.91426	0.407882	0.479479	FALSE	0.333238	-0.25853	0.712974	0.760124	FALSE	0.460236	-0.084744	0.192802	-0.708143	-1.87733	0.302799	-0.344199	-0.374904	-0.448347	-2.26042	-1.72146	-0.966673	0.484617	0.511901	FALSE	-
Me1_v2_0023390.1	-1.28383	-0.886013	0.34852	0.421798	FALSE	-1.80552	-5.65429	0.0735153	0.125112	FALSE	-1.59797	-1.3319	0.0583333	0.100031	FALSE	-0.430279	-0.486236	0.51132	0.582233	FALSE	0.145668	0.596949	0.395916	0.463297	-1.13817	-1.20857	-1.20206	0.0330174	-0.740346	-5.05734	-0.935979	-0.0229393	0.00500424	0.0077813	TRUE	-
Me1_v2_0023430.1	-0.764101	-1.00056	0.211816	0.287759	FALSE	-0.319115	-0.923505	0.345064	0.42128	FALSE	-1.45091	-2.89842	0.14461	0.208162	FALSE	-0.277037	-1.5915	0.542301	0.610321	FALSE	-0.0154776	-0.439395	0.0559248	-0.420948	-0.779579	-0.758509	-1.39499	-0.697985	-1.01604	-1.3629	-2.84249	-2.01245	0.268549	0.299694	FALSE	-
Me1_v2_0023480.1	2.41167	2.08521	0.348379	0.421767	FALSE	1.35872	1.2859	0.582409	0.63999	FALSE	2.45737	2.59256	0.24247	0.315868	FALSE	-1.90692	0.350528	0.364209	0.443678	FALSE	-2.1451	-1.77905	-2.46264	-0.702195	0.266565	-0.420325	-0.00527352	-2.60911	-0.0598909	-0.493148	0.129917	-0.351667	0.546701	0.571514	FALSE	-
Me1_v2_0023490.1	-0.0910881	-0.351298	0.236229	0.31303	FALSE	0.185284	0.073758	0.808767	0.837909	FALSE	0.150348	-0.165536	0.421012	0.491763	FALSE	-0.0805253	0.117687	0.480352	0.553403	FALSE	0.0820215	-0.0784942	-0.148862	-0.0415355	-0.00906656	0.10679	0.00148621	-0.122061	-0.269277	-0.00473613	-0.314398	0.0761515	0.731496	0.745897	FALSE	AT5G19620:TOC75-V, EMB213, OEP80, ATOEP80
Me1_v2_0023530.1	3.67162	2.23005	2.37813e-07	1.04229e-05	TRUE	3.36727	2.75688	4.76929e-08	3.8966e-06	TRUE	3.47749	3.27133	6.45203e-09	7.83466e-07	TRUE	2.25569	1.99723	0.0024866	0.00817367	TRUE	-0.232199	0.104498	-0.355742	-0.470343	3.43942	3.47176	3.12175	1.78535	1.99785	2.86138	2.91559	1.52689	8.57675e-21	2.71882e-19	TRUE	-
Me1_v2_0023540.1	-0.311736	0.348799	0.0172283	0.0419725	FALSE	-0.143362	0.487925	0.0261816	0.0561246	FALSE	-0.0471526	0.553813	0.00480241	0.0131834	FALSE	0.154307	0.349663	0.1561	0.226145	FALSE	0.0285046	-0.152137	-0.143352	0.0597855	-0.283231	-0.295499	-0.190504	0.214092	0.377303	0.335787	0.410461	0.409449	8.31304e-05	0.000172748	TRUE	-
Me1_v2_0023550.1	0.504346	-0.128207	0.330014	0.404413	FALSE	0.770572	-0.600453	0.00198689	0.00806792	TRUE	0.520837	0.167473	0.519327	0.583011	FALSE	0.265149	-0.534436	0.111745	0.172789	FALSE	-0.439477	-0.454102	-0.195218	-0.244464	0.0648695	0.31647	0.325619	0.0206855	-0.567684	-1.05455	-0.0277448	-0.7789	0.0214315	0.0298632	FALSE	AT3G51310:VPS35C
Me1_v2_0023560.1	-0.941628	-0.65639	0.426565	0.494833	FALSE	-1.81558	-0.766296	0.57941	0.637341	FALSE	-0.350921	-0.0834364	0.8946	0.911331	FALSE	-0.732675	-1.20607	0.402014	0.480292	FALSE	-0.156345	-0.271629	-0.275515	-0.341159	-1.09797	-2.08721	-0.626436	-1.07383	-0.812736	-1.03793	-0.358952	-1.54723	0.750797	0.764246	FALSE	-
Me1_v2_0023570.1	-0.751682	-0.726485	0.59417	0.646256	FALSE	0.256647	0.0159111	0.859966	0.88067	FALSE	-0.153406	-0.337877	0.503035	0.568197	FALSE	0.429993	0.147623	0.48514	0.557909	FALSE	-0.235593	-0.192954	0.1888	-0.152198	-0.987274	0.0636933	0.0353944	0.277794	-0.962077	-0.177043	-0.149077	-0.0045755	0.401028	0.430858	FALSE	AT3G47040:-
Me1_v2_0023620.1	0.710297	0.0330595	0.270719	0.347854	FALSE	0.758831	1.05445	0.050702	0.0934652	FALSE	0.821111	-0.841985	0.191355	0.260637	FALSE	0.234365	-2.28735	0.0605586	0.105719	FALSE	0.727998	0.807951	0.347589	0.307434	1.43829	1.56678	1.1687	0.541799	0.761058	1.8624	-0.494395	-1.97991	0.000451431	0.000836165	TRUE	-
Me1_v2_0023640.1	0.416107	0.0403069	0.636097	0.683888	FALSE	0.563791	0.265595	0.460799	0.530876	FALSE	0.114061	0.0390498	0.97934	0.982934	FALSE	0.422579	0.186437	0.877066	0.899075	FALSE	0.491067	0.123851	-0.0609642	-0.713506	0.907174	0.687641	0.0530967	-0.290927	0.531374	0.389446	-0.0219145	-0.527069	0.255292	0.286316	FALSE	-
Me1_v2_0023700.1	0.45412	-0.291896	0.0106614	0.028977	FALSE	0.726556	0.459541	0.0446674	0.0846916	FALSE	0.857487	0.852367	0.000297991	0.00148454	TRUE	0.907538	0.963912	0.0132593	0.0312312	FALSE	-0.221637	-0.156956	-0.101216	-0.519927	0.232482	0.569601	0.756271	0.387611	-0.513533	0.302585	0.751152	0.443985	2.53553e-07	7.77355e-07	TRUE	-
Me1_v2_0023720.1	1.85676	1.40678	0.0123288	0.0323449	FALSE	2.31286	2.30582	0.00305177	0.0110658	FALSE	1.64559	1.15082	0.13861	0.201089	FALSE	1.72353	1.62551	0.00592151	0.0162843	FALSE	0.579393	-0.544997	-0.0221994	-0.761549	2.43615	1.76786	1.62339	0.961982	1.98617	1.76082	1.12862	0.863964	5.70514e-06	1.41313e-05	TRUE	-
Me1_v2_0023730.1	0.884725	0.727486	0.369155	0.441188	FALSE	1.8986	1.8037	0.000608375	0.00340008	TRUE	1.95265	2.41403	1.12387e-06	2.52481e-05	TRUE	1.9771	2.39201	1.2726e-05	0.000163882	TRUE	-0.44782	-0.672263	-0.804818	-1.73327	0.436905	1.22634	1.14783	0.243833	0.279667	1.13144	1.60921	0.658738	5.02065e-10	2.44825e-09	TRUE	-
Me1_v2_0023740.1	-0.619176	-1.50955	0.0219604	0.0506244	FALSE	-1.01265	-4.91786	0.00384196	0.013109	FALSE	0.0465421	-1.489	0.00258608	0.00804126	TRUE	0.334636	-3.50306	8.36941e-08	5.55847e-06	TRUE	0.238223	0.177949	-0.272078	0.232963	-0.380953	-0.834698	-0.225536	0.567599	-1.27132	-4.73991	-1.76108	-3.2701	8.70828e-11	4.87065e-10	TRUE	AT3G12520:SULTR4;2
Me1_v2_0023750.1	-1.06944	-1.57729	0.102761	0.166272	FALSE	-0.415523	-0.0746821	0.477461	0.545684	FALSE	-0.209167	0.389599	0.192754	0.262077	FALSE	0.0708317	0.0397561	0.978604	0.982568	FALSE	0.365351	0.228853	0.0604604	-0.116774	-0.704087	-0.18667	-0.148707	-0.0459418	-1.21194	0.154171	0.450059	-0.0770174	0.0451145	0.059041	FALSE	-
Me1_v2_0023760.1	0.338119	0.00338503	0.516277	0.576597	FALSE	0.40099	-0.672292	0.0285943	0.0600129	FALSE	0.47914	0.316374	0.0777364	0.126328	FALSE	0.0960515	-0.353323	0.3972	0.475888	FALSE	-0.363643	-0.258978	-0.605883	-0.49157	-0.0255246	0.142013	-0.126743	-0.395518	-0.360258	-0.931269	-0.289509	-0.844893	0.0247612	0.0340557	FALSE	-
Me1_v2_0023770.1	-1.34262	-0.923432	0.0514661	0.0973861	FALSE	-0.308788	-0.532923	0.290232	0.367603	FALSE	-0.450462	-1.05229	0.0331242	0.0628658	FALSE	-0.178492	-0.468437	0.305881	0.386002	FALSE	0.0327882	-0.286642	-0.466539	-0.443538	-1.30984	-0.59543	-0.917001	-0.62203	-0.890644	-0.819566	-1.51883	-0.911975	0.00162554	0.00274978	TRUE	-
Me1_v2_0023780.1	0.304472	-0.444415	0.0272991	0.0597265	FALSE	0.163973	-0.132364	0.37177	0.447426	FALSE	0.385618	0.737776	5.61738e-05	0.000419955	TRUE	0.601868	0.237604	0.136514	0.202803	FALSE	0.10903	0.232234	0.0795868	-0.149371	0.413501	0.396207	0.465205	0.452497	-0.335385	0.0998699	0.817363	0.0882333	0.000190443	0.000374265	TRUE	AT5G20140:HBP5, AtHBP5
Me1_v2_0023820.1	-1.17007	-6.21826	0.026563	0.0585063	FALSE	-1.10913	-7.09446	0.00151052	0.00657374	TRUE	-2.49799	-4.97105	0.0958784	0.149396	FALSE	0.158183	-2.16239	0.205129	0.281109	FALSE	0.912862	1.95702	2.08515	0.871316	-0.257211	0.847891	-0.412842	1.0295	-5.30539	-5.13744	-2.8859	-1.29108	0.00141742	0.0024208	TRUE	AT2G35630:GEM1, MOR1
Me1_v2_0023840.1	0.799454	0.840966	0.0344206	0.0714576	FALSE	0.785366	-0.12137	0.20042	0.274118	FALSE	-0.0633321	0.503179	0.318897	0.393729	FALSE	0.272579	-0.16577	0.510221	0.581432	FALSE	-0.0689215	0.00830102	-0.265768	-0.353769	0.730532	0.793667	-0.3291	-0.0811896	0.772044	-0.113069	0.237411	-0.519539	0.00962851	0.0143021	FALSE	-
Me1_v2_0023850.1	0.515422	-0.379715	0.00712306	0.021381	FALSE	0.72232	-0.546877	0.000332127	0.00219006	TRUE	0.711622	-0.148503	0.000546226	0.00235491	TRUE	0.361157	-0.327412	0.0345615	0.0671896	FALSE	0.0742125	0.0400377	-0.162503	-0.372704	0.589635	0.762358	0.549119	-0.0115466	-0.305503	-0.50684	-0.311005	-0.700116	8.69241e-09	3.36852e-08	TRUE	-
Me1_v2_0023890.1	-0.109163	0.109736	0.879181	0.895856	FALSE	0.632638	-0.0423484	0.530685	0.593819	FALSE	-0.239134	-0.0823406	0.851593	0.874619	FALSE	-0.0357311	0.476838	0.427458	0.504298	FALSE	-0.128603	-0.0809126	-0.074224	-0.393338	-0.237767	0.551725	-0.313358	-0.429069	-0.0188672	-0.123261	-0.156565	0.0835009	0.85629	0.864596	FALSE	AT3G54610:HAG01, HAT1, HAC3, HAG1, BGT, GCN5
Me1_v2_0023890.2	0.462889	-0.119409	0.0985631	0.16108	FALSE	0.279213	0.417949	0.541628	0.603416	FALSE	0.0570014	-0.0411845	0.916949	0.929746	FALSE	0.0207752	-0.0866429	0.892827	0.911606	FALSE	-0.305984	-0.075194	-0.041655	0.0726193	0.156905	0.204019	0.0153464	0.0933945	-0.425394	0.342755	-0.0828395	-0.0140236	0.456335	0.48458	FALSE	AT3G54610:HAG01, HAT1, HAC3, HAG1, BGT, GCN5
Me1_v2_0023900.1	-1.32775	-1.57594	0.519331	0.579201	FALSE	-0.143667	0.544953	0.4831	0.550882	FALSE	0.321862	-0.729969	0.406216	0.477859	FALSE	1.44963	1.25039	0.0990604	0.156581	FALSE	0.300623	-0.200258	-0.0195388	-0.869489	-1.02712	-0.343925	0.302323	0.580144	-1.27532	0.344695	-0.749508	0.380901	0.559935	0.583855	FALSE	AT3G49640:-
Me1_v2_0023930.1	0.723375	0.538376	0.558692	0.614708	FALSE	1.23524	-3.00825	0.088581	0.144679	FALSE	0.771349	-2.20539	0.20346	0.273729	FALSE	-0.157307	-1.26629	0.721764	0.767606	FALSE	-0.145478	0.352757	-0.391783	-0.362673	0.577897	1.588	0.379566	-0.519981	0.392897	-2.65549	-2.59717	-1.62896	0.176961	0.205128	FALSE	-
Me1_v2_0023970.1	0.152569	0.337368	0.624408	0.673528	FALSE	0.481042	-0.161951	0.180885	0.252977	FALSE	0.616505	0.619904	0.0634324	0.107287	FALSE	0.344582	0.150017	0.425585	0.502417	FALSE	0.342516	0.464708	-0.107007	-0.180965	0.495085	0.94575	0.509498	0.163617	0.679883	0.302757	0.512897	-0.0309475	0.0149362	0.021402	FALSE	-
Me1_v2_0023990.1	-0.411776	-1.45118	0.643752	0.690575	FALSE	0.666636	1.09928	0.330183	0.406852	FALSE	0.669767	-3.5288	0.0632657	0.107046	FALSE	-0.17747	-1.68091	0.499141	0.570737	FALSE	0.536998	-0.367521	-0.0952848	0.481334	0.125222	0.299115	0.574482	0.303864	-0.914186	0.731761	-3.62409	-1.19957	0.20008	0.229445	FALSE	-
Me1_v2_0024010.1	0.520424	0.187395	0.646318	0.692881	FALSE	0.633125	0.992907	0.358569	0.434387	FALSE	-0.141969	0.539753	0.232805	0.305464	FALSE	0.49831	0.949078	0.121575	0.184999	FALSE	-0.489132	-0.602804	0.0492389	-1.27958	0.0312915	0.0303205	-0.0927306	-0.781271	-0.301737	0.390103	0.588992	-0.330503	0.0457932	0.0598424	FALSE	AT4G30950:FADC, SFD4, FAD6
Me1_v2_0024020.1	0.336936	0.609179	0.743574	0.776348	FALSE	1.13316	1.11171	0.05654	0.101682	FALSE	1.94694	-0.350963	0.274759	0.348945	FALSE	0.336773	-0.130613	0.868223	0.892037	FALSE	0.677207	0.200977	-0.998226	0.126664	1.01414	1.33414	0.948715	0.463437	1.28639	1.31269	-1.34919	-0.00394947	0.139217	0.164764	FALSE	-
Me1_v2_0024030.1	-0.48018	-0.681079	0.41371	0.483678	FALSE	-0.618367	-2.74601	0.29748	0.375073	FALSE	-0.102164	-1.31517	0.101075	0.155978	FALSE	0.197291	-1.5926	0.00476832	0.0136614	FALSE	-0.0537795	0.0922292	-0.0794214	-0.175164	-0.53396	-0.526138	-0.181586	0.0221268	-0.734859	-2.65378	-1.39459	-1.76776	0.120981	0.145133	FALSE	AT5G12150:PHGAP1
Me1_v2_0024040.1	0.049208	-0.153637	0.432437	0.500385	FALSE	-0.0202989	-0.116038	0.860641	0.881153	FALSE	0.23138	0.238843	0.0792238	0.128333	FALSE	0.200313	0.179704	0.380369	0.45923	FALSE	0.00778076	-0.0710095	-0.0801023	-0.130012	0.0569887	-0.0913084	0.151278	0.0703019	-0.145856	-0.187047	0.158741	0.0496928	0.465483	0.493351	FALSE	AT5G58270:STA1, ATATM3, ATM3, ABCB25
Me1_v2_0024050.1	-0.503319	-0.760998	0.00764371	0.0225749	FALSE	-0.0118666	-0.239172	0.546602	0.607832	FALSE	-0.807202	-0.7394	0.0297823	0.0575728	FALSE	-0.0800551	-0.0424188	0.917688	0.932504	FALSE	0.499797	0.425939	0.591116	0.0607995	-0.00352129	0.414073	-0.216086	-0.0192556	-0.261201	0.186767	-0.148284	0.0183807	0.00172025	0.0028962	TRUE	AT2G37990:ARRS1
[truncated: 20,476 more rows]

## Sheet: 3b Zygnema
3B: Zygnema
[truncated: 9,630 more rows]
