# Supplementary material for: Systems acclimation to osmotic stress in zygnematophyte cells
Source: Nat Commun. 2026 Jan 16;17:755. doi: 10.1038/s41467-026-68329-z (PMC12820192; doi:10.1038/s41467-026-68329-z)
Supplement: Supplementary file 8 — Supplementary Data 4 [file 41467_2026_68329_MOESM8_ESM.xlsx]

## Sheet: Legend
Supplementary Data 4: Metabolite analyses of (a) methanol-based extraction of metabolites after 9h of salt stress measured in postive mode, (b) methanol-based extraction of metabolites after 9h of salt stress measured in both postive and negative mode, (c) methanol-based extraction of metabolites after 3h of salt stress measured in both postive and negative mode, (d) lipid extraction after 9h of …

## Sheet: 4a
delta_Mannitol_Control	delta_Salt_Control	minLog_ANOVA_p_value	id	annotation	fragment	mz	rt
2.31752	5.39959	9.03404	2432	[trisaccharide+Na]+	0	527.158	0.6444
0.347861	5.65213	19.3443	766	[NaCOOH+Na]+	0	90.9765	0.4807
8.96992	-0.0882584	16.3638	1794	[mannitol+H]+	18	183.087	0.5786
9.58593	-0.15704	28.0754	2989	[mannitol+H]+	0	183.087	0.7321
9.27395	0.441798	17.3439	1795	[mannitol-H2O+H]+	9	165.076	0.5793
9.56329	-0.196273	18.6643	1901	[mannitol-2H2O+H]+	6	147.065	0.5837
0.925966	3.22289	13.9254	2311	[disaccharide+Na]+	9	365.106	0.6335
0.0433748	6.95521	13.0601	870	[5*NaCOOH+K]+	0	378.9	0.4885
0.481099	5.95419	19.2084	1021	[4*NaCOOH+K]+	0	310.913	0.4882
0.742176	8.34907	14.0726	864	[3*NaCOOH+Na]+	0	226.952	0.485
0.297529	-0.00297499	0.535949	437		0	70.0125	0.4369
3.33887	0.541955	8.22675	1778		0	70.0367	0.5815
-0.504201	0.141012	0.633682	3693		0	70.065	0.9087
-1.14344	-0.704439	4.02134	2116		0	70.065	0.6117
-0.155891	-0.187334	1.89117	450		0	70.9795	0.4381
-0.832109	-0.120922	7.22635	3285		0	72.0806	0.8251
-1.27558	-1.44485	7.02058	2649		0	72.0806	0.6745
0.772096	0.724175	0.104503	12399		0	73.0646	3.812
0.994231	1.04363	0.216907	12156		0	73.0647	3.6607
-0.589686	-1.30469	5.38945	1473		0	74.0235	0.5372
0.838395	1.21362	0.167295	12373		0	74.0599	3.7982
-1.6575	-1.36423	3.54754	2233		0	74.0599	0.6178
-1.2913	-2.3461	8.97223	1557		0	74.0599	0.5459
2.36075	-0.627803	6.78125	1505		0	76.0392	0.5362
-1.39661	-0.214978	4.83793	8630		0	77.0384	1.9383
-0.207787	-0.132435	1.45459	441		0	77.9936	0.4374
-0.916661	-1.63092	4.31628	639		0	79.9905	0.4601
3.67805	-0.6605	8.43451	1936		0	81.0335	0.5941
-0.276809	0.359892	0.441483	16173		0	81.5205	5.7241
-0.763984	-0.142134	0.407247	15846		0	81.5205	5.5699
0.109038	-0.148272	1.23648	590		0	81.5205	0.4427
0.0283853	-0.224478	0.0301281	210		0	81.5205	0.2438
2.24996	-0.37465	1.91352	13465		0	81.5205	4.4138
1.03977	0.566431	0.640094	6951		0	81.5206	1.5144
2.26164	0.424053	2.00632	13263		0	81.5206	4.301
0.100204	0.104084	0.00366131	13687		0	81.5206	4.5274
-0.229333	-0.545504	0.362636	5942		0	81.5206	1.3063
-0.00934416	-0.0153909	0.000950138	446		0	82.0218	0.4384
0.2197	-0.0951392	2.26702	461		0	82.0222	0.4386
3.06797	-0.0732488	4.37953	2923		0	83.049	0.7285
6.78221	0.414971	13.523	1851		0	83.0512	0.586
0.209321	-0.197074	1.63045	485		0	83.517	0.4393
-1.0505	-1.4861	8.40122	1580		0	84.0443	0.5486
0.139654	-0.228799	2.44156	557		0	84.9596	0.4415
0.0988812	-0.239246	2.19912	591		0	84.9661	0.4427
1.84399	1.2167	3.24618	3458		0	85.0283	0.8589
1.00038	0.5539	6.70219	2306		0	85.0283	0.6332
-1.62218	0.302443	0.846589	6417		0	86.0963	1.3911
-1.5229	0.155417	1.3127	5826		0	86.0963	1.273
-3.50258	-1.4649	1.25088	5833		0	86.0967	1.273
0.520508	0.262685	0.0358165	6418		0	86.0999	1.39
4.11912	1.12509	5.84646	2854		0	87.0439	0.7092
6.35469	-0.422582	15.9234	1713		0	87.0442	0.5749
-1.52686	0.264867	2.78255	6419		0	87.0997	1.3904
-0.703068	-1.76371	8.13388	1455		0	88.0392	0.5355
0.185863	0.727963	0.570956	14596		0	89.5067	4.9465
-0.145926	0.613125	0.575284	12726		0	89.5067	4.0112
-0.24074	0.467423	0.409884	15939		0	89.5067	5.6219
-0.290428	0.346402	0.424337	13194		0	89.5067	4.2633
0.606603	0.336482	0.614783	17016		0	89.5067	6.0857
-0.124616	0.22146	0.0603218	17288		0	89.5067	6.192
-0.577848	0.146383	0.45898	16635		0	89.5067	5.9245
-0.428851	0.136395	0.817871	13365		0	89.5067	4.3587
0.7446	0.120622	0.461085	15045		0	89.5067	5.1592
-0.571592	0.0698442	0.477915	14431		0	89.5067	4.8605
-0.243904	-0.00319399	0.315191	11031		0	89.5067	2.9941
0.534871	-0.0808962	0.341013	15495		0	89.5067	5.4007
-0.661047	-0.100578	0.543926	16834		0	89.5067	6.0139
-0.789827	-0.201206	0.491836	15310		0	89.5067	5.3004
-0.196662	-0.214961	0.0418174	14243		0	89.5067	4.7788
-0.790015	-0.229458	0.658029	14114		0	89.5067	4.7213
-0.612296	-0.399637	0.326183	13840		0	89.5067	4.5961
-0.0719683	-0.403767	0.131364	16240		0	89.5067	5.7628
-0.70909	-0.423309	0.492956	12066		0	89.5067	3.5966
-0.463909	-0.562071	0.306127	16403		0	89.5067	5.8275
-0.5538	-0.673662	0.309623	14839		0	89.5067	5.065
-0.98301	-0.892198	1.43968	10610		0	89.5067	2.7925
-1.05957	-0.961524	1.68539	13004		0	89.5067	4.153
-0.78692	-0.0416452	1.49663	12272		0	89.5068	3.7262
-0.415731	-0.263476	0.0670878	15704		0	89.5068	5.505
-0.67914	-0.618058	0.433296	13534		0	89.5068	4.4532
3.52137	-2.09913	13.8695	1595		0	90.0548	0.5464
0.0711102	0.986579	0.605745	14218		0	90.5069	4.7674
0.720191	0.719019	0.592315	15087		0	90.5069	5.1786
0.371992	0.698535	0.33072	13887		0	90.5069	4.6195
0.447698	0.670073	0.258904	14390		0	90.5069	4.8443
0.123919	0.575397	0.164323	17522		0	90.5069	6.281
-0.666734	0.481271	1.04164	18512		0	90.5069	6.6232
0.0864792	0.40686	0.558602	13294		0	90.5069	4.3162
-0.999527	0.377874	1.21653	13571		0	90.5069	4.474
-0.462746	0.340757	0.491612	14771		0	90.5069	5.0275
0.142887	0.322623	0.0975819	13450		0	90.5069	4.4059
-0.313573	0.289949	0.264452	18117		0	90.5069	6.4896
-0.646121	0.230797	0.502645	16164		0	90.5069	5.7229
-0.680474	0.209526	0.642646	17226		0	90.5069	6.1715
-0.607097	0.171028	0.616497	15268		0	90.5069	5.2801
-0.061827	0.0531271	0.0099496	15985		0	90.5069	5.641
0.190936	0.0361344	0.0311005	15448		0	90.5069	5.3746
-0.771782	-0.0173987	0.743583	13172		0	90.5069	4.2468
0.148341	-0.412294	0.203049	15782		0	90.5069	5.5336
-0.161431	-0.571213	0.268148	16539		0	90.5069	5.8814
-0.116005	-0.722638	0.368408	16869		0	90.5069	6.0231
-0.42386	-1.06945	0.326073	17867		0	90.5069	6.3981
-0.536596	-1.09648	0.837587	14531		0	90.5069	4.9042
0.168815	-0.113026	0.699265	451		0	90.5259	0.4384
0.857412	0.975141	0.208455	12147		0	91.0753	3.6513
0.166345	0.836366	1.13116	16142		0	91.5046	5.7144
-0.586404	-0.884633	1.28801	2097		0	93.0545	0.6095
0.735506	0.739135	3.08531	2308		0	97.0283	0.6334
-0.00592831	-0.471475	2.25459	548		0	97.4842	0.4413
-5.30214	-0.0219534	18.9641	1722		0	98.9841	0.5694
-3.39578	-2.20895	7.6046	2884		0	98.9841	0.7105
-4.46338	-3.78132	3.05865	1699		0	98.9849	0.572
5.64969	3.25823	17.5897	2175		0	99.044	0.6136
3.07342	0.0417423	10.63	4205		0	99.044	0.9667
-0.587377	-0.781387	2.52806	4372		0	99.0916	0.9745
3.59249	0.228121	9.0769	1880		0	100.047	0.5914
0.775098	0.315559	0.511405	9005		0	100.076	2.059
-0.117428	-0.110808	0.0757774	21882		81	100.11	7.4048
0.0394219	-0.166434	0.130367	21637		81	100.11	7.347
-0.826719	1.04295	1.31224	3450		0	101.005	0.8696
-1.43795	0.174126	2.16442	6017		0	101.023	1.3218
1.11141	-0.286799	1.16543	1803		0	101.067	0.5751
0.554453	1.23811	0.971282	26635		0	101.071	9.0079
1.06462	0.917459	0.47597	21352		0	101.071	7.277
1.21292	0.807155	0.918472	22934		0	101.071	7.5796
0.270524	0.70695	0.639306	27160		0	101.071	9.3442
-0.140364	0.292577	0.330335	26302		0	101.071	8.7991
0.280022	0.259645	0.230643	25551		0	101.071	8.3832
-0.0926749	0.179622	0.15873	25955		0	101.071	8.5511
-0.0457346	0.159731	0.204729	22906		0	101.071	7.5758
0.140235	0.0707644	0.0202862	25153		0	101.071	8.1776
0.934457	0.0621717	0.229394	27576		0	101.071	9.6803
-1.18239	-0.01106	0.200535	20233		0	101.071	7.0877
-0.512402	-0.78411	0.0665673	19167		60	101.071	6.8385
0.11924	-0.901533	0.301224	24651		0	101.071	8.0015
-0.561892	-0.963175	0.482137	26817		0	101.071	9.1011
-0.022587	-0.198415	0.173123	16566		0	101.072	5.8956
-0.10605	0.00245721	0.0454286	19065		0	101.073	6.809
-0.0205188	-1.2582	0.409833	20210		0	101.073	7.0818
-0.200337	-0.359286	0.0910711	21457		0	101.074	7.3003
-1.61298	-0.975622	1.28868	5021		0	101.107	1.0519
-0.447915	0.0819714	0.443838	383		0	102.013	0.4053
0.117597	-0.142752	1.38107	499		0	102.034	0.4398
-0.302954	0.492931	1.51763	5004		0	102.055	1.0501
0.184329	0.0415343	0.164061	738		0	102.055	0.4761
-0.838098	-0.33859	1.97108	3348		0	102.055	0.8407
-2.05443	-0.966054	5.94091	4222		0	102.055	0.9645
-1.03214	-1.3437	8.32743	1582		0	102.055	0.5487
-1.47481	-1.74631	2.47502	2855		0	102.055	0.7098
0.197518	1.48493	1.40491	1586		0	102.059	0.5493
-0.39889	0.847986	0.627537	20020		0	102.074	7.0373
0.356905	0.456145	0.335107	20132		0	102.074	7.0663
-0.362287	0.352779	0.579777	20468		0	102.074	7.1274
0.00784807	0.260228	0.0946762	21521		0	102.074	7.3175
-0.187368	0.257595	0.164535	18581		0	102.074	6.6446
0.511321	0.206915	0.146288	21275		0	102.074	7.2594
-0.868545	0.07295	0.855285	19566		0	102.074	6.9382
-0.193432	0.00664043	0.030088	19040		0	102.074	6.7997
0.248562	-0.0236357	0.21813	17714		0	102.074	6.3455
0.104112	-0.0530774	0.0512999	19176		0	102.074	6.8461
-0.715384	-0.140673	0.263066	18663		0	102.074	6.6771
0.00837395	-0.478157	0.310643	18255		0	102.074	6.5285
1.00839	0.821073	0.240251	4805		0	102.096	1.0104
-0.575086	0.454882	0.158612	15182		0	102.1	5.2258
0.277043	-0.652336	0.16886	4863		0	102.118	1.0112
1.04837	1.46468	0.90605	26289		0	102.128	8.7971
2.10432	1.42699	0.851724	20486		0	102.128	7.1266
-0.45914	1.42688	0.307723	5160		3	102.128	1.0891
0.300631	0.853317	0.323536	21865		0	102.128	7.4031
0.157908	0.676006	0.0858559	27520		0	102.128	9.6395
0.285994	0.573812	0.416044	27146		0	102.128	9.3403
1.05039	0.350923	0.906845	22771		0	102.128	7.5642
0.289025	0.072375	0.0480687	26757		0	102.128	9.0875
1.08112	0.05545	0.654218	19833		0	102.128	7.0046
-0.445617	0.00753416	0.229668	26636		0	102.128	9.0125
0.153008	0.00210626	0.0659645	26964		0	102.128	9.2205
-0.0986274	-0.0389103	0.0183845	25272		0	102.128	8.2252
-0.861149	-0.191773	0.187202	27739		0	102.128	9.8032
-0.166476	-0.221708	0.0248816	24628		0	102.128	7.9964
-0.281675	-0.373943	0.0923329	25962		0	102.128	8.5543
-0.0566627	-0.445574	0.0747195	15963		0	102.128	5.6283
-1.61924	-0.602953	0.640232	21550		0	102.128	7.3277
-0.646322	-0.642612	0.45219	19160		0	102.128	6.8363
-0.800811	-0.933796	0.158721	5772		6	102.128	1.2549
-2.75764	1.5207	1.41564	5158		0	102.129	1.0894
4.2664	0.158497	7.91913	1815		0	103.048	0.578
-0.659722	-0.0236229	6.49461	8625		0	103.054	1.9379
-1.90042	-2.13301	3.54824	1567		0	103.056	0.5553
1.08735	1.06163	0.171328	12144		0	103.075	3.6508
0.0413247	0.274107	0.212746	628		0	103.123	0.4502
-0.708803	0.718484	0.615716	5167		0	103.131	1.0911
-1.54315	-0.718831	1.46908	4626		0	104.041	0.9867
-0.305941	0.172082	0.125835	4310		0	104.046	0.9762
-0.0211034	0.255106	0.194074	4146		0	104.057	0.9679
-0.0496946	-1.27774	1.10182	4495		0	104.067	0.979
-0.266575	-1.30834	12.1154	1373		0	104.071	0.5234
-0.17365	-1.32548	3.66761	2831		0	104.071	0.7071
-0.261542	-1.66692	1.32988	5192		0	104.071	1.0856
-0.157889	-1.75623	2.22932	3461		0	104.071	0.8649
-1.09608	-2.12034	1.02783	2361		0	104.071	0.6196
-0.662657	1.17093	4.62799	1380		0	104.075	0.5261
0.557691	5.67768	5.84085	1349		0	104.098	0.5205
0.861845	-1.05956	1.5359	5147		0	104.104	1.0806
0.708172	0.0673413	0.258926	4662		0	104.105	0.9955
0.346383	-0.543151	5.41623	1338		9	104.107	0.5195
-0.0420488	-0.58004	0.150082	2725		0	104.107	0.6878
0.470843	-0.580736	3.50066	2756		0	104.107	0.6982
4.38051	0.720706	2.08007	1886		0	104.109	0.5889
-0.993781	-0.813111	7.64019	9453		0	105.07	2.2248
-0.0571017	-1.99211	6.89016	1346		0	105.074	0.5213
0.365343	1.85317	2.65958	1361		0	105.105	0.522
0.361286	-0.54126	5.17914	1344		0	105.11	0.5202
0.319	1.97965	3.09118	1362		0	105.116	0.5215
-0.573331	0.465735	1.22425	5156		0	106.05	1.0852
-1.24245	-0.931092	4.18713	2933		0	106.05	0.726
-1.67913	-1.02619	3.36333	4797		0	106.05	1.0107
-0.372072	-1.56034	6.34528	1450		0	106.05	0.5352
-0.42903	-3.20266	1.8691	1459		0	106.054	0.5346
-1.21789	-0.953705	5.10898	9460		0	106.073	2.2255
0.0185731	0.991277	14.1462	827		0	106.95	0.4857
-0.634475	-0.0317219	5.679	8636		0	107.049	1.9385
-0.417102	-1.71461	5.55825	1440		0	107.053	0.5343
0.194753	0.345805	0.10854	13759		0	107.07	4.5659
-0.687957	0.294014	0.546041	4816		0	107.07	1.0107
-0.938126	-1.06146	3.23706	3150		0	108.044	0.7927
2.8554	2.48127	4.51669	2629		0	109.028	0.6489
-1.55748	-1.82414	1.70817	1874		0	109.028	0.5914
0.000422644	0.361445	0.89919	14927		0	109.065	5.1036
2.04271	1.42789	0.882815	22397		0	110.009	7.507
-0.130277	-0.264057	2.73923	472		15	110.009	0.4389
-0.7334	-0.815854	0.778652	5754		0	110.009	1.2524
-1.35375	-1.47302	3.49245	3543		0	110.009	0.8853
-1.68228	-2.12274	3.6164	3055		0	110.009	0.7606
-0.504465	-2.21763	7.36667	1415		0	110.009	0.5295
0.794669	0.849881	0.282773	13898		0	110.011	4.6267
0.789026	0.899886	0.399977	14388		0	110.012	4.8434
0.8382	0.541484	0.358359	14158		0	110.012	4.7345
1.03106	0.415528	0.261221	13649		0	110.013	4.5063
0.910978	-0.158586	0.539755	13350		0	110.013	4.3553
-0.343204	0.294663	0.374112	1522		0	110.071	0.5338
-0.0485824	0.614053	0.204931	4577		0	111.008	0.9835
-0.10393	-0.215366	2.6908	471		0	111.01	0.4389
-1.20366	-1.16102	0.256095	408		0	111.013	0.4396
2.75235	0.164915	2.23868	3516		0	111.021	0.8811
2.07456	-0.694409	6.99444	5310		0	111.03	1.134
3.96268	0.0746708	7.58506	4848		0	111.044	1.0201
8.61874	0.790401	12.4794	2898		0	111.049	0.7175
4.99311	0.595153	3.79276	1719		0	111.051	0.5794
2.55191	0.610033	2.07059	1787		0	111.053	0.5805
-0.114243	-0.221955	2.81968	473		0	112.006	0.439
-0.118386	-0.220633	2.83984	539		0	112.013	0.4408
-1.92848	-2.49006	2.11293	4610		0	112.042	0.9825
3.45217	1.16957	3.73782	1731		0	112.049	0.5734
0.58737	0.550743	0.565466	4185		0	112.05	0.9592
-1.03958	0.341268	0.423835	6356		3	112.05	1.376
0.209748	-0.166651	0.123245	3668		0	112.05	0.9024
0.203247	-0.81893	1.76674	2534		0	112.05	0.654
0.641617	0.00418118	0.135958	1540		0	112.069	0.5514
-1.63532	0.412829	1.32452	4979		0	112.087	1.0469
-0.539268	0.201371	0.788507	3694		0	112.087	0.9087
-1.01325	0.00184849	0.647715	3198		0	112.087	0.8027
-1.37678	-0.852392	1.06687	2598		0	112.087	0.6612
-4.0493	1.26954	15.3826	1863		0	113	0.5911
-0.140541	-0.261065	0.550518	508		0	113.01	0.4401
-0.625573	0.236589	0.252983	5952		0	113.034	1.3055
-2.36462	-0.250228	3.26512	6546		0	113.059	1.4261
-1.2319	-0.764213	1.3912	7523		0	114.055	1.6523
0.474263	1.23946	1.51721	17492		0	114.091	6.2707
0.24225	1.09653	0.748557	18428		0	114.091	6.5869
0.220536	0.816296	0.535431	17001		0	114.091	6.0839
0.46883	0.27416	0.146095	21384		0	114.091	7.282
0.539425	0.251232	0.50326	21063		0	114.091	7.224
-0.298111	0.209687	0.148443	19699		0	114.091	6.9724
-0.439422	0.186527	0.653036	16728		0	114.091	5.9621
-0.208007	0.0697966	0.0920587	16116		0	114.091	5.7038
-0.209654	0.0643131	0.054784	17217		0	114.091	6.1678
0.160086	0.0559444	0.0203854	16266		0	114.091	5.7766
-0.130649	-0.00908565	0.266322	15955		0	114.091	5.6261
-0.0673948	-0.0663963	0.0553441	10766		0	114.091	2.8589
-0.0207922	-0.121356	0.0228773	16513		0	114.091	5.8748
-0.873482	-0.13692	0.530984	18170		0	114.091	6.5054
-0.151778	-0.341922	0.0688196	17817		0	114.091	6.3803
-0.326773	-0.42042	0.0847857	19031		0	114.091	6.7972
0.419019	-0.495183	0.569513	18782		0	114.091	6.7159
-0.521732	-0.897494	0.393929	20155		0	114.091	7.0686
-1.32905	-0.945345	0.822762	21928		0	114.091	7.4101
0.81646	0.806541	1.63297	2316		0	115.039	0.6349
-1.40523	-1.1957	3.32141	4291		0	115.039	0.9701
-0.3825	-0.300256	0.179282	2122		0	115.087	0.6172
-2.23611	-2.15438	3.08692	1618		0	115.087	0.5509
-0.76864	-1.67694	9.44841	1480		0	116.034	0.5382
-0.758807	-0.345034	0.0900833	4518		0	116.047	0.9827
0.26374	1.1422	1.5668	2757		0	116.071	0.6989
-1.2207	-0.00267526	1.65967	4467		0	116.071	0.98
-1.02393	-0.371316	8.66011	2115		6	116.071	0.6114
-0.0771521	-0.548782	1.62803	1376		0	116.071	0.5237
-1.43275	-1.13748	4.37445	7816		0	116.071	1.7198
-1.4885	-2.73851	0.976603	14554		0	116.076	4.9253
1.1418	1.85195	0.611135	16955		0	116.107	6.0606
1.27171	1.03391	0.371114	19617		0	116.107	6.9551
0.890005	0.65797	0.524811	12815		0	116.107	4.0582
-0.0156638	0.639262	0.480872	21958		0	116.107	7.42
0.714506	0.538832	0.250988	13303		0	116.107	4.333
1.05777	0.521022	0.205411	13174		0	116.107	4.2476
-0.0549863	0.466	0.0654476	15894		0	116.107	5.5839
-0.221917	0.0521587	0.0717457	22799		0	116.107	7.5647
-0.451369	0.0321151	0.304713	21382		0	116.107	7.2822
0.211006	-0.0295593	0.236237	11676		0	116.107	3.3547
-1.08717	-0.469583	0.566015	11898		0	116.107	3.4981
-1.21028	-0.625612	0.712673	13617		0	116.107	4.4859
0.171459	-0.882894	0.911534	11663		0	116.111	3.3551
0.216196	1.11343	0.867498	9702		0	116.976	2.3502
0.622395	0.944127	0.657943	6048		0	116.976	1.3268
0.495859	0.592766	0.512933	11672		0	116.976	3.351
0.173778	0.574387	0.232589	9958		0	116.976	2.4922
0.455669	0.544256	0.249391	10906		0	116.976	2.9527
-0.0985398	0.460523	0.99839	12107		0	116.976	3.6257
0.0882345	0.362336	0.262284	11175		0	116.976	3.0611
-0.519679	0.286066	0.621557	10777		0	116.976	2.8655
0.00072508	0.267256	0.0629002	8825		0	116.976	2.0048
0.0829691	0.26201	0.055804	11505		0	116.976	3.2578
-0.314638	0.0861739	0.443111	12542		0	116.976	3.9159
0.418201	0.0843003	0.498807	11340		0	116.976	3.1522
-0.600154	0.0517158	0.344214	10392		0	116.976	2.6717
-0.424676	0.0413124	0.198186	8193		0	116.976	1.8267
-0.26177	0.0218054	0.0685997	382		0	116.976	0.4059
0.445755	0.00387866	0.171855	9637		0	116.976	2.3201
-0.187207	-0.0417083	0.0589026	10575		0	116.976	2.7687
-0.000832346	-0.308361	0.0445208	7310		0	116.976	1.6036
-0.346366	-0.314781	0.103277	6668		0	116.976	1.4552
-0.409912	-0.322077	0.835542	12357		0	116.976	3.7929
0.259302	-0.32419	0.229021	12454		0	116.976	3.8392
-0.0980153	-0.340973	0.08303	9142		0	116.976	2.1034
-0.542849	-0.517978	1.29385	3574		0	116.976	0.8855
-0.309539	-0.588867	0.269245	9358		0	116.976	2.1821
-0.496285	-0.674593	0.330161	5555		0	116.976	1.1951
-0.562408	-1.10068	0.696093	10104		0	116.976	2.5745
5.34979	0.0107176	6.85179	1596		0	117.064	0.5575
2.11474	0.187337	4.45757	2881		0	117.066	0.7155
-0.343786	-0.376235	2.25519	1998		0	117.069	0.6056
-1.06074	-0.416047	8.03007	2110		0	117.074	0.6109
-0.278719	0.00756454	0.38865	11645		0	117.11	3.3474
-0.294846	-0.0635954	0.255153	11887		0	117.11	3.4921
0.0735439	-0.391075	3.5321	558		0	117.998	0.4415
-0.554671	0.0261901	5.83764	3291		0	118.086	0.8256
-0.309964	0.000308446	0.601349	4094		0	118.086	0.9544
-0.528519	-0.0588286	0.276897	5811		0	118.086	1.2759
1.20926	-0.0910226	0.529685	5973		0	118.086	1.3085
-4.06959	-0.189681	12.1194	1737		0	118.086	0.5757
-6.81605	-9.97456	7.50036	2422		0	118.089	0.675
-0.479866	-0.630582	0.532733	3896		0	119.035	0.9317
-1.20316	0.327669	0.541359	5777		0	119.049	1.2528
0.306391	0.303469	0.017393	5607		0	119.049	1.2111
-0.769918	-0.122481	5.95231	3290		0	119.09	0.8255
-1.37053	-1.51282	6.2283	2628		0	119.09	0.6755
0.131826	4.96416	8.84515	1326		0	120.003	0.5142
-0.998277	-0.883202	4.0919	3391		0	120.066	0.8469
-1.12314	-1.74725	11.6063	1549		0	120.066	0.545
-1.40486	-2.59468	4.11589	2853		0	120.066	0.7086
-2.9785	-1.67748	2.75136	1543		0	120.071	0.5454
-1.97043	-1.58017	2.13536	5279		0	120.072	1.1186
-0.723222	-0.426234	0.999884	4960		0	120.073	1.0419
1.53156	0.110816	0.586848	1919		0	120.075	0.5886
-0.742743	0.450509	1.11616	6783		0	120.081	1.4892
-0.654262	0.00116539	5.32275	8618		15	120.081	1.9375
-0.780944	-0.672442	0.240056	8008		0	120.081	1.7763
-2.07464	-1.3709	2.87837	7410		0	120.081	1.635
-1.15757	0.164448	0.190982	26412		0	121.052	8.8668
-1.18956	-0.908325	1.27696	1545		0	121.066	0.5459
-0.655647	-0.0224735	6.10113	8629		0	121.084	1.9383
-0.843744	-0.483869	1.95091	4776		0	122.024	1.0076
0.910602	0.961712	0.644993	19490		0	122.054	6.9203
0.272843	0.581433	0.117682	23896		0	122.054	7.771
-0.440579	0.570409	0.727662	26554		0	122.054	8.9674
0.513449	0.48726	0.200122	25397		0	122.054	8.2754
0.0169848	0.452397	0.442271	25403		0	122.054	8.2853
-0.0385919	0.404247	0.287751	26401		0	122.054	8.8583
0.0679682	0.238631	0.0304167	25188		0	122.054	8.1895
0.117396	0.201527	0.031659	22953		0	122.054	7.591
0.141831	0.141741	0.0109673	24485		0	122.054	7.9245
0.431217	-0.0213259	0.155309	26034		0	122.054	8.6047
0.492547	-0.049798	0.349284	26145		0	122.054	8.6974
-0.810916	-0.129581	0.297114	25948		0	122.054	8.5455
-0.825251	-0.146607	0.808714	27059		0	122.054	9.2739
-0.650452	-0.156045	0.530076	24372		0	122.054	7.8852
-0.784647	-0.162589	0.311513	23308		0	122.054	7.6418
-0.201595	-0.266525	0.306755	19595		0	122.054	6.9507
-0.53614	-0.279133	0.106547	22513		0	122.054	7.5111
0.0602801	-0.382736	0.237273	26084		0	122.054	8.6357
-0.39852	-0.428526	0.0892513	26234		0	122.054	8.7648
0.599145	-0.552609	0.292063	26400		0	122.054	8.8539
-0.470716	-0.580405	0.323247	27264		0	122.054	9.4285
-0.576575	-0.597678	0.328036	19977		0	122.054	7.0407
-0.648981	-0.629987	0.125436	25486		0	122.054	8.3584
-0.799006	-0.684704	0.209155	26765		0	122.054	9.0833
-0.282244	-0.859737	0.235101	24744		0	122.054	8.0427
-0.445961	-0.904144	0.709379	27189		0	122.054	9.3605
1.13484	1.40285	1.29814	21349		0	122.055	7.2723
0.00363393	0.649127	0.335381	21734		0	122.055	7.3781
0.285427	0.367755	0.310172	18929		0	122.055	6.7599
0.0967978	0.161897	0.0388062	19209		0	122.055	6.8539
0.147509	0.118405	0.0434659	18637		0	122.055	6.6673
0.394988	-0.30631	0.708247	18203		0	122.055	6.5118
-0.654496	-0.522175	0.271201	20588		0	122.055	7.1595
0.533556	-1.60946	1.30993	22097		0	122.055	7.4474
0.0372016	0.817751	3.73078	623		0	122.057	0.4606
-1.20213	4.43601	4.13955	1390		0	122.072	0.5251
-0.29923	1.14855	1.32856	8985		0	122.081	2.0425
-0.0583204	1.04982	0.481917	11247		0	122.081	3.0974
0.689973	0.343063	0.269387	10208		0	122.081	2.6149
-0.0817041	-0.00971658	0.0114488	123		0	122.081	0.1606
0.489743	-0.0418047	0.418957	6653		0	122.081	1.4624
0.19566	-0.0499108	0.0429877	11888		0	122.081	3.4927
-1.66554	-0.234836	1.11677	7355		0	122.081	1.6111
-0.255682	-0.313206	0.0389284	4976		0	122.081	1.045
-0.672989	-0.650775	0.229684	9863		0	122.081	2.4456
-0.509868	-0.810565	0.733546	7133		0	122.081	1.5525
-0.183141	-1.12522	5.47824	2824		0	122.081	0.7067
-0.0828774	-1.34121	10.0938	1352		18	122.081	0.5213
-1.24324	-0.329852	0.191543	4452		0	122.082	0.9821
0.151952	-0.984153	1.00001	3590		0	122.083	0.8756
0.995901	0.733237	1.24215	4997		0	122.084	1.0489
1.32681	0.157691	0.509457	2753		0	122.087	0.6985
6.69193	-1.41003	5.60753	1702		0	122.088	0.5762
0.0689116	0.532962	0.517606	21544		0	122.096	7.327
-0.98222	-0.780929	7.56597	9454		0	122.096	2.2249
-0.355637	-2.03644	11.5281	860		0	122.925	0.4877
-0.24707	1.1675	3.79121	883		0	122.93	0.4886
-0.182848	-0.0647706	0.0245974	4771		0	123.028	1.0044
0.134594	1.06368	0.179874	5528		0	123.047	1.2049
-0.886218	-0.824079	0.211639	6065		0	123.048	1.3186
-1.19769	-1.12877	3.19121	4406		3	123.055	0.9772
0.736516	1.4524	0.991569	4471		0	123.06	0.9771
-0.00438354	-0.74219	0.213736	1336		0	123.079	0.5203
-1.41483	-2.36251	0.996791	3984		0	123.084	0.9305
1.32687	-0.681917	3.44495	2055		0	123.085	0.5981
1.17647	-0.834749	4.06132	3465		0	123.085	0.8652
-0.0735726	-1.28598	9.66115	1347		0	123.085	0.5209
-0.138106	-1.80996	4.1846	2838		0	123.085	0.7081
-0.52962	-1.07174	0.281328	1334		0	123.09	0.5195
-1.44942	-1.26634	6.91306	9458		0	123.1	2.2259
0.848341	2.1456	5.23544	909		0	124.037	0.4894
0.139624	-0.0581252	0.0653946	4152		0	124.039	0.9619
-0.92413	-0.546546	0.49441	4177		0	124.042	0.9624
-0.92856	-1.09637	0.180311	4473		0	124.055	0.9783
0.11121	-2.18428	6.93991	1335		0	124.086	0.5224
1.01983	0.871199	0.161126	20290		0	124.087	7.0989
0.208318	0.842709	0.542079	14259		0	124.087	4.7829
0.582516	0.258887	0.299758	23817		0	124.087	7.7418
0.38024	0.194945	0.106876	22855		0	124.087	7.5699
0.882433	0.120797	0.624003	16772		0	124.087	5.9806
0.172667	0.0973347	0.00390654	19776		0	124.087	6.9868
0.322945	0.0817462	0.0222682	19242		0	124.087	6.8585
-0.0304859	0.0150878	0.0587111	18732		0	124.087	6.6933
-0.58956	-0.405641	0.214185	13636		0	124.087	4.4998
-0.0896238	-0.441769	0.140663	14522		0	124.087	4.9018
0.150336	-0.787799	0.393393	14978		0	124.087	5.1276
-1.00372	-1.14362	0.34045	21470		0	124.087	7.3046
-0.535673	-0.371276	0.12355	4882		0	124.095	1.0181
-0.3389	-2.08452	11.4364	861		0	124.923	0.4877
-1.25669	-1.64373	8.29436	2171		0	125.023	0.6167
0.130388	0.0863735	0.0160981	4183		0	125.043	0.9636
-0.409653	0.366053	0.158879	3189		0	125.071	0.7999
-0.943064	-0.605161	0.33126	2469		0	125.071	0.6503
1.9251	0.213322	1.46815	13474		0	125.986	4.4175
1.97381	0.0377582	2.15755	13357		0	125.986	4.3565
0.155379	-0.252701	2.5559	535		9	125.986	0.4407
-0.314711	-0.374395	3.79752	3153		0	126.055	0.7932
-0.691628	-0.665338	3.61121	2547		0	126.055	0.6552
0.181109	-0.241467	2.78733	491		0	126.99	0.4396
2.40018	2.65347	2.83289	5172		0	127.039	1.1035
1.04906	1.08263	10.2748	2319		0	127.039	0.6347
-0.467522	0.698812	1.51271	6803		0	127.039	1.4929
1.12916	0.604997	0.684363	5665		0	127.039	1.2154
0.363253	-0.435896	0.544577	2359		0	127.041	0.6361
-0.808629	-0.282056	0.673441	3013		0	127.098	0.748
-1.65233	-0.914439	2.16873	2538		0	127.098	0.6552
-0.683386	-0.415222	0.938768	652		0	127.123	0.4611
-0.0925502	-0.111676	0.02123	563		0	127.983	0.4413
-0.128019	-0.208174	2.53451	457		0	128.019	0.4385
1.98282	2.33351	7.55547	2336		0	128.042	0.6358
-0.809689	-1.09721	2.91046	3166		0	128.07	0.7932
-0.360655	-0.290606	0.523364	1985		0	128.071	0.6005
-0.592921	-0.886693	2.49719	3568		0	128.071	0.8801
-1.11678	-2.0184	2.58782	2679		0	128.071	0.6832
0.178044	1.15491	0.341848	26628		0	128.107	9.0059
0.885137	1.12182	0.280753	27687		0	128.107	9.7673
0.765772	0.945372	0.202322	22872		0	128.107	7.5712
0.378085	0.540003	0.331725	25965		0	128.107	8.5558
0.342991	0.532369	0.308918	26730		0	128.107	9.0797
0.548565	0.368887	0.52414	26293		0	128.107	8.7973
0.337637	0.157873	0.0797362	27153		0	128.107	9.3431
-0.766947	-0.327852	0.332721	21468		0	128.107	7.302
-0.780367	-0.455687	0.150927	27507		0	128.107	9.6255
-0.464375	-0.470801	0.351282	27737		0	128.107	9.8069
-0.29722	-0.584726	0.207319	24653		0	128.107	8.0018
0.0808891	-0.684551	0.338497	26755		0	128.107	9.0868
-0.40936	-0.231706	0.359733	20165		0	128.11	7.0782
-0.443633	-0.289427	0.15574	21471		0	128.112	7.2958
-0.186087	0.301985	0.464843	52		0	128.951	0.0925
-0.377557	0.00399399	0.858895	4617		0	129.018	0.9888
-0.864669	-0.045732	0.17601	4592		0	129.023	0.9879
4.04153	-0.0356234	8.23553	5703		0	129.046	1.2362
5.28755	0.489928	9.44131	4983		0	129.054	1.0438
8.06922	-0.145335	21.5872	2832		0	129.06	0.7164
0.237908	0.600757	0.0397513	2086		9	129.061	0.5902
3.66945	-0.294791	16.3896	1826		0	129.061	0.5848
2.36852	-0.348717	3.17561	1825		0	129.063	0.5854
0.915503	0.803445	0.595399	21701		0	129.11	7.3649
-0.332999	0.552066	0.306277	20487		0	129.11	7.1351
1.33855	0.346919	1.39745	19250		0	129.11	6.8628
0.0956333	0.322258	0.278629	27485		0	129.11	9.6123
0.31616	0.258362	0.303049	17287		0	129.11	6.1958
0.147497	0.101281	0.0511206	17048		0	129.11	6.1028
-0.286165	0.0308563	0.0597954	17849		0	129.11	6.3895
-0.114087	-0.0186885	0.301687	16707		0	129.11	5.9584
-0.125716	-0.102198	0.0872008	27612		0	129.11	9.7077
-0.382373	-0.154015	0.142539	18216		0	129.11	6.5188
-0.596173	-0.261035	0.134253	21351		0	129.11	7.2762
-0.0967594	-0.326409	0.0586657	22770		0	129.11	7.5591
-0.299224	-0.46372	0.137718	18676		0	129.11	6.6821
0.249036	-0.593693	0.468852	19858		0	129.11	7.0118
-0.534103	-0.823591	0.850229	17579		0	129.11	6.295
0.951725	0.69666	1.06605	653		0	129.139	0.4654
-2.58176	-2.34864	6.08736	1828		0	129.582	0.588
0.147872	-0.261011	2.76438	584		0	129.979	0.4425
-0.0618724	0.963925	0.682457	11243		0	130.008	3.0982
-0.549508	0.866734	1.46615	12606		0	130.008	3.9412
-0.0462547	0.826978	0.542258	11550		0	130.008	3.2858
-0.60765	0.815866	1.45102	9198		0	130.008	2.1271
-0.302003	0.708057	0.945227	10262		0	130.008	2.6274
0.0570878	0.666449	0.384798	12356		0	130.008	3.787
-0.693485	0.658378	1.33448	13216		0	130.008	4.2757
-0.381381	0.634194	0.5661	7587		0	130.008	1.675
-0.140757	0.539272	0.659354	13178		0	130.008	4.2485
0.452318	0.43979	0.185976	8861		0	130.008	2.0096
0.549505	0.438944	0.217028	6289		0	130.008	1.3592
0.0183641	0.311496	0.283412	14210		0	130.008	4.7526
0.161328	0.311166	0.076629	11938		0	130.008	3.5315
-0.299046	0.24841	0.23248	9657		0	130.008	2.3305
-0.349974	0.227528	0.184282	12085		0	130.008	3.6142
0.45565	0.0319673	0.248858	10936		0	130.008	2.9673
-0.466835	-0.0393482	0.60797	13461		0	130.008	4.4159
-0.52796	-0.0875069	0.692986	12245		0	130.008	3.7072
-0.364141	-0.108629	0.126477	9859		0	130.008	2.433
-0.127516	-0.196221	0.0232693	10790		0	130.008	2.874
-0.0818723	-0.207961	0.030532	5321		0	130.008	1.1304
-0.427804	-0.253396	0.17431	6775		0	130.008	1.484
0.188127	-0.293768	0.120287	385		0	130.008	0.4055
-0.783516	-0.327808	0.347318	10538		0	130.008	2.7514
-0.466953	-0.409217	0.119868	13000		0	130.008	4.1518
-0.544891	-0.447989	0.137938	13644		0	130.008	4.5024
-0.0232336	-0.492784	0.243454	12499		0	130.008	3.8765
-0.811842	-0.517924	0.510718	11399		0	130.008	3.181
0.581722	-0.549164	0.85817	8410		0	130.008	1.8816
-0.271658	-0.555287	0.344051	9447		0	130.008	2.2224
-1.05689	-0.622345	1.58224	12733		0	130.008	4.0193
-0.0366428	-0.122599	0.711386	426		0	130.017	0.4369
-0.509189	0.0205446	0.806541	4593		0	130.021	0.9887
-1.31711	0.054815	1.42827	4980		0	130.05	1.0421
-0.690667	-0.396624	0.240462	6155		0	130.05	1.3435
-1.22062	-1.22758	5.81398	2782		0	130.05	0.7021
-1.1176	-1.50788	8.46398	1559		6	130.05	0.5461
-3.10283	-3.81673	12.0507	10956		0	130.05	2.9675
-0.677564	-0.812874	2.52918	2848		0	130.052	0.704
-0.262171	-0.146004	0.109662	3438		0	130.054	0.8517
-5.32243	-6.76717	2.61432	1680		0	130.054	0.5597
-1.23512	-0.0124053	0.630281	5007		0	130.057	1.0426
5.59751	3.40683	6.64161	1603		0	130.074	0.5511
-0.208403	0.130409	1.94593	3921		0	130.086	0.9334
-0.458428	-0.855768	1.63259	655		0	130.086	0.4623
-0.864214	-0.308745	0.0883121	2671		0	130.093	0.6722
-0.526452	0.104607	0.558513	3689		9	130.098	0.9082
-0.990628	-0.764571	1.11916	2600		0	130.098	0.6615
0.552795	0.953596	0.751905	2601		0	130.1	0.6615
-0.853378	0.585163	0.385503	3659		0	130.102	0.9077
0.0479872	-0.0812035	0.143901	13361		0	130.123	4.3575
0.656775	1.49568	1.072	21541		0	130.159	7.3252
0.189301	0.345283	0.0851374	20378		0	130.159	7.119
-0.0942591	0.296788	0.938878	18829		0	130.159	6.724
0.0384478	0.292631	0.390419	19493		0	130.159	6.9193
-0.0739026	0.0528836	0.155043	19913		0	130.159	7.0298
-0.574792	0.0404209	0.792822	21195		0	130.159	7.2391
-0.0997711	0.0266784	0.0172967	22044		0	130.159	7.4345
-0.0674825	0.00750991	0.0486178	10903		0	130.159	2.9538
-0.267182	-0.0713026	0.106351	7465		0	130.159	1.6388
-0.291431	-0.344926	1.17086	521		0	130.522	0.4403
-0.398513	-0.350281	0.0947542	1617		0	131.046	0.5503
-0.681564	-0.0467351	6.55598	8635		0	131.049	1.9389
-2.37407	0.135011	2.22758	4986		0	131.053	1.0419
-1.07358	-1.4911	8.34134	1568		0	131.053	0.5466
-0.509692	0.0892413	0.779823	3738		0	131.1	0.9077
-0.587028	0.144772	0.69469	3692		0	131.101	0.908
-1.67263	-1.0729	1.27083	2587		0	131.101	0.6605
0.362221	0.154538	1.95613	682		0	131.129	0.4665
4.87801	0.298612	8.71162	3482		0	131.534	0.8557
4.38317	0.0799889	6.79437	5248		0	131.534	1.1088
-3.77298	-2.62521	5.9466	1683		0	132.064	0.5579
0.751425	-1.08526	0.591244	4747		0	132.067	1.0013
-0.0171078	0.664244	1.3032	10103		0	132.081	2.5694
-2.58993	-6.54624	2.53215	6420		0	132.099	1.3901
-1.50759	0.290737	1.00277	6414		18	132.102	1.3912
-1.43612	0.148027	1.56546	5832		0	132.102	1.2717
0.135372	0.11466	0.0186496	7482		0	132.102	1.6468
-1.05192	-1.05109	3.14028	1553		0	132.113	0.5439
-0.232057	1.25875	2.81229	4131		0	133.037	0.9573
-0.512386	0.195542	0.290775	4079		0	133.055	0.933
-1.55395	-1.31192	1.69793	3883		0	133.055	0.9202
-0.0816432	0.0564338	0.0375946	3497		0	133.06	0.8674
-1.15998	-0.700975	1.08989	3657		0	133.06	0.9073
-1.01543	0.0404107	1.73927	3235		0	133.061	0.8145
-0.474362	-1.73916	6.32011	1454		0	133.061	0.5355
-1.5984	-1.23795	4.69249	647		0	133.097	0.4596
-0.0801923	0.0920463	0.00353251	6494		0	133.101	1.3957
-1.64356	0.303627	0.861864	6435		0	133.105	1.393
-1.41483	0.159428	1.54474	5816		0	133.105	1.2713
0.954209	0.261227	0.239226	6416		0	133.111	1.3914
-0.49852	-1.46262	10.2942	1497		0	134.045	0.5395
-3.19485	-1.88095	5.69769	2929		0	134.045	0.7216
-0.514403	-1.5019	10.5704	1499		0	134.053	0.5396
0.210571	-0.0365332	0.0801141	3303		0	134.081	0.8255
-0.943285	-0.838011	4.32825	2177		0	134.081	0.6171
-0.708708	-0.95527	0.740908	3880		0	134.081	0.928
-0.912313	-1.04676	0.868053	2073		0	134.088	0.6078
-1.85896	0.427862	3.46425	5852		0	134.107	1.2783
-1.49449	0.33691	1.88589	6439		0	134.107	1.392
-0.610478	-1.54059	7.8459	1481		0	135.048	0.5382
-1.06942	-0.872773	4.17379	2176		0	135.085	0.617
0.0875834	-0.0117807	0.0459824	8758		0	135.092	1.9863
-0.124029	1.28833	2.68109	1265		0	135.977	0.5114
-0.539176	0.0583835	0.420293	6794		0	136.062	1.4893
-1.62431	-0.136248	0.862105	5003		0	136.062	1.0436
-0.0578857	-0.151156	0.0164068	10054		0	136.062	2.5447
-0.373399	-0.153777	0.208386	3640		3	136.062	0.8972
-0.447561	-0.846496	0.136597	6710		0	136.062	1.4715
-1.59684	-0.9153	1.79093	3174		0	136.062	0.7956
-1.05769	-1.25541	1.35185	2550		0	136.062	0.6557
1.01432	-0.100221	1.01527	3641		0	136.065	0.8976
-0.511206	-1.22292	0.309729	6034		0	136.066	1.3191
2.82534	1.11034	0.54631	5500		0	136.068	1.1921
-0.76481	-0.169499	0.418781	10149		0	136.068	2.5667
-5.39416	-1.86977	1.89413	5744		0	136.07	1.25
0.562247	0.844373	0.144023	13017		0	136.074	4.1599
0.170345	1.51368	0.113329	5771		3	136.075	1.2556
-0.978371	-0.104266	0.121115	5725		0	136.083	1.2425
-1.8242	-1.63051	6.48154	1476		0	136.097	0.5387
-1.07219	-0.501039	2.328	4864		0	136.508	1.0209
-0.0925705	0.428138	0.419162	7246		0	137.046	1.5872
-0.558268	0.000970023	0.418788	3639		0	137.065	0.8971
-0.239975	0.835412	0.176192	5642		0	137.078	1.2191
-0.858027	0.872429	0.836978	5768		0	137.079	1.2466
-0.0555616	0.601627	0.648466	11004		0	138.055	2.9793
-3.09638	-1.63194	5.87473	9728		0	138.055	2.367
0.0562365	-0.300194	2.11552	486		0	138.511	0.4393
-0.395361	-0.0120771	0.91896	4635		0	139.003	0.9899
-1.18452	-0.0961768	0.194581	3467		0	139.036	0.8617
0.382796	-1.66666	5.15013	681		0	139.098	0.4674
-0.954527	-0.0441401	0.90039	4567		0	140.006	0.9861
0.0654146	-1.16338	3.73248	781		0	140.011	0.4795
-0.826022	-0.483204	1.92651	4790		3	140.034	1.0088
-0.590663	0.056507	0.130341	4770		0	140.04	1.008
-0.108793	0.525041	6.956	607		0	140.962	0.4444
-3.1568	-0.618571	7.54844	1819		0	140.995	0.5856
-1.30569	-0.49745	1.12561	4774		0	141.038	1.0094
-0.875481	0.633849	0.806309	6848		0	141.055	1.5032
-0.927646	0.352814	1.38482	4764		0	141.113	1.0001
1.34149	0.915647	0.560683	5994		0	141.959	1.309
0.285576	0.499144	0.125218	72		0	141.959	0.0959
-0.43168	0.478005	0.448439	378		0	141.959	0.4015
0.345051	-0.0671629	0.169384	6590		0	141.959	1.4368
-0.387232	-0.157108	0.160866	44		0	141.959	0.0928
-1.08404	-0.188182	0.541427	5718		0	141.959	1.2432
-1.09444	-0.530968	0.919914	5397		0	141.959	1.1604
-2.44084	-2.18456	3.47017	3562		0	141.959	0.8833
-0.615927	-2.12605	5.00532	1477		0	142.026	0.5377
0.287572	-0.0200437	0.17404	25142		0	142.098	8.1754
-0.835967	-0.258896	4.61453	637		0	142.098	0.456
0.207066	0.265228	0.0625212	13421		0	142.123	4.3914
-1.4012	-0.172534	5.27802	6715		0	143.034	1.4675
0.102942	0.443279	0.303314	381		0	143.04	0.4044
-1.0505	0.160846	0.448093	3187		0	143.082	0.7985
0.160014	-0.128592	1.32149	509		0	143.997	0.4401
0.19956	1.51831	9.22141	1224		0	144.063	0.5075
-0.439685	-0.576437	0.473745	2215		0	144.066	0.6175
-1.2435	-0.838677	2.05008	7682		0	144.066	1.6952
-1.5694	-0.872871	3.80371	6897		0	144.066	1.512
-0.350217	1.65603	0.999496	1199		0	144.07	0.5064
0.182161	0.725137	1.34021	10123		0	144.081	2.5721
0.0440147	0.0103997	0.041948	14772		0	144.138	5.0281
0.0400737	-0.0287571	0.0677389	14482		0	144.138	4.8862
0.98022	-0.0301469	0.274466	10376		0	145.049	2.6686
0.602423	0.679528	5.31065	2305		0	145.05	0.6329
-0.0849714	-0.10986	0.0570897	4378		0	145.05	0.9757
0.183041	1.54339	8.4645	1232		0	145.067	0.508
-2.40619	-1.45273	4.6663	4206		0	145.108	0.9633
0.374811	0.743925	1.99029	2314		0	146.053	0.6346
0.0685873	0.473072	1.98418	10100		0	146.06	2.5692
0.368552	0.186109	0.0897995	8415		0	146.064	1.8825
-3.03256	-1.53557	13.7158	2056		0	146.081	0.6059
-3.10562	-1.33512	4.97625	1691		0	146.083	0.578
-1.98431	-1.57858	4.57774	4221		0	146.086	0.9551
-1.82562	-2.53957	6.06724	2560		0	146.091	0.656
-1.01076	-0.968689	3.46679	3654		0	146.092	0.9003
-0.147754	0.550246	1.36851	7114		0	146.118	1.5495
-0.048726	0.480209	3.52638	9869		0	146.118	2.4417
1.0489	0.678664	2.4174	683		3	146.165	0.4668
-0.204169	0.539673	0.18227	676		0	146.166	0.4684
-0.384367	0.00657041	0.867343	4618		0	147.029	0.9888
-2.49039	0.479667	1.43895	4607		0	147.03	0.9862
-0.171492	0.378742	0.0429516	5613		0	147.042	1.2092
0.447062	0.243556	0.0739573	5843		0	147.048	1.2618
1.83903	0.102502	1.96036	5280		0	147.072	1.1161
0.666435	-0.686594	3.27069	5872		0	147.072	1.2801
2.8308	-0.877016	17.347	2822		0	147.072	0.7074
-0.11405	-0.116584	0.0488505	6464		0	147.073	1.3977
0.663449	-0.129954	0.319845	4044		0	147.073	0.951
-1.16483	0.0736562	1.80628	5033		0	147.075	1.0523
-0.929712	-1.18145	4.1154	2779		0	147.076	0.7013
-1.15286	-1.57691	7.78555	1523		0	147.077	0.5432
0.914706	0.794686	0.169358	15867		0	147.08	5.5795
0.770383	0.91622	0.211156	12407		18	147.102	3.8148
0.69866	0.864197	0.177717	12188		0	147.102	3.6805
0.694817	0.52028	0.193747	13712		0	147.102	4.5451
-0.646494	0.3476	0.865991	3528		0	147.107	0.8696
0.346558	0.283574	0.066848	12392		0	147.107	3.8121
0.266807	-0.591169	0.29813	12191		0	147.107	3.6805
-0.607017	-0.887157	1.10056	649		0	147.113	0.4605
-1.68272	-1.05002	1.50161	3023		0	147.113	0.7483
1.71814	1.60527	2.73189	646		0	147.117	0.4601
2.47632	2.65472	3.46627	644		0	147.169	0.4663
-0.577941	0.282766	0.950864	4594		0	148.033	0.987
6.31203	4.73126	6.52914	1639		0	148.055	0.5512
-1.11755	-0.256311	3.85666	4861		0	148.06	1.0211
-1.46006	-0.628345	1.16207	6103		0	148.06	1.3354
-1.06928	-0.745035	5.25385	2792		0	148.06	0.703
-0.981798	-1.49177	8.43329	1599		12	148.061	0.5506
-0.954423	-0.323589	2.65743	2859		0	148.064	0.7081
-5.06433	-3.26716	1.2334	1661		0	148.067	0.5531
1.13356	1.17845	0.166624	12402		0	148.105	3.8128
0.80931	0.965041	0.133673	12195		0	148.105	3.6831
-1.73058	-0.200495	0.683625	3554		0	148.108	0.8772
-0.312765	-1.13292	0.822251	674		0	148.115	0.4647
0.228247	0.00907162	0.233391	21005		0	149.023	7.2113
-0.640743	-0.0246677	6.03169	8633		0	149.06	1.9389
-0.814897	-0.180985	1.41603	3268		0	149.064	0.8168
-1.0093	-1.47421	8.76373	1601		0	149.064	0.5509
-2.83428	-2.81316	13.1102	2813		0	149.064	0.7042
-1.86723	0.38199	1.21807	1621		0	149.069	0.5521
-3.24791	-0.896841	4.962	6575		0	149.081	1.4339
0.506846	0.61097	0.279818	11636		0	149.117	3.3426
-0.5858	0.0489515	0.380863	7473		0	150.055	1.6402
0.174935	1.39764	2.20791	4116		0	150.058	0.9583
-1.03735	-1.50975	7.9816	1607		0	150.065	0.5515
1.83062	1.30812	0.556502	22387		0	151.035	7.5059
1.61464	0.631802	0.515565	14009		0	151.035	4.6752
2.02227	-0.0666598	0.774043	13549		0	151.035	4.4696
0.756362	-0.136567	0.209044	20649		0	151.035	7.1702
-1.2044	-0.60777	1.36336	5541		0	151.035	1.1907
-1.03175	-1.02621	2.28434	3523		0	151.035	0.8749
-0.122313	-0.236304	2.88262	502		12	151.036	0.4398
-0.659446	-2.27438	7.05825	1414		0	151.036	0.5283
-1.26204	-0.387745	2.67338	3931		0	151.06	0.9326
-1.89144	-0.932671	3.64731	3454		0	151.06	0.8612
0.355711	0.178475	1.04399	7748		0	151.096	1.7086
-0.304339	-0.121894	1.20336	4332		0	151.613	0.9737
-0.675681	-1.90984	2.69965	1249		0	151.951	0.5099
-0.109035	-0.220956	2.51615	489		0	152.037	0.4395
-1.05936	-0.249169	0.150072	633		0	152.042	0.4436
-0.357976	0.580603	0.82841	8525		0	152.057	1.9097
-0.218154	0.250541	0.587878	7205		6	152.057	1.5766
-0.572811	-0.372551	0.658241	7543		0	152.057	1.66
-0.51206	-0.633452	0.247413	7197		0	152.057	1.5748
-2.06502	-1.16438	2.22456	3876		0	152.057	0.9209
-2.09974	-1.85695	2.95373	1602		0	152.092	0.5512
-2.05493	-1.86076	4.95028	1862		0	152.585	0.5887
0.172471	1.71429	8.6919	680		0	152.947	0.4662
-0.121661	-0.215748	2.44431	480		0	153.033	0.4392
-0.643311	3.10063	3.03882	5166		0	153.04	1.088
-0.0962586	-0.208237	2.12585	545		0	153.04	0.441
-0.335474	0.35598	0.706391	7203		0	153.06	1.5754
-3.09921	-1.88753	5.25951	1817		0	153.084	0.587
-0.635264	-0.263355	0.919608	14504		0	153.091	4.8933
-0.128585	-0.24402	1.8752	528		0	154.036	0.4405
-0.574141	0.656862	0.372223	5424		0	154.05	1.163
-0.770968	-0.589326	2.14763	1312		0	154.134	0.5169
-0.359972	1.60419	7.28945	1400		0	155.043	0.5266
-0.0892273	-0.169128	1.55232	476		0	156.014	0.4391
-0.764727	0.0268865	0.31008	907		0	156.038	0.4891
-1.71162	-1.50396	4.50864	1515		0	156.041	0.5408
-0.232323	0.532049	0.756513	4128		0	156.075	0.9561
0.304492	0.722402	0.260158	5046		0	156.076	1.0617
-0.0596128	0.177754	0.0810038	3447		0	156.077	0.8593
-0.125815	-0.225559	0.0197423	2907		0	156.077	0.7192
0.0260216	-0.525156	0.615457	1385		0	156.077	0.525
-0.456433	-0.806413	0.49555	1796		0	156.077	0.5805
0.710045	0.617504	0.345238	11257		0	156.102	3.0988
-0.308234	-0.0169277	0.644001	4612		0	157.013	0.9886
0.422063	1.07174	0.657102	388		0	158.003	0.4062
-0.242058	0.922422	0.168783	7325		0	158.003	1.607
1.02832	0.581406	0.357188	387		3	158.003	0.4064
-0.485249	0.304704	0.106501	5901		0	158.003	1.2907
0.580772	0.0299087	0.276674	7116		0	158.003	1.5461
-0.661898	-0.547596	0.488991	12283		0	158.003	3.7417
0.425869	-0.672561	0.492588	12043		0	158.003	3.5889
-0.748462	-1.41531	2.38057	3598		0	158.003	0.8855
-0.462821	-0.180008	2.12597	9495		0	158.081	2.246
-1.69407	-1.8875	2.01691	3375		0	158.081	0.8432
-0.253548	-0.775981	0.490712	3894		0	158.082	0.9293
-2.73991	-2.89887	5.89721	2287		0	158.082	0.6286
-1.67538	-0.25947	2.04676	4620		0	158.092	0.9894
-0.156783	-0.731399	0.903448	1378		0	158.092	0.5239
-0.0894748	0.472773	0.0579762	4394		0	158.154	0.9754
0.43647	0.0877869	0.177234	4383		0	158.154	0.9764
0.0305906	0.0228423	0.0147165	15700		0	158.154	5.501
-0.0205291	-0.0344642	0.025054	16372		0	158.154	5.8163
1.29033	1.80973	0.670939	12642		0	158.961	3.9605
-0.134471	0.747105	0.758817	8535		0	158.961	1.9034
0.889332	0.709571	0.279363	6658		0	158.961	1.454
-0.100076	0.675722	0.60489	10419		0	158.961	2.6911
-1.07328	0.59992	0.91198	5750		0	158.961	1.2534
0.539634	0.302739	0.151781	10048		0	158.961	2.535
-0.239215	0.270221	0.233291	12331		0	158.961	3.7714
-0.357408	0.0890235	0.546997	63		0	158.961	0.0937
0.592976	0.0880432	0.322565	13412		0	158.961	4.3819
-0.704997	0.010531	0.388639	7081		0	158.961	1.5366
-0.0567963	0.00774145	0.00245532	9079		0	158.961	2.0794
-0.849746	-0.0059076	0.31684	12136		0	158.961	3.6391
0.353828	-0.0207462	0.280935	8000		0	158.961	1.7775
0.749041	-0.0283297	0.462924	6304		0	158.961	1.3635
-0.731891	-0.0457073	0.394525	9817		0	158.961	2.4132
-0.576264	-0.769383	0.326277	5252		0	158.961	1.1253
-1.00856	-0.902229	0.931837	3596		0	158.961	0.8853
-0.363483	-1.00006	0.313348	7443		0	158.961	1.6323
-1.10603	-1.63332	0.701007	12139		0	158.961	3.6463
-0.103789	-0.356029	0.405382	374		0	158.962	0.4072
0.705143	0.0369451	0.347483	11602		0	158.97	3.3159
-2.77267	-1.92002	4.82469	1676		0	159.076	0.5612
0.0314248	0.489476	1.9832	10115		0	159.092	2.5716
0.482809	0.128898	0.138002	4388		0	159.157	0.9776
-0.263883	-1.28427	8.90866	1187		0	160.037	0.5046
-1.16895	-0.352698	1.55459	6990		0	160.108	1.5203
-1.10943	0.220466	2.0315	4811		0	161.092	1.0052
0.335659	-0.0652152	0.384381	2762		0	161.092	0.698
0.701748	-0.089637	0.65445	3365		0	161.092	0.84
-0.375405	-0.637833	1.03588	2183		0	161.092	0.6176
-0.284471	-0.577988	0.118229	2254		0	161.099	0.6209
-0.035423	-0.743993	1.06063	643		0	161.128	0.4591
1.10536	2.25085	3.34316	4400		0	162.022	0.9761
-2.06323	-0.715938	2.25486	6298		0	162.04	1.3594
-0.366916	0.354546	0.958795	3481		0	162.076	0.8658
-1.8239	-0.368254	1.77815	5116		0	162.076	1.0751
-0.71312	-0.393127	1.07727	3087		0	162.076	0.7722
-1.16124	-0.714044	1.30174	2644		0	162.076	0.6726
-0.544593	-0.793673	1.37836	2085		0	162.081	0.6109
-0.355068	-0.583917	0.837473	2172		0	162.095	0.6167
-2.76661	-0.382312	6.90513	1860		0	162.108	0.5905
0.120171	0.576552	0.271129	3302		0	163.06	0.819
0.0999799	0.100759	0.161615	2279		0	163.06	0.6275
0.150377	0.188786	0.126522	13757		6	163.133	4.5638
-0.304981	1.51595	3.98357	1413		0	164.008	0.5278
1.24503	2.11769	3.22875	8059		0	164.074	1.7936
0.122108	0.198794	0.139218	725		3	164.074	0.4744
0.0815482	-0.428777	0.234855	2830		0	164.079	0.7067
0.074878	0.231862	0.257721	736		0	164.083	0.4758
1.3401	0.615502	0.805102	1992		0	164.084	0.6016
-0.712733	0.937649	4.42029	1565		0	164.088	0.5433
-2.07075	-1.87696	8.08976	3930		0	164.09	0.9341
-2.20706	-2.21132	8.66213	3315		0	164.09	0.8294
-1.81694	-2.47002	9.78643	2235		0	164.092	0.6223
0.0251539	-0.0738252	0.0798584	13801		0	164.107	4.5757
-0.171184	-0.0348075	0.244552	11265		0	164.118	3.1067
1.01683	1.03891	0.1551	12369		0	164.128	3.7946
0.620517	0.48122	0.0933595	12194		0	164.128	3.6823
0.0570372	0.462587	0.331995	13758		0	164.136	4.5651
-0.0600231	0.201468	0.0176281	7943		0	165.018	1.7652
1.98454	2.40861	0.194784	5611		6	165.055	1.2113
-0.834998	0.0898832	0.0484305	5782		0	165.056	1.2547
0.338137	0.547437	0.0269286	5746		0	165.064	1.2484
1.8867	-0.0781992	4.39112	6695		0	165.065	1.4557
1.97344	-0.0666359	0.568892	5539		0	165.068	1.1998
3.44668	-0.390595	1.79764	3682		0	165.073	0.9106
2.30805	-0.0154915	6.59994	7103		0	165.076	1.5441
1.79006	-0.240718	4.94155	8111		0	165.076	1.7945
9.22717	-0.320798	20.1284	2962		0	165.076	0.7248
-0.0259405	0.133003	0.0898946	756		0	165.077	0.4759
3.75326	-0.557803	4.69187	4619		0	165.077	0.9893
2.18444	0.0945984	4.92425	7814		0	165.078	1.7186
-0.130923	-0.0779088	0.0656334	20949		0	165.091	7.2018
-0.553224	1.01236	6.60159	1308		0	165.988	0.5164
-2.82883	-1.42229	5.80636	1717		0	166.053	0.572
-1.05902	-0.580555	0.322355	5827		0	166.059	1.2587
-0.178741	1.2914	0.48996	5646		0	166.061	1.218
0.445204	0.680599	0.42178	4211		0	166.062	0.9658
1.20036	-1.37872	11.8365	1758		0	166.067	0.5763
0.157353	-0.0162426	0.0986907	758		0	166.07	0.478
5.30558	0.153727	3.1102	8637		0	166.078	1.9393
2.84933	-0.981661	9.19532	2900		0	166.083	0.7185
1.01253	-1.77854	4.1727	2869		0	166.083	0.7139
-0.704826	-1.2447	1.01754	3486		0	166.085	0.8667
-0.323942	0.514976	0.447321	5991		0	166.086	1.3338
-0.348024	0.369531	0.737394	5363		0	166.086	1.1431
0.290043	-0.109324	0.193911	8209		0	166.086	1.8215
-0.88087	-0.521611	0.677375	4879		0	166.086	1.0238
-0.138915	-0.551012	0.312982	6685		0	166.086	1.4633
0.0205927	-1.33145	5.47843	1918		0	166.086	0.5945
-0.673112	-0.0314917	5.14137	8620		18	166.087	1.9377
-0.217111	-0.147572	0.12006	20921		0	166.098	7.1997
-0.177665	0.140484	0.121396	20947		0	166.123	7.2012
0.109736	-0.23947	2.02447	536		0	167.013	0.4407
0.0880352	-0.21801	2.14035	564		0	167.022	0.4418
1.89894	-1.75865	4.3877	1764		0	167.065	0.5778
1.18988	-1.85433	4.24763	1927		0	167.087	0.593
-0.655285	-0.025341	6.55257	8621		0	167.09	1.9377
-0.521819	0.014199	5.55825	8634		0	167.099	1.9374
0.103587	-0.234339	1.69503	598		0	168.016	0.4434
-0.901695	-0.470088	1.21128	4064		0	168.066	0.952
-0.691188	-0.0331455	5.35942	8654		0	168.092	1.94
0.257959	0.057228	0.689635	7742		0	168.123	1.7076
-0.343265	-0.0639909	1.6835	404		0	169.046	0.427
-0.892524	1.52456	10.759	1427		0	169.058	0.5319
-0.687356	1.12596	2.68391	721		0	169.095	0.4739
0.157814	0.375147	1.80685	13442		0	169.122	4.4031
-3.50469	2.24674	13.8347	1536		0	170.044	0.5419
-0.307833	-0.766716	0.883554	2161		0	170.056	0.6163
-2.18777	-1.18649	1.24837	6170		0	170.065	1.3484
-1.39911	1.38981	1.16728	4909		0	170.066	1.0395
1.11484	0.807548	0.194479	18166		0	170.096	6.5041
0.277113	0.377989	0.0480713	12540		0	170.118	3.9129
0.167315	-0.184188	1.01799	500		0	171.006	0.4398
-0.631846	-1.69021	2.55363	1405		0	171.017	0.5283
-0.382895	0.641343	0.143491	11667		0	171.03	3.352
0.254128	0.588829	0.579308	12117		0	171.102	3.6328
-0.368521	-0.0774958	0.665617	14505		0	171.102	4.8936
0.0829379	-0.186367	0.799271	525		0	171.992	0.4418
-0.745862	-0.0905305	5.30216	7302		0	172.097	1.6033
-2.09091	-1.09169	2.02894	4345		0	172.097	0.9736
0.306487	0.158523	0.256859	16578		0	172.17	5.8985
0.0576012	-0.0455542	0.114117	16827		0	172.17	6.0116
-0.231875	-0.0634608	0.356191	16412		0	172.17	5.8306
-1.64703	-1.53522	3.83481	2944		0	172.977	0.7277
-1.02461	-0.91282	2.32609	1833		0	173.021	0.5854
-1.95778	0.273773	10.8649	3445		3	173.042	0.8598
-1.05491	0.17431	5.00721	3909		0	173.042	0.9322
0.359886	0.317645	1.06265	7750		0	173.078	1.7084
1.1619	0.0218455	0.849367	4792		0	173.092	1.0113
-0.473916	-0.3407	0.765793	3603		0	173.092	0.8891
-0.647058	0.387387	0.325431	6327		0	173.116	1.3695
-0.305719	0.268713	0.232252	4070		0	174.076	0.9603
-0.214072	-0.247995	0.392032	1959		0	174.076	0.5984
-0.702483	-0.820359	3.32366	3536		9	174.076	0.8748
-0.769307	-1.32396	5.19662	2674		0	174.076	0.6818
-1.78017	-1.35503	1.99452	5755		0	174.076	1.2451
1.83037	1.64086	1.82081	2699		0	174.079	0.6824
-0.480415	-0.523266	2.42755	3414		0	174.086	0.8543
-0.0534258	0.220809	0.288665	12348		0	174.112	3.7856
0.625096	0.836769	0.43839	11258		0	174.113	3.1002
0.163767	2.59047	19.3376	820		0	174.938	0.4855
-0.396898	-0.00668607	0.890547	4599		0	175.024	0.9875
-0.618556	-0.471059	0.11074	4568		0	175.031	0.9871
-3.22578	-4.15349	6.8799	10963		0	175.071	2.9684
-1.28737	-1.51063	3.72951	2681		0	175.079	0.6847
-0.989059	-1.41542	2.19133	3532		0	175.08	0.8741
-0.412034	-0.59026	0.96919	3889		0	175.108	0.9285
-0.0979787	-0.665502	2.40307	3370		0	175.109	0.843
1.02956	0.848645	0.312552	4122		0	175.116	0.9523
0.540123	1.96052	1.74063	5141		0	175.119	1.0748
0.220018	0.51939	0.128914	7419		0	175.119	1.6285
-0.354796	0.458569	0.816171	9336		0	175.119	2.1756
0.110001	0.241298	0.158213	5783		0	175.119	1.2601
-0.210624	0.164867	0.208556	9918		0	175.119	2.4612
0.0774742	0.163215	0.0321248	8319		0	175.119	1.8625
-1.41646	0.0557301	0.987517	9059		0	175.119	2.0794
-0.115967	-0.00027459	0.0041456	9932		0	175.119	2.4648
-0.66559	-0.17188	0.63203	9644		0	175.119	2.3219
-0.0950436	-0.176085	0.0931156	2917		0	175.119	0.7216
-0.283823	-0.194921	0.365618	117		0	175.119	0.153
-0.725014	-0.341234	0.797852	10259		0	175.119	2.6216
-0.805373	-0.353782	0.234861	1382		0	175.119	0.5247
-0.0291499	-0.517232	1.0557	1371		18	175.119	0.5231
-0.337074	-0.522986	0.199543	8750		0	175.119	1.9886
-0.994761	-0.688221	1.02007	10874		0	175.119	2.9328
-1.20655	-0.818708	0.844231	10534		0	175.119	2.7464
-1.3077	-1.04788	1.43914	11861		0	175.119	3.4664
0.154554	-1.48206	0.226615	2375		0	175.119	0.63
-2.08688	-4.81111	1.56971	1747		0	175.119	0.5717
0.0553223	-0.890976	0.316975	2922		0	175.124	0.7185
-0.655572	0.0505127	0.768819	4613		0	176.027	0.9882
-0.295658	1.57462	1.66596	6740		0	176.038	1.4742
-1.00783	-0.959131	0.290462	4506		0	176.079	0.981
-3.14066	-0.498518	2.5687	5246		0	176.092	1.1153
-2.06946	-1.86518	2.21864	2236		0	176.092	0.6218
-2.13034	-1.55515	4.48726	1660		0	176.103	0.5597
-0.0235267	-0.0987144	0.00943497	2737		0	176.109	0.6918
-0.366598	-0.598685	0.518066	3946		0	176.114	0.9343
-0.373556	-0.695042	0.653489	4009		0	176.115	0.9392
-0.344688	-0.44818	0.349184	3469		0	176.116	0.8538
-7.02e-05	-0.484755	1.06898	1353		0	176.122	0.5214
-0.563286	-0.870336	0.246515	2914		0	176.122	0.7204
0.117197	0.400787	0.0797789	1375		0	176.128	0.5232
-0.285281	-2.13594	4.87621	1771		0	177.062	0.5846
-1.05336	-1.96004	3.15631	1687		0	177.087	0.5638
0.0959611	-0.508988	0.684537	1370		0	177.124	0.5227
-0.0734507	1.75956	10.1821	684		0	177.996	0.4671
0.565836	2.00015	1.499	1237		0	178.059	0.5013
-0.589406	-0.10569	0.298374	7144		0	178.084	1.555
-2.48154	-0.966755	6.5268	1922		0	178.107	0.5929
-0.832255	-0.449832	0.121028	8617		0	179.034	1.9359
1.25678	2.28441	4.20991	4442		0	179.048	0.9785
0.387619	1.85867	3.79578	1241		0	179.09	0.5075
0.713344	0.810402	0.150531	12141		0	179.128	3.6491
-0.623237	-2.23251	3.61398	1386		0	179.982	0.5257
0.45932	0.41855	0.349749	7240		0	179.99	1.5908
-0.275489	0.385574	0.288948	6622		0	179.99	1.4407
0.162716	0.358984	0.273112	8865		0	179.99	2.0203
0.359106	0.357052	0.496695	8481		0	179.99	1.8971
-0.403704	0.345251	0.283494	7708		0	179.99	1.7006
-0.160572	0.261118	0.123227	368		0	179.99	0.3975
0.273012	0.172142	0.0766967	8148		0	179.99	1.8097
0.12103	0.0891976	0.0650553	9930		0	179.99	2.4701
0.221722	0.0661932	0.0638598	6153		0	179.99	1.3504
-0.658218	-0.796102	0.813622	5304		0	179.99	1.1352
-1.7405	-1.04076	1.43294	5708		0	179.99	1.2435
-0.47296	-0.788136	1.48304	2239		0	180.085	0.6228
-0.367027	-1.70435	8.78582	1651		0	180.087	0.5544
-0.682271	-0.274284	0.428016	8917		0	180.088	2.0297
-0.269617	0.428234	2.92611	10773		0	180.102	2.8616
0.487459	0.265882	0.341526	13750		0	180.159	4.5632
-0.116236	0.185743	0.430154	9044		0	181.074	2.0723
-0.107355	0.252511	1.36188	16195		0	181.122	5.7432
-1.06392	-0.413607	6.86015	12880		0	181.122	4.0884
-0.973393	-2.09823	5.85359	1310		0	181.962	0.5172
-0.00278366	1.28702	6.12794	570		0	181.988	0.4408
1.31411	1.59593	0.0541184	5610		9	182.081	1.2086
-0.497951	-0.153577	0.191173	7490		0	182.081	1.6419
-1.52922	-2.03762	0.0855872	5774		6	182.081	1.2605
1.25907	0.764409	0.0412588	5612		0	182.083	1.2098
0.667453	0.283423	0.834075	7772		0	182.098	1.7036
-1.61206	-0.949496	5.46186	12871		0	182.126	4.0866
0.219518	-0.0891249	0.205355	14142		0	182.154	4.7328
1.04496	0.186959	1.08153	13040		0	182.19	4.171
-0.18775	-0.419052	3.02215	529		0	182.963	0.4405
0.320712	0.508165	0.211082	219		0	182.985	0.2551
0.364099	0.508055	0.380698	60		0	182.985	0.0957
-0.565473	-0.107899	0.316183	370		0	182.985	0.397
-0.19258	-0.390701	0.190387	127		0	182.985	0.1634
-0.236574	-0.499936	0.275103	5726		0	182.985	1.2414
-0.768405	-0.656619	1.22893	3585		0	182.985	0.8883
-0.884019	-0.422201	1.46415	2810		0	183.05	0.7071
0.826916	0.890707	1.03283	14188		0	183.079	4.7505
0.994236	-0.759024	3.72151	1832		0	183.08	0.5795
-4.90073	-2.15288	1.23596	5731		0	183.085	1.2394
2.24032	0.137113	6.22437	11413		0	183.086	3.191
1.4881	0.0993376	2.99248	12690		0	183.086	3.9846
2.0993	0.00417144	6.557	11693		0	183.086	3.363
1.40308	-0.00778048	4.15103	12069		0	183.086	3.6012
2.46417	-0.0638714	5.78424	10722		0	183.086	2.8463
2.29431	-0.0730846	5.46906	10357		0	183.086	2.6625
3.55184	-0.118818	6.54438	8982		0	183.086	2.0459
1.29615	-0.135572	1.92249	11871		0	183.086	3.4893
2.30092	-0.138587	5.36875	11047		0	183.086	3.0032
2.57298	-0.157412	5.65679	9841		0	183.086	2.4208
0.321604	-0.35357	0.478527	201		0	183.086	0.2305
-0.46553	-0.426266	0.328485	292		0	183.086	0.3356
1.3484	0.00433997	3.20548	13134		0	183.087	4.2352
1.49712	-0.0794033	4.0231	12234		0	183.087	3.7011
5.9041	-0.440213	5.01417	5236		0	183.087	1.1202
-0.702166	-0.859072	0.0492145	5600		0	183.088	1.2057
3.52694	-0.103561	9.74675	4648		0	183.089	0.996
1.51368	0.105193	3.35782	12371		0	183.09	3.7936
0.889754	1.11094	0.145184	5753		0	183.092	1.244
6.91056	-1.56878	14.1011	1734		0	183.113	0.5797
-0.162576	-0.398297	2.46411	477		0	183.964	0.4391
-2.50275	-1.62787	12.8153	1562		0	184.073	0.5464
5.95243	0.548761	9.96228	4903		0	184.08	1.0256
4.20315	-0.99655	10.5884	2795		0	184.08	0.7045
6.60942	-2.22474	12.2096	3012		0	184.081	0.7401
5.02271	-0.953037	6.16191	1693		0	184.084	0.5656
-0.674155	-0.070597	0.386215	5756		0	184.087	1.2439
1.34606	-1.33323	20.1093	1873		0	184.097	0.5911
-0.255941	-1.82316	5.39446	1178		0	184.108	0.5019
-0.190539	-0.384124	2.62441	454		0	184.96	0.4384
-0.4186	0.476349	1.06401	358		0	184.985	0.3978
-0.335732	0.267849	0.318115	82		0	184.985	0.0944
-1.25626	-1.50743	5.04272	1429		0	185.032	0.5326
-1.12978	-2.86748	5.03962	743		0	185.069	0.4775
2.75162	-1.83213	12.4941	1652		0	185.082	0.5612
5.23841	-0.929211	8.68277	2687		0	185.093	0.7008
0.493335	0.602694	0.315673	13756		0	185.115	4.5648
-1.39394	-0.637312	2.22215	16404		0	185.117	5.8262
0.0444836	-0.609376	0.359375	2031		0	185.127	0.6071
-3.08361	-1.01643	13.5594	1504		0	186.017	0.5392
0.474263	2.11706	4.96268	1015		0	186.056	0.4913
-0.822685	-0.71643	1.51396	7391		0	186.076	1.6239
0.0789881	-0.160935	0.264814	8578		0	186.112	1.926
-0.128156	0.318328	0.408755	17101		0	186.185	6.1293
0.206977	0.11008	0.237675	17315		0	186.185	6.2038
-0.119592	0.0599185	0.221333	17480		0	186.185	6.2658
-0.313484	0.386817	0.431413	214		0	186.956	0.2475
0.172978	0.258879	0.208011	6038		0	186.956	1.3274
0.0276273	0.0192836	0.0022179	7489		0	186.956	1.6422
0.0925757	-0.00919001	0.00696438	6680		0	186.956	1.4551
-1.35802	-0.0263348	1.34472	70		0	186.956	0.0947
-0.477996	-0.211843	0.173666	334		0	186.956	0.3756
-0.636914	-0.402102	0.982422	5431		0	186.956	1.1644
-0.95256	-0.542752	0.46302	5702		0	186.956	1.2352
-1.3288	-0.170711	0.755079	178		0	186.977	0.2174
0.253404	-0.0172648	0.124907	295		0	186.98	0.3334
-1.58647	0.152408	11.9513	1852		0	187	0.5882
-1.45022	-0.0798841	1.6567	4424		0	187.108	0.9776
0.00982145	0.456912	1.68269	10110		12	188.071	2.5707
-0.00731745	0.350184	1.96933	10116		0	188.08	2.5716
-2.09605	-0.027272	2.66941	6242		0	188.092	1.3556
-1.16828	-0.481445	0.529005	4203		0	188.092	0.9744
-1.07938	-0.518947	0.445673	4634		0	188.092	0.9833
-1.26137	-0.908241	2.91493	7388		0	188.092	1.6241
0.374989	0.519564	0.0954034	12536		0	188.128	3.912
-0.0175914	-0.161051	0.255111	1202		0	188.176	0.5053
-1.05176	0.221011	2.27153	6012		0	188.997	1.3207
-2.04216	-1.77119	6.72754	3911		0	189.016	0.9317
-2.19415	-2.10332	5.70098	3429		0	189.016	0.8551
0.626046	0.300908	0.330463	5016		0	189.039	1.0451
2.26254	-0.065191	2.14242	4689		0	189.039	1.0042
-0.0371588	-0.22051	0.0308121	5339		0	189.039	1.1325
-1.47846	-0.770651	1.66144	2932		0	189.039	0.7236
-2.10712	-1.89184	9.02264	2341		0	189.039	0.6308
0.0079664	0.469048	1.75275	10106		0	189.074	2.5701
-0.793295	0.527806	3.37442	4208		0	189.123	0.9629
-0.60706	0.144045	1.26668	7260		0	189.123	1.5927
-0.654373	-0.0626326	2.36961	9161		0	189.123	2.116
-1.43145	-0.196992	2.10572	7553		0	189.123	1.6622
-1.73436	-1.48569	3.22348	3835		0	189.123	0.922
-1.91224	-2.04361	9.81804	2638		0	189.123	0.6721
0.0315297	0.242788	0.192939	12944		0	189.127	4.1096
-0.323844	-0.197373	1.48178	1441		0	189.135	0.5341
-0.36648	-0.652862	3.51928	1056		0	189.16	0.4964
0.0079631	3.64482	2.23886	1630		0	189.165	0.5234
-0.790575	0.54944	0.210925	5724		0	190.071	1.2201
-2.67816	-0.572508	1.07034	5456		0	190.071	1.1742
-1.29586	-0.896321	1.97968	4440		0	190.107	0.9783
-0.374703	-0.663066	3.72146	1018		0	190.163	0.4946
-0.201218	-0.853507	5.66131	839		0	190.912	0.4865
-0.928245	3.519	10.5617	1637		0	191.04	0.5305
-0.729251	0.442724	1.03222	6206		0	191.054	1.3497
-0.243765	3.16756	3.58361	1275		0	191.066	0.5037
-0.0433026	0.0902068	0.0223673	2793		0	191.103	0.7038
-0.123531	-0.106569	0.0955998	1956		0	191.103	0.5982
0.717325	-0.117287	0.454028	1950		0	191.111	0.5984
-0.0896502	0.24995	1.51141	14939		0	191.143	5.1071
-0.0761593	-0.17118	0.0317091	15661		0	191.164	5.4798
-0.308431	3.33249	8.68012	1437		0	192.025	0.5369
-2.7218	-2.35861	4.29649	5223		0	192.051	1.1026
0.0644402	0.272021	2.01165	10157		0	192.066	2.583
-1.63717	-1.27896	3.08864	9594		0	192.066	2.2937
-1.93286	0.131361	1.11504	5643		0	192.086	1.2194
-2.32017	-1.67876	8.7469	1923		0	192.087	0.5947
-2.44901	-2.58825	2.06654	5875		0	192.087	1.2792
-2.76144	-2.14517	2.85521	3929		0	192.09	0.9308
-0.381275	0.206332	0.192564	1924		0	192.105	0.5972
-0.417416	-0.440234	0.609198	1963		0	192.105	0.5984
-2.93067	-2.05931	6.69599	4589		0	192.121	0.9819
0.145367	0.1125	0.419129	16957		0	192.138	6.0612
-0.0568271	0.0528201	0.168463	20901		0	192.138	7.1996
-1.25089	-0.440495	0.586074	2259		0	192.159	0.6229
-0.238955	-1.44748	8.28879	868		0	192.91	0.4879
-0.35872	-0.0370859	0.648356	4645		0	193.034	0.9907
-0.365685	0.757053	0.34406	4615		0	193.036	0.9864
-1.6433	2.00776	0.878849	4932		0	193.068	1.0371
-2.48063	-1.04297	1.47099	6162		0	193.068	1.3456
-1.87396	-1.67651	8.35214	1939		0	193.098	0.5976
-0.955356	0.363187	0.355288	7791		0	193.132	1.7201
0.791082	0.0579623	0.615505	11921		0	193.143	3.5125
-1.68046	0.637515	0.897013	4904		0	193.57	1.0293
-0.129605	-2.31969	5.42131	1024		0	194.033	0.4954
-1.01177	-0.114364	1.01894	4606		0	194.038	0.9879
4.66374	-1.54402	15.5132	1913		0	194.076	0.5607
2.57365	-1.12873	6.02798	3214		0	194.091	0.8049
-1.96296	-0.565139	15.1478	1772		0	194.102	0.5791
0.999008	-0.0323131	1.95511	1810		0	194.108	0.5807
-0.611986	-0.647204	1.16221	2716		0	194.116	0.6851
1.01987	0.889399	0.847544	277		0	194.118	0.316
-0.046016	0.41662	0.457537	8516		0	194.118	1.9014
1.0028	0.236165	0.919361	4789		0	194.118	1.0213
-0.694743	0.209643	0.419049	6457		0	194.118	1.3934
0.296466	-0.00322035	0.318817	9835		0	194.118	2.4219
-0.477634	-0.209333	0.2125	6876		0	194.118	1.5055
0.282641	-0.37604	0.513489	7439		0	194.118	1.6393
-0.137341	-0.504982	0.265995	9014		0	194.118	2.055
-1.36289	-0.0430841	0.758337	6908		0	194.139	1.5092
1.66198	0.152702	0.995515	5861		0	195.086	1.2793
-3.03123	-0.549379	17.8057	1770		0	195.106	0.5793
-0.908955	-0.365075	0.452391	4421		0	195.112	0.9761
-0.289004	0.254563	0.172553	9386		0	195.123	2.1944
0.0878697	-0.0195321	0.119714	9396		6	195.123	2.2006
-0.150787	-3.10414	7.45615	1103		0	196.048	0.501
-0.398038	0.246846	2.243	9252		0	196.097	2.1488
0.287837	0.127095	0.361427	9405		0	196.126	2.2022
0.877142	0.964782	0.200042	12185		0	196.154	3.6793
0.7256	0.876633	0.155977	12418		18	196.154	3.8173
0.410606	0.353951	0.0579146	12417		0	196.156	3.8173
1.16025	0.815319	0.428878	12184		0	196.157	3.6788
-0.738417	-0.0615639	0.112718	7960		0	197.044	1.766
-1.04545	-1.37119	0.694602	10848		0	197.044	2.9226
-1.26864	-1.54083	0.584641	11753		0	197.044	3.3931
0.279999	1.37933	4.04151	1209		0	197.101	0.506
-0.563664	-1.66506	1.82307	1190		0	197.104	0.5058
0.0567881	0.373637	1.5539	13283		0	197.117	4.3133
-0.564061	-0.116565	2.86213	14132		0	197.117	4.7251
-0.495869	-0.181152	3.00898	13673		15	197.117	4.527
-1.05956	-0.451409	2.87799	13980		0	197.117	4.6629
1.13482	-0.608525	1.9982	13674		0	197.124	4.5272
0.660737	1.0097	0.154478	12421		0	197.158	3.8186
0.171774	0.335423	0.0300433	12178		0	197.158	3.6774
-1.51874	-2.90386	3.72565	1167		0	198.115	0.5058
0.156273	0.381758	0.695633	13287		0	198.121	4.315
-0.502552	-0.151717	3.32179	13676		0	198.121	4.5274
0.472653	0.28929	0.0938506	2771		0	198.124	0.6992
-0.928197	-0.422021	6.31985	1357		0	198.124	0.5215
-0.428058	-2.72254	2.54797	1907		0	198.124	0.5937
-1.24347	-0.600509	0.304747	1321		0	198.131	0.5205
0.0493551	-0.417899	2.88474	559		0	198.94	0.4415
-1.0456	0.085854	0.67	575		0	198.946	0.442
-0.4577	0.124777	0.180956	10889		0	199.06	2.9483
-0.880253	-0.459474	5.41859	1356		0	199.127	0.5215
0.127916	0.147194	0.130096	2521		0	199.144	0.6484
0.0617116	-0.162421	0.0470006	22291		0	199.144	7.4874
0.181251	-0.638765	0.558696	25705		0	199.144	8.4286
0.533931	0.320344	0.468918	10548		0	199.153	2.7577
0.0346988	-0.456585	3.11294	573		0	199.941	0.442
-0.300686	0.460755	0.665544	331		0	199.988	0.3761
-0.267324	0.312304	0.809566	204		0	199.988	0.2277
0.113909	0.0915917	0.0141304	49		0	199.988	0.0945
0.183562	1.34103	0.794585	1416		0	200.036	0.5312
4.73233	0.496245	4.8711	5949		0	200.1	1.3057
6.72295	0.501928	12.6233	1899		0	200.113	0.5976
5.91172	-0.39382	9.80642	5290		0	200.113	1.1268
0.0587431	0.530578	0.704614	18636		0	200.201	6.668
-0.00173455	0.08168	0.0919412	18162		0	200.201	6.5044
0.0625843	-0.392475	2.60924	522		0	200.938	0.4403
-0.194662	-0.391476	2.18507	478		0	200.973	0.4391
-4.82762	-4.19699	5.90765	3154		0	201.064	0.7944
-1.84731	-1.01273	3.55971	4333		0	201.098	0.973
0.620767	0.95134	0.140706	12394		0	201.11	3.8113
0.51581	0.74547	0.102685	12165		18	201.11	3.667
0.497773	0.41315	0.0770777	12389		0	201.11	3.8113
0.737533	0.738827	0.280591	12163		0	201.114	3.6689
-0.841554	0.148412	0.396001	8303		0	201.147	1.8543
0.0286752	-1.28585	3.70623	794		0	202.03	0.4809
1.69704	-1.60468	4.4658	1434		0	202.049	0.5342
2.0639	0.0450968	1.4347	1823		0	202.068	0.5642
-0.0605497	0.239241	0.137754	6875		0	202.071	1.5047
4.22761	-0.513851	7.06126	3019		0	202.073	0.7599
-0.336031	-0.772163	1.14829	2182		0	202.082	0.6175
-0.14296	0.261813	1.68601	7858		3	202.107	1.7377
-0.448273	0.259027	0.731294	6620		0	202.107	1.444
-0.177596	0.190132	0.035249	4913		0	202.11	1.0267
0.725546	1.2056	0.176367	12169		0	202.113	3.669
0.0228273	0.481846	0.0684921	12391		0	202.113	3.8102
-0.670256	-0.0920389	0.254577	7033		0	202.115	1.5291
0.30273	1.13596	0.137227	4287		3	202.18	0.9754
-0.111362	0.145746	0.0307507	6375		0	202.18	1.3827
-0.414944	-0.225727	0.0663788	7674		0	202.18	1.6889
0.223705	-0.255576	0.278684	4622		6	202.18	0.9836
-0.676332	-0.730474	0.300103	16033		0	202.18	5.661
-2.01281	-0.0348661	0.913724	4717		0	202.19	0.9828
-1.19925	1.47881	4.01897	2849		0	203.053	0.7093
-1.73212	1.43805	8.6524	1525		0	203.053	0.5387
-0.976061	0.717642	2.53638	3972		0	203.053	0.93
-1.02008	0.527367	5.03379	3434		0	203.053	0.8503
0.295389	0.538594	2.5653	7230		0	203.082	1.5834
-0.18114	0.459301	1.32989	7851		0	203.111	1.7369
-0.81033	0.558992	2.25504	7062		0	203.139	1.5364
-0.353173	0.438065	0.833949	9204		0	203.139	2.1312
-0.781096	0.0467847	1.77794	9598		0	203.139	2.2948
-1.4439	-0.208932	1.28967	7377		0	203.14	1.6217
-0.571685	0.957704	9.22862	1933		3	203.15	0.5962
0.733029	0.195973	1.05373	3282		0	203.15	0.8243
0.0919257	-0.244367	0.117731	2828		0	203.15	0.7069
-0.488337	4.10225	7.95647	1965		0	203.158	0.5969
0.236959	-0.142822	0.198026	4549		0	203.184	0.9841
-0.56162	-0.433628	0.0439464	4548		0	203.184	0.9774
-1.21737	-0.50836	1.67352	4765		0	204.019	1.0056
-0.167555	0.104532	0.321401	11829		0	204.087	3.4376
-0.326325	-0.238038	0.684574	2263		0	204.087	0.6251
1.66236	0.624584	2.93695	1443		0	204.098	0.5384
-0.0721415	-0.157113	0.103032	11551		0	204.123	3.2908
-0.588831	0.962048	9.30071	1947		0	204.154	0.5979
-0.473147	-1.28979	2.12666	689		0	204.171	0.4688
-0.0740076	0.0591389	0.0152355	4535		0	204.186	0.9763
-1.42435	-0.937426	3.86332	4251		0	205.034	0.9684
-1.26844	-0.501425	0.433655	4189		0	205.038	0.9632
5.82541	0.0108052	5.05211	5958		0	205.051	1.3108
-0.043907	1.89743	6.67521	688		0	205.068	0.4688
9.36086	0.956564	14.508	5326		0	205.068	1.1331
5.99261	0.153088	12.3306	7600		0	205.068	1.6736
-0.317375	0.071881	0.306045	268		0	205.068	0.308
-0.0478163	-0.0751283	0.0112082	196		0	205.068	0.2304
7.72668	3.04662	5.8024	1646		9	205.07	0.5529
4.35853	2.20535	10.5157	6720		0	205.07	1.4547
8.34332	0.100328	13.7794	2882		0	205.074	0.7083
5.53838	0.0110818	9.54064	2021		0	205.076	0.5811
0.575664	-0.832679	4.03371	1935		0	205.081	0.5966
-0.00912572	0.478364	1.74753	10105		12	205.097	2.5699
-3.68191	-0.189555	0.616335	10166		0	205.098	2.5718
-0.921465	-0.566917	0.917606	2151		0	205.118	0.6203
-1.97324	-1.1176	2.65727	4226		0	206.038	0.9672
5.45218	0.951113	13.5338	1560		0	206.064	0.5412
-0.287398	0.950478	0.444745	7911		0	206.072	1.7536
2.34915	-0.539992	9.37729	1857		0	206.085	0.5916
0.15581	-1.62087	1.25146	3240		0	206.096	0.809
-0.234742	-0.714477	0.394059	2688		0	206.098	0.6789
-0.013741	0.477403	1.8353	10113		0	206.101	2.5711
-1.36659	-1.04936	1.75595	7644		0	206.102	1.6936
-0.315334	-1.67531	2.58687	10124		0	206.103	2.5723
-0.56919	-4.55411	11.8479	903		0	206.886	0.4899
-0.0936903	-5.05865	8.82233	828		0	206.886	0.4877
-1.30137	0.827919	5.6778	1403		0	207.014	0.5266
0.431351	-0.0718656	0.262442	4958		0	207.049	1.0373
-0.206724	0.751061	0.274689	5483		0	207.05	1.1762
-0.276052	0.46571	0.277805	6864		0	207.05	1.5021
0.0768664	-0.670968	0.440785	4650		0	207.05	0.9865
-0.90091	-1.04417	1.35459	760		0	207.051	0.4795
0.0213751	0.725549	1.44775	10120		0	207.103	2.5718
-0.192657	0.351492	0.980767	12937		0	207.138	4.1094
-1.12451	-0.087843	3.88735	13964		0	207.138	4.659
0.270097	0.0473623	0.133234	13479		0	207.159	4.4191
1.59374	-1.14558	5.98405	1305		0	207.207	0.5191
0.117434	0.177841	0.197211	7596		0	207.985	1.67
0.32177	0.169781	0.238614	8435		0	207.985	1.8857
0.375182	-0.016528	0.338279	319		0	207.985	0.3669
0.652796	1.46953	1.02128	4707		0	208.065	0.9935
-2.1805	-2.05908	2.22273	5553		0	208.075	1.184
-1.50822	-1.61524	0.604234	5871		0	208.081	1.2745
-0.520551	-5.36726	13.4135	814		0	208.884	0.4877
-0.970911	2.00074	5.57685	1696		0	208.982	0.577
0.0480091	0.291323	3.42159	10169		6	209.092	2.5863
-0.333985	0.196012	0.744027	10164		0	209.093	2.5849
-2.17041	-1.75476	4.59933	15374		0	209.153	5.3422
-3.19448	-2.63693	5.23404	15272		0	209.153	5.2803
0.114262	0.111637	0.0457211	13880		0	209.154	4.6152
-0.22814	0.094406	1.56932	14924		0	209.154	5.1024
-0.174137	0.796349	0.744083	6291		0	210.061	1.3616
-1.24648	-0.216683	0.347222	4762		3	210.061	1.0017
0.344728	0.634022	0.117738	4713		0	210.07	0.9975
-0.0817569	-0.0538355	0.0128391	7019		0	210.075	1.5265
-1.57249	-0.387917	0.943534	2351		0	210.079	0.6372
0.0893887	0.290308	2.63998	10160		0	210.095	2.5849
-0.0782732	0.445186	0.0822777	12547		0	210.11	3.9163
-3.03336	-1.27139	3.50897	2004		0	210.134	0.6035
0.0284956	0.539549	1.06389	14929		0	210.157	5.1037
-0.489356	-0.171487	0.330419	4704		0	211.064	0.9993
-0.335294	0.776543	3.14275	1093		0	211.142	0.499
-1.30734	-0.27146	1.06054	4777		0	212.008	1.0078
-1.06045	0.125123	0.46749	5429		0	212.053	1.168
-1.26752	0.127904	1.14002	5609		0	212.054	1.1979
-0.345094	0.00832231	0.434649	7580		0	212.092	1.671
0.512708	0.258939	0.991269	9402		0	212.149	2.2019
-0.0973027	-1.78814	8.37704	1140		0	213.075	0.5017
0.376279	0.831256	0.293852	1121		0	213.082	0.501
-0.0771671	-2.40106	9.64253	1113		0	214.078	0.4998
1.65448	1.51721	0.822756	2893		0	214.119	0.7163
1.36678	0.495264	0.453309	3422		0	214.119	0.8538
-0.913194	-0.147053	2.92473	13682		0	214.144	4.5282
0.0512245	0.0876502	0.0108554	19486		0	214.216	6.9213
0.306432	-0.390698	2.45721	585		0	214.918	0.4425
-0.399693	0.760639	3.33618	4734		6	215.016	1.0003
-0.16134	0.584931	2.90973	4708		0	215.026	0.9974
-0.101689	-2.42853	9.38005	1116		0	215.073	0.5
-0.783782	-1.09779	1.34747	669		0	215.087	0.4654
-0.385609	-0.0313869	1.69063	8764		0	215.103	1.9873
-3.10568	-2.5678	4.25854	7079		0	215.114	1.5395
0.465843	0.927356	1.08515	19161		0	215.125	6.8374
-0.221354	0.0391082	0.142927	11959		0	215.126	3.5563
-1.03412	-0.109767	1.15542	6699		0	215.139	1.4626
0.112482	-0.679958	0.899288	928		0	216.015	0.4915
-0.782964	0.822913	1.51903	4725		0	216.02	0.9993
-1.91248	-0.431101	0.459298	12890		0	216.042	4.0906
-1.11033	0.0865705	4.35712	8330		0	216.087	1.8615
0.155437	0.49328	0.254747	14164		0	216.159	4.7382
-0.0264421	-0.456602	1.71416	501		0	216.951	0.4398
2.21795	0.61805	1.75456	5880		0	217.068	1.2857
0.100347	0.112179	0.00368455	12164		0	217.084	3.6673
0.410731	1.84408	1.15952	19861		0	217.105	7.0145
0.510509	1.38125	1.30552	21302		0	217.105	7.2638
0.224846	0.796002	0.43561	19156		0	217.105	6.8411
0.209992	0.623051	0.472279	21860		0	217.105	7.4026
0.271181	0.454411	0.156828	18618		0	217.105	6.6591
0.733812	0.43014	0.450301	20369		0	217.105	7.1133
0.21077	0.33682	0.239525	23220		0	217.105	7.6241
0.561936	0.318748	0.751557	9393		0	217.105	2.2009
0.0162742	0.298651	0.277735	24554		0	217.105	7.9626
0.288333	-0.0349642	0.0732356	21566		0	217.105	7.3272
-0.525985	-0.84444	0.818435	3520		0	217.106	0.8711
-1.72569	-2.24139	4.20652	2423		0	217.106	0.6479
-1.17196	-0.298322	2.04057	4658		0	217.118	0.9851
-0.395136	-0.326374	1.32249	3782		0	217.13	0.9195
-0.407069	-0.994627	3.21374	2581		0	217.13	0.6586
-0.0260274	0.480363	0.436616	11081		0	217.155	3.0193
-0.991553	-0.0195195	1.00365	7896		0	217.155	1.7506
-0.843928	-0.999532	1.09263	3522		0	217.607	0.8725
-0.109601	0.410227	0.376322	7173		0	218.102	1.5654
-0.538895	-0.12389	0.870238	4367		0	218.102	0.9759
-0.129043	-0.185871	0.0516549	5029		0	218.102	1.0603
-2.76527	-1.17299	2.39574	8903		0	218.102	2.025
-1.96222	-1.61187	3.41914	8016		0	218.102	1.7754
-2.02949	-1.78816	3.97982	8493		0	218.102	1.9007
-2.73992	-2.07689	10.2062	3502		0	218.102	0.864
-2.04892	-1.39503	3.94017	1729		0	219.005	0.5744
-3.42144	-2.16814	5.61251	1471		0	219.027	0.5387
-1.31484	-0.368598	1.64374	9524		0	219.05	2.2615
-1.09512	-0.810624	1.89426	9675		0	219.05	2.3377
0.601235	3.24922	8.77781	1119		0	219.083	0.5005
-1.63682	0.946379	1.74322	1552		0	219.096	0.5454
-0.838857	-0.382868	2.38789	13672		0	219.099	4.5262
-0.219691	0.572404	4.50976	11980		0	219.113	3.5587
-0.0134802	0.116557	0.0914618	20318		0	219.174	7.1033
-0.820162	-1.26673	2.21039	4491		0	220.081	0.9805
-1.67254	1.79297	2.37381	1406		0	220.099	0.5152
-0.270886	0.973966	6.92473	1214		0	220.106	0.5065
-0.587509	-0.335943	2.83273	4312		0	220.118	0.9728
-1.77384	-0.649253	13.8045	9425		0	220.118	2.2119
0.0256844	1.5171	7.73567	694		0	220.932	0.4698
-0.526221	-1.02906	1.98399	3950		0	221.029	0.9383
9.0756	0.700909	14.8644	2759		0	221.041	0.6973
8.64703	-2.25747	14.0119	1612		0	221.042	0.5515
4.21135	-0.334399	8.92995	5152		0	221.055	1.0883
-0.460747	0.0318433	0.420999	4125		0	221.057	0.9537
-0.643686	0.483052	0.393678	6871		0	221.066	1.5049
0.429499	0.462607	3.85236	5796		0	221.091	1.2663
0.0517057	0.301426	2.91821	10162		0	221.092	2.5844
0.118011	0.299862	1.31684	7232		0	221.092	1.5839
0.752962	0.0637259	0.336348	4586		0	221.107	0.9852
-0.157631	0.0937124	0.497284	20922		0	221.154	7.2002
0.323615	0.457519	0.096529	10343		0	221.17	2.655
-0.0450198	0.371788	0.342004	9663		0	221.602	2.3326
3.11339	-2.49865	13.604	1489		0	222.036	0.5389
-0.545328	-1.10878	2.37476	2170		0	222.097	0.6163
-0.953104	-1.12483	2.34889	2750		0	222.097	0.6987
-2.00712	-1.43256	2.81394	1931		0	222.097	0.5955
-0.539294	-0.0826488	0.149365	3697		0	222.103	0.9129
-0.094201	-0.596473	1.56908	3643		0	222.134	0.8983
-0.67476	-1.06124	3.03227	2553		0	222.134	0.6565
0.242649	0.231019	0.396283	15818		0	222.149	5.5567
-9.47e-05	0.174563	0.00982458	10812		0	222.149	2.8946
0.036442	0.0231145	0.000620693	20853		0	222.185	7.1954
-1.52341	-2.59234	5.29864	1354		0	222.988	0.5245
-0.649479	-4.35391	5.30407	791		0	223.025	0.4834
6.76892	0.655216	11.2516	1539		0	223.039	0.5447
0.330018	0.353098	0.0192975	10836		0	223.064	2.9155
0.255527	0.0668139	0.351929	16331		0	223.064	5.7992
-0.0448733	0.0266436	0.0495023	16211		0	223.133	5.7518
-0.456754	0.0215711	1.28888	13983		0	223.133	4.6672
0.410521	0.90277	0.111289	6969		0	223.558	1.5176
-0.199284	-0.4048	2.87653	512		0	223.989	0.4401
-0.180907	-0.338297	2.53575	510		0	223.999	0.4401
0.19315	1.20775	0.23994	5527		9	224.077	1.1769
-1.53304	1.09552	1.00288	5437		3	224.077	1.166
0.903144	0.506575	0.367322	5013		0	224.077	1.0535
-1.28826	-0.519283	2.99851	8359		0	224.077	1.8671
-1.01769	1.2452	0.567064	5522		0	224.078	1.1817
0.824131	0.698355	0.946812	4390		0	224.091	0.9764
-3.46517	-1.01783	6.82437	1711		0	224.113	0.5788
-0.203577	0.0493452	0.0395029	5921		0	224.128	1.2988
-4.36823	-2.89288	7.44725	1788		0	224.956	0.5819
-0.220734	-0.405215	2.52499	492		0	224.99	0.4396
-3.01846	-0.524751	4.22692	1674		0	225.016	0.5643
-0.536758	0.671632	0.455812	5480		0	225.08	1.1744
0.132417	0.53075	0.722845	13766		0	225.148	4.566
-0.111621	0.520516	1.74665	14789		0	225.148	5.0409
-0.13098	-0.0191086	0.0812856	12945		0	225.149	4.1108
-0.592419	-0.0486973	3.61399	13960		0	225.149	4.6589
-0.202861	-0.418126	2.91761	511		0	225.987	0.4401
-0.0123411	-0.0207228	0.00832584	16854		0	226.123	6.0193
-0.155175	0.136947	0.212346	15297		0	226.18	5.2905
-0.21322	-0.456843	2.85139	531		0	226.988	0.4405
-0.782251	-0.194209	2.1408	9323		0	227.103	2.1715
-0.476739	-3.1205	15.3477	1078		0	227.116	0.4973
0.278303	0.424683	1.69853	14625		0	227.128	4.9554
-0.653653	0.519907	0.426073	4935		0	227.139	1.0369
-1.40261	-0.80391	0.899444	5532		0	227.139	1.1842
-1.88432	-1.24929	1.71865	6385		0	227.139	1.3761
-0.100127	2.91054	7.02836	769		0	227.955	0.4916
-0.241463	-0.174767	0.388605	604		0	227.983	0.4418
0.118517	-0.670742	5.67414	1125		0	228.024	0.501
0.334292	0.402265	0.212001	4118		0	228.098	0.9585
-0.0533217	0.00527355	0.0747947	16118		0	228.196	5.7028
-0.278448	-0.000103678	0.492093	20524		0	228.232	7.1399
-0.420026	0.284336	0.101317	5505		0	229.032	1.1745
2.16043	1.89809	1.05472	2728		0	229.083	0.6929
0.756388	0.502806	0.649122	4314		0	229.13	0.9737
-0.519805	0.497984	1.03358	9695		0	229.155	2.3505
-4.12272	-4.20343	2.97035	10293		0	229.555	2.6402
-3.29023	-2.96265	2.3386	10307		0	229.735	2.6436
-2.87709	-2.82442	1.91484	10311		0	230.057	2.6413
0.95889	2.20701	0.846927	2338		0	230.096	0.6364
-2.27326	-2.50036	1.85952	11712		0	230.096	3.3741
-4.09111	-4.1945	2.95702	10296		0	230.096	2.6422
-0.744318	1.80142	1.24096	10599		0	230.097	2.7843
-0.640387	0.0203369	0.197119	5243		0	230.101	1.1113
0.196394	0.154621	0.233226	8475		0	230.102	1.8961
-2.20301	-0.0617976	2.20627	4692		0	230.102	0.9964
1.69305	2.15545	1.56536	2880		0	230.105	0.7128
1.06827	1.01224	0.598474	3384		0	230.105	0.8491
-0.349834	0.24682	0.497731	15808		0	230.248	5.5531
-0.0588822	-0.525655	0.096019	15418		0	230.248	5.3651
-2.33761	-2.29619	1.39346	11709		0	230.56	3.3748
-0.592924	-0.352121	1.43787	4714		0	230.99	0.9985
-1.39635	2.2643	6.18201	2206		0	231.014	0.6152
-0.592957	1.94192	1.35753	10589		0	231.029	2.7849
-2.18399	-0.77731	0.491914	12897		0	231.029	4.0921
-2.55279	-2.50486	1.30429	11705		0	231.029	3.3733
-0.804097	-1.30886	1.30726	658		0	231.065	0.4638
-0.114138	0.865946	0.47426	2389		0	231.098	0.6419
-0.241541	0.127351	1.1444	4328		0	231.098	0.9735
-2.45402	-1.14181	7.3878	12512		0	231.123	3.8997
-0.360674	2.3048	2.68172	1879		0	231.136	0.5981
0.0225553	0.855002	0.963485	6643		0	231.145	1.4473
-0.41074	0.136533	0.658772	18221		0	231.159	6.5207
-0.960516	0.161977	2.32323	10345		0	231.17	2.6566
-0.987286	-0.258701	1.23987	9862		0	231.17	2.4383
-1.11121	-0.860377	2.20847	3569		0	231.614	0.8806
-0.356966	-3.52234	6.6273	910		0	231.988	0.491
-1.04754	-0.32031	0.331274	13894		0	232.036	4.6226
-0.205175	0.0697617	0.728545	11812		0	232.037	3.4269
-2.42215	-0.396308	0.775745	12892		0	232.037	4.0905
-0.831734	-0.523513	2.13926	4436		0	232.09	0.9754
-0.510246	-0.297406	1.88562	4407		0	232.093	0.9754
-0.146701	0.496516	0.847189	9166		0	232.118	2.1161
-0.127509	0.383439	0.639397	9537		0	232.118	2.2685
0.486449	0.311101	0.291642	12298		0	233.044	3.7486
0.225085	-0.0379139	0.0601703	11159		0	233.044	3.0536
-0.817359	-0.0650629	0.625568	12632		0	233.044	3.9624
-0.784742	-0.188822	1.21074	12472		0	233.044	3.8501
-0.61777	-0.322666	0.0405998	3607		0	233.044	0.8904
-1.04887	-0.832576	0.771592	13884		0	233.044	4.6172
-1.28457	-0.878892	1.33875	10310		0	233.044	2.6436
-0.223246	0.0228623	0.484048	11789		27	233.045	3.4217
-1.9885	-0.668515	0.581774	12884		0	233.045	4.0864
-0.0913027	-0.397877	0.0753776	11818		0	233.049	3.4252
-2.00362	-0.457126	0.707465	12905		0	233.05	4.0888
1.09127	2.41287	4.83993	4447		0	233.059	0.9783
-1.95744	1.07401	6.68963	1786		0	233.063	0.5846
-0.415384	0.185458	0.420845	11786		0	233.073	3.4225
-1.05238	-0.0472038	4.96746	3663		0	233.113	0.9007
-1.81475	-0.683274	1.50283	5117		0	233.113	1.079
-1.38908	-1.02201	5.35005	4408		0	233.113	0.9737
-0.392372	0.791134	0.642078	6205		0	233.122	1.3483
-0.986194	0.351263	0.531644	6266		0	233.123	1.3561
-0.210838	0.012891	0.480718	11793		0	234.048	3.4226
-2.2355	-0.65817	0.59348	12877		0	234.048	4.0881
-0.568516	-0.370313	0.658075	11799		0	234.058	3.4241
-1.55504	0.128834	1.84102	6148		0	234.097	1.3431
-0.631633	-1.09192	2.73139	2155		0	234.097	0.6155
-0.781752	-0.505398	0.761957	13659		0	234.206	4.5195
-0.279797	0.359112	0.459483	13657		0	234.208	4.519
0.361222	0.699813	0.356841	227		0	234.952	0.2547
0.453217	0.489784	0.264094	308		0	234.952	0.3573
0.217358	0.190621	0.0584827	118		0	234.952	0.1617
-0.223927	0.0269251	0.538786	11781		0	235.05	3.4188
-1.65802	-0.3557	0.757965	12894		0	235.05	4.0911
0.0962949	-0.139736	0.337719	1115		0	235.057	0.5002
-1.61753	-2.14121	7.76384	1877		0	235.093	0.5894
0.229097	0.0858252	0.267903	17704		0	235.133	6.3395
0.100774	0.53095	1.42506	15927		0	235.169	5.6144
-0.166957	0.710926	0.175097	11942		0	235.18	3.5287
-1.15586	-0.532415	0.973075	13660		0	235.21	4.5194
-0.746562	-4.14328	2.67433	1092		0	236.077	0.5017
-0.544769	-2.01906	15.2953	1191		0	236.08	0.5048
-0.506649	0.707858	2.21953	1155		0	236.087	0.5037
-0.369181	-0.11733	1.24083	2499		0	236.13	0.652
0.438831	0.403145	1.18783	3084		0	236.131	0.77
0.385008	0.927419	0.743157	8220		0	236.149	1.8265
0.153202	0.713754	1.23039	6952		0	236.149	1.5101
-0.501353	0.470864	0.281033	5651		0	236.149	1.2184
0.392487	0.400535	0.360633	7745		0	236.149	1.7083
0.290987	0.0956924	0.0838385	6389		0	236.149	1.3731
0.29472	0.472447	0.219863	5717		0	236.15	1.2354
-0.175309	-0.0233427	1.33821	2472		18	236.15	0.65
0.300715	0.304752	1.56368	3094		0	236.151	0.7747
0.198747	0.165899	0.152675	15954		0	236.165	5.6249
-0.0444914	-0.0145662	0.0070634	2517		0	236.337	0.6532
-0.1278	-1.92287	2.44713	662		0	236.909	0.464
0.0587186	0.855011	0.690288	258		0	236.939	0.2986
0.212215	0.0875074	0.0717794	61		0	236.939	0.0943
-1.11081	-0.644013	1.64818	5278		0	236.939	1.1241
-1.10228	-0.980862	1.56396	5632		0	236.939	1.2151
-1.97117	-2.05313	4.9704	1760		0	237.016	0.5776
-0.139814	0.323282	0.0537038	7952		0	237.037	1.7656
0.0735318	-0.339999	0.638437	1118		0	237.055	0.5012
-0.5952	-2.48571	13.0417	1184		0	237.083	0.5039
-0.140097	0.496373	1.72478	8803		0	237.087	1.9979
0.00197598	0.408061	2.10857	10140		0	237.087	2.5764
-0.254843	0.323814	0.604465	6973		0	237.087	1.519
-0.352755	-0.463535	0.518069	2117		0	237.097	0.609
-2.3092	-2.05122	6.24568	15080		0	237.148	5.1748
-0.0575963	1.23866	0.803846	5563		0	237.153	1.1943
0.458526	0.58083	0.241582	5028		0	237.153	1.0496
0.320164	0.310972	1.67466	3078		0	237.153	0.7701
0.64767	0.296913	0.744697	4598		0	237.153	0.9766
-0.54216	-0.0334766	0.170684	5727		0	237.153	1.2394
-0.300679	-0.109482	1.3178	2478		0	237.153	0.6502
-0.500557	-0.221101	0.952818	2460		0	237.187	0.6509
0.0890614	-0.27139	0.0310877	12896		0	237.539	4.0899
0.758536	1.45337	0.930308	4198		0	238.076	0.9632
-0.521235	-2.53048	15.5668	1168		0	238.078	0.5044
-1.09434	-1.57876	1.66274	2123		0	238.09	0.6153
-0.164625	0.80833	0.553597	11444		0	238.092	3.2089
0.292997	0.283738	1.28502	3067		0	238.154	0.7673
-0.291608	-0.0988819	1.35324	2453		0	238.154	0.6491
0.665781	0.755979	0.159732	14923		0	238.166	5.101
-0.117906	0.106369	0.426263	20916		0	238.18	7.2
-1.09228	0.0568263	1.69925	6015		0	238.98	1.319
-0.611825	0.775138	0.668157	6850		0	239.076	1.5041
0.361635	0.068161	0.89292	10232		0	239.149	2.6107
0.558495	0.0634994	0.991256	3064		0	239.157	0.7678
-0.480696	-0.0773818	1.39866	2473		0	239.157	0.6506
-1.27413	-1.73235	1.1646	3309		0	239.568	0.8291
0.0299141	-0.425583	2.92832	574		0	239.967	0.442
0.0216346	0.088735	0.0159371	530		0	239.977	0.4405
-1.38732	-0.991837	0.749751	6368		0	240.071	1.377
-1.23122	-1.11227	2.80338	4282		0	240.071	0.9708
-0.380413	-0.280759	0.164637	4297		0	240.072	0.9703
0.148179	-0.241056	0.842195	10754		0	240.144	2.8553
0.459238	0.183965	0.578429	10240		0	240.152	2.6132
-0.423134	-0.172292	0.20694	22008		0	240.181	7.4323
-0.0389782	-0.252979	0.257633	21554		0	240.181	7.3266
-0.351168	-0.254552	0.406502	25998		0	240.181	8.5782
-0.627924	-0.323465	0.839609	18930		0	240.181	6.7611
0.00930972	-0.432029	2.94679	560		0	240.968	0.4415
-0.993544	-0.22172	0.103462	8648		0	241.034	1.9394
-1.75872	-1.5718	4.76303	4292		0	241.075	0.9711
-0.886473	-0.368649	1.58395	6447		0	241.155	1.3963
-1.26779	-0.516435	0.764109	4697		0	241.155	0.9877
0.0240191	-0.433108	3.25317	586		0	241.964	0.4425
-0.22166	-0.423211	3.22952	503		0	242	0.4398
-0.629658	-1.52413	0.958909	2087		0	242.079	0.617
-0.221542	-1.75718	3.6289	3589		0	242.087	0.8824
-0.155893	-1.78379	2.88288	2839		0	242.087	0.7091
0.744296	2.00818	0.573142	5123		0	242.562	1.0738
0.277635	4.22042	21.0251	821		0	242.925	0.4855
-0.196602	0.890906	1.11234	996		0	242.929	0.4872
-0.24758	-0.393443	2.40462	479		0	243.001	0.4391
-1.3656	-1.39601	4.44163	1730		0	243.026	0.5732
4.89915	0.030779	14.4659	1550		0	243.107	0.545
3.1084	-0.3195	7.03153	1798		0	243.115	0.5769
-0.264575	0.296317	0.300702	21669		0	243.135	7.3581
-0.0850463	0.108355	0.254107	20939		0	243.135	7.2021
0.166905	0.139045	0.0565232	10086		0	243.183	2.5579
0.0327454	0.00504889	0.00890496	9683		0	243.183	2.3446
0.413276	0.617564	0.242378	10088		0	243.685	2.5602
0.318364	0.0481463	0.346818	9689		0	243.685	2.3477
-0.0338689	-0.138556	0.085627	624		0	243.958	0.443
-0.300806	-0.570546	2.86341	462		0	243.997	0.4386
-1.06136	-1.00868	0.744357	4889		0	244.083	1.0193
0.319041	0.127441	0.473242	3666		0	244.093	0.9036
0.271039	-0.438791	1.55051	2525		0	244.093	0.6535
-0.219612	-0.451535	0.301796	2162		0	244.106	0.6228
-0.206637	-0.129474	0.306727	4379		0	244.129	0.9761
-0.43689	-0.156345	0.390672	20955		0	244.139	7.2036
-0.0521898	0.147722	0.509951	15296		0	244.191	5.2905
1.92412	-0.676222	4.13582	1589		0	244.633	0.5503
0.479366	5.31807	11.2478	981		0	244.924	0.4886
-0.311306	0.746001	0.372149	5472		0	245.006	1.171
-1.33586	0.0405276	3.01497	4249		0	245.027	0.9681
-0.0354936	0.334627	0.0626291	12422		0	245.044	3.8174
-0.403282	-0.156654	0.0676479	9913		0	245.044	2.4594
-0.512707	0.0537096	0.0553744	10224		0	245.045	2.61
-0.385228	-0.0173861	0.163019	9775		0	245.045	2.3912
-0.302126	-0.173361	0.0281802	9639		0	245.045	2.3177
-0.576147	-0.186272	0.130539	10514		0	245.048	2.7394
-0.916842	-0.724963	0.3439	10505		0	245.049	2.73
0.236261	2.11032	3.36972	9565		0	245.056	2.2835
0.729278	2.35603	4.91925	8918		0	245.059	2.0299
-0.592852	0.390218	0.406466	5987		0	245.077	1.309
-1.28091	-0.750496	2.41691	3980		0	245.077	0.9413
-1.00169	-0.146704	0.626089	3747		0	245.087	0.9225
-0.501155	-0.09367	0.387969	4636		0	245.113	0.9899
-0.874213	-0.0976494	0.514115	7129		0	245.113	1.5487
-3.08852	-1.08733	4.15547	1853		0	245.161	0.5955
-0.875125	-0.488568	1.29543	11730		0	245.186	3.3813
-4.81018	-3.00697	7.60788	12256		0	246.04	3.7104
-0.399997	-0.176776	0.0609496	9908		0	246.048	2.4582
1.94518	1.88051	0.916639	2878		0	246.091	0.715
1.27784	0.969001	0.49849	3435		0	246.093	0.8559
1.46341	0.846764	0.885895	3500		0	246.096	0.8687
1.64507	1.50477	1.17152	2872		0	246.098	0.7144
0.138069	0.411327	0.522787	15282		0	246.17	5.2838
-0.93642	-0.829804	0.581015	1263		0	246.181	0.51
-0.25762	-0.0581453	0.160667	20969		0	246.185	7.2043
0.248169	0.381393	0.0276351	7466		0	246.206	1.6424
0.0148949	0.258318	0.0202668	7847		0	246.206	1.7382
-2.71749	-1.44121	9.26666	2147		0	246.985	0.6153
-1.77915	-0.452543	0.679452	12900		0	247.024	4.0928
-0.478399	0.964108	4.762	2747		0	247.042	0.6965
-0.377332	0.744465	0.708103	4451		0	247.042	0.9661
-0.80219	0.610825	2.29166	3555		0	247.042	0.8795
0.989028	0.398895	0.738665	5177		0	247.044	1.0929
-1.6809	2.49314	5.73437	2061		0	247.045	0.6169
-0.062688	0.603732	0.590005	2281		0	247.068	0.6269
-1.67189	-0.546467	0.978165	6273		0	247.075	1.359
-1.47607	0.28349	1.04602	5666		0	247.124	1.2105
-1.06202	1.97139	2.59465	5400		0	247.129	1.1576
-0.646746	0.587498	7.79331	8333		0	247.129	1.8622
-0.738286	0.240534	1.85379	4354		0	247.129	0.9759
-1.15947	0.0248961	0.768668	6191		0	247.129	1.35
-0.630859	-0.0522574	0.863776	9441		0	247.129	2.2195
-3.01847	1.51709	9.00938	1753		0	247.14	0.5794
-0.425387	0.255206	0.0964483	4837		0	248.032	1.0099
-0.731165	-0.229471	0.400489	11782		0	248.055	3.4205
-1.80289	-0.85944	2.59454	6274		0	248.078	1.3581
0.432739	0.77889	0.375033	6701		0	248.113	1.4637
-0.203311	0.179097	0.635327	4437		0	248.113	0.9781
-0.117468	-0.147691	0.0216124	7159		0	248.113	1.561
-0.59313	-0.556161	0.183182	5328		0	248.113	1.1265
-0.059836	0.415144	2.18296	13423		0	248.149	4.3904
-0.0236012	0.0770377	0.167353	20905		6	248.201	7.199
0.237883	-0.0106076	0.240913	20887		0	248.211	7.1979
-0.285323	-0.0485444	0.145674	11808		0	249.039	3.4265
-1.22352	-0.982924	0.458757	10850		0	249.039	2.9188
-1.19258	-1.20478	0.307138	9549		0	249.039	2.2742
-0.577979	1.0998	1.12084	4057		0	249.072	0.9552
-0.163271	0.611441	0.961113	4484		0	249.116	0.9824
-0.0529348	0.0262765	0.0971125	20892		0	249.204	7.198
-1.65333	-0.971528	0.422911	3524		0	250.047	0.8761
-0.166878	-1.04736	0.542935	2144		0	250.075	0.6136
-0.306111	-0.514623	0.258143	4366		0	250.092	0.9747
-3.57517	-2.08356	3.37306	8666		0	250.093	1.943
-2.21508	-1.16141	3.05985	7426		0	250.128	1.6355
-0.222162	0.258367	0.388138	16102		0	250.178	5.6977
-1.05215	-0.49067	0.326807	12447		0	251.019	3.8333
-0.237652	-3.82556	14.6958	1094		0	251.031	0.499
1.00808	-3.35816	5.73281	882		0	251.035	0.4959
0.183625	0.369312	0.0112705	5890		0	251.055	1.2977
-1.18956	-0.417752	0.20185	8692		0	251.055	1.9593
-2.2043	-0.880959	0.393455	3605		3	251.055	0.8914
0.964089	1.28678	0.20347	4110		0	251.067	0.9556
-1.45683	-1.14391	0.460083	3690		0	251.067	0.8993
-0.0628714	0.0678686	0.0525688	17982		0	251.128	6.4319
-0.596102	0.646429	1.41056	20838		0	251.185	7.1937
0.555785	0.340353	0.408283	21319		0	251.185	7.2581
-0.290863	0.0821641	0.829417	22084		0	251.185	7.4452
0.00455711	-0.0186917	0.00712138	13400		0	251.185	4.3825
0.245892	0.643716	1.03273	17846		0	251.199	6.3878
-0.347423	-4.39541	10.4497	1025		0	252.034	0.4961
-2.21086	-1.02939	0.329077	3628		0	252.059	0.892
-0.714916	0.0755117	0.128399	3599		0	252.062	0.8903
-0.62972	-0.700641	3.42902	1916		0	252.108	0.5943
-1.33324	-0.899815	1.0311	7085		0	252.109	1.5409
-0.212515	-5.12251	13.6277	1051		0	253.029	0.4979
5.8102	0.213151	9.77038	5288		0	253.051	1.1252
3.04072	-0.521964	2.04414	3563		0	253.057	0.889
-0.235361	0.443939	1.58337	10146		0	253.082	2.5801
-0.138411	0.258498	0.959829	18230		0	253.141	6.5216
-0.633266	-0.223448	1.76379	9671		0	254.087	2.3356
-0.577228	-0.23224	1.78781	9526		0	254.087	2.2641
-1.97825	-0.529794	1.38527	6070		0	254.087	1.3372
-1.47254	-1.14229	1.15136	6485		0	254.088	1.4058
-0.134345	-0.422291	2.24982	7624		0	254.161	1.68
-0.63237	-0.585742	0.246494	7106		0	254.161	1.5453
-0.216468	0.760073	8.52365	523		0	254.942	0.4403
-1.10527	-0.479456	0.261679	8789		0	255.05	1.994
0.090614	-0.131488	0.415948	2373		0	255.098	0.6416
0.929984	-1.22938	3.18358	3003		0	255.098	0.747
-0.23269	-0.793722	1.3937	2096		0	255.107	0.6097
0.826255	1.59803	3.29456	8529		0	255.145	1.9092
0.242554	-2.47962	16.4978	627		0	255.155	0.4497
-0.0852679	-0.101698	0.0669732	16477		0	255.159	5.8515
1.38632	-0.163549	2.02363	19325		0	255.232	6.8894
0.29143	-0.347532	2.12326	599		0	255.944	0.4434
-0.31337	1.60469	1.21922	699		0	255.96	0.4842
-1.70945	-1.8501	1.39575	4565		0	256.07	0.986
0.463635	-1.10825	4.13977	1533		0	256.085	0.5452
1.24235	0.66157	1.65164	4806		0	256.103	1.0103
0.12956	0.407155	0.113437	6878		0	256.103	1.5033
0.82976	0.223978	0.701519	6062		0	256.103	1.3277
-0.316056	-0.15464	0.016007	5129		0	256.103	1.0796
0.912767	-0.263462	1.85796	3404		0	256.103	0.8494
-0.0451751	-0.0152325	0.0076434	16467		0	256.163	5.8497
0.358088	0.0891371	0.770227	10233		0	256.176	2.6107
0.155531	0.221362	0.260509	23440		0	256.263	7.6667
-1.13494	0.16018	0.511562	12850		0	257.045	4.0841
-0.171239	0.0357137	0.610698	11805		0	257.045	3.427
-2.15653	-1.64163	5.75454	8018		0	257.124	1.7803
-1.04977	-2.189	4.66321	1271		0	257.172	0.5133
0.415733	0.178126	0.576106	10231		0	257.179	2.61
-0.111764	0.270502	1.46394	16997		0	257.19	6.0809
-0.633131	0.417732	0.827888	8234		0	257.59	1.8363
-0.171733	0.601523	0.684381	218		0	257.968	0.2515
-0.0908413	-0.0435064	0.0115241	151		0	257.968	0.1881
-0.152025	-0.513988	0.0860716	355		0	257.968	0.3916
1.20859	0.379907	1.90675	4359		0	258.109	0.9761
0.251789	0.482442	0.0350066	6345		0	258.111	1.3737
-0.702687	1.17533	0.365768	6320		0	258.113	1.3695
1.36901	0.1614	1.69198	2818		0	258.113	0.7076
-3.15755	-0.356951	2.7312	1604		6	258.113	0.5513
1.82214	0.604351	1.07366	1579		0	258.118	0.5499
2.27505	2.28313	11.1812	2537		0	258.131	0.6541
0.986643	1.79219	3.22295	3681		0	258.131	0.9051
0.273896	0.842967	1.86485	3141		0	258.131	0.7867
2.00497	0.602155	1.01068	3455		0	258.131	0.8632
0.143153	0.325897	0.0293956	9823		0	258.17	2.4126
-0.0202499	0.943138	7.98726	850		0	258.899	0.4872
-1.25144	-0.264305	3.24349	9673		0	259.042	2.3358
-0.555774	-0.00799996	2.012	9527		0	259.043	2.2648
-3.22817	-0.402997	3.0411	4966		0	259.093	1.043
0.248397	0.748208	0.152044	6344		0	259.111	1.3726
-1.92328	-0.319009	2.1429	1597		0	259.116	0.5508
0.317849	0.241687	0.0492897	17663		0	259.133	6.3216
-1.11841	-0.155434	0.413376	4121		0	259.14	0.9657
-2.42251	-0.274182	2.71444	4959		0	260.095	1.0418
-1.38366	-0.31517	2.26607	1608		0	260.117	0.5503
0.43986	2.39143	3.0622	1902		0	260.172	0.5938
-0.282649	1.11939	2.70811	852		0	260.898	0.4879
-1.81579	-1.53276	2.65761	4213		0	261.001	0.9662
-1.61646	-1.89018	2.64756	1838		0	261.037	0.5868
0.452226	1.27041	0.95641	4919		0	261.058	1.0387
0.983614	0.996092	0.489552	6092		0	261.058	1.3342
-0.913975	0.635577	1.731	3396		0	261.058	0.8492
0.389336	0.587875	0.179056	6866		0	261.058	1.5026
0.861467	0.561979	0.677085	4191		0	261.058	0.9641
0.806009	0.0458684	0.281194	5244		0	261.058	1.1064
0.21488	0.474236	0.248671	15827		0	261.11	5.5629
-0.132025	1.62742	0.470921	5102		0	261.119	1.074
0.285487	0.180877	0.410657	10228		0	261.131	2.6108
-0.857782	0.0296185	0.588543	10193		0	261.138	2.6012
-0.845147	0.218113	1.50345	6821		0	261.144	1.4965
-0.266666	0.0692827	0.339126	10490		0	261.144	2.7251
-0.624778	-0.00466013	1.76161	9404		0	261.144	2.2032
-0.935189	-0.0620871	0.978517	7182		0	261.144	1.5716
-0.279294	0.122134	0.487622	12222		0	262.047	3.6962
1.29505	-0.0259544	0.561501	2673		0	262.087	0.6909
-1.6131	-1.25638	1.82689	4835		0	262.094	1.0115
-0.580639	-1.8758	2.26435	1983		0	262.096	0.6001
-1.78144	-0.679552	2.10065	5142		0	262.123	1.0825
0.573368	0.321261	0.839859	8955		0	262.129	2.0436
0.529699	0.253463	1.07637	9224		0	262.129	2.1365
0.325183	0.589526	0.516456	14552		0	262.165	4.922
1.201	1.09793	0.356017	14714		0	262.238	4.9966
-0.4139	-0.127854	1.09292	4832		0	262.998	1.0151
-1.0007	-0.892961	1.63517	2742		0	263.016	0.7018
-0.182208	-1.11531	1.82246	2227		0	263.016	0.6212
0.0460777	-1.03546	1.30382	2577		0	263.018	0.6692
-3.13449	-3.55896	3.09151	3539		0	263.048	0.8799
0.648657	1.91866	0.906967	8062		0	263.055	1.7923
-0.191175	-0.0235024	0.0895186	12213		0	263.055	3.6941
-0.0312583	-0.187202	0.00852024	8756		0	263.055	1.9923
-0.92197	-0.351315	0.129494	4721		0	263.055	0.9918
-0.233593	-0.459106	0.0473808	7450		0	263.055	1.6359
-1.03062	-0.55883	0.210541	9324		0	263.055	2.1729
-1.53134	-0.624914	0.616285	9057		0	263.055	2.0818
-1.55448	-0.782361	0.992818	9522		0	263.055	2.2622
-2.24424	-1.02663	1.07246	7009		0	263.055	1.5236
-1.74268	-1.28368	0.459531	6321		0	263.055	1.3674
-2.31029	-1.81706	2.29784	2975		0	263.055	0.7354
-2.60889	-2.60731	1.77626	3865		0	263.055	0.934
-3.23902	-3.01435	2.53375	2446		0	263.055	0.6496
0.230118	0.312611	0.166094	12211		0	263.056	3.6933
-0.0310902	0.616765	1.34044	4465		0	263.124	0.9793
-1.46742	-1.0928	3.9398	16122		0	263.164	5.6998
-0.320201	-0.166428	0.0898759	12214		0	264.058	3.6945
-1.0036	-0.727604	2.17794	4438		0	264.106	0.9788
-0.219182	-0.426779	2.53987	524		0	265.016	0.4403
1.05247	1.84366	1.29114	469		0	265.021	0.4389
-2.02665	-1.10912	0.357266	3499		0	265.033	0.869
-0.253701	0.158847	0.0643365	12882		0	265.034	4.09
-1.19878	-0.847927	0.145276	4802		0	265.035	1.0078
-0.387464	0.512594	0.262573	1571		0	265.107	0.545
-0.389111	0.768819	0.448269	1544		0	265.112	0.5425
-0.217333	-0.445712	2.9192	487		0	266.017	0.4393
-2.10179	-1.77642	7.41029	1843		0	266.123	0.5863
-1.45625	-0.856747	1.16774	1420		0	266.16	0.53
-0.0246217	0.2213	0.188833	15300		0	266.173	5.2907
0.307122	0.465907	0.183541	21659		0	266.211	7.356
0.145191	0.339107	0.450847	19287		0	266.211	6.8776
-0.0548004	0.0306896	0.106717	20923		0	266.211	7.2002
-0.204909	-0.374243	2.37028	532		0	267.013	0.4405
-0.671119	-0.230333	0.96286	8914		0	267.098	2.0292
0.17446	0.388646	1.41363	14623		0	267.12	4.9549
-0.575349	-0.311156	1.00614	4231		0	267.132	0.9687
0.206132	-0.0635183	0.237847	11582		0	267.144	3.3008
0.059682	0.325125	0.442434	19204		0	267.172	6.8504
-0.0522139	-0.0403634	0.0295553	20918		0	267.215	7.2001
-0.980836	-0.559708	0.850446	4398		0	267.606	0.9766
-0.287928	-0.484582	2.12301	519		0	268.015	0.4403
0.116709	-0.0425974	0.0138239	4695		0	268.07	0.996
0.17681	-1.22682	1.71881	2113		0	268.087	0.6131
-0.877272	0.123098	0.32909	6796		12	268.104	1.4909
-0.128505	-0.240471	0.35921	7535		0	268.104	1.6569
-0.95004	0.585462	0.809205	6787		0	268.113	1.4885
-0.0512977	-0.0661568	0.0301832	12457		0	268.139	3.8375
-0.322442	-0.471622	2.04046	513		0	268.948	0.4401
0.0645702	0.551091	0.442718	7250		0	269.088	1.5873
-0.121546	0.124759	0.363213	6792		0	269.107	1.4909
0.358463	2.10556	0.70552	5122		0	269.567	1.0807
-0.373919	-0.485194	1.91771	490		0	269.949	0.4401
-1.96506	-1.4886	5.46569	8519		0	270.082	1.9066
-1.40349	-1.83637	2.84054	1665		0	270.118	0.5566
-0.457377	-0.416348	1.25712	505		0	270.946	0.4401
1.59029	3.48282	2.44956	2238		0	271.081	0.635
2.08504	1.36707	6.76839	2334		0	271.081	0.6378
0.16672	0.195094	0.139581	18178		0	271.133	6.5078
0.0605315	-0.141605	0.117793	11203		0	271.178	3.0651
0.0404362	1.42892	2.75964	18674		0	271.227	6.682
-0.630837	1.83044	2.68859	793		0	271.952	0.5103
0.263954	0.0895869	0.0204738	2032		0	272.109	0.5998
-0.7185	0.267574	0.677145	6977		0	272.124	1.516
6.80873	0.137728	10.9616	1822		0	272.133	0.5538
-0.0680786	-0.0952138	0.0561028	16471		0	272.186	5.85
0.365562	3.9518	7.00013	657		0	272.943	0.4563
-1.96831	-2.3268	4.12757	1733		0	273.037	0.5759
-0.404593	-0.134105	0.227479	12444		0	273.095	3.8304
-2.2851	-1.46111	1.65206	4850		0	273.118	1.0162
3.61971	-0.147552	7.92091	1542		0	273.134	0.5444
1.21765	1.5426	0.660147	20301		0	273.167	7.1022
-0.0889189	0.773822	0.423252	17406		0	273.167	6.2345
0.984772	0.765938	0.555453	26597		0	273.167	8.9937
0.560268	0.61524	0.140317	27616		0	273.167	9.7106
0.364403	0.430925	0.195887	26292		0	273.167	8.7997
0.27926	0.428536	0.184885	27172		0	273.167	9.3495
-0.0211382	0.32564	0.250913	13413		0	273.167	4.3866
-0.159947	0.127393	0.10632	17203		0	273.167	6.1547
-0.522418	-0.0566036	0.284611	25953		0	273.167	8.5508
-0.383053	-0.069985	0.0253652	19603		0	273.167	6.9511
0.541315	-0.29475	1.35516	25273		0	273.167	8.2259
-0.793642	-0.315665	0.592102	16590		0	273.167	5.9006
0.0541727	-0.448031	0.174882	16858		0	273.167	6.0176
-1.17022	-0.454033	0.796262	17811		0	273.167	6.3786
-0.34012	-0.500577	0.0961352	23029		0	273.167	7.5994
-1.59327	-0.500796	1.55558	21846		0	273.167	7.3976
-1.01688	-0.600012	0.485488	26720		0	273.167	9.0676
-0.419363	-0.740648	0.205301	27457		0	273.167	9.5886
-1.05039	-0.912785	1.08864	24665		0	273.167	8.0023
-0.469938	-0.186227	1.69696	16014		0	273.173	5.6522
-0.429313	0.0982787	0.949847	15110		0	273.181	5.191
-0.0987182	-0.0318499	0.0276614	16472		0	273.189	5.8503
-0.43003	0.127319	0.614992	11800		0	274.071	3.4242
1.50651	-1.52723	6.02541	2927		0	274.098	0.7272
0.652025	-1.41874	4.68374	3101		0	274.101	0.7738
0.156041	-0.580256	0.302193	3685		0	274.105	0.9058
0.855862	-1.54596	8.64813	2527		0	274.105	0.6535
0.0246063	0.812763	0.447349	24430		0	274.155	7.9051
0.263681	0.633989	0.217227	21348		0	274.155	7.273
-0.202137	0.569122	0.378267	23151		0	274.155	7.6105
0.0808503	0.485652	0.178459	24704		0	274.155	8.0157
0.115321	0.359255	0.0859898	21783		0	274.155	7.3813
0.0320238	0.349415	0.09585	24922		0	274.155	8.095
-0.148833	0.340922	0.0965363	25952		0	274.155	8.5482
-0.0143809	0.301553	0.0730129	27057		0	274.155	9.2685
0.336954	0.264769	0.0577771	26389		0	274.155	8.8489
0.154484	0.232538	0.180481	18664		0	274.155	6.6722
0.338223	0.19978	0.217864	21684		0	274.155	7.3548
0.21923	0.188829	0.19201	22651		0	274.155	7.5335
0.0371779	0.159301	0.197708	24678		0	274.155	8.0063
0.597182	0.15551	0.205862	26620		0	274.155	9.0002
0.205276	0.154667	0.189544	18669		0	274.155	6.68
0.132791	0.10048	0.0397454	27168		0	274.155	9.3504
0.236768	0.0571417	0.161083	27317		0	274.155	9.4688
-0.403557	-0.00818873	0.245758	26353		0	274.155	8.8254
0.165526	-0.0674472	0.247364	19501		0	274.155	6.9229
-0.903694	-0.117376	0.634746	26161		0	274.155	8.7063
-0.176227	-0.153946	0.896344	26750		0	274.155	9.0823
0.256706	-0.156223	0.49239	18306		0	274.155	6.5563
-0.729183	-0.176986	0.621623	25295		0	274.155	8.2316
0.203687	-0.22505	0.200212	23653		0	274.155	7.7168
-0.204221	-0.293897	0.388182	19978		0	274.155	7.0419
0.0775299	-0.325626	0.149854	25845		0	274.155	8.4914
-0.279683	-0.337763	0.0704296	26846		0	274.155	9.136
0.223962	-0.340019	0.167216	22180		0	274.155	7.4741
-0.391204	-0.384012	0.532091	21073		0	274.155	7.2229
-0.196758	-0.390244	0.0924705	25634		0	274.155	8.4074
-0.982131	-0.520404	0.743758	24074		0	274.155	7.8007
-0.897976	-0.558976	0.624361	20379		0	274.155	7.1083
-0.421643	-0.803939	0.856205	25396		0	274.155	8.283
0.262548	-0.303113	0.17151	15382		0	274.274	5.3469
-0.37041	-2.26495	9.95292	869		0	274.873	0.4879
-1.0921	0.210476	0.500702	12830		0	275.055	4.0738
-0.159217	0.045486	0.698653	11788		0	275.055	3.4221
0.0112157	0.382647	0.458398	17452		0	275.201	6.2504
-0.108759	0.323568	1.55239	16995		3	275.201	6.0808
-0.131553	-0.125991	0.0409145	16993		0	275.201	6.081
0.46838	2.1388	0.628359	5086		0	275.567	1.0727
0.102132	0.248559	0.0177816	6094		0	275.567	1.3391
0.302692	2.53619	1.61309	5216		0	276.069	1.0851
-0.302514	0.19328	0.06123	6033		0	276.069	1.3288
-0.548413	-0.531706	0.0636637	4883		0	276.095	1.0344
-0.940865	0.380607	0.319971	5330		6	276.102	1.1342
-1.65964	-2.70752	0.90418	5931		3	276.102	1.2935
-0.717308	0.178289	0.412938	5318		0	276.107	1.1289
-1.1412	-0.0829921	0.952187	6966		0	276.108	1.5163
0.0515803	-0.106366	0.0420995	3236		0	276.119	0.8147
-0.0967361	-0.489949	0.911624	2207		0	276.119	0.6195
-0.144977	0.279078	1.30644	16991		0	276.204	6.0802
-0.344202	-2.75732	11.5616	856		0	276.872	0.4879
0.893162	0.0195663	1.40501	5048		0	277.032	1.0583
0.607707	-0.600107	2.33054	4255		0	277.032	0.9587
-0.424632	1.66003	3.48055	2142		0	277.091	0.6221
-0.517683	-1.3054	1.3761	3515		0	277.103	0.8707
-1.03222	-1.99147	1.6714	2592		0	277.103	0.6559
-2.69826	-0.36829	1.57419	5404		0	277.104	1.1513
[truncated: 3,086 more rows]

## Sheet: 4b
Significance	monoisotopic_mass	average_rt (min)	rt_POS	[m/z]+	rt_NEG	[m/z]-	minLOGp_ANOVA	qValue	log2FC_NaCl_control	log2FC_mannitol_control
+	1067.15	4.56685	4.5665	1068.16	4.5672	1066.14	1.63004	0.0366818	-2.01345	-1.86316
+	847.378	0.9474	0.9466	848.385	0.9482	846.371	2.79393	0.0041791	0.836892	-0.902043
+	842.173	2.96275	2.9627	843.18	2.9628	841.166	8.08136	0	-2.94384	-2.39901
+	797.1	4.68415	4.6857	798.108	4.6826	796.093	3.0329	0.00186667	-2.17288	-2.77826
+	676.182	0.6019	0.6012	677.19	0.6026	675.175	6.57841	0	-1.81118	-0.300024
+	661.317	0.92215	0.9225	662.324	0.9218	660.31	7.08363	0	2.01449	-0.0598503
+	623.189	3.2609	3.261	624.197	3.2608	622.182	3.4768	0.00183607	1.38404	1.07911
+	602.146	0.59915	0.5962	603.153	0.6021	601.138	5.95136	0	-1.2773	-0.0800888
+	567.079	3.1152	3.1115	568.087	3.1189	566.072	6.13331	0	-1.83005	-2.53242
+	567.079	2.87715	2.8761	568.086	2.8782	566.072	6.8104	0	-1.64272	-2.50047
+	552.088	3.75925	3.7564	553.095	3.7621	551.08	3.03064	0.00284848	-0.120384	-1.44731
+	551.085	3.75915	3.7567	552.092	3.7616	550.077	3.05813	0.00264615	-0.12875	-1.48179
+	551.085	3.34405	3.3426	552.092	3.3455	550.077	4.02374	0.00048	-2.12079	-2.33584
+	523.19	1.2233	1.2378	524.196	1.2088	19	3.10788	0.00193548	2.32948	1.13608
+	522.335	0.5141	0.5158	523.342	0.5124	521.328	3.49342	0.000962963	-2.33968	0.364748
+	489.169	0.60225	0.6097	490.177	0.5948	488.162	3.15992	0.00476471	-0.169233	-0.939653
+	442.108	0.5654	0.5797	443.115	0.5511	441.101	22.7609	0	-0.00780637	6.21656
+	421.115	1.72505	1.7273	422.123	1.7228	420.108	7.80234	0	0.188023	-1.97538
+	421.087	2.96275	2.9632	422.094	2.9623	420.08	9.5895	0	-3.29768	-2.50784
+	416.153	0.60875	0.6117	417.16	0.6058	415.145	5.43984	0	-1.13867	0.505046
+	406.036	1.0029	1.0001	407.043	1.0057	405.029	2.31785	0.0163038	0.689409	-0.408743
+	404.002	0.71565	0.7076	405.009	0.7237	402.994	7.43212	0	-1.16316	-1.47383
+	386.179	0.5086	0.5068	387.187	0.5104	385.172	7.76449	0	-3.31843	-0.0490737
+	379.105	1.83315	1.8373	380.112	1.829	378.098	2.10338	0.015641	-1.56918	-1.54425
+	356.07	0.60245	0.6022	357.079	0.6027	355.061	10.08	0	-1.95213	-2.30794
+	355.068	0.60325	0.6025	356.076	0.604	354.061	12.4204	0	-2.4284	-2.16682
+	348.066	0.9503	0.9539	349.074	0.9467	347.059	2.56564	0.01216	-0.965206	-0.847481
+	347.063	0.95045	0.9534	348.071	0.9475	346.056	2.70919	0.00946479	-0.982826	-0.888191
+	339.074	0.59865	0.5974	340.081	0.5999	338.066	2.20346	0.022	-0.942217	-0.0594162
+	324.036	0.92365	0.9235	325.043	0.9238	323.028	3.01989	0.0024375	-1.90522	-1.73347
+	318.062	0.59105	0.5933	319.069	0.5888	317.055	13.7884	0	-1.67551	-0.0858051
+	315.112	0.54035	0.5432	316.12	0.5375	314.105	14.9986	0	-0.307882	4.36958
+	307.084	0.96735	0.9764	308.092	0.9583	306.076	5.70664	0	2.14915	0.987063
+	307.084	3.7641	3.7608	308.091	3.7674	306.076	3.49475	0.00247619	0.0616627	-0.934961
+	301.137	0.53535	0.5448	302.144	0.5259	300.129	16.1807	0	0.204504	3.41441
+	300.106	0.64985	0.6511	301.114	0.6486	299.097	7.57124	0	-1.25617	-1.31141
+	294.071	0.5906	0.5856	295.079	0.5956	293.063	10.1001	0	0.735708	3.87208
+	293.111	1.51265	1.5171	294.118	1.5082	292.104	2.32866	0.0282759	-0.0828203	-0.645218
+	289.091	2.96585	2.9639	290.098	2.9678	288.084	8.75155	0	-3.02582	-2.47819
+	280.055	0.57355	0.5648	281.063	0.5823	279.047	3.95303	0.000425532	0.876765	3.27902
+	260.03	0.5693	0.5868	261.037	0.5518	259.023	5.37824	0.000266667	-1.01332	-0.115941
+	244.07	0.9386	0.9413	245.077	0.9359	243.062	3.11225	0.0136316	-0.345752	-0.619208
+	242.1	0.5257	0.545	243.107	0.5064	241.092	2.49039	0.0211566	0.574873	0.734348
+	230.007	0.6206	0.6152	231.014	0.626	228.999	3.33081	0.00133333	1.67972	-0.688572
+	219.111	2.2102	2.2117	220.118	2.2087	218.103	14.0368	0	-0.679948	-1.94
+	205.095	1.71265	1.694	206.102	1.7313	204.088	2.50195	0.01635	-0.617101	-0.858363
+	203.091	0.5364	0.5384	204.098	0.5344	202.083	3.50652	0.00155932	0.913203	1.55625
+	191.044	1.0959	1.1026	192.051	1.0892	190.036	5.88293	0	-1.28728	-1.76418
+	189.064	1.19775	1.2164	190.071	1.1791	188.056	1.92988	0.0270698	-1.19406	-1.19395
+	189.064	1.17665	1.1742	190.071	1.1791	188.056	4.18978	0.00090566	-0.944194	-1.30942
+	185.993	0.58775	0.5882	187	0.5873	184.986	2.81885	0.0206341	-0.639566	-0.374918
+	182.08	1.19865	1.2067	183.088	1.1906	181.071	2.16856	0.0107778	-0.429428	1.95459
+	182.079	0.56195	0.5786	183.087	0.5453	181.072	18.294	0	-0.108031	8.24109
+	182.078	1.1044	1.1202	183.087	1.0886	181.07	5.79361	0	-0.293634	4.03768
+	173.069	0.87805	0.8751	174.076	0.881	172.061	3.03294	0.0111233	-0.69715	-0.602288
+	172.014	0.5843	0.5854	173.021	0.5832	171.006	3.2578	0.0072	-0.480403	-0.761304
+	165.079	1.93625	1.9379	166.087	1.9346	164.072	5.43754	0.000928571	-0.00795664	-0.586416
+	165.079	0.5937	0.5945	166.086	0.5929	164.072	4.07452	0.000945455	-1.0723	0.128442
+	164.069	0.5623	0.58	165.076	0.5446	163.061	20.2686	0	0.266729	7.67748
+	162.052	0.6148	0.6274	163.06	0.6022	161.044	3.14439	0.0180247	-0.437285	0.0739344
+	161.069	1.07205	1.0751	162.076	1.069	160.062	4.89341	0.0005	-0.458218	-1.19175
+	152.033	1.0849	1.088	153.04	1.0818	151.026	3.397	0.00137931	1.53991	-0.47295
+	150.053	0.95005	0.9326	151.06	0.9675	149.046	2.88612	0.012	-0.6761	-0.691862
+	149.057	0.54995	0.5515	150.065	0.5484	148.049	6.62983	0	-1.05541	-0.747293
+	148.074	1.432	1.4339	149.081	1.4301	147.066	5.47574	0	-1.08508	-2.22655
+	148.057	0.54885	0.5512	149.064	0.5465	147.049	6.20546	0	-1.0749	-0.675704
+	147.053	0.5491	0.551	148.061	0.5472	146.046	5.6403	0.000272727	-1.02067	-0.546913
+	146.069	0.53735	0.543	147.077	0.5317	145.062	6.15046	0	-1.39116	-0.944745
+	143.058	1.6954	1.695	144.066	1.6958	142.051	3.01861	0.00492754	-0.807476	-1.10666
+	141.019	0.5345	0.5377	142.026	0.5313	140.012	4.84734	0.00027907	-1.41577	-0.161549
+	134.041	0.5379	0.5382	135.048	0.5376	133.033	5.12725	0.00026087	-1.05697	0.00768952
+	133.038	0.5386	0.5389	134.045	0.5383	132.03	10.3059	0	-1.02818	0.0478052
+	132.054	0.53315	0.5355	133.061	0.5308	131.046	5.48293	0.000190476	-1.14625	-0.242782
+	129.043	1.0384	1.0421	130.05	1.0347	128.035	4.58946	0.000489796	-0.155749	-1.27857
+	129.043	0.5466	0.5462	130.05	0.547	128.035	6.12479	0	-1.25751	-0.903908
+	119.058	0.5386	0.545	120.066	0.5322	118.051	8.00777	0	-1.1963	-0.807274
+	118.027	0.94925	0.9317	119.035	0.9668	117.019	2.36818	0.0228706	-0.764969	-0.678034
+	111.992	0.592	0.5911	113	0.5929	110.985	11.571	0	0.39606	-1.87911
+	106.046	0.5311	0.5343	107.053	0.5279	105.039	4.50245	0.000862745	-1.14537	-0.242873
+	105.047	0.53195	0.5346	106.054	0.5293	104.04	1.98515	0.0137662	-3.45047	-1.0659
+	105.043	0.53195	0.5343	106.05	0.5296	104.035	5.6074	0.000195122	-1.1041	-0.201421
+	103.063	0.53595	0.5249	104.071	0.547	102.056	10.4525	0	-0.724914	0.121937
+	97.977	0.56225	0.572	98.9849	0.5525	96.9688	9.90841	0	-1.00753	-1.91224
+	97.976	0.56095	0.5694	98.9841	0.5525	96.9688	13.3999	0	-0.713654	-1.94573
+	97.975	0.701	0.7105	98.9841	0.6915	96.9668	3.69808	0.000923077	-0.624315	-2.16498
+	89.048	0.5426	0.5464	90.0548	0.5388	88.0403	11.968	0	-1.07364	0.780538
+	86.037	0.5639	0.5749	87.0442	0.5529	85.0294	13.8967	0	0.456266	2.37872
+	75.032	0.53205	0.5362	76.0392	0.5279	74.0246	6.37335	0	-0.856946	0.444485
	1225.3	1.0578	1.0622	1226.31	1.0534	1224.3	0.202687	0.790891	0.379928	0.533385
	1224.3	1.05825	1.0659	1225.31	1.0506	1223.3	0.504295	0.511971	0.866284	0.588706
	1184.54	8.0578	8.0565	1185.54	8.0591	1183.53	0.00725592	0.987901	-0.119579	-0.0956057
	1066.15	4.5652	4.5631	1067.15	4.5673	1065.14	1.36233	0.0634348	-2.18061	-2.09309
	1050.35	1.7935	1.7945	1051.36	1.7925	1049.34	0.235685	0.777192	-0.415658	-0.237921
	990.327	1.6358	1.6423	991.334	1.6293	989.32	0.686314	0.412403	-0.411907	-0.565489
	972.403	0.93955	0.9406	973.41	0.9385	971.396	1.05111	0.20055	-0.70138	-0.703223
	948.367	1.4405	1.4432	949.374	1.4378	947.359	0.172349	0.83784	-0.390865	-0.295122
	922.311	1.7112	1.7131	923.319	1.7093	921.304	0.309812	0.693341	-0.540587	-0.240355
	921.308	1.71115	1.7128	922.316	1.7095	920.301	0.290648	0.713661	-0.522401	-0.219144
	912.804	2.09515	2.0964	913.812	2.0939	911.797	0.420594	0.646025	0.350897	-0.0112436
	912.303	2.0976	2.0984	913.31	2.0968	911.295	0.426724	0.64775	0.402035	0.111105
	911.352	6.55765	6.5575	912.359	6.5578	910.344	0.481664	0.597324	0.126185	0.440446
	875.388	0.914	0.9129	876.395	0.9151	874.381	0.22192	0.76	-0.34291	-0.940572
	848.283	2.0589	2.0592	849.29	2.0586	847.276	0.0938304	0.911422	0.194805	0.152122
	847.782	2.05745	2.0602	848.789	2.0547	846.774	0.140957	0.866872	0.211312	0.203363
	829.278	1.4923	1.4955	830.285	1.4891	828.27	0.779689	0.299932	-0.576372	-0.940929
	828.274	1.4893	1.4905	829.282	1.4881	827.267	0.770255	0.299126	-0.56457	-0.980924
	803.148	1.82405	1.8275	804.155	1.8206	802.14	0.12811	0.870557	0.837029	0.120754
	803.147	1.7387	1.7414	804.155	1.736	802.14	0.121518	0.86446	0.804865	0.229206
	796.79	1.7902	1.7926	797.797	1.7878	795.782	0.048611	0.966749	-0.199509	-0.0692656
	793.269	1.62105	1.6251	794.276	1.617	792.262	0.35179	0.64981	-0.571926	-0.509577
	792.266	1.62065	1.6246	793.273	1.6167	791.259	0.33173	0.665688	-0.549356	-0.503139
	791.282	1.4274	1.4311	792.289	1.4237	790.274	0.0575278	0.949054	-0.096587	-0.201047
	783.762	2.01885	2.0193	784.77	2.0184	782.755	0.0177058	0.996829	-0.0883083	-0.0268678
	783.261	2.01975	2.0203	784.268	2.0192	782.253	0.00679047	0.986462	-0.0242477	0.0286099
	774.255	1.83605	1.8392	775.262	1.8329	773.248	0.305284	0.720538	-0.326168	-0.33606
	743.075	0.95685	0.9595	744.082	0.9542	742.068	1.16496	0.228214	-0.510697	-0.184027
	732.77	1.7313	1.7346	733.777	1.728	731.763	0.0225977	0.985773	-0.0190833	0.109899
	732.269	1.73245	1.7351	733.276	1.7298	731.261	0.015519	0.99083	0.0416707	0.114735
	719.742	1.9737	1.9768	720.749	1.9706	718.735	0.153717	0.866203	-0.25625	-0.131206
	719.241	1.9738	1.9751	720.248	1.9725	718.233	0.0174752	0.994058	-0.0751385	-0.00168464
	719.215	7.20975	7.2255	720.222	7.194	718.208	0.122266	0.8927	-0.131897	-0.193366
	718.739	1.97475	1.9775	719.747	1.972	717.732	0.0654958	0.956378	-0.164612	-0.0302051
	718.212	7.20905	7.221	719.219	7.1971	717.205	0.106027	0.906374	-0.0255443	-0.162596
	702.217	7.212	7.2275	703.224	7.1965	701.21	0.41489	0.605351	-0.299052	-0.685944
	693.236	4.28445	4.2845	694.243	4.2844	692.229	1.88524	0.0807158	-0.108243	-0.496356
	692.233	4.28485	4.2848	693.24	4.2849	691.226	1.83191	0.083625	-0.123293	-0.511586
	668.249	1.67495	1.6785	669.256	1.6714	667.242	0.0432045	0.955562	-0.0759671	-0.202541
	667.747	1.6753	1.6795	668.755	1.6711	666.74	0.0558213	0.954312	-0.0996601	-0.239088
	664.226	1.5034	1.5054	665.234	1.5014	663.219	0.402095	0.630077	-0.579747	-0.422518
	663.223	1.5034	1.5049	664.231	1.5019	662.216	0.421056	0.604368	-0.61949	-0.524345
	655.221	1.9203	1.918	656.228	1.9226	654.213	0.124638	0.887443	-0.204926	-0.00577998
	654.72	1.9181	1.9171	655.727	1.9191	653.712	0.248548	0.78067	-0.331047	-0.0603886
	654.218	1.9176	1.9166	655.226	1.9186	653.211	0.12978	0.875983	-0.227696	-0.0227022
	653.726	1.7709	1.7742	654.733	1.7676	652.719	0.0155114	0.987541	-0.0215314	0.0583995
	652.253	7.83975	7.8383	653.26	7.8412	651.245	0.476685	0.524662	-0.677381	-0.975997
	645.213	1.78165	1.7837	646.22	1.7796	644.205	0.543484	0.558451	-0.381877	-0.410726
	637.261	7.9032	7.904	638.269	7.9024	636.254	0.295321	0.686674	-0.385941	-0.70393
	636.258	7.90455	7.9057	637.266	7.9034	635.251	0.317305	0.666279	-0.398743	-0.745532
	626.344	0.92275	0.9227	627.351	0.9228	625.336	0.704157	0.358164	0.88063	0.515869
	625.341	0.9237	0.9222	626.349	0.9252	624.333	0.669495	0.36981	0.914714	0.522157
	620.263	8.09875	8.0976	621.271	8.0999	619.256	0.147067	0.869865	-0.0731215	-0.292928
	614.151	1.06575	1.0695	615.158	1.062	613.143	0.389413	0.60696	0.930129	0.0481072
	613.155	1.06125	1.0681	614.162	1.0544	612.147	0.393532	0.603141	1.05755	0.340503
	613.154	1.34305	1.3386	614.162	1.3475	612.147	0.101616	0.891798	-0.056012	0.329283
	612.152	1.3411	1.3396	613.159	1.3426	611.145	0.0648901	0.936762	0.0566318	0.32776
	612.152	1.06115	1.0682	613.159	1.0541	611.145	0.315698	0.653461	1.1271	0.212727
	606.707	2.6434	2.6448	607.714	2.642	605.699	0.0942428	0.903903	0.164769	0.221901
	606.284	8.70665	8.7214	607.292	8.6919	605.277	0.422722	0.571524	0.0709839	-0.909496
	606.247	7.61835	7.6152	607.255	7.6215	605.24	0.149096	0.863266	-0.314284	0.073832
	603.728	1.6081	1.6137	604.735	1.6025	602.72	0.141363	0.871527	-0.230511	-0.413186
	603.226	1.60905	1.6135	604.234	1.6046	602.219	0.0980435	0.900481	-0.155722	-0.32615
	593.272	8.0579	8.0568	594.279	8.059	592.264	0.080558	0.916784	-0.134462	-0.269339
	592.268	8.0573	8.0563	593.276	8.0583	591.261	0.0957179	0.907488	-0.236932	-0.283746
	590.7	1.8625	1.8629	591.707	1.8621	589.692	0.255734	0.769347	-0.366683	-0.172057
	590.198	1.86175	1.8646	591.206	1.8589	589.191	0.270807	0.76201	-0.354632	-0.153824
	589.706	1.7021	1.7046	590.714	1.6996	588.699	0.0161053	0.990245	-0.0105013	0.0642624
	589.697	1.8614	1.8629	590.704	1.8599	588.69	0.261378	0.770577	-0.358718	-0.143209
	589.205	1.70265	1.7066	590.212	1.6987	588.197	0.0129476	0.986648	-0.0840381	-0.0583054
	583.111	1.0121	1.0122	584.118	1.012	582.103	0.225088	0.762115	0.765259	0.12465
	580.202	2.46055	2.4619	581.209	2.4592	579.194	0.062111	0.942877	0.115676	-0.19384
	574.122	3.03635	3.0257	575.13	3.047	573.115	0.584761	0.409219	-0.99637	-1.14571
	573.621	3.03165	3.0286	574.628	3.0347	572.613	0.47833	0.501781	-1.19008	-1.197
	569.131	1.79265	1.7938	570.139	1.7915	568.124	1.40421	0.0591209	2.27488	0.502893
	568.201	2.4161	2.4164	569.209	2.4158	567.194	0.22344	0.797971	-0.112695	-0.309322
	558.148	4.0418	4.0414	559.155	4.0422	557.141	0.319043	0.653467	-0.345447	-0.92984
	557.146	4.04285	4.043	558.153	4.0427	556.139	0.362099	0.611817	-0.445662	-1.39893
	557.146	3.3985	3.4067	558.153	3.3903	556.139	0.0442373	0.95346	-0.140372	-0.270725
	556.143	4.04245	4.0417	557.15	4.0432	555.136	0.33555	0.632433	-0.554291	-1.66555
	556.143	3.5179	3.5171	557.15	3.5187	555.136	0.256358	0.74783	-0.362868	-0.513484
	556.143	3.39975	3.4098	557.15	3.3897	555.135	0.0829714	0.904907	-0.114582	-0.387516
	555.116	2.28665	2.2878	556.123	2.2855	554.109	0.428423	0.575315	0.791638	0.0117479
	553.143	2.8501	2.8486	554.15	2.8516	552.136	0.052649	0.954337	-0.09021	-0.380637
	553.143	2.68485	2.6876	554.15	2.6821	552.136	0.0253379	0.973603	-0.0419923	-0.248121
	538.705	1.53395	1.5367	539.712	1.5312	537.697	0.13506	0.865244	-0.162952	-0.412019
	534.181	1.34035	1.3414	535.188	1.3393	533.173	0.770448	0.289483	-0.929395	-1.12602
	534.077	4.5653	4.5632	535.084	4.5674	533.07	0.993564	0.160192	-1.73581	-1.61378
	534.077	4.34675	4.345	535.084	4.3485	533.07	0.86406	0.219964	-1.4305	-1.35565
	533.074	4.5676	4.5668	534.081	4.5684	532.067	0.939451	0.177009	-1.82171	-1.69515
	533.074	4.3472	4.3458	534.081	4.3486	532.067	0.717126	0.289231	-1.78254	-1.7295
	528.109	0.606	0.5981	529.116	0.6139	527.101	1.78091	0.0693191	-0.581012	0.0265455
	528.054	0.69325	0.6958	529.061	0.6907	527.046	0.177924	0.792571	-1.18463	-1.26338
	526.178	1.7951	1.797	527.186	1.7932	525.171	0.236275	0.775739	-0.397083	-0.263623
	525.677	1.7918	1.7936	526.685	1.79	524.67	0.419669	0.641468	-0.463088	-0.176713
	525.176	1.7929	1.7941	526.183	1.7917	524.168	0.372405	0.657106	-0.462194	-0.165264
	524.684	1.6291	1.6316	525.691	1.6266	523.676	0.0336661	0.977323	-0.122193	-0.0342914
	516.17	1.6664	1.6689	517.177	1.6639	515.163	1.26382	0.166743	-0.351252	-0.618414
	513.306	6.6877	6.6866	514.314	6.6888	512.299	0.568262	0.557021	0.417638	0.298775
	489.169	0.7004	0.6839	490.177	0.7169	488.161	0.222167	0.825184	0.26558	0.183979
	481.122	2.7587	2.7584	482.129	2.759	480.115	0.00824976	0.990851	-0.0130652	-0.155301
	477.285	6.57625	6.5751	478.293	6.5774	476.278	1.26823	0.236602	0.247958	-0.152957
	474.184	1.44215	1.4455	475.191	1.4388	473.176	0.0883926	0.910656	0.0298214	-0.270629
	467.157	1.6485	1.6488	468.165	1.6482	466.15	1.82286	0.057618	0.596568	-0.145974
	461.657	1.71375	1.7155	462.665	1.712	460.65	0.375824	0.656398	-0.438248	-0.143657
	461.156	1.7108	1.7133	462.163	1.7083	460.149	0.397191	0.642552	-0.492617	-0.208569
	460.654	1.71165	1.715	461.662	1.7083	459.647	0.289573	0.721968	-0.441148	-0.197956
	460.162	1.54135	1.5432	461.17	1.5395	459.155	0.188036	0.836402	-0.13083	-0.332417
	456.105	3.307	3.3054	457.112	3.3086	455.097	0.557963	0.682237	0.0197119	-0.142687
	453.142	0.97305	0.9788	454.149	0.9673	452.134	0.806158	0.424455	0.326581	-0.00371659
	436.965	1.00295	1.0041	437.973	1.0018	435.958	1.80429	0.0627527	-0.122263	-0.647541
	427.029	0.8575	0.8538	428.037	0.8612	426.022	0.506835	0.612155	-0.347334	-0.105135
	426.08	3.449	3.4615	427.087	3.4365	425.073	0.323783	0.865379	0.00544929	0.0732698
	425.104	3.6947	3.6943	426.111	3.6951	424.097	0.0419135	0.962985	-0.0897809	-0.120665
	424.1	3.69615	3.6957	425.107	3.6966	423.093	0.0341177	0.97197	-0.106662	-0.0879375
	424.064	0.9287	0.9394	425.071	0.918	423.057	0.0417819	0.963246	-0.115008	-0.412748
	406.09	2.60555	2.6056	407.097	2.6055	405.083	0.0199606	0.985474	-0.0384485	0.136765
	405.138	0.9768	0.9786	406.146	0.975	404.131	1.18129	0.130214	-1.12676	-0.684849
	404.122	4.39465	4.394	405.129	4.3953	403.115	0.68655	0.474756	-0.166047	-0.396778
	404.031	4.60095	4.599	405.039	4.6029	403.024	0.709009	0.296867	-1.65475	-1.25568
	404.031	4.8505	4.8506	405.038	4.8504	403.024	1.10451	0.117647	-2.08071	-1.44491
	396.635	1.6226	1.6258	397.642	1.6194	395.627	0.300097	0.701967	-0.454058	-0.461836
	396.133	1.61995	1.6234	397.141	1.6165	395.126	0.370552	0.654715	-0.541205	-0.337235
	396.096	4.089	4.0901	397.103	4.0879	395.088	0.546665	0.440812	-0.2487	-1.06851
	396.095	3.4238	3.4217	397.103	3.4259	395.088	0.035748	0.987857	-0.016011	-0.0259235
	395.641	1.42715	1.4298	396.648	1.4245	394.634	0.188158	0.833062	-0.218718	-0.321132
	395.133	2.05945	2.0611	396.14	2.0578	394.126	0.376371	0.67069	-0.155899	-0.36223
	395.093	4.08955	4.0902	396.101	4.0889	394.086	0.55544	0.423786	-0.360348	-1.27442
	395.093	3.42495	3.4231	396.101	3.4268	394.086	0.0863156	0.97517	-0.00562777	-0.0354761
	394.09	4.08775	4.0871	395.097	4.0884	393.083	0.522429	0.453791	-0.399893	-1.26657
	394.09	3.4244	3.4229	395.097	3.4259	393.083	0.0188856	0.988351	-0.0133117	-0.0181012
	391.105	1.53585	1.5379	392.112	1.5338	390.098	1.11082	0.317521	0.0935719	-0.236287
	387.128	1.95835	1.9613	388.135	1.9554	386.12	0.175679	0.868857	-0.173943	-0.174291
	370.205	0.51045	0.5073	371.213	0.5136	369.198	0.15266	0.869593	0.222292	0.294379
	369.096	1.60295	1.6044	370.104	1.6015	368.088	0.117291	0.862077	-0.415115	-0.536641
	368.094	1.6	1.6012	369.101	1.5988	367.086	0.117472	0.868	-0.53658	-0.577457
	367.091	0.9715	0.9798	368.099	0.9632	366.083	0.25091	0.714505	-0.5171	-1.25729
	367.091	1.21805	1.2371	368.098	1.199	366.083	1.1468	0.10704	-2.05562	-1.71026
	367.09	1.60075	1.6014	368.098	1.6001	366.083	0.119085	0.865764	-0.542359	-0.618951
	367.09	2.25995	2.2611	368.097	2.2588	366.083	0.283081	0.679634	-0.884044	-1.19936
	364.08	3.96715	3.9685	365.087	3.9658	363.072	0.802262	0.407559	-0.304094	-0.404489
	348.223	0.51825	0.5237	349.231	0.5128	347.216	0.389489	0.646609	-0.529277	-0.188357
	347.12	4.2858	4.2855	348.127	4.2861	346.112	1.85741	0.175811	-0.045261	-0.292477
	347.063	0.84555	0.8451	348.07	0.846	346.055	1.36101	0.10249	-1.00178	-0.52084
	346.125	4.2847	4.2836	347.132	4.2858	345.117	0.117258	0.865621	0.40125	0.544575
	346.117	4.2858	4.285	347.124	4.2866	345.109	1.70205	0.197778	-0.0410786	-0.29471
	338.064	1.4114	1.4121	339.071	1.4107	337.056	0.0431041	0.949985	-0.0440339	-0.28402
	328.043	2.4538	2.4505	329.05	2.4571	327.036	0.121849	0.872991	-0.00751795	-0.807054
	314.027	1.0144	1.0097	315.034	1.0191	313.02	0.160755	0.830808	-0.186344	-0.815711
	310.117	2.089	2.0904	311.124	2.0876	309.109	0.31613	0.749968	0.0430536	-0.206871
	310.033	3.9328	3.9312	311.04	3.9344	309.025	0.554728	0.423815	-1.09693	-1.34157
	310.032	3.6152	3.6136	311.04	3.6168	309.025	0.412882	0.574167	-1.02621	-1.15508
	296.053	1.9282	1.924	297.061	1.9324	295.046	0.0419389	0.959663	0.0293698	-0.336735
	283.092	1.5693	1.5731	284.099	1.5655	282.084	0.531922	0.505176	0.232217	-0.467845
	276.096	0.8729	0.8723	277.104	0.8735	275.088	0.793526	0.281704	-1.15613	-0.781411
	276.096	0.87215	0.8708	277.103	0.8735	275.088	1.25889	0.112475	-1.1317	-0.524841
	264.027	4.0938	4.09	265.034	4.0976	263.02	0.452761	0.525971	-0.337921	-1.28165
	255.155	5.8509	5.85	256.163	5.8518	254.148	0.0739704	0.952047	-0.0881406	0.0192817
	254.152	5.8524	5.852	255.159	5.8528	253.144	0.322889	0.758938	-0.169618	0.0646099
	254.043	1.9973	1.994	255.05	2.0006	253.035	0.336843	0.649811	-0.412084	-1.08557
	251.055	0.8968	0.8903	252.062	0.9033	250.047	0.156799	0.835238	-0.276327	-0.803963
	251.051	0.89715	0.892	252.059	0.9023	250.044	0.307423	0.654627	-0.816299	-1.55596
	250.048	1.9597	1.9593	251.055	1.9601	249.04	0.182713	0.79451	-0.534424	-0.892279
	250.048	1.31525	1.2977	251.055	1.3328	249.041	0.0663708	0.925928	-0.101451	-0.51838
	250.048	0.89885	0.8952	251.055	0.9025	249.04	0.314912	0.646537	-0.832739	-1.62781
	250.012	3.8357	3.8333	251.019	3.8381	249.005	0.0329533	0.966022	0.32647	0.307245
	250.011	3.83565	3.8333	251.019	3.838	249.004	0.27252	0.697911	-0.605827	-0.925084
	248.032	2.91965	2.9188	249.039	2.9205	247.025	0.80781	0.262912	-1.2937	-0.954688
	248.032	2.281	2.2743	249.039	2.2877	247.025	0.102959	0.893004	-0.0560335	-0.327825
	246.017	4.0936	4.0928	247.024	4.0944	245.009	0.624142	0.360846	-0.577765	-1.58819
	246.016	4.0747	4.0928	247.024	4.0566	245.009	0.87921	0.203782	-1.36162	-1.82009
	240.027	1.93685	1.9394	241.034	1.9343	239.02	0.141604	0.856167	-0.25128	-0.743134
	232.037	4.0894	4.0858	233.045	4.093	231.03	0.616423	0.359452	-0.488687	-1.6971
	232.037	3.42545	3.4219	233.045	3.429	231.03	0.433592	0.678409	0.0422276	-0.194001
	232.037	4.6234	4.6181	233.044	4.6287	231.03	1.12942	0.103838	-2.5459	-2.50338
	232.037	0.89785	0.8904	233.044	0.9053	231.03	0.150356	0.845888	-0.369883	-0.661294
	230.022	4.0924	4.0921	231.029	4.0927	229.014	0.597656	0.363712	-0.569444	-2.07051
	206.043	1.49525	1.5021	207.05	1.4884	205.035	0.22477	0.852537	0.178811	0.0704483
	206.043	1.1767	1.1754	207.05	1.178	205.035	0.431655	0.588762	0.185374	-0.512829
	206.042	1.1708	1.1754	207.05	1.1662	205.035	0.27408	0.723978	0.457684	-0.0420934
	206.042	1.04025	1.0373	207.049	1.0432	205.035	0.0881209	0.911539	0.385209	0.237575
	204.09	2.5685	2.5704	205.097	2.5666	203.083	1.79674	0.0897732	0.477956	-0.00790548
	193.03	0.98545	0.9879	194.038	0.983	192.023	0.113889	0.956244	0.0573673	0.0228753
	192.028	0.9848	0.9864	193.036	0.9832	191.02	0.0641527	0.989809	0.0138945	0.00153172
	192.027	0.98585	0.9885	193.034	0.9832	191.02	0.0317376	0.987944	0.00958116	3.94e-05
	190.095	0.59925	0.5991	191.103	0.5994	189.088	0.170449	0.869351	-0.0886636	0.0936146
	190.047	1.34605	1.349	191.054	1.3431	189.04	0.271272	0.770338	-0.222711	-0.295699
	182.079	0.23315	0.2308	183.086	0.2355	181.072	0.100858	0.907886	-0.17962	-0.192423
	181.075	1.2065	1.2098	182.083	1.2032	180.067	0.0340822	0.960797	0.312759	-0.334752
	181.074	1.20585	1.2085	182.081	1.2032	180.067	0.110198	0.864831	0.841271	-0.333352
	175.115	0.5165	0.5227	176.122	0.5103	174.108	0.360696	0.71963	-0.21661	0.0346626
	174.112	0.51795	0.5247	175.119	0.5112	173.104	0.224658	0.79264	-0.216235	-0.379073
	174.112	0.5178	0.5244	175.119	0.5112	173.104	0.258703	0.791184	-0.216235	0.0241274
	174.016	0.98225	0.9851	175.024	0.9794	173.009	0.73616	0.571172	0.0244988	-0.191148
	170.022	3.35165	3.352	171.03	3.3513	169.014	0.174368	0.82344	0.38002	-0.217663
	156.006	0.9856	0.9863	157.013	0.9849	154.999	0.25977	0.836377	-0.0273081	-0.149884
	155.069	0.5191	0.5263	156.077	0.5119	154.062	0.171953	0.851889	-0.188701	0.097088
	135.054	0.90555	0.8974	136.062	0.9137	134.047	0.435839	0.613818	-0.113326	-0.468643
	100.016	1.318	1.3212	101.023	1.3148	99.0087	1.7646	0.0573778	-0.243	-0.800155

## Sheet: 4c
Significance	monoisotopic_mass	average_rt (min)	rt_POS	[m/z]+	rt_NEG	[m/z]-	minLOGp_ANOVA	qValue	log2FC_NaCl_control	log2FC_mannitol_control
+	848.38	0.94795	0.947	849.388	0.9489	847.373	3.27287	0.00512	1.84234	0.27612
+	847.378	0.94855	0.947	848.385	0.9501	846.371	3.50666	0.00427907	1.85616	0.154822
+	676.182	0.6007	0.6007	677.189	0.6007	675.175	4.82458	0.000736842	-1.37308	-0.301559
+	661.317	0.9172	0.9199	662.324	0.9145	660.31	4.68505	0.000125	2.14012	0.103206
+	602.146	0.59835	0.5963	603.153	0.6004	601.138	11.0196	0	-1.02627	0.157531
+	528.109	0.6033	0.5983	529.116	0.6083	527.101	3.25255	0.0141091	-0.585612	0.129583
+	523.19	1.2255	1.233	524.197	1.218	522.183	3.16106	0.00517647	1.99517	1.84084
+	522.335	0.51635	0.5179	523.342	0.5148	521.327	5.44325	0	-1.75572	1.22285
+	489.169	0.7079	0.6948	490.177	0.721	488.161	4.003	0.00671698	0.787101	0.61229
+	489.169	0.60305	0.6129	490.177	0.5932	488.162	2.95567	0.0285246	0.503018	-0.00806342
+	442.109	0.563	0.5764	443.116	0.5496	441.102	20.2109	0	-0.232969	5.79218
+	421.115	1.7254	1.7262	422.123	1.7246	420.108	5.27128	0	-0.0702226	-1.78016
+	416.153	0.6072	0.6089	417.16	0.6055	415.145	5.02671	0.000470588	-0.996469	0.456439
+	404.002	0.71395	0.7064	405.01	0.7215	402.994	2.74267	0.0166207	-0.789723	-0.991804
+	386.179	0.5095	0.5088	387.187	0.5102	385.172	11.7185	0	-2.80992	0.367315
+	368.072	0.58535	0.5876	369.079	0.5831	367.064	16.7347	0	-0.466606	4.47981
+	363.152	1.2222	1.2332	364.159	1.2112	362.145	10.0953	0	-0.164963	3.11651
+	355.068	0.60275	0.6033	356.076	0.6022	354.061	8.25198	0	-1.84184	-1.739
+	354.092	0.58445	0.5891	355.1	0.5798	353.084	4.27982	0.000666667	0.946042	2.75846
+	348.223	0.51745	0.5227	349.231	0.5122	347.216	2.64955	0.024	-0.372857	0.408062
+	339.074	0.59985	0.6013	340.081	0.5984	338.066	3.80347	0.00436364	-1.44799	-0.860656
+	319.066	0.57965	0.571	320.074	0.5883	318.058	9.95391	0	-1.36814	-0.375341
+	318.062	0.59	0.5894	319.069	0.5906	317.055	11.1231	0	-1.48447	-0.0555875
+	307.084	0.9675	0.9758	308.091	0.9592	306.076	1.99885	0.0415238	-0.232456	-0.975323
+	294.07	0.5805	0.5714	295.078	0.5896	293.061	7.50191	0	1.81053	3.84048
+	280.055	0.57865	0.5746	281.063	0.5827	279.047	4.13884	0.000756757	-0.0314823	2.61888
+	233.054	1.7738	1.775	234.061	1.7726	232.046	3.78207	0.00444444	-0.618976	-1.33821
+	229.088	1.0881	1.1023	230.096	1.0739	228.081	5.879	0	-0.53637	1.54638
+	219.111	2.2093	2.2124	220.118	2.2062	218.103	5.07485	0.000363636	-0.241188	-1.35969
+	203.091	0.53605	0.5391	204.098	0.533	202.083	2.57719	0.0155714	0.307777	1.25751
+	193.094	0.57465	0.5806	194.102	0.5687	192.086	14.2207	0	-0.717393	-2.69249
+	190.095	0.59835	0.5993	191.103	0.5974	189.088	2.86999	0.0158596	-0.589428	0.285386
+	185.993	0.588	0.5902	187	0.5858	184.986	4.79249	0.00361905	-0.841316	-0.70269
+	182.079	0.5639	0.5798	183.087	0.548	181.072	15.5963	0	-0.642637	7.66944
+	172.014	0.5847	0.5869	173.021	0.5825	171.006	4.5992	0.00312195	-0.589156	-0.969682
+	165.079	0.59465	0.596	166.086	0.5933	164.072	3.47647	0.00452174	-1.73617	-0.22513
+	164.069	0.565	0.5823	165.076	0.5477	163.061	17.4617	0	-0.0760219	7.45907
+	162.053	0.6154	0.6261	163.06	0.6047	161.045	10.1793	0	-0.377422	0.34724
+	155.035	0.53945	0.5419	156.042	0.537	154.027	3.14388	0.00948148	-0.885254	-1.04469
+	152.033	1.0814	1.0825	153.041	1.0803	151.026	3.25205	0.00489796	1.712	-0.359493
+	150.053	0.95005	0.9318	151.06	0.9683	149.046	2.29654	0.0412903	-0.441185	-0.73651
+	149.057	0.5491	0.5515	150.065	0.5467	148.048	4.53875	0.00530769	-0.708088	-0.55138
+	148.074	1.43095	1.4309	149.081	1.431	147.066	2.41771	0.0176949	-0.403704	-1.37188
+	148.057	0.5483	0.5505	149.064	0.5461	147.049	6.07172	0.0017	-0.714892	-0.542961
+	147.053	0.5483	0.5505	148.061	0.5461	146.046	5.78017	0.00442553	-0.596871	-0.40942
+	146.069	0.5368	0.5432	147.077	0.5304	145.062	6.80103	0.000129032	-0.820474	-0.169604
+	143.058	1.69485	1.6959	144.066	1.6938	142.051	2.0248	0.04975	-0.545158	-0.849464
+	141.019	0.5339	0.5391	142.026	0.5287	140.012	6.72205	0	-1.34454	-0.350634
+	134.041	0.53845	0.5394	135.048	0.5375	133.034	8.19866	0	-0.715848	0.160813
+	133.038	0.53845	0.5399	134.045	0.537	132.03	7.83533	0	-0.815137	0.252254
+	132.053	0.53225	0.5361	133.061	0.5284	131.046	9.14857	0	-0.924517	0.219779
+	129.043	1.0403	1.0372	130.05	1.0434	128.035	4.78122	0.00441667	-0.0465951	-0.638328
+	129.043	0.5465	0.5467	130.05	0.5463	128.035	6.09979	0.0014359	-0.776781	-0.432957
+	119.058	0.53805	0.5449	120.066	0.5312	118.051	6.83512	0	-1.00558	-0.62315
+	111.992	0.5896	0.5884	113	0.5908	110.985	11.4074	0	0.457119	-1.86212
+	106.046	0.5307	0.5343	107.053	0.5271	105.039	7.25352	0	-0.983771	-0.0680915
+	105.046	0.5307	0.5348	106.054	0.5266	104.038	4.69465	0	-4.06358	0.404386
+	105.043	0.53025	0.5336	106.05	0.5269	104.035	8.86866	0	-1.19651	-0.0871336
+	103.063	0.53565	0.5255	104.071	0.5458	102.056	7.16547	0.000685714	-0.446118	0.212537
+	97.9769	0.5601	0.5696	98.9851	0.5506	96.9688	12.9634	0	-0.83079	-1.96121
+	97.9764	0.5608	0.571	98.9841	0.5506	96.9688	13.8092	0	-0.900714	-2.0885
+	89.0476	0.5417	0.5472	90.0549	0.5362	88.0403	11.1379	0	-0.716118	1.07019
+	86.0367	0.5787	0.5768	87.044	0.5806	85.0294	10.5476	0	0.917898	2.79396
+	75.0319	0.53125	0.5369	76.0392	0.5256	74.0246	10.3377	0	-0.971699	0.572202
	1251.68	0.9217	0.9198	1252.69	0.9236	1250.68	0.208947	0.800823	0.955815	0.572781
	1250.68	0.9199	0.9196	1251.69	0.9202	1249.67	0.229124	0.764376	1.09478	0.778058
	1224.3	1.0648	1.0747	1225.31	1.0549	1223.3	0.29526	0.755432	0.376683	0.234764
	1185.54	8.05865	8.0571	1186.55	8.0602	1184.53	0.0210169	1	-0.188131	-0.0358259
	1184.54	8.05805	8.0567	1185.54	8.0594	1183.53	0.0153282	1	-0.151772	-0.16634
	1066.15	4.56475	4.562	1067.15	4.5675	1065.14	0.0662973	1	-0.490955	-0.126899
	1050.35	1.79415	1.7947	1051.36	1.7936	1049.34	0.541754	0.452954	0.452449	0.80295
	976.824	2.1321	2.1343	977.831	2.1299	975.817	1.43369	0.118592	0.949377	0.709139
	972.403	0.93995	0.9396	973.411	0.9403	971.396	0.0487523	1	-0.0491616	-0.232316
	922.311	1.71105	1.7116	923.319	1.7105	921.304	0.936403	0.264988	0.546589	0.987838
	921.308	1.71305	1.7126	922.316	1.7135	920.301	0.839376	0.283796	0.652588	1.00176
	912.804	2.09725	2.0982	913.812	2.0963	911.797	1.08096	0.223024	0.780704	0.750112
	912.303	2.09715	2.0992	913.31	2.0951	911.296	1.14646	0.204154	0.818079	0.737089
	911.352	6.5576	6.5569	912.359	6.5583	910.344	0.180506	0.948152	-0.280116	-0.209651
	875.388	0.9148	0.9143	876.395	0.9153	874.381	0.00960238	1	-0.171011	-0.213005
	848.283	2.0605	2.0618	849.29	2.0592	847.276	1.19473	0.180316	0.819395	0.844894
	847.782	2.05975	2.0621	848.789	2.0574	846.774	0.950503	0.269867	0.694911	0.75815
	843.176	2.9635	2.9632	844.183	2.9638	842.169	0.698671	0.357754	-0.786628	-0.139742
	842.173	2.96385	2.9639	843.18	2.9638	841.166	0.695997	0.352779	-0.891135	-0.243946
	829.278	1.48835	1.4868	830.285	1.4899	828.271	0.0235174	1	0.119811	0.00723245
	828.274	1.48945	1.491	829.282	1.4879	827.267	0.0245523	1	0.13028	0.0101605
	803.148	1.7387	1.739	804.155	1.7384	802.14	0.00962827	1	-0.212067	-0.261769
	803.148	1.82505	1.8253	804.155	1.8248	802.141	0.00818434	0.999822	-0.24476	-0.254213
	796.79	1.79305	1.7927	797.797	1.7934	795.782	1.07734	0.208759	0.690032	1.01047
	793.269	1.62235	1.6239	794.276	1.6208	792.262	0.323181	0.674571	0.605213	0.663494
	792.266	1.62235	1.6237	793.273	1.621	791.259	0.306314	0.670137	0.663646	0.673402
	785.157	3.01035	3.0071	786.164	3.0136	784.15	0.322448	0.789087	0.194884	-0.0142728
	784.263	2.0196	2.0189	785.271	2.0203	783.256	0.518163	0.501672	0.422595	0.614125
	783.762	2.01905	2.0211	784.769	2.017	782.755	0.789727	0.320734	0.528341	0.734324
	783.261	2.0178	2.0186	784.268	2.017	782.253	0.909131	0.278442	0.68106	0.766218
	774.255	1.8346	1.8377	775.262	1.8315	773.248	0.548191	0.477182	0.307689	0.607681
	743.075	0.9574	0.9609	744.082	0.9539	742.068	0.851454	0.424492	-0.129613	0.183814
	732.269	1.7342	1.7351	733.276	1.7333	731.261	0.939239	0.267	0.710187	0.973592
	719.742	1.97555	1.9773	720.749	1.9738	718.735	0.612731	0.426699	0.394782	0.697697
	719.241	1.97345	1.9736	720.248	1.9733	718.234	0.852711	0.294641	0.520836	0.759426
	718.739	1.9736	1.9754	719.747	1.9718	717.732	0.851655	0.29651	0.506891	0.770736
	718.212	7.20915	7.224	719.219	7.1943	717.205	0.741166	0.382598	0.40174	0.540306
	718.195	4.0021	4.0016	719.202	4.0026	717.188	0.0118592	1	-0.249676	-0.122463
	702.217	7.21125	7.2272	703.224	7.1953	701.21	0.0579239	1	0.177587	0.213198
	693.236	4.28435	4.2844	694.243	4.2843	692.229	0.263317	0.907489	0.0151973	-0.138678
	692.233	4.28365	4.2837	693.24	4.2836	691.226	0.47252	0.672408	0.087892	-0.142381
	668.249	1.67575	1.6767	669.256	1.6748	667.242	0.566315	0.439496	0.65306	0.760496
	668.178	1.51655	1.5201	669.185	1.513	667.171	0.0629979	1	0.0886372	0.149201
	667.747	1.6759	1.6777	668.755	1.6741	666.74	0.592145	0.427516	0.699726	0.71246
	664.226	1.503	1.5037	665.234	1.5023	663.219	0.235505	0.785172	0.476764	0.521363
	663.223	1.5039	1.5053	664.231	1.5025	662.216	0.31348	0.671125	0.556082	0.646159
	663.109	0.9684	0.9763	664.116	0.9605	662.102	0.313125	0.789512	0.0679349	-0.163551
	655.221	1.91915	1.9178	656.228	1.9205	654.214	0.82251	0.297943	0.486279	0.817456
	654.72	1.9194	1.9188	655.727	1.92	653.712	0.934472	0.272828	0.592788	0.897238
	654.218	1.91925	1.918	655.226	1.9205	653.211	0.826859	0.299	0.513553	0.810408
	653.726	1.7697	1.77	654.733	1.7694	652.719	0.641046	0.448589	0.264196	0.478375
	652.253	7.83985	7.8403	653.26	7.8394	651.246	0.0103449	1	0.126204	0.0525433
	645.213	1.7823	1.7803	646.22	1.7843	644.206	0.476561	0.564086	0.289067	0.493396
	637.261	7.904	7.9057	638.269	7.9023	636.254	0.0749248	1	0.283713	0.197523
	636.258	7.9034	7.9055	637.266	7.9013	635.251	0.0212841	1	0.163238	0.0767019
	626.343	0.92305	0.9227	627.351	0.9234	625.336	0.803247	0.273567	1.51957	1.08681
	625.341	0.92275	0.9219	626.349	0.9236	624.333	0.778668	0.283717	1.55004	1.08767
	623.189	3.2605	3.2598	624.197	3.2612	622.182	0.882944	0.320785	0.546025	0.138262
	621.163	2.6636	2.6637	622.17	2.6635	620.155	0.148133	0.940308	0.374338	0.826645
	614.151	1.0709	1.0807	615.158	1.0611	613.144	0.438631	0.600056	0.479371	0.0857904
	613.155	1.0711	1.0771	614.162	1.0651	612.147	0.400394	0.636411	0.503422	0.149226
	613.155	1.3423	1.3393	614.162	1.3453	612.147	0.303478	0.668582	-0.624756	-0.908481
	612.152	1.07095	1.0765	613.159	1.0654	611.145	0.388266	0.648218	0.507693	0.152133
	612.152	1.3401	1.3364	613.159	1.3438	611.145	0.292831	0.668049	-0.653383	-0.94933
	606.284	8.7015	8.7136	607.292	8.6894	605.277	0.261127	0.856849	-0.182591	0.0259122
	606.248	7.6185	7.6177	607.255	7.6193	605.24	0.317411	0.688921	-0.433212	-0.0390693
	603.728	1.6111	1.6151	604.735	1.6071	602.72	0.464591	0.517176	0.821318	0.681494
	603.226	1.6086	1.6113	604.234	1.6059	602.219	0.455356	0.51482	0.835164	0.70064
	593.272	8.05765	8.0571	594.279	8.0582	592.264	0.100976	1	-0.321345	-0.230202
	592.268	8.0573	8.0556	593.276	8.059	591.261	0.0683156	1	-0.241826	-0.228661
	590.7	1.86315	1.8657	591.707	1.8606	589.692	0.576962	0.449812	0.438475	0.666428
	590.198	1.86355	1.8627	591.206	1.8644	589.191	0.845635	0.295406	0.560557	0.814908
	589.697	1.86275	1.8637	590.704	1.8618	588.69	0.764115	0.327818	0.510215	0.779866
	589.205	1.70255	1.703	590.212	1.7021	588.198	1.0487	0.272132	0.384717	0.58626
	583.111	1.01975	1.0164	584.118	1.0231	582.103	0.0412581	1	-0.401504	-0.359297
	580.201	2.46085	2.4636	581.209	2.4581	579.194	0.280691	0.691927	0.904505	0.477894
	574.122	3.0309	3.0301	575.129	3.0317	573.115	0.000511097	0.998348	0.0203483	-0.0222375
	573.62	3.02825	3.0271	574.628	3.0294	572.613	0.00335786	1	-0.132432	-0.0764273
	569.131	1.79255	1.795	570.139	1.7901	568.124	0.457522	0.489534	0.0405171	-1.12232
	558.148	4.04105	4.0405	559.155	4.0416	557.141	0.00142465	0.999025	-0.0752252	-0.0564738
	557.146	4.04165	4.0415	558.153	4.0418	556.139	0.00214471	1	-0.0638042	-0.126762
	557.146	3.39735	3.4066	558.153	3.3881	556.139	0.0102146	1	-0.173455	-0.103376
	556.143	3.51775	3.5155	557.15	3.52	555.136	0.00764707	1	-0.0405096	0.0576642
	556.143	3.3948	3.4119	557.15	3.3777	555.136	0.0340826	1	-0.291013	-0.109128
	556.143	4.0407	4.0409	557.15	4.0405	555.135	0.0234983	1	-0.397163	-0.482876
	555.116	2.2882	2.2875	556.123	2.2889	554.108	0.109849	1	-0.215071	-0.49447
	553.143	2.8498	2.8494	554.15	2.8502	552.136	0.0459266	1	0.424091	0.102367
	553.143	2.6849	2.6847	554.15	2.6851	552.135	0.0463555	1	0.329342	-0.0302104
	552.088	3.75865	3.7543	553.095	3.763	551.08	0.669882	0.401	0.227874	-0.371642
	551.084	3.7593	3.7576	552.092	3.761	550.077	0.707407	0.367276	0.216489	-0.435398
	539.206	1.5331	1.5344	540.214	1.5318	538.199	0.27906	0.722627	0.62009	0.451696
	538.705	1.5338	1.5345	539.712	1.5331	537.697	0.320451	0.669786	0.660891	0.459298
	534.181	1.34185	1.3417	535.188	1.342	533.174	0.0613759	1	0.0280727	-0.296742
	534.077	4.34745	4.3451	535.084	4.3498	533.07	0.0324922	1	-0.0619732	0.224023
	534.077	4.5651	4.5639	535.084	4.5663	533.07	0.0261424	1	-0.123808	0.195332
	533.074	4.34645	4.3433	534.081	4.3496	532.067	0.0296145	1	-0.047073	0.323522
	533.074	4.56575	4.5639	534.081	4.5676	532.067	0.0252248	1	-0.0530796	0.259002
	529.057	0.6903	0.6914	530.064	0.6892	528.049	0.0985948	1	-0.806054	-0.949819
	528.053	0.6907	0.6917	529.061	0.6897	527.046	0.132745	0.9544	-1.40481	-1.16243
	526.178	1.7943	1.7952	527.186	1.7934	525.171	0.657954	0.391731	0.473277	0.732039
	525.677	1.7948	1.795	526.685	1.7946	524.67	0.735624	0.347964	0.494626	0.769847
	525.176	1.7938	1.7945	526.183	1.7931	524.168	0.678061	0.380542	0.420734	0.719921
	524.684	1.6292	1.629	525.691	1.6294	523.676	0.763891	0.359896	0.539076	0.524746
	516.17	1.66645	1.6664	517.177	1.6665	515.163	0.389998	0.675872	0.358844	0.265092
	513.306	6.6869	6.6877	514.314	6.6861	512.299	0.542816	0.511942	0.441125	0.405417
	481.122	2.76015	2.7595	482.129	2.7608	480.115	0.0039665	1	0.0606548	0.12691
	477.285	6.57525	6.575	478.293	6.5755	476.278	0.0947458	1	0.0487703	-0.0752572
	474.685	1.44185	1.4431	475.693	1.4406	473.678	0.388421	0.613483	0.735312	0.497673
	474.184	1.44285	1.4436	475.191	1.4421	473.176	0.384113	0.612472	0.7704	0.440733
	461.657	1.711	1.7113	462.665	1.7107	460.65	0.767224	0.322593	0.403869	0.827275
	461.156	1.7146	1.7139	462.163	1.7153	460.149	0.799821	0.314	0.501393	0.784304
	460.654	1.712	1.7118	461.662	1.7122	459.647	0.733733	0.346107	0.491423	0.769519
	460.162	1.5385	1.5389	461.17	1.5381	459.155	0.39271	0.67409	0.28092	0.343656
	456.104	3.3075	3.3045	457.112	3.3105	455.097	0.378579	0.767953	0.0985	-0.0966531
	453.142	0.9719	0.9775	454.149	0.9663	452.134	0.110505	1	0.0717172	-0.108453
	427.029	0.8552	0.8522	428.037	0.8582	426.022	0.167272	0.962758	-0.211091	0.00467422
	426.08	3.4499	3.4612	427.087	3.4386	425.073	0.0714807	1	-0.0286313	0.00733757
	425.104	3.69625	3.6949	426.111	3.6976	424.097	0.155258	0.969236	0.259132	0.240901
	424.1	3.6946	3.6954	425.107	3.6938	423.093	0.119133	1	0.246999	0.184081
	424.065	0.8108	0.7925	425.072	0.8291	423.057	0.0117892	1	-0.237847	-0.176684
	424.064	0.9265	0.9308	425.071	0.9222	423.057	0.0276259	1	-0.448885	-0.208698
	421.087	2.96385	2.9654	422.094	2.9623	420.079	1.35131	0.114514	-1.19999	-0.183031
	406.036	1.00425	0.999	407.043	1.0095	405.029	1.41527	0.112706	0.644705	-0.398478
	405.138	0.97645	0.9793	406.146	0.9736	404.131	0.336377	0.678384	0.382396	0.628524
	404.122	4.39605	4.3971	405.129	4.395	403.115	0.00849166	1	0.0261911	0.0297648
	404.031	4.60005	4.5975	405.038	4.6026	403.024	0.0656194	1	-0.185174	0.31263
	396.635	1.6227	1.6249	397.642	1.6205	395.627	0.330777	0.677474	0.531711	0.637932
	396.133	1.6226	1.6242	397.14	1.621	395.126	0.345235	0.672376	0.540203	0.600179
	396.095	3.4284	3.4291	397.103	3.4277	395.088	0.272442	1	0.0633283	0.0575812
	396.095	4.08795	4.0859	397.103	4.09	395.088	0.064175	1	-0.314352	-0.417079
	395.133	2.06125	2.0628	396.14	2.0597	394.125	0.223783	0.828294	0.234876	-0.171102
	395.093	3.4249	3.4243	396.101	3.4255	394.086	0.173247	1	0.0696697	0.0497329
	395.093	4.08725	4.0867	396.1	4.0878	394.086	0.0856086	1	-0.348058	-0.550474
	394.09	3.42385	3.423	395.097	3.4247	393.083	0.269251	1	0.0893108	0.0277312
	394.09	4.0897	4.0894	395.097	4.09	393.083	0.0788874	1	-0.332529	-0.567128
	391.106	1.5391	1.5385	392.115	1.5397	390.098	0.14855	0.962667	-0.379644	-0.279366
	391.105	1.5377	1.5357	392.112	1.5397	390.098	0.493729	0.68016	-0.112044	-0.24343
	387.128	1.95955	1.962	388.135	1.9571	386.12	0.614787	0.509896	0.375012	0.292693
	383.085	1.6854	1.6942	384.092	1.6766	382.078	0.0983236	1	-0.0171642	-0.607106
	370.205	0.5099	0.5093	371.213	0.5105	369.198	1.55663	0.119288	0.487976	0.705431
	369.096	1.5975	1.5986	370.103	1.5964	368.088	0.205482	0.801773	-0.994876	-0.45036
	368.094	1.6007	1.5996	369.101	1.6018	367.086	0.132923	0.96034	-0.814954	-0.510653
	367.091	1.60025	1.5989	368.098	1.6016	366.083	0.110009	1	-0.761126	-0.51934
	367.091	0.9709	0.9803	368.099	0.9615	366.083	0.142613	0.939847	-0.786352	-1.10446
	367.091	1.1928	1.1987	368.099	1.1869	366.083	0.0913755	0.995382	-0.856911	-0.560085
	367.09	2.26155	2.2625	368.098	2.2606	366.083	0.0727861	1	-0.794001	-0.42622
	348.066	0.95045	0.9535	349.074	0.9474	347.059	0.915638	0.28864	-0.562871	-0.635412
	347.12	4.2845	4.2839	348.127	4.2851	346.112	0.296421	0.956406	0.0734468	-0.0386305
	347.064	0.8494	0.8659	348.072	0.8329	346.055	0.0369576	1	0.237608	0.130914
	347.063	0.95045	0.9525	348.071	0.9484	346.056	0.985223	0.269913	-0.52475	-0.680295
	347.063	0.84005	0.8472	348.07	0.8329	346.055	0.635114	0.408066	-0.761976	-0.404167
	346.124	4.28385	4.2834	347.132	4.2843	345.115	0.442247	0.514073	1.1586	0.696652
	346.117	4.2853	4.2847	347.124	4.2859	345.109	0.515068	0.73919	0.059385	-0.0930776
	342.059	2.7107	2.7094	343.066	2.712	341.051	0.0832347	1	-0.352068	-0.92551
	338.064	1.4125	1.4094	339.071	1.4156	337.056	0.0160221	1	-0.201831	-0.211887
	328.043	2.4518	2.4492	329.05	2.4544	327.036	0.0512346	1	-0.283247	-0.67149
	314.027	1.01645	1.009	315.035	1.0239	313.02	0.0194428	1	-0.219653	-0.355359
	310.117	2.0896	2.0899	311.124	2.0893	309.109	0.151785	1	0.139019	0.116269
	310.032	3.61625	3.6135	311.04	3.619	309.025	0.0703819	1	-0.629715	-0.360288
	310.032	3.9328	3.9329	311.04	3.9327	309.025	0.105367	1	-0.77644	-0.460745
	307.08	1.3418	1.3503	308.087	1.3333	306.072	0.779579	0.276375	-1.28643	0.474494
	296.053	1.92655	1.9193	297.061	1.9338	295.046	0.0926839	0.998136	-0.781338	-0.56232
	293.111	1.51315	1.5132	294.118	1.5131	292.104	1.63914	0.118389	-0.151105	-0.594303
	289.091	2.9679	2.969	290.098	2.9668	288.084	0.869124	0.280128	-0.926419	-0.150227
	283.092	1.57145	1.5729	284.099	1.57	282.084	0.616901	0.431232	0.191476	-0.398151
	276.096	0.87075	0.8707	277.104	0.8708	275.088	0.894207	0.278022	0.317685	0.870694
	276.096	0.87075	0.8707	277.103	0.8708	275.088	0.381169	0.633931	-0.0929628	0.460046
	264.027	4.09485	4.0981	265.034	4.0916	263.02	0.0235909	1	-0.17539	-0.36017
	264.027	1.3982	1.3917	265.034	1.4047	263.02	0.0545923	1	-0.419873	-0.414928
	264.027	0.87905	0.8701	265.034	0.888	263.019	0.0980039	1	-0.968556	-0.775528
	255.155	5.8528	5.8526	256.163	5.853	254.148	0.0804629	1	0.0909623	0.0937919
	254.152	5.85155	5.8496	255.159	5.8535	253.144	0.0274632	1	0.0341352	-0.0207087
	254.043	1.99725	1.9952	255.05	1.9993	253.035	0.0952175	1	-0.275096	-0.707487
	251.055	0.8962	0.889	252.062	0.9034	250.048	0.0342123	1	-0.386122	-0.266919
	251.051	0.8987	0.8955	252.059	0.9019	250.044	0.133465	0.951849	-1.02926	-1.13636
	250.048	1.3141	1.3126	251.055	1.3156	249.041	0.0255239	1	-0.231414	-0.388981
	250.048	1.9611	1.9609	251.055	1.9613	249.04	0.0457654	1	-0.570576	-0.384039
	250.048	0.8983	0.8947	251.055	0.9019	249.04	0.145801	0.932354	-1.1388	-1.26679
	250.011	3.83495	3.8328	251.019	3.8371	249.004	0.0818757	1	-0.397727	-0.595674
	248.032	2.2791	2.2726	249.039	2.2856	247.025	0.0176387	1	-0.107637	0.0574456
	246.016	4.0943	4.093	247.024	4.0956	245.009	0.0816077	1	-0.404795	-0.640436
	244.069	0.9379	0.9406	245.077	0.9352	243.062	1.50157	0.194909	-0.393051	-0.45419
	243.183	5.29125	5.2894	244.191	5.2931	242.176	0.0603921	1	-0.0914777	-0.0932628
	240.027	1.93695	1.9349	241.034	1.939	239.02	0.0114866	1	-0.159281	-0.263556
	232.037	3.4298	3.4248	233.045	3.4348	231.03	0.0725043	1	0.0710491	-0.0268755
	232.037	0.8899	0.8776	233.044	0.9022	231.03	0.0554866	1	-0.447189	-0.383713
	232.037	4.09145	4.0883	233.045	4.0946	231.03	0.0810668	1	-0.510301	-0.688188
	230.022	4.0924	4.0944	231.029	4.0904	229.014	0.0938279	1	-0.551039	-0.961815
	214.048	1.7624	1.763	215.055	1.7618	213.041	0.0215788	1	0.0818382	-0.158763
	206.043	1.17	1.1703	207.05	1.1697	205.035	0.953948	0.270136	0.65113	-0.105028
	206.043	1.173	1.1703	207.05	1.1757	205.035	0.11086	1	0.618847	0.269019
	206.043	1.4962	1.5008	207.05	1.4916	205.035	2.08242	0.141227	0.385808	0.133079
	205.095	1.73565	1.7366	206.102	1.7347	204.088	0.603258	0.441429	-0.341243	-0.628913
	204.09	2.56965	2.5712	205.097	2.5681	203.083	0.279078	0.849798	0.146205	-0.055745
	192.027	0.9858	0.9851	193.034	0.9865	191.02	1.56481	0.736096	0.0941649	0.0593789
	191.043	1.09945	1.104	192.05	1.0949	190.036	1.34597	0.132649	-0.836633	-0.887134
	190.048	1.3425	1.3412	191.055	1.3438	189.04	0.126686	1	-0.227607	-0.149551
	189.064	1.18135	1.1745	190.071	1.1882	188.056	0.535326	0.582326	-0.0117563	-0.284638
	182.079	0.2292	0.2296	183.086	0.2288	181.072	1.11849	0.2154	0.21364	-0.540524
	181.074	1.22295	1.2239	182.081	1.222	180.067	0.30405	0.675085	0.818788	-0.183381
	175.115	0.51595	0.524	176.122	0.5079	174.108	1.39432	0.269708	-0.00149302	0.297314
	174.112	0.51635	0.5235	175.119	0.5092	173.104	1.49763	0.249831	0.0174058	0.313079
	174.016	0.98265	0.9841	175.024	0.9812	173.009	0.793723	0.47484	0.151775	-0.121529
	173.069	0.87315	0.8727	174.076	0.8736	172.061	2.03434	0.0771077	-0.51469	-0.588118
	170.022	3.35415	3.3536	171.03	3.3547	169.014	0.101867	1	0.371883	-0.173119
	165.079	1.9358	1.937	166.087	1.9346	164.072	2.22024	0.0785455	-0.256728	-0.516626
	161.069	1.07365	1.0728	162.076	1.0745	160.062	1.0462	0.26386	0.0780367	-0.501518
	156.006	0.98545	0.9821	157.013	0.9888	154.999	0.448371	0.676432	0.106347	-0.177764
	155.069	0.51785	0.5247	156.077	0.511	154.062	0.34352	0.667656	-0.382615	0.000256909
	146.106	0.47295	0.4605	147.113	0.4854	145.098	1.42778	0.11171	-0.97571	-0.114032
	129.043	1.0396	1.0372	130.05	1.042	128.036	1.76741	0.0951642	-0.133693	-0.620673
	100.016	1.3146	1.315	101.023	1.3142	99.0087	1.30191	0.213481	-0.0831208	-0.491508

## Sheet: 4d
Significance	rt	mz	mz_range:min	mz_range:max	rt_range:min	rt_range:max	minLOGp_ANOVA	qValue	NaCl	Mannitol
+	0.473	293.1	293.098	293.1	0.4342	0.6324	8.21153	0	0	3.28093
+	0.5856	131.534	131.532	131.535	0.4909	0.7389	7.66656	0	0	3.74135
+	0.5265	202.06	202.059	202.062	0.4274	0.7291	7.03887	0	0	4.29347
+	0.4453	205.068	205.068	205.069	0.4329	0.5881	6.51664	0	0	5.06091
+	1.2301	403.304	403.302	403.305	1.1987	1.2775	5.4585	0	0	2.69676
+	0.4453	221.042	221.041	221.043	0.4287	0.5548	4.9756	0	0	3.17828
+	0.4656	183.086	183.085	183.089	0.4342	0.6903	4.82971	0	0	5.10684
+	0.3452	226.95	226.95	226.952	0.3191	0.4042	4.52826	0.004	3.80519	1.00021
+	0.5524	123.545	123.543	123.547	0.4798	0.7401	4.525	0.00355556	0	3.18098
+	0.4397	123.545	123.544	123.546	0.4274	0.4687	4.2238	0.012	0	3.25643
+	0.5807	111.015	111.015	111.017	0.4909	0.6946	4.16433	0.0123636	-0.892646	1.67001
+	0.3444	90.9768	90.976	90.9775	0.3136	0.443	4.06771	0.016	2.62778	0.554683
+	1.6955	122.082	122.081	122.083	1.4437	1.7514	3.97983	0.0174737	-1.50201	0.514444
+	0.4361	258.131	258.129	258.131	0.404	0.4577	3.93335	0.0205714	2.59845	1.77358
+	1.6727	111.117	111.115	111.118	1.5454	1.9922	3.90996	0.0195294	2.24657	0.103842
+	0.5139	194.074	194.071	194.081	0.4662	0.6503	3.88669	0.0146667	0.34234	4.20758
+	0.4342	259.134	259.133	259.135	0.4078	0.4564	3.88093	0.0184444	2.5737	1.69719
+	0.3485	158.963	158.963	158.964	0.2823	0.4098	3.7999	0.02075	3.04658	0.395915
+	0.4646	165.068	165.075	165.077	0.4329	0.6158	3.7207	0.0221333	0.186522	3.62934
+	1.6942	922.01	922.01	922.01	0.3745	1.9147	3.13781	0.0264	1.83715	0.541767
+	0.4902	123.055	123.053	123.056	0.4538	0.5979	3.10532	0.0289091	-0.578708	-1.4488
+	1.6813	282.279	282.278	282.28	1.6099	1.8352	3.03019	0.0281905	1.68704	0.309546
+	0.3714	122.924	122.924	122.925	0.3265	0.4152	2.7622	0.0295652	-2.06571	-0.138293
	0.3228	217.104	217.103	217.105	0.0383	0.3818	2.74556	0.262	0.411943	-0.016777
	0.3444	88.1122	88.111	88.1127	0.3099	0.4557	2.67906	0.0505	-1.74283	-1.05764
	4.5578	615.498	615.496	615.501	4.5158	4.6162	2.48199	0.130759	-0.710633	0.209272
	0.3222	122.082	122.081	122.083	0.0422	0.4871	2.40298	0.07696	-1.7503	0.194248
	2.1768	804.562	804.56	804.564	2.1417	2.2655	2.33979	0.302	-0.427601	-0.536643
	0.3228	123.085	123.084	123.086	0.3045	0.4742	2.31683	0.0946154	-1.64408	0.183143
	0.3228	104.071	104.07	104.071	0.308	0.4687	2.31445	0.093037	-1.6691	0.134596
	2.1319	122.082	122.08	122.083	1.7514	2.2396	2.23435	0.298044	-0.245794	0.387333
	0.7285	264.632	264.631	264.633	0.7044	0.7696	2.18452	0.1388	-1.19312	0.258064
	0.4459	236.15	236.148	236.15	0.4022	0.5721	2.13366	0.246872	0.752331	0.811193
	1.4265	263.237	263.236	263.238	1.3809	1.5102	2.12328	0.347698	-0.264851	0.324129
	3.4436	954.616	954.611	954.619	3.3882	3.4978	2.0992	0.29696	0.408274	0.68093
	0.7285	264.13	264.128	264.131	0.6976	0.8028	2.08121	0.161486	-1.17395	0.250934
	0.5032	173.078	173.077	173.08	0.4521	0.6404	2.07449	0.137375	0.974618	-1.0429
	0.3671	233.164	233.16	233.167	0.3191	0.4231	2.05912	0.126	-0.768761	2.01063
	0.3678	325.227	325.225	325.228	0.3123	0.4385	1.97534	0.136645	-0.915407	2.39349
	0.4453	237.152	237.151	237.153	0.4078	0.5019	1.96969	0.297191	0.68307	0.790954
	0.5192	344.315	344.314	344.316	0.4761	0.598	1.96138	0.150353	0.282938	-2.17063
	2.9826	624.446	624.442	624.447	2.9259	3.0465	1.94277	0.542204	0.205983	0.38049
	0.3684	326.23	326.228	326.231	0.3179	0.4163	1.92759	0.154182	-0.96705	2.35474
	3.1986	587.469	587.467	587.47	3.1279	3.2904	1.92321	0.864329	0.10996	0.134546
	0.5383	181.122	181.121	181.123	0.5019	0.5851	1.91819	0.303909	-0.229167	-0.944938
	1.1341	196.112	196.11	196.113	1.0467	1.232	1.90438	0.361695	-0.560452	0.0847476
	0.3665	327.233	327.233	327.233	0.3179	0.4121	1.87524	0.166333	-0.786486	2.20368
	1.3434	377.265	377.264	377.266	1.3182	1.3858	1.87327	0.204973	-1.02868	1.11521
	1.6776	383.257	383.256	383.258	1.5366	1.7208	1.79243	0.266977	1.11303	-0.465583
	1.496	125.986	125.985	125.987	1.4216	1.6394	1.76452	0.426909	-0.505835	0.0558691
	1.7072	678.491	678.489	678.494	1.6142	1.7781	1.75641	0.2528	-2.21173	-0.587968
	2.2876	684.532	684.523	684.528	2.207	2.4002	1.75088	0.211263	-3.90368	-1.65656
	6.152	903.563	903.557	903.566	6.0086	6.2566	1.72749	0.784254	0.204128	0.157427
	0.7266	527.262	527.26	527.264	0.6933	0.8041	1.7109	0.266146	-1.7825	0.70461
	0.4096	167.089	167.088	167.09	0.3818	0.4538	1.6614	0.428585	-0.597473	-0.587389
	0.8134	353.267	353.266	353.269	0.7715	0.9193	1.65989	0.294531	-1.77801	-0.747118
	0.867	182.096	182.095	182.098	0.7974	0.9605	1.65705	0.43245	-0.658119	-0.131271
	0.6404	263.122	263.122	263.124	0.6089	0.7549	1.61867	0.356929	-1.30922	-0.387696
	3.1297	618.467	618.471	618.473	3.0946	3.1667	1.61117	0.300667	1.40569	-0.825849
	0.4213	147.076	147.075	147.077	0.3856	0.6496	1.60122	0.386831	-0.426585	-1.05531
	0.4521	299.099	299.099	299.1	0.4281	0.5408	1.59321	0.376333	-0.424423	-1.24079
	1.6936	785.482	785.48	785.485	1.6129	1.7559	1.58509	0.345846	-1.67043	-0.352533
	1.4259	374.258	374.256	374.259	1.3883	1.4953	1.58465	0.411	-0.591582	0.27418
	1.6832	317.21	317.208	317.211	1.3884	1.7283	1.58356	0.354105	0.978266	-0.484158
	1.5003	84.9598	84.9594	84.9602	1.4179	1.6672	1.57094	0.443059	-0.604907	0.0974633
	1.6832	181.122	181.121	181.123	1.3939	1.8723	1.55834	0.343059	1.39003	-0.67175
	1.0498	183.104	183.103	183.105	0.9747	1.1058	1.53907	0.545958	-0.149394	0.41632
	0.4244	130.05	130.049	130.051	0.3873	0.5518	1.53462	0.40912	-0.25694	-0.981167
	0.806	277.138	277.137	277.14	0.7641	0.8527	1.53427	0.352	-1.95867	-0.790231
	0.4527	298.097	298.096	298.098	0.4231	0.6281	1.53101	0.382485	-0.386616	-1.26762
	1.4493	563.265	563.263	563.268	1.4013	1.5145	1.51581	0.345852	-1.9123	-2.07271
	1.9048	594.279	594.277	594.279	1.8456	1.946	1.48851	0.395548	-0.974828	0.623505
	0.3561	104.107	104.106	104.108	0.3055	0.5167	1.48061	0.374882	-0.929124	0.619805
	1.6961	786.486	786.482	786.489	1.6339	1.7631	1.47569	0.389438	-1.57596	-0.342562
	1.9041	593.276	593.274	593.277	1.8334	1.9663	1.47056	0.377373	-1.04109	0.581784
	2.5314	851.605	851.602	851.609	2.439	2.6088	1.4451	0.560388	0.608179	0.412399
	0.867	329.267	329.266	329.269	0.8386	0.9439	1.44185	0.38927	-0.970846	1.06194
	1.4283	551.898	551.896	551.901	1.3914	1.4744	1.44098	0.403493	-0.836823	0.708399
	0.9544	286.24	286.237	286.239	0.8953	0.997	1.42886	0.367241	2.61115	-0.460876
	0.7482	89.507	89.5064	89.5076	0.4909	0.9969	1.4106	0.662629	0.129494	-0.280712
	0.4946	321.13	321.128	321.131	0.4521	0.5629	1.39068	0.379478	-1.89591	0.412
	0.7272	256.142	256.136	256.144	0.6989	0.7992	1.38709	0.41611	-1.4352	0.214068
	1.4271	551.397	551.395	551.4	1.3871	1.4714	1.38449	0.437772	-0.714672	0.693884
	0.726	511.287	511.285	511.289	0.6989	0.7973	1.38275	0.43358	-0.665979	0.721134
	0.3579	105.11	105.109	105.111	0.3111	0.4496	1.37835	0.440256	-0.898943	0.546691
	0.5629	267.12	267.119	267.121	0.5204	0.6257	1.37792	0.480533	0.725197	-0.2624
	4.613	429.373	429.372	429.374	4.5128	4.6956	1.37422	0.396852	3.24726	3.01197
	1.6403	283.25	283.281	283.282	1.562	1.7208	1.36443	0.374057	2.74758	0.235402
	0.7285	471.295	471.294	471.297	0.6995	0.7789	1.36208	0.420222	-1.06498	1.03993
	0.625	84.9598	84.9595	84.9603	0.4815	0.8676	1.34619	0.45646	-0.687311	-1.31295
	0.726	235.205	235.204	235.206	0.6989	0.8152	1.33034	0.435181	-0.978908	0.729267
	1.4333	633.415	633.413	633.418	1.3828	1.6172	1.32803	0.586171	0.0859245	-0.584321
	0.6269	125.986	125.985	125.987	0.4871	0.9562	1.30003	0.492615	-0.733503	-1.26912
	0.3798	615.404	615.402	615.407	0.3541	0.4521	1.29197	0.410486	-3.79519	-2.61392
	0.6392	255.635	255.634	255.636	0.6164	0.6995	1.29057	0.481182	-1.39981	-0.264158
	1.6382	116.107	116.106	116.108	0.4742	1.7927	1.28452	0.652065	0.546602	0.0935062
	0.7278	506.332	506.33	506.334	0.7001	0.7943	1.24987	0.485303	-0.975042	0.806606
	0.9999	125.986	125.986	125.987	0.8639	1.1778	1.24914	0.657554	-0.598849	-0.0935685
	0.6411	255.134	255.133	255.135	0.6115	0.7001	1.24895	0.492957	-1.49606	-0.25689
	3.5728	798.588	798.584	798.591	3.5359	3.7114	1.23332	0.445023	-2.2399	-2.9065
	1.7687	595.283	595.281	595.285	1.7077	1.8501	1.22239	0.557859	-0.917406	0.230264
	0.4281	125.986	125.985	125.987	0.3524	0.476	1.20668	0.562139	-1.0956	-0.0627203
	3.6576	760.602	760.598	760.606	3.5525	3.765	1.20239	0.43319	5.55042	5.35785
	1.4271	377.265	377.263	377.266	1.3958	1.4646	1.19706	0.498108	-0.902094	1.21943
	2.5314	850.603	850.599	850.605	2.4687	2.6365	1.19178	0.679531	0.540656	0.3742
	0.7272	507.334	507.332	507.337	0.7044	0.793	1.19015	0.54268	-0.807925	0.768933
	1.7681	593.277	593.276	593.278	1.6856	1.8629	1.18841	0.5915	-0.83726	0.231532
	0.4121	166.086	166.085	166.088	0.3763	0.5296	1.17683	0.68822	-0.421542	-0.416406
	2.0365	129.11	129.109	129.111	0.6422	2.1565	1.17517	0.888766	-0.146167	-0.0185
	0.4398	158.082	158.079	158.082	0.4095	0.5388	1.16411	0.652733	-0.371682	-0.821944
	1.4283	197.621	197.618	197.622	1.3846	1.5083	1.16176	0.693406	-0.426069	-0.0036726
	0.5444	175.119	175.117	175.12	0.473	0.8288	1.16105	0.587303	0.24695	1.10778
	1.7681	594.28	594.278	594.281	1.706	1.8925	1.15942	0.603673	-0.813101	0.242041
	1.701	322.273	322.271	322.274	1.6573	1.7557	1.15472	0.587185	-0.636592	0.583069
	0.8079	537.304	537.301	537.305	0.7604	0.8768	1.14184	0.560824	-1.59936	-0.251811
	0.9999	84.9598	84.9593	84.9603	0.8657	1.1864	1.1201	0.701239	-0.559761	-0.176793
	0.3985	108.044	108.044	108.045	0.369	0.4613	1.11937	0.758092	0.256713	0.438777
	3.9145	569.456	569.454	569.458	3.8579	3.9716	1.11641	0.824247	0.14209	-0.135168
	1.4283	600.419	600.416	600.421	1.3957	1.5286	1.10888	0.605874	0.110958	-1.14452
	2.5135	607.292	607.289	607.293	2.455	2.6101	1.10551	0.587283	-1.65714	-0.527581
	2.9475	866.597	866.591	866.599	2.9037	3.041	1.10002	0.656358	0.708997	0.937004
	1.8758	198.127	198.126	198.128	1.8241	1.9619	1.09613	0.688889	-0.350647	0.226182
	3.2029	588.471	588.47	588.474	3.1243	3.3162	1.095	0.839969	0.203555	0.252078
	0.4213	84.0444	84.0428	84.0458	0.3873	0.6255	1.09018	0.663389	-0.181744	-0.84575
	4.7682	1472.22	1472.21	1472.22	4.6624	4.8821	1.0836	0.548085	-4.79514	0.11937
	2.6139	767.583	767.58	767.585	2.5603	2.6642	1.07976	0.660889	0.633118	0.85458
	3.3589	585.452	585.451	585.454	3.2915	3.4548	1.07878	0.544295	5.33552	5.28504
	1.7416	116.107	116.106	116.108	1.6895	1.8814	1.07851	0.69265	0.608737	0.233944
	0.5573	237.148	237.147	237.15	0.5118	0.6835	1.07436	0.734197	-0.368481	-0.4838
	2.1632	584.423	584.42	584.424	2.1049	2.2858	1.05164	0.56612	0.865286	-4.13086
	0.8583	255.228	255.213	255.219	0.8086	0.9028	1.04233	0.63193	0.773495	1.7713
	0.6411	325.236	325.236	325.238	0.6203	0.7044	1.03999	0.632448	-1.30332	0.359578
	0.3838	601.416	601.413	601.418	0.3524	0.4372	1.03564	0.587364	-2.51065	-3.09376
	2.5111	608.295	608.292	608.296	2.4705	2.5726	1.03324	0.639492	-1.63285	-0.526555
	0.4946	277.104	277.103	277.107	0.4429	0.6089	1.03169	0.614842	-1.80398	0.169259
	0.5549	468.332	468.33	468.332	0.5271	0.5832	1.02841	0.616071	-0.847073	1.44938
	0.7445	500.385	500.382	500.386	0.7197	0.8651	1.02654	0.647059	-0.701059	0.941857
	1.432	617.421	617.417	617.423	1.3662	1.5269	1.02121	0.6656	-0.313667	-1.19084
	0.6411	233.19	233.188	233.191	0.6145	0.7155	1.00324	0.655456	-1.18427	0.349799
	0.7438	548.393	548.376	548.396	0.7235	0.8158	1.00319	0.661143	-0.668724	0.863947
	0.3813	599.41	599.406	599.412	0.332	0.4779	1.00196	0.619393	-2.49724	-3.09658
	0.3985	132.102	132.101	132.102	0.3579	0.4854	0.999455	0.754011	-0.114565	-0.543031
	0.8473	524.392	524.391	524.395	0.7845	0.9139	0.992091	0.637197	1.11982	2.56959
	0.7451	498.38	498.377	498.381	0.7145	0.9025	0.990229	0.666109	-0.640169	0.891821
	1.6745	633.415	633.413	633.418	1.5177	1.728	0.98755	0.668823	0.410087	-0.760869
	2.9456	867.6	867.596	867.603	2.8982	3.0133	0.986361	0.688081	0.692953	0.946526
	1.6838	600.418	600.416	600.421	1.5233	1.8013	0.9836	0.66435	0.490084	-0.835452
	0.7451	499.383	499.38	499.384	0.7125	0.8872	0.980589	0.659	-0.624652	0.948023
	0.6577	496.364	496.363	496.366	0.6147	0.8054	0.979431	0.664529	-0.963534	0.413827
	1.3458	355.283	355.282	355.284	1.3071	1.3995	0.977982	0.770565	-0.0355571	0.447734
	0.4232	74.531	74.5305	74.5314	0.3671	0.4613	0.977377	0.696	-0.759784	0.0775423
	1.1347	372.242	372.241	372.244	1.1058	1.2085	0.975209	0.693392	-0.677072	0.149495
	0.8066	532.348	532.345	532.35	0.7586	0.8585	0.974252	0.666156	-1.73196	-0.431289
	0.585	495.351	495.35	495.353	0.5573	0.6496	0.969186	0.671402	-1.21789	0.641558
	1.1095	618.425	618.424	618.428	1.0423	1.6357	0.96914	0.68992	-0.731593	-1.00043
	1.7595	435.288	435.287	435.289	1.6395	1.8446	0.963935	0.66229	-0.153244	-1.39008
	1.7663	600.418	600.416	600.42	1.7299	1.869	0.958621	0.663433	0.118174	-1.47092
	0.4287	73.5321	73.5317	73.5327	0.3345	0.476	0.952705	0.699385	-0.837882	0.0394224
	2.5302	405.808	405.807	405.809	2.4187	2.6655	0.948762	0.771825	0.560807	0.122817
	1.9206	599.41	599.407	599.412	1.826	2.0845	0.948747	0.661443	-3.0146	-1.67695
	0.6564	497.368	497.365	497.37	0.617	0.7721	0.940964	0.67369	-1.00935	0.516965
	0.6577	498.37	498.368	498.372	0.617	0.7217	0.935577	0.672224	-1.06358	0.497994
	0.6404	469.28	469.279	469.282	0.6158	0.705	0.932891	0.664835	-1.32728	0.541848
	1.5933	790.549	790.546	790.552	1.5631	1.6432	0.929371	0.691094	-0.826379	0.215006
	1.3434	122.082	122.081	122.082	1.2905	1.5305	0.926436	0.726698	-0.527393	0.314005
	0.4275	84.9598	84.9586	84.9602	0.3541	0.4704	0.925407	0.696484	-1.06662	-0.174853
	0.9347	475.383	475.382	475.385	0.8474	1.1045	0.923691	0.668421	-1.94673	0.510984
	2.1313	922.01	922.01	922.01	1.4233	2.1934	0.918801	0.790742	0.0659863	0.510567
	1.9417	181.122	181.121	181.123	1.837	2.055	0.918488	0.717143	-0.794872	-0.805152
	0.915	500.394	500.392	500.395	0.8917	0.9537	0.914578	0.681252	-0.405044	1.1626
	0.6404	504.317	504.317	504.319	0.6127	0.7069	0.909905	0.678658	-1.40568	0.219164
	4.4399	768.563	768.56	768.566	4.3965	4.4796	0.908415	0.668444	1.69278	1.83924
	0.6404	505.319	505.319	505.321	0.617	0.6978	0.908385	0.687866	-1.32175	0.0763076
	1.1218	617.421	617.418	617.422	1.0368	1.6468	0.905291	0.689913	-0.814737	-1.219
	4.6365	397.811	397.809	397.812	4.5738	4.74	0.897406	0.810699	-0.0462894	-0.456303
	2.1411	785.483	785.481	785.486	2.0838	2.1879	0.887634	0.764894	0.0366453	-0.653636
	3.4732	664.479	664.476	664.48	3.4104	3.512	0.885199	0.685184	1.54369	1.64828
	1.8684	584.424	584.423	584.426	1.8026	1.957	0.884796	0.703952	-0.0670033	-1.07183
	0.5844	494.348	494.346	494.35	0.5538	0.6773	0.883621	0.684209	-1.17872	0.637012
	3.7969	589.483	589.48	589.485	3.7281	3.8579	0.878618	0.699422	1.08569	1.16132
	0.8713	182.597	182.596	182.599	0.8054	0.9192	0.876977	0.800429	-0.456411	-0.0832256
	2.9869	662.464	662.461	662.464	2.9314	3.1223	0.876249	0.852564	0.114718	0.306218
	1.9343	600.417	600.416	600.419	1.8333	2.0773	0.871343	0.689007	-1.53854	-2.10054
	3.2036	589.473	589.472	589.476	3.1354	3.285	0.868193	0.865928	0.188568	0.253064
	1.4333	672.426	672.422	672.427	1.346	1.5047	0.86807	0.779094	0.136845	-0.609659
	1.7884	515.396	515.394	515.397	1.7472	1.8222	0.862068	0.722807	-0.788034	0.372916
	2.1727	1088.64	1088.63	1088.64	2.1362	2.2248	0.851491	0.691706	1.18144	1.82989
	1.9392	317.21	317.208	317.211	1.8704	2.0532	0.85036	0.796905	-0.527334	-0.697192
	1.219	116.107	116.106	116.108	0.5039	1.4399	0.846885	0.915667	0.15145	0.163725
	0.8288	613.23	613.227	613.233	0.792	0.8823	0.841912	0.916029	-0.0247494	0.156581
	3.1716	758.586	758.583	758.589	3.1131	3.2928	0.839594	0.893611	-0.185878	-0.237525
	1.7786	317.21	317.208	317.212	1.7133	1.8831	0.83456	0.796101	0.393714	-0.314948
	1.5151	73.5321	73.5314	73.533	1.4203	1.7169	0.83312	0.799808	-0.632145	-0.402075
	0.4379	176.092	176.09	176.093	0.4022	0.5333	0.830037	0.785553	-0.55216	-0.63161
	0.9027	116.107	116.106	116.108	0.4854	1.2942	0.827896	0.865128	0.277321	0.122453
	2.5277	398.312	398.311	398.314	2.4175	2.6434	0.826755	0.812957	0.440013	0.0010999
	3.7963	590.486	590.483	590.487	3.7292	3.8775	0.821176	0.751774	0.990454	1.12988
	1.2985	600.419	600.415	600.42	1.1612	1.4966	0.803022	0.832496	-0.160665	-0.400073
	4.0362	600.447	600.444	600.448	3.992	4.0993	0.801781	0.729558	1.61889	1.69209
	0.361	130.159	130.157	130.16	0.2065	0.4724	0.801618	0.750795	-1.49743	-0.752616
	1.7866	350.258	350.256	350.259	1.7472	1.8413	0.795045	0.799213	-0.837638	0.0335407
	4.4434	787.63	787.627	787.632	4.4008	4.5128	0.787253	0.723412	2.05589	2.55839
	0.4287	82.014	82.0126	82.0151	0.3062	0.476	0.779501	0.788729	-0.82764	-0.0810178
	0.867	344.211	344.209	344.213	0.8097	0.9045	0.778552	0.796528	-0.797741	0.0936686
	2.2279	810.61	810.607	810.611	2.1825	2.2933	0.77402	0.790626	-0.301485	-1.02351
	3.0281	574.394	574.393	574.395	2.993	3.0689	0.77124	0.836919	0.161229	-0.281656
	0.5383	122.081	122.081	122.082	0.4724	0.8307	0.766876	0.800245	-0.828551	0.161501
	0.6195	257.189	257.189	257.191	0.5906	0.7089	0.761866	0.81735	0.364397	-0.252753
	0.7537	278.696	278.695	278.697	0.7266	0.8214	0.760007	0.79001	-1.16041	-0.260935
	2.1424	786.487	786.485	786.488	2.1048	2.1861	0.758321	0.797664	0.111122	-0.585722
	1.7921	205.633	205.632	205.634	1.7361	1.858	0.756364	0.811964	-0.736988	-0.159862
	0.4946	218.107	218.105	218.109	0.4539	0.6183	0.756304	0.769124	0.254118	-1.69611
	2.2273	811.613	811.61	811.614	2.1528	2.2839	0.753088	0.787216	-0.283454	-1.04254
	1.6807	599.411	599.408	599.412	1.4788	1.7472	0.752328	0.775341	0.0649681	-1.60819
	4.0798	653.482	653.478	653.484	4.0032	4.1694	0.751742	0.776822	1.76577	1.71843
	1.6795	435.289	435.287	435.289	1.5454	1.7338	0.750375	0.80036	0.339201	-0.979178
	3.8298	714.542	714.538	714.545	3.776	3.8776	0.74762	0.771222	1.63003	1.63002
	1.589	256.263	256.262	256.264	1.5453	1.7041	0.742145	0.809828	0.807396	0.21478
	4.5348	787.628	787.625	787.63	4.4832	4.6753	0.740027	0.76714	1.93957	1.64131
	0.7063	277.216	277.214	277.217	0.6643	0.8419	0.738286	0.814065	-0.574207	0.327647
	0.4293	74.0328	74.0317	74.0333	0.3616	0.4704	0.736152	0.803623	-0.757696	-0.0177326
	0.7549	572.379	572.376	572.38	0.7266	0.8048	0.733525	0.793493	-1.19312	-0.133428
	0.3456	130.097	130.096	130.098	0.3098	0.4631	0.727597	0.811854	-0.818628	-0.798951
	2.5289	397.811	397.809	397.813	2.3836	2.6919	0.725367	0.84158	0.455906	0.0528669
	3.302	681.549	681.546	681.551	3.2553	3.344	0.724693	0.827919	0.517267	0.594927
	2.4637	603.432	603.429	603.434	2.2673	2.5534	0.722036	0.895289	-0.311077	-0.167474
	0.8097	383.257	383.257	383.259	0.7699	0.8565	0.718755	0.798773	-0.268182	-0.933494
	0.5721	291.195	291.194	291.196	0.5315	0.67	0.71766	0.817289	-0.142618	-0.710163
	1.6807	618.424	618.422	618.424	1.4845	1.7263	0.717316	0.813852	0.240375	-0.756558
	0.4195	151.035	151.034	151.036	0.1325	0.476	0.716684	0.819619	-1.04085	-0.117344
	0.3413	203.183	203.182	203.184	0.3062	0.4521	0.708278	0.801455	-1.96535	-2.33311
	0.3413	202.18	202.179	202.182	0.1048	0.4853	0.703082	0.793801	-2.04943	-2.36424
	4.0682	747.596	747.594	747.598	4.0345	4.1453	0.70055	0.788657	-1.68055	-0.783038
	0.3431	162.124	162.122	162.125	0.3099	0.4208	0.696879	0.817	-0.796347	-0.636142
	4.6347	828.611	828.606	828.612	4.5701	4.7195	0.694287	0.848121	-0.173362	-0.473909
	5.522	765.644	765.64	765.646	5.4022	5.643	0.693111	0.7926	1.6162	2.20417
	1.6819	617.421	617.419	617.423	1.4757	1.7472	0.690437	0.806	0.232899	-0.760257
	4.4673	589.483	589.481	589.485	4.405	4.5978	0.689551	0.799374	2.24851	2.03489
	4.0524	410.312	410.31	410.313	4.0107	4.1268	0.689373	0.816605	-0.54635	-0.909209
	1.7853	331.284	331.282	331.284	1.7416	1.8407	0.685936	0.848241	-0.139765	0.336621
	4.0072	781.559	781.556	781.562	3.9311	4.1824	0.685567	0.793292	2.25838	-1.47897
	1.4308	601.425	601.421	601.426	1.3902	1.5249	0.682658	0.815811	0.0469386	-1.36326
	2.1318	269.21	269.201	269.211	2.0949	2.178	0.681024	0.815028	0.488441	1.52101
	0.726	522.377	522.376	522.38	0.6865	0.7611	0.680445	0.817289	-0.853507	0.813972
	0.7974	279.231	279.229	279.232	0.7568	0.8639	0.679401	0.839227	-0.235636	0.402448
	1.4308	602.429	602.426	602.431	1.3737	1.5435	0.665511	0.814636	0.0161444	-1.52028
	0.4213	128.107	128.106	128.108	0.3486	0.4594	0.665221	0.973821	0.115011	0.108978
	0.3985	86.0965	86.0956	86.0974	0.3099	0.4687	0.663938	0.861391	-0.236029	-0.44294
	2.9536	672.504	672.499	672.506	2.836	3.0135	0.663921	0.807081	1.55458	1.3245
	0.3142	73.5322	73.5317	73.5327	0.0402	0.3541	0.663494	0.805476	-1.27082	-0.937713
	1.1052	633.416	633.416	633.419	1.0227	1.1631	0.663047	0.901462	0.133549	-0.148492
	3.4023	718.564	718.56	718.566	3.3248	3.4991	0.661494	0.792634	-2.44929	-4.65806
	0.7525	472.362	472.361	472.365	0.7217	0.8122	0.660566	0.808227	-0.604554	0.851317
	0.7488	430.28	430.277	430.281	0.7044	0.8706	0.659442	0.813923	0.179538	1.1769
	0.6398	509.272	509.272	509.274	0.6115	0.7168	0.655803	0.821975	-0.769624	0.314193
	4.6365	827.609	827.605	827.611	4.5553	4.7528	0.651833	0.864586	-0.210411	-0.514604
	1.7669	599.41	599.407	599.412	1.7299	1.8316	0.647141	0.81	-0.423635	-1.70609
	4.6353	826.606	826.603	826.608	4.5461	4.7456	0.646298	0.866364	-0.192142	-0.502202
	0.7531	538.372	538.371	538.375	0.7272	0.7992	0.646177	0.819492	-1.22434	-0.0312077
	1.344	374.258	374.256	374.259	1.3163	1.3956	0.645116	0.863436	-0.230935	0.261904
	4.0542	409.811	409.809	409.812	4.0013	4.1342	0.645077	0.840371	-0.510169	-0.873836
	0.6207	276.203	276.202	276.204	0.5926	0.659	0.643211	0.855618	0.447314	-0.197159
	3.3915	766.537	766.535	766.541	3.3494	3.475	0.6417	0.804852	1.63644	1.67353
	3.6732	758.596	758.592	758.598	3.6128	3.7927	0.640239	0.942876	-0.0104739	-0.175709
	0.7506	390.248	390.247	390.249	0.7197	0.8363	0.6397	0.826121	0.0710646	1.0321
	2.2224	759.573	759.572	759.574	2.175	2.4667	0.637903	0.837912	-0.0378853	0.915562
	4.403	666.494	666.492	666.497	4.3317	4.4868	0.636683	0.814587	1.54791	-1.44387
	1.8272	116.107	116.106	116.108	1.2942	2.1435	0.635581	0.89082	0.347028	0.0726439
	4.0881	761.615	761.612	761.617	4.0198	4.2691	0.629656	0.971504	0.0900618	-0.0466099
	2.7188	776.605	776.601	776.608	2.6423	2.8581	0.629291	0.815887	2.76863	-2.5098
	2.5523	810.612	810.609	810.614	2.5074	2.6058	0.627108	0.842439	-0.0330957	-0.839482
	3.9767	807.617	807.611	807.617	3.9256	4.0899	0.625476	0.8672	-0.39257	0.0683527
	0.4238	110.009	110.008	110.009	0.2618	0.4779	0.624967	0.837323	-1.03562	-0.225998
	0.9224	255.212	255.21	255.214	0.8823	1.0762	0.624671	0.802528	-2.56085	-1.83549
	1.8697	585.429	585.427	585.429	1.8224	1.957	0.622472	0.837392	-0.287649	-1.19694
	1.3452	337.273	337.272	337.274	1.3082	1.3957	0.621528	0.859153	-0.179076	0.510423
	1.7724	617.421	617.418	617.422	1.7188	1.8388	0.620676	0.859357	-0.0791693	-0.670601
	2.1405	301.215	301.215	301.217	2.0519	2.1959	0.620215	0.862079	-0.170259	0.440872
	1.4185	804.561	804.557	804.565	1.3747	1.4911	0.618431	0.838421	-0.856621	-0.998329
	1.1126	488.393	488.392	488.395	1.0756	1.1697	0.617991	0.81957	-0.603297	1.13717
	2.2212	758.571	758.57	758.572	2.178	2.4817	0.617079	0.839847	0.00509961	0.934736
	0.4201	112.007	112.006	112.007	0.3117	0.4557	0.615307	0.842045	-0.985504	-0.226335
	4.0876	692.511	692.509	692.512	4.042	4.1658	0.614928	0.81304	-1.55845	-3.68178
	1.3255	503.413	503.412	503.415	1.2851	1.3858	0.612965	0.821885	-0.537304	1.19851
	0.9537	437.268	437.267	437.27	0.9174	0.9937	0.611383	0.838828	0.331297	-0.895951
	4.0727	746.593	746.59	746.594	3.9938	4.1417	0.610842	0.847697	-0.789834	-0.795131
	3.8326	694.526	694.523	694.527	3.7705	3.8775	0.607463	0.861987	0.583135	0.582499
	1.9928	128.107	128.107	128.107	0.5095	2.1547	0.606982	0.998334	0.0811857	0.0657501
	1.7687	601.424	601.421	601.425	1.7263	1.8333	0.606545	0.828767	-0.436609	-1.75187
	3.8333	713.541	713.538	713.542	3.776	3.8887	0.605035	0.863515	0.576555	0.592656
	2.62	928.588	928.584	928.593	2.5769	2.6791	0.60442	0.838677	1.21549	1.42406
	4.9766	767.531	767.529	767.535	4.9172	5.0356	0.60226	0.840729	1.18202	1.1677
	2.5523	811.614	811.611	811.616	2.495	2.6058	0.601888	0.845151	-0.0320702	-0.872825
	0.6195	275.2	275.199	275.201	0.5757	0.7383	0.6015	0.870278	0.442301	-0.197465
	1.1323	548.373	548.37	548.375	1.099	1.1987	0.598775	0.837138	-0.973963	0.380895
	1.7687	181.122	181.121	181.123	1.717	1.8801	0.595573	0.857081	0.409388	-0.494383
	0.5506	191.143	191.142	191.144	0.515	0.6535	0.593791	0.88909	0.4798	0.140779
	7.537	553.44	553.437	553.442	7.4379	7.6318	0.590861	0.84509	-0.605093	0.482556
	1.3249	502.411	502.409	502.411	1.283	1.4135	0.590582	0.837961	-0.604535	1.13843
	1.4271	189.13	189.129	189.132	1.3815	1.5311	0.589469	0.868514	-0.694339	-0.290613
	3.1526	689.482	689.479	689.486	3.1032	3.225	0.58695	0.837485	1.09934	1.17787
	6.1329	925.534	925.53	925.537	5.9384	6.2357	0.586124	0.912869	-0.165743	0.0958408
	0.7832	113.964	113.963	113.965	0.4909	1.3551	0.585657	0.92264	0.110566	-0.157134
	1.4234	197.119	197.119	197.12	1.3848	1.5785	0.585419	0.889416	-0.263154	0.0833944
	4.0887	762.618	762.616	762.619	4.0253	4.1915	0.58532	0.968551	0.0949001	-0.0568377
	2.1738	805.564	805.56	805.565	2.1454	2.2507	0.583994	0.837302	-0.415768	-2.06109
	10.1217	129.066	129.065	129.067	9.0574	10.5347	0.579143	0.858411	0.936102	0.838143
	3.9742	841.622	841.621	841.627	3.9256	4.0179	0.578291	0.892068	-0.395704	0.0685116
	0.3998	126.055	126.054	126.055	0.369	0.4687	0.578091	0.917143	0.291948	0.249698
	0.8762	281.247	281.245	281.249	0.8435	0.9525	0.576731	0.868271	-0.591267	0.139021
	0.4244	106.05	106.05	106.051	0.3873	0.4871	0.57671	0.884739	-0.0855433	-0.410073
	1.7976	786.487	786.482	786.488	1.7631	1.8388	0.57406	0.847614	-1.28154	-0.561095
	3.672	759.599	759.595	759.601	3.6128	3.7705	0.571766	0.92889	-0.0161947	-0.217903
	1.7933	185.119	185.118	185.12	1.7373	1.8592	0.57123	0.859117	-0.686609	-0.175423
	1.8955	601.425	601.422	601.426	1.8038	2.0881	0.570379	0.828581	1.2086	-2.9641
	3.8748	615.498	615.496	615.5	3.8289	3.9576	0.568818	0.832087	1.1148	1.64411
	2.66	587.458	587.455	587.459	2.6101	2.7708	0.568467	1	0.0818551	-0.00867113
	1.8697	745.491	745.486	745.491	1.8335	1.9349	0.567538	0.862362	-0.570787	-0.731207
	0.878	589.244	589.243	589.245	0.8473	0.9359	0.567025	0.834535	-1.42283	-1.65309
	0.3456	158.154	158.152	158.155	0.2729	0.4502	0.566418	0.852683	-1.25336	-1.08701
	2.7068	755.566	755.562	755.568	2.6532	2.7554	0.565252	0.862621	-0.647436	-0.676712
	2.8724	781.582	781.578	781.585	2.7819	2.9802	0.565185	0.85531	-0.993532	-1.03106
	1.8678	530.441	530.437	530.442	1.8241	1.9238	0.564333	0.85402	-0.189181	0.876211
	3.3164	802.541	802.537	802.543	3.2406	3.3678	0.563967	0.837028	3.73136	1.59829
	2.8742	780.58	780.576	780.582	2.8121	2.9487	0.562885	0.850243	-0.965531	-0.979785
	0.9974	366.255	366.254	366.256	0.9617	1.0504	0.562433	0.869289	0.709751	0.255682
	1.1286	639.402	639.398	639.404	1.0319	1.243	0.56119	0.840177	-1.59991	-1.86957
	3.2953	955.619	955.614	955.621	3.2645	3.3456	0.560901	0.899833	0.0706294	0.364246
	2.7062	754.563	754.56	754.565	2.628	2.7529	0.558277	0.869268	-0.634003	-0.661144
	3.8312	712.538	712.535	712.54	3.7594	3.909	0.554419	0.841308	2.68605	2.69794
	1.4302	603.431	603.429	603.432	1.3939	1.4734	0.549843	0.85766	0.0357472	-1.4227
	1.8691	586.433	586.431	586.434	1.826	1.9388	0.548815	0.851444	-0.394091	-1.33162
	1.9012	617.421	617.418	617.422	1.8192	2.0919	0.547909	0.841826	-1.85436	-3.59803
	2.4532	602.429	602.427	602.431	2.2839	2.6052	0.547732	0.839071	-1.931	1.52307
	4.0887	760.612	760.609	760.615	4.0198	4.3043	0.547136	0.996382	0.085921	-0.0444107
	0.425	116.071	116.07	116.071	0.3856	0.5425	0.543846	0.879412	0.254601	-0.230975
	0.9882	690.514	690.512	690.515	0.9581	1.0356	0.542776	0.865163	-0.660111	-1.15827
	3.3308	782.595	782.594	782.598	3.2295	3.4843	0.540083	0.841313	2.3344	-2.13377
	3.5881	668.473	668.47	668.474	3.5242	3.6461	0.53929	0.851534	1.51952	1.43717
	3.8914	309.242	309.24	309.243	3.8426	3.9699	0.5377	0.865032	1.05677	0.777754
	1.6056	848.63	848.626	848.634	1.5637	1.6947	0.537445	0.893827	-0.627922	-0.531392
	10.1284	128.107	128.106	128.108	9.1264	10.6455	0.537182	0.860013	1.17476	1.1447
	4.4701	590.486	590.484	590.487	4.3965	4.6125	0.536771	0.852721	1.64528	1.16521
	1.7687	602.428	602.426	602.429	1.7281	1.828	0.535513	0.85827	-0.608943	-1.84288
	1.3077	617.421	617.418	617.422	1.0413	1.4689	0.53397	0.915572	-0.30098	-0.384925
	2.3307	752.549	752.547	752.552	2.2784	2.4113	0.53361	0.865489	-0.832471	-1.0441
	0.5912	110.009	110.007	110.01	0.476	0.862	0.532661	0.862854	-1.04722	-0.689879
	0.3536	103.131	103.13	103.132	0.2951	0.4557	0.529537	0.866075	-0.832811	-1.09418
	0.7919	297.243	297.241	297.244	0.7588	0.8416	0.529111	0.913477	-0.0180689	-0.261793
	2.3184	181.122	181.121	181.123	2.2322	2.6212	0.52855	0.88504	-0.482191	-0.324818
	1.8742	376.273	376.272	376.274	1.8352	1.9127	0.528433	0.868481	0.0355282	1.19168
	3.9656	812.625	812.623	812.627	3.9311	4.0234	0.527154	0.847275	-1.08488	0.885901
	0.8608	174.107	174.106	174.108	0.7998	0.9377	0.526456	0.865541	-0.991919	-0.213811
	0.5161	284.206	284.204	284.207	0.4576	0.5573	0.524908	0.863238	-0.086291	1.07694
	3.4441	463.378	463.376	463.379	3.3956	3.4953	0.524583	0.868667	1.24486	1.02768
	0.8891	514.313	514.311	514.316	0.851	0.936	0.524169	0.86848	0.747375	0.779725
	0.3536	102.128	102.127	102.128	0.0347	0.4613	0.523332	0.860755	-0.870022	-1.12611
	0.4287	81.5208	81.5202	81.5215	0.3634	0.476	0.522732	0.868289	-0.9161	-0.0893669
	2.7686	648.446	648.443	648.447	2.6919	2.86	0.519477	0.855973	-1.04364	-2.07033
	1.059	475.261	475.259	475.263	1.0081	1.1518	0.518717	0.885463	0.418811	-0.149001
	1.3034	618.424	618.421	618.426	1.1445	1.4492	0.518023	0.919488	-0.299117	-0.388095
	3.7517	1466.16	1466.15	1466.16	3.6904	3.8426	0.515719	0.854254	2.26791	4.49105
	1.5293	674.522	674.519	674.524	1.4751	1.7472	0.514356	0.884558	-0.562565	-0.872705
	3.9231	794.579	794.576	794.582	3.8203	4.0216	0.51203	0.862458	1.67386	2.1968
	4.6365	777.61	777.606	777.611	4.5608	4.7474	0.509203	0.879545	-0.43137	-0.584452
	1.3471	366.268	366.266	366.269	1.3237	1.3773	0.506604	0.882472	-0.541212	-0.0537049
	2.3178	617.42	617.418	617.423	2.2433	2.4925	0.505832	0.921002	-0.323733	-0.305182
	4.9215	734.594	734.592	734.597	4.7751	5.0392	0.505315	0.945432	-0.0286582	-0.234338
	2.4649	641.44	641.437	641.441	2.3597	2.5368	0.504973	0.92178	-0.336864	-0.275173
	2.673	389.307	389.305	389.309	2.5648	2.7554	0.504217	0.889419	0.637966	0.12227
	1.083	635.428	635.425	635.429	1.0136	1.1466	0.503549	0.979296	0.138095	-0.0622009
	0.4989	217.105	217.103	217.106	0.4078	0.7347	0.498214	0.871603	0.604447	-0.561654
	0.5216	360.31	360.308	360.311	0.4724	0.5659	0.497927	0.893961	-0.538012	0.328934
	6.1498	909.529	909.524	909.533	6.0436	6.2929	0.497015	0.866175	-1.1887	0.229504
	0.5998	73.5321	73.5315	73.5326	0.4668	0.9527	0.496103	0.893011	-0.798191	-0.348736
	1.8697	587.437	587.433	587.438	1.839	1.946	0.494688	0.869736	-0.374565	-1.27076
	2.9864	622.431	622.429	622.433	2.9173	3.1198	0.4945	0.867712	1.2505	1.3802
	2.9438	656.511	656.507	656.511	2.8972	3.0559	0.494002	0.916756	0.398317	0.422375
	5.5963	772.593	772.59	772.597	5.5451	5.6873	0.493911	0.871941	1.11765	1.17833
	0.4427	136.062	136.062	136.063	0.4065	0.5372	0.491013	0.865095	-0.292933	-1.48417
	1.5287	676.528	676.525	676.528	1.488	1.5933	0.489352	0.890719	-0.55724	-0.923416
	2.1836	782.58	782.578	782.582	2.1392	2.3116	0.487832	0.887576	-0.579124	-0.834583
	0.9433	477.387	477.386	477.388	0.9149	0.9937	0.487672	0.896703	-0.487317	0.609989
	3.2965	954.617	954.613	954.618	3.2645	3.3456	0.486851	0.923798	0.0497932	0.356041
	1.3902	73.5322	73.5318	73.5325	1.3366	1.4308	0.486748	0.916928	-0.512136	-0.214928
	3.1519	688.479	688.477	688.483	3.1057	3.2035	0.484757	0.868888	1.43463	1.47278
	1.6844	746.495	746.49	746.497	1.6419	1.7299	0.482845	0.890523	-0.753301	-0.752784
	2.4637	640.437	640.433	640.439	2.3541	2.5407	0.482683	0.917133	-0.325523	-0.303397
	1.7693	603.431	603.428	603.432	1.7299	1.8746	0.482433	0.869711	-0.580365	-1.69366
	1.5274	675.526	675.524	675.527	1.4862	1.6364	0.481099	0.891112	-0.56006	-0.832757
	2.183	783.584	783.58	783.586	2.1362	2.2839	0.47865	0.887215	-0.588056	-0.836334
	4.6353	810.61	810.607	810.612	4.5756	4.7363	0.477703	0.912028	-0.196945	-0.472133
	3.0898	757.583	757.583	757.585	3.0256	3.3015	0.477606	0.859914	-3.42721	-1.11691
	0.9439	476.386	476.386	476.388	0.9038	1.0302	0.475115	0.893939	-0.5222	0.515637
	5.0052	789.644	789.641	789.647	4.9283	5.0796	0.474957	0.969737	0.115506	0.228756
	2.6083	792.6	792.595	792.603	2.4938	2.6625	0.472133	0.865719	2.40721	2.13204
	3.0736	902.584	902.581	902.587	3.0246	3.1465	0.471971	0.894655	1.10346	1.32275
	0.5887	151.035	151.035	151.036	0.4834	0.7697	0.470185	0.883179	-0.865151	-0.545115
	7.5456	535.43	535.428	535.432	7.4489	7.713	0.46939	0.892946	-1.16522	0.113743
	0.5143	538.373	538.37	538.375	0.4841	0.5604	0.46934	0.893084	0.0261555	1.08211
	2.1824	784.588	784.584	784.59	2.0697	2.3467	0.467876	0.890893	-0.490906	-0.71567
	2.319	584.423	584.42	584.424	2.2728	2.3819	0.467708	0.890294	-1.32176	-1.06268
	3.3968	719.566	719.563	719.568	3.2996	3.501	0.467364	0.885381	-0.678519	-0.717271
	0.9624	279.158	279.158	279.16	0.9217	1.0104	0.467001	0.912372	-0.156585	0.363668
	2.3313	753.551	753.549	753.554	2.2784	2.4446	0.466626	0.889463	-0.84298	-1.03579
	2.3289	754.552	754.55	754.553	2.2894	2.4041	0.466492	0.889796	-0.834134	-0.986949
	7.5431	608.446	608.444	608.449	7.4415	7.713	0.465794	0.884577	-0.653408	0.287783
	1.5151	81.5208	81.5201	81.5216	1.4246	1.7889	0.464527	0.913459	-0.387721	-0.0518319
	0.4299	70.0129	70.0121	70.0144	0.3652	0.476	0.463222	0.882046	-0.772076	0.0353483
	1.6856	601.424	601.421	601.426	1.5249	1.8179	0.462825	0.892259	0.280743	-0.816772
	2.6994	748.573	748.57	748.573	2.6477	2.8861	0.462597	0.918272	0.0977147	-0.450269
	3.5901	692.51	692.507	692.513	3.5187	3.6431	0.462596	0.944412	0.290033	0.201116
	1.5231	696.501	696.5	696.503	1.4855	1.597	0.462056	0.917522	-0.567249	-0.36056
	7.5394	570.438	570.435	570.44	7.436	7.7074	0.46142	0.891582	-0.786178	0.288887
	6.1005	873.579	873.577	873.582	6.0116	6.1446	0.460266	0.882642	0.830066	0.932541
	5.124	591.498	591.497	591.5	5.0059	5.1887	0.460138	0.917925	-0.386948	-0.413262
	0.9851	500.395	500.394	500.396	0.8897	1.0745	0.460027	0.88734	-0.165435	0.870199
	1.6961	759.573	759.572	759.575	1.3594	1.9111	0.459904	0.883435	-0.149319	0.817165
	0.87	474.379	474.378	474.379	0.8419	0.9064	0.459507	0.889864	-0.255659	0.951452
	3.3519	335.257	335.256	335.259	3.2553	3.5027	0.458868	0.978533	0.186352	-0.00573254
	1.693	124.087	124.086	124.087	0.4853	2.1417	0.457842	0.889541	0.361293	-1.33794
	1.6961	799.588	799.587	799.59	1.581	1.7872	0.457765	0.884442	-0.24052	0.602764
	1.3446	263.236	263.236	263.238	1.3089	1.405	0.456944	0.944274	-0.109031	0.198749
	2.4637	552.43	552.427	552.431	2.367	2.6052	0.454913	0.912897	-0.372246	-0.392944
	5.0046	788.641	788.639	788.643	4.9302	5.0796	0.454576	0.97143	0.14225	0.213801
	1.5287	677.528	677.526	677.529	1.4936	1.5748	0.454389	0.891543	-0.581549	-0.802374
	4.6353	776.606	776.601	776.608	4.4998	4.8248	0.454377	0.916613	-0.351414	-0.606721
	3.6511	904.599	904.595	904.601	3.6079	3.7249	0.453889	0.881347	0.823401	1.02788
	3.3229	847.568	847.566	847.573	3.286	3.419	0.453224	0.884135	0.987948	0.934006
	1.32	125.986	125.985	125.987	1.131	1.4455	0.451455	0.916498	-0.378923	-0.0135953
	5.9598	951.512	951.506	951.515	5.7186	6.0197	0.449879	0.892044	-1.71363	-0.582308
	4.0565	850.604	850.599	850.605	3.9964	4.1342	0.448675	0.895865	-1.68475	-1.73492
	0.5912	74.0329	74.0326	74.0332	0.489	0.8417	0.448508	0.905808	-0.797647	-0.418646
	4.6433	778.614	778.605	778.612	4.5682	4.7805	0.447675	0.891726	-1.49252	-1.39899
	2.4624	553.432	553.429	553.433	2.3966	2.5813	0.446747	0.919696	-0.435322	-0.393087
	1.6973	758.57	758.57	758.573	1.3218	1.7472	0.446426	0.884343	-0.280139	0.711779
	1.7003	745.491	745.486	745.493	1.608	1.8335	0.444948	0.894044	-1.00381	-2.00831
	7.5394	537.439	537.436	537.44	7.436	7.6521	0.444885	0.880532	-0.931338	0.150239
	2.4157	275.2	275.2	275.201	2.3135	2.6551	0.444078	0.966733	-0.213269	-0.0766888
	0.4022	90.055	90.0542	90.0555	0.3652	0.4798	0.44393	0.915708	-0.461803	0.0886202
	2.7133	927.588	927.583	927.591	2.6477	2.873	0.44326	0.893978	1.63083	1.82264
	1.874	656.431	656.429	656.432	1.8303	1.9424	0.441538	0.956385	-0.0507339	-0.289722
	1.1027	600.419	600.416	600.421	0.984	1.211	0.440193	0.913793	-0.0153866	-0.440772
	0.9445	948.754	948.753	948.757	0.923	0.9765	0.439136	0.893356	-0.969945	1.72882
	0.9427	474.38	474.379	474.382	0.8934	1.0856	0.433858	0.918366	-0.450322	0.308043
	1.7127	339.253	339.251	339.252	1.6696	1.7638	0.432845	0.88805	0.631166	1.20149
	2.4631	551.426	551.423	551.427	2.3559	2.5941	0.430444	0.93123	-0.367195	-0.374678
	3.0263	558.4	558.398	558.403	2.9764	3.1058	0.430257	0.952627	0.00145435	-0.26012
	6.144	908.526	908.522	908.529	5.9494	6.2566	0.429104	0.964597	-0.0630271	0.155867
	4.404	626.463	626.462	626.466	4.3189	4.474	0.427152	0.886751	-0.376933	-2.16282
	3.6609	761.605	761.602	761.607	3.5341	3.7392	0.424173	0.953383	0.303951	0.0950432
	4.574	768.563	768.559	768.565	4.474	4.6679	0.423863	0.885225	1.42678	1.41357
	0.8276	618.428	618.427	618.429	0.803	0.851	0.423831	0.911496	0.112428	-0.801398
	2.1294	121.051	121.051	121.051	0.5369	2.5091	0.422578	0.963019	0.112202	0.230567
	9.7012	129.066	129.065	129.067	8.9103	10.4737	0.421612	0.914963	0.599814	0.749961
	6.6217	925.532	925.53	925.536	6.4978	6.7041	0.421189	0.916995	-0.770393	-0.064242
	2.777	755.568	755.564	755.569	2.7345	2.8693	0.420435	0.913977	-0.49838	-0.73454
	0.987	501.397	501.396	501.399	0.8897	1.0412	0.420209	0.9148	-0.204245	0.825667
	0.7402	251.2	251.198	251.201	0.7089	0.7808	0.420038	0.913062	0.73154	0.0658976
	1.6228	773.564	773.562	773.566	1.5877	1.7195	0.419516	0.915374	-0.816456	-0.174088
	2.343	748.574	748.571	748.576	2.3079	2.3986	0.419503	0.91434	-0.457446	-0.855419
	6.1452	907.523	907.52	907.526	5.9033	6.2966	0.417955	0.88415	1.42516	1.62702
	1.7687	807.582	807.576	807.583	1.7263	1.8149	0.416099	0.916981	-0.495749	-1.03526
	5.4264	739.63	739.625	739.631	5.3291	5.6059	0.415911	0.879623	2.01119	2.02075
	0.9962	367.263	367.261	367.263	0.9527	1.0912	0.415675	0.933039	0.404298	0.0166524
	8.1838	871.575	871.572	871.577	8.0509	8.3464	0.412824	0.879939	-1.18778	-2.73247
	4.3907	642.458	642.457	642.459	4.3134	4.4539	0.412264	0.914059	1.05587	1.21621
	2.777	754.564	754.561	754.565	2.718	2.862	0.41222	0.919866	-0.477039	-0.713085
	1.6216	772.562	772.56	772.565	1.5877	1.6696	0.411219	0.910446	-0.860819	-0.186537
	0.614	81.5209	81.5199	81.5213	0.476	1.1501	0.405616	0.916263	-0.445361	-0.613554
	2.1291	760.575	760.559	760.575	2.0551	2.1879	0.401128	0.916117	1.05173	1.65715
	2.8779	952.6	952.596	952.602	2.8219	2.9493	0.397675	0.916096	-1.39689	-0.0392189
	1.6862	602.428	602.426	602.43	1.5249	1.7429	0.396453	0.912341	0.206189	-0.8965
	2.3424	749.576	749.574	749.579	2.3061	2.3983	0.393093	0.922017	-0.460895	-0.823779
	0.5598	209.153	209.152	209.154	0.5315	0.7106	0.39307	0.953247	0.202318	-0.158221
	4.5417	563.467	563.464	563.468	4.4962	4.5977	0.391769	0.944487	-0.26179	-0.434103
	0.6848	301.216	301.214	301.218	0.648	0.7863	0.389396	0.934036	0.23675	-0.304776
	3.9457	766.549	766.548	766.553	3.8203	4.0628	0.388999	0.913709	-1.96075	0.194138
	6.1286	926.536	926.531	926.539	5.9494	6.243	0.388738	0.913299	1.20708	1.35862
	0.75	130.008	130.007	130.009	0.4871	1.0116	0.3882	0.917535	0.350817	-0.77515
	1.2277	81.5209	81.5205	81.5211	0.9426	1.3421	0.388081	0.959985	-0.278529	0.046154
	3.0376	311.294	311.293	311.295	2.9949	3.08	0.387757	0.91805	1.19317	0.681128
	2.1381	726.532	726.53	726.534	2.0894	2.2734	0.386651	0.912325	-0.767797	-0.731852
	2.2045	552.446	552.444	552.448	2.1659	2.2989	0.386594	0.917271	1.02714	0.872313
	1.7662	596.284	596.28	596.286	1.725	1.8235	0.385635	0.913978	-0.115403	0.984673
	4.0536	800.605	800.601	800.606	4.0006	4.1545	0.385518	0.919422	-0.723901	-1.03644
	2.5189	900.569	900.564	900.573	2.4687	2.5684	0.382382	0.910398	1.23022	1.47381
	4.0853	763.62	763.616	763.621	4.0394	4.1603	0.382346	0.917111	1.82027	1.66055
	0.7143	446.347	446.346	446.348	0.6867	0.7512	0.380596	0.914314	-0.243306	1.00693
	0.9217	441.299	441.298	441.3	0.8971	0.9802	0.380072	0.915223	0.587431	-0.192489
	5.1587	736.611	736.607	736.613	5.0557	5.3051	0.379606	0.919019	-2.05184	0.256103
	1.3495	189.13	189.13	189.131	1.3126	1.392	0.378736	0.948422	-0.485444	-0.135059
	4.5571	735.599	735.596	735.601	4.474	4.7042	0.37834	0.962687	0.296443	-0.119825
	2.143	780.536	780.532	780.534	2.1085	2.1805	0.376568	0.948696	-0.00443967	-0.468834
	1.6899	798.586	798.581	798.587	1.5711	1.8038	0.376477	0.929481	-0.1542	0.517825
	2.415	748.573	748.57	748.575	2.3744	2.5726	0.375967	0.915124	-0.537574	-0.910496
	1.7681	806.579	806.575	806.58	1.7226	1.826	0.375082	0.9185	-0.454146	-0.942569
	1.3483	197.119	197.118	197.12	1.3052	1.4011	0.374445	0.981771	-0.276291	0.010733
	0.4262	148.061	148.06	148.062	0.3911	0.4873	0.371415	0.917974	0.616989	-0.412405
	3.2657	688.479	688.477	688.481	3.1999	3.3162	0.371282	0.972995	0.209346	-0.0829261
	1.0633	644.243	644.24	644.245	1.0136	1.1169	0.369652	0.912125	-0.887601	-0.762499
	0.8842	396.37	396.368	396.37	0.7476	1.027	0.369405	0.920241	-1.31674	0.105956
	5.1259	750.624	750.62	750.627	5.0502	5.2829	0.36938	0.999582	0.0838327	0.127392
	2.1331	316.202	316.201	316.204	2.018	2.2125	0.368548	0.958805	-0.0860828	0.344403
	0.5857	82.0144	82.0146	82.0154	0.4834	0.875	0.368504	0.937078	-0.685069	-0.415573
	1.9823	116.107	116.106	116.108	1.7687	2.1437	0.368223	0.998825	0.0982145	0.0547806
	1.0633	662.254	662.251	662.254	1.0283	1.1322	0.368014	0.91704	-0.919672	-0.829281
	6.1108	872.578	872.575	872.581	5.9532	6.2843	0.367704	0.980473	-0.161296	0.0700394
	0.8741	383.367	383.366	383.368	0.8028	1.0159	0.366947	0.918552	-1.04587	-2.15373
	3.7331	735.59	735.587	735.592	3.6707	3.8996	0.366442	0.920136	-1.97633	0.00774066
	3.3851	802.542	802.538	802.543	3.3469	3.4955	0.366373	0.934061	-0.357291	-0.740246
	4.5098	788.63	788.629	788.633	4.4131	4.5904	0.364562	0.916805	1.11185	1.32629
	2.4606	568.429	568.426	568.431	2.3432	2.6532	0.362745	0.953378	-0.254162	-0.449207
	3.5374	680.511	680.509	680.513	3.4756	3.6196	0.35493	0.920648	0.272503	-1.70236
	1.1323	188.123	188.121	188.124	1.0436	1.2486	0.354381	0.947525	-0.684093	-0.164258
	1.9232	226.18	226.178	226.181	1.8801	1.9994	0.354377	0.915665	-0.899703	0.468417
	2.1264	84.9598	84.9593	84.9605	2.031	2.3152	0.354145	0.960502	-0.406101	0.0962934
	1.3003	601.424	601.422	601.425	1.1261	1.5575	0.352571	0.976986	-0.20878	-0.358691
	2.9081	762.518	762.513	762.519	2.8551	2.9432	0.351187	0.941421	-0.765348	-0.66587
	4.0536	801.608	801.605	801.61	4.0087	4.127	0.350811	0.932138	-0.708079	-0.953464
	2.5252	776.606	776.604	776.608	2.2655	2.6681	0.350634	0.919867	3.00894	2.73352
	0.8072	478.292	478.291	478.294	0.7438	0.8768	0.349053	0.95825	0.3199	0.55744
	5.4394	738.627	738.622	738.629	5.3346	5.5283	0.34891	0.915369	-2.25472	-0.0602582
	1.0627	661.251	661.248	661.253	1.0228	1.152	0.348042	0.932306	-0.926767	-0.828365
	1.2738	84.9597	84.959	84.9604	1.1335	1.4399	0.347876	0.970417	-0.36069	-0.153911
	2.5238	777.61	777.607	777.611	2.2932	2.6163	0.34748	0.92041	2.68036	2.39306
	5.5728	101.071	101.071	101.071	5.5032	5.6281	0.347009	0.968974	0.370376	0.420669
	1.0633	663.252	663.249	663.254	1.0301	1.1212	0.3467	0.935807	-0.913987	-0.776237
	2.28	1088.64	1088.63	1088.64	2.2223	2.3412	0.345694	0.929934	0.953043	1.25156
	3.46	778.542	778.539	778.545	3.3625	3.5841	0.345544	0.918725	2.08505	-1.03465
	0.4016	318.299	318.297	318.301	0.3652	0.4981	0.344096	0.973594	-0.269083	-0.364233
	2.256	749.577	749.574	749.578	2.1627	2.3455	0.344042	0.915454	-2.04485	-0.512376
	3.7557	1465.16	1465.15	1465.16	3.6874	3.8702	0.343055	0.91426	2.56072	2.45223
	2.1387	727.535	727.532	727.536	2.0894	2.2193	0.341315	0.946598	-0.780624	-0.702651
	5.2909	908.524	908.522	908.527	5.2637	5.398	0.341175	0.97419	0.179656	0.286951
	1.6907	585.429	585.426	585.431	1.6419	1.7319	0.340557	0.931207	1.41912	1.28979
	3.0782	102.074	102.073	102.075	2.6736	3.2071	0.339198	0.947471	0.809922	0.746549
	0.6694	428.264	428.263	428.266	0.6349	0.7543	0.337132	0.944938	0.139676	0.779636
	1.7306	90.5072	90.5068	90.5076	1.6905	1.7742	0.334467	0.961059	-0.691515	-0.352226
	0.4392	175.119	175.117	175.119	0.3191	0.4798	0.334273	0.955519	0.435609	0.650006
	4.5918	748.611	748.606	748.612	4.4796	4.6876	0.333852	0.925077	-2.02173	-0.108573
	1.0633	643.241	643.237	643.242	1.0136	1.1466	0.332344	0.947205	-0.882572	-0.720574
	3.1678	756.58	756.578	756.584	3.1087	3.3514	0.331987	0.913975	3.36962	3.30627
	2.8541	413.377	413.375	413.378	2.8029	2.9137	0.330084	0.944643	1.01034	1.05932
	5.4565	764.642	764.639	764.644	5.4022	5.5045	0.328859	0.928937	1.82349	1.90543
	1.0701	383.257	383.256	383.259	1.0228	1.1336	0.328253	0.967529	0.349727	0.182947
	0.5241	232.036	232.034	232.037	0.4355	0.8288	0.327269	0.977362	-0.455715	-0.413418
	0.9798	398.387	398.386	398.388	0.8878	1.1655	0.326902	0.930326	-1.33585	-2.91967
	3.9579	758.596	758.593	758.598	3.8966	4.0628	0.326804	0.929478	2.46979	2.31936
	3.9157	588.472	588.469	588.473	3.848	3.9938	0.325286	0.998888	0.202098	0.013553
	2.3596	116.107	116.106	116.108	2.1159	2.657	0.323877	0.998738	0.124056	0.127909
	2.2378	828.622	828.618	828.623	2.1731	2.3523	0.323423	0.969776	0.0793673	-0.482403
	3.8637	722.584	722.582	722.586	3.8302	3.9293	0.321759	0.946394	1.38582	1.30049
	3.3201	680.542	680.543	680.548	3.2109	3.4769	0.321351	0.934928	1.94498	0.277379
	0.4915	146.081	146.079	146.082	0.4261	0.5483	0.321045	0.944063	0.479838	-0.889315
	3.1678	757.584	757.581	757.587	3.1112	3.3403	0.320477	0.92974	3.01935	2.95499
	3.7575	1464.15	1464.15	1464.16	3.6818	3.8426	0.320387	0.998337	-0.0395616	-0.140202
	1.4462	433.309	433.308	433.311	1.419	1.4956	0.320047	0.975698	0.353897	0.45547
	0.3991	118.086	118.085	118.088	0.3579	0.5092	0.319825	0.969926	-0.203024	-0.384888
	0.8269	619.431	619.431	619.433	0.8011	0.8996	0.316786	0.957411	0.0736593	-0.755511
	4.7649	1475.22	1475.22	1475.23	4.6433	4.8883	0.31561	0.945226	0.122484	-1.42097
	2.1288	125.986	125.985	125.988	1.7816	2.4149	0.314413	0.970218	-0.202231	0.288666
	2.2378	830.624	830.62	830.626	2.2082	2.2764	0.313244	0.979126	0.152598	-0.430175
	1.5127	545.875	545.872	545.877	1.4702	1.5898	0.313207	0.979385	-0.153459	-0.516646
	0.4814	139.041	139.051	139.053	0.441	0.5646	0.312564	0.952347	-1.3706	-0.594223
	3.3612	307.227	307.226	307.228	3.2719	3.4633	0.312123	0.959871	-0.830732	0.142031
	1.5681	936.683	936.678	936.686	1.5231	1.6671	0.31106	0.977852	-0.449284	-0.613978
	2.1313	759.574	759.57	759.577	1.8192	2.1934	0.310145	0.976656	-0.182324	0.473319
	6.6268	909.529	909.525	909.531	6.5182	6.7829	0.308848	0.954086	0.573365	1.08859
	0.9975	368.266	368.264	368.267	0.9636	1.0579	0.308459	0.970656	0.356399	0.0263058
	2.6699	388.805	388.804	388.807	2.5775	2.7456	0.307239	0.972843	0.519528	0.106902
	0.6441	113.964	113.963	113.964	0.4871	0.9507	0.307038	0.985735	0.155862	-0.1735
	1.3735	380.336	380.334	380.337	1.3384	1.4272	0.306775	1	0.183311	0.212974
	4.4346	761.615	761.613	761.617	4.3731	4.5073	0.306142	0.983929	0.0592016	0.540846
	2.1313	758.571	758.568	758.574	1.6618	2.2285	0.304226	0.98173	-0.160243	0.426395
	0.4969	212.149	212.148	212.15	0.4576	0.6404	0.303828	0.954409	0.201932	-1.29197
	5.4583	765.644	765.642	765.645	5.379	5.5045	0.303151	0.952082	0.985799	1.07564
	4.032	1417.15	1417.15	1417.15	3.9286	4.0788	0.301927	0.95646	0.974194	1.32332
	2.2322	850.602	850.6	850.603	2.1989	2.2858	0.301709	0.986023	0.151084	-0.190552
	0.4201	146.06	146.058	146.08	0.3801	0.4521	0.301512	0.965623	0.471415	0.443163
	2.4005	570.438	570.433	570.438	2.3633	2.4409	0.299386	0.952935	1.7331	1.91044
	2.2372	829.624	829.62	829.625	2.186	2.3227	0.299259	0.975061	0.107753	-0.482824
	0.7693	395.367	395.364	395.368	0.7086	0.8657	0.298901	0.954685	-1.97191	-1.95003
	4.4353	760.612	760.61	760.614	4.3245	4.5035	0.298791	0.96938	0.0472171	0.461192
	1.5871	892.657	892.654	892.659	1.551	1.6781	0.298603	0.969441	-0.452521	-0.532847
	4.0302	711.588	711.585	711.589	3.9034	4.0938	0.297299	0.952164	-1.23043	0.108693
	0.9562	472.415	472.413	472.416	0.8804	1.0799	0.296732	0.954203	0.0301421	-2.15579
	1.6118	568.441	568.439	568.443	1.5742	1.653	0.294803	0.972103	-0.614523	-0.318569
	2.5086	728.548	728.545	728.549	2.4409	2.6126	0.293832	0.974471	-0.440486	0.226502
	3.6683	610.431	610.429	610.434	3.6086	3.7373	0.289543	0.985666	0.320977	0.339534
	2.4635	585.432	585.431	585.433	2.3221	2.5886	0.289315	0.952884	2.0931	2.08965
	3.1671	759.588	759.586	759.592	3.121	3.2295	0.288905	0.953701	1.66244	1.60727
	1.6907	584.425	584.422	584.426	1.5454	1.7319	0.286445	0.959579	1.61784	1.50597
	3.7563	1467.16	1467.15	1467.17	3.6929	3.8426	0.285515	0.999298	-0.0314293	-0.16684
	3.9988	615.497	615.496	615.5	3.9452	4.0531	0.284655	0.976783	0.741287	1.03029
	0.67	388.233	388.232	388.234	0.646	0.7321	0.283912	0.967801	0.186892	0.717366
	2.4628	567.42	567.417	567.422	2.2433	2.6218	0.283867	0.961297	1.7283	1.64453
	4.586	749.613	749.612	749.616	4.474	4.6921	0.279644	0.970823	1.54718	1.46611
	3.5907	652.478	652.476	652.48	3.5187	3.6523	0.278982	1	0.24465	0.163768
	1.2227	698.52	698.518	698.524	1.1779	1.2639	0.278919	0.970509	-0.528759	-0.83023
	1.5521	980.709	980.703	980.713	1.5145	1.6285	0.278679	0.968824	-0.449472	-0.659544
	3.253	875.592	875.59	875.599	3.2041	3.296	0.278147	0.982629	0.935219	0.920774
	1.0627	645.244	645.241	645.246	1.0214	1.1225	0.278062	0.967119	-0.772008	-0.641559
	3.945	729.527	729.519	729.528	3.8677	4.0283	0.277355	0.977469	-0.893652	0.706994
	2.0792	623.454	623.452	623.456	2.0273	2.1326	0.276836	0.981417	1.10947	1.02014
	9.8878	102.128	102.127	102.128	9.2237	10.5599	0.276206	0.972007	0.541953	0.912362
	3.3254	783.598	783.597	783.602	3.1943	3.475	0.274901	0.985965	0.272545	-0.171209
	4.0339	1416.15	1416.14	1416.15	3.9397	4.0827	0.273123	0.980276	0.87571	1.21219
	3.5907	653.481	653.478	653.484	3.5242	3.6633	0.272754	1	0.219603	0.119325
	3.8766	804.555	804.551	804.557	3.7815	3.9146	0.271848	0.981914	0.3477	-1.0547
	2.8563	794.607	794.602	794.609	2.6625	3.067	0.270743	0.978717	1.88224	0.0670389
	3.6671	651.466	651.464	651.469	3.5453	3.7279	0.269139	0.996997	0.284074	0.296035
	5.1554	737.613	737.611	737.616	5.0557	5.2939	0.267898	0.976252	0.13898	2.09445
	6.112	871.575	871.571	871.578	5.9494	6.2123	0.266883	0.999802	-0.113591	0.0785821
	4.5451	550.483	550.481	550.485	4.4981	4.61	0.266712	0.971855	1.20676	1.05071
	0.6121	90.5073	90.5066	90.5079	0.4704	0.9469	0.266473	0.972649	0.142913	-0.511734
	1.4505	438.378	438.376	438.38	1.3193	1.5933	0.266067	0.99571	0.0871226	0.111827
	4.1206	1495.2	1495.19	1495.21	4.0696	4.258	0.265254	0.985383	1.64041	1.56919
	1.5157	546.377	546.375	546.38	1.4757	1.5699	0.265193	0.995962	-0.00298532	-0.371535
	3.0946	751.593	751.59	751.595	3.0367	3.1667	0.264857	0.977899	0.37977	-0.236436
	0.79	657.221	657.218	657.222	0.7586	0.8158	0.264843	0.969704	-0.751932	-0.73379
	1.1944	600.418	600.417	600.42	1.1576	1.2462	0.264085	0.986494	-0.398608	-0.526768
	3.7077	1492.17	1492.16	1492.17	3.6363	3.778	0.263462	0.9809	0.0149326	-0.505448
	2.4622	586.435	586.433	586.436	2.3565	2.5277	0.263186	0.975522	1.66365	1.66753
	3.3873	779.543	779.538	779.544	3.3303	3.4381	0.261344	0.967966	1.19672	1.30187
	1.9848	124.087	124.087	124.087	0.4873	2.1349	0.259857	0.991606	0.116153	0.0600096
	5.1804	756.555	756.552	756.558	5.092	5.3025	0.258415	0.967143	-1.23922	0.172101
	2.8347	405.808	405.807	405.809	2.6736	3.0669	0.256701	0.963851	1.49796	1.17968
	1.9275	228.195	228.193	228.197	1.8857	1.9994	0.256436	0.970284	-0.791992	0.333432
	4.5473	551.486	551.484	551.488	4.5036	4.6087	0.256274	1	-0.147832	-0.272284
	3.4196	753.607	753.602	753.609	3.3716	3.5131	0.256211	0.987789	0.541937	0.0919059
	0.4459	314.091	314.09	314.093	0.415	0.5327	0.254028	0.991081	-0.482506	0.0247765
	3.9738	857.619	857.613	857.619	3.8455	4.055	0.252986	0.968545	0.787359	1.25406
	4.522	592.501	592.5	592.504	4.3798	4.6058	0.252575	1	0.280347	0.317117
	4.6324	388.806	388.804	388.807	4.5738	4.7198	0.252511	0.971187	1.30431	0.677875
	4.0902	1520.21	1520.21	1520.21	4.0364	4.1473	0.251265	0.968919	1.57855	1.18255
	3.7058	1491.17	1491.16	1491.17	3.6689	3.7982	0.250701	0.990946	0.0443948	-0.487628
	3.9738	840.619	840.615	840.62	3.8344	4.0309	0.248907	0.973872	0.666641	1.13151
	3.2657	608.415	608.412	608.416	3.2238	3.3088	0.248888	1	0.201586	-0.0649036
	2.6385	758.571	758.568	758.574	2.4051	2.8473	0.248874	0.964047	-0.340637	2.00043
	3.0201	706.554	706.553	706.556	2.9912	3.0744	0.24877	0.987866	-0.464362	-0.646084
	4.5846	750.614	750.61	750.618	4.538	4.6643	0.24871	0.972593	0.892511	0.884362
	2.7194	931.539	931.536	931.542	2.6423	2.862	0.247456	0.971287	0.0447547	-1.17226
	1.4628	394.352	394.351	394.354	1.3052	1.6099	0.247091	0.989973	0.0722752	0.1209
	3.9738	856.616	856.612	856.619	3.8647	4.0567	0.246381	0.970974	1.07977	1.53251
	4.6324	398.313	398.311	398.313	4.5701	4.7198	0.246129	0.969375	1.40226	0.970588
	3.3039	614.487	614.484	614.489	3.2527	3.3623	0.245599	1	-0.277124	0.107318
	3.0275	598.431	598.429	598.433	2.9858	3.0767	0.245413	1	0.0596291	-0.216721
	0.9999	297.242	297.24	297.243	0.9581	1.0645	0.245316	0.996476	-0.44465	0.0576309
	2.1122	702.551	702.548	702.552	2.0672	2.1627	0.244616	0.988318	-0.487399	-0.67529
	3.0195	704.548	704.545	704.551	2.9801	3.113	0.244516	0.993763	-0.449856	-0.602333
	1.0633	375.265	375.266	375.269	1.019	1.171	0.243361	1	0.159828	-0.16458
	3.025	678.495	678.491	678.498	2.9647	3.0755	0.24232	1	0.00355116	-0.256162
	3.4239	752.604	752.589	752.605	3.3802	3.512	0.241625	0.995645	0.549062	0.161882
	2.7142	926.585	926.58	926.588	2.6534	2.8675	0.241259	1	0.166321	0.299481
	1.0419	122.081	122.081	122.083	0.9471	1.2984	0.241063	0.984968	0.45313	0.870575
	1.0639	393.278	393.277	393.279	1.027	1.1243	0.241059	1	0.29271	0.0577815
	2.6262	759.573	759.571	759.577	2.3276	2.7418	0.239059	1	-0.292252	-0.00226784
	1.2246	686.547	686.53	686.55	1.1557	1.2905	0.23847	0.972818	0.924646	-0.922721
	3.078	758.583	758.578	758.583	3.0467	3.1155	0.237981	0.998627	-0.601218	-0.39145
	2.3812	702.531	702.526	702.533	2.3393	2.4723	0.237614	0.999186	-0.130781	0.390069
	3.0195	705.552	705.549	705.554	2.9819	3.0853	0.237564	0.996292	-0.424845	-0.580339
	1.2234	699.523	699.517	699.525	1.187	1.2738	0.235127	0.994935	-0.492248	-0.737604
	3.9731	806.615	806.609	806.615	3.909	4.0364	0.235083	0.978019	1.10817	1.5457
	0.4182	284.33	284.329	284.332	0.3856	0.4594	0.233295	0.991017	0.0379241	0.803981
	0.9033	90.5073	90.5065	90.5078	0.4909	1.3551	0.232362	1	0.181319	-0.306305
	0.7051	158.003	158.002	158.003	0.4704	1.0078	0.230739	0.997072	0.235732	-0.47959
	2.5185	901.571	901.569	901.577	2.4723	2.5837	0.230716	1	0.191747	0.399025
	1.3003	603.431	603.429	603.433	1.2473	1.357	0.230382	1	-0.175188	-0.371208
	5.2385	430.377	430.375	430.378	5.1474	5.3161	0.230131	1	0.206261	0.332734
	2.934	882.591	882.587	882.594	2.847	2.9855	0.22822	0.997244	0.0147508	0.22781
	1.2991	602.429	602.427	602.429	1.1205	1.3995	0.22657	1	-0.199036	-0.342342
	3.6738	806.579	806.575	806.581	3.6043	3.7556	0.226243	0.998921	0.305964	0.226275
	0.617	181.122	181.121	181.122	0.5075	0.7789	0.223904	1	-0.00553831	-0.40718
	4.5196	591.498	591.496	591.5	4.3466	4.5868	0.223849	0.998875	0.291008	0.300813
	2.1393	181.122	181.121	181.123	2.0235	2.2931	0.223759	1	-0.323583	0.0104354
	3.8911	335.257	335.256	335.259	3.8314	3.9938	0.223227	0.996783	0.164988	0.000150681
	1.2967	599.411	599.407	599.412	1.043	1.4437	0.220048	0.989656	1.78584	1.62656
	2.2193	785.483	785.48	785.483	2.1695	2.271	0.219629	1	0.183918	0.455235
	5.2693	447.383	447.38	447.384	5.2139	5.3181	0.219575	0.998747	0.568629	0.886075
	2.5812	728.548	728.544	728.55	2.5295	2.6625	0.219373	1	-0.484819	-0.29157
	3.0957	690.495	690.493	690.496	3.0324	3.1888	0.217647	0.993108	0.146426	1.65564
	2.1344	383.258	383.258	383.262	2.0606	2.2212	0.216836	0.998362	-0.20631	-0.0265636
	3.1389	339.345	339.344	339.346	3.081	3.1999	0.216267	0.996515	-0.245063	1.16031
	3.6664	650.464	650.461	650.466	3.5322	3.7372	0.216208	0.9979	0.28846	0.268337
	1.3077	644.496	644.491	644.496	1.2684	1.3551	0.215486	0.997715	0.279528	0.307326
	5.2367	429.373	429.371	429.374	5.1389	5.3566	0.21406	1	0.164302	0.352317
	2.2661	284.294	284.293	284.295	2.2248	2.3689	0.214022	0.991068	0.143361	0.0822595
	2.8209	750.59	750.587	750.591	2.7733	2.8731	0.213859	0.99417	1.91074	1.4845
	3.672	690.496	690.493	690.497	3.5287	3.7558	0.213629	0.998849	0.270858	0.223317
	2.6186	931.539	931.537	931.542	2.5603	2.6753	0.213169	0.995183	1.14711	1.20183
	4.2185	755.542	755.539	755.544	4.1306	4.304	0.212246	0.99755	-0.973196	-0.0722065
	3.8333	785.612	785.607	785.614	3.7637	3.9201	0.212168	0.997394	1.38128	-0.180322
	3.1408	338.342	338.34	338.343	3.0755	3.283	0.211967	0.995671	-0.260007	1.14579
	2.2181	786.487	786.484	786.489	2.1714	2.2654	0.211226	1	0.188478	0.451274
	6.602	907.522	907.521	907.528	6.5127	6.7344	0.210957	0.998859	-0.217438	-1.09575
	0.9094	158.003	158.003	158.003	0.4945	1.0042	0.210795	1	0.0809819	-0.506673
	2.1079	772.575	772.573	772.579	2.055	2.1712	0.210714	1	-0.121721	-0.463409
	0.8282	647.235	647.232	647.237	0.792	0.8787	0.210588	1	-0.485254	-0.118671
	3.9521	728.524	728.52	728.526	3.8566	4.1766	0.210563	1	0.243366	0.41024
	3.9754	774.586	774.583	774.59	3.9164	4.0954	0.206758	0.995772	-0.38354	-0.19091
	3.0757	756.58	756.578	756.582	3.0312	3.1224	0.205084	0.99459	2.05845	2.27544
	1.2997	604.433	604.431	604.433	1.2629	1.3366	0.204923	0.998714	-0.227459	-0.322471
	3.8542	124.087	124.085	124.087	3.7538	3.9162	0.204579	1	0.680036	0.520679
	0.4293	276.103	276.102	276.105	0.4053	0.4508	0.204567	1	-0.00131098	0.555794
	3.672	691.499	691.496	691.5	3.5398	3.7614	0.204276	0.996572	0.271887	0.25398
	3.0946	750.591	750.588	750.592	3.0478	3.1686	0.203753	1	0.233843	-0.293753
	9.7006	102.128	102.127	102.128	9.0267	10.5723	0.203671	1	0.385061	0.830275
	2.5271	778.612	778.607	778.614	2.3246	2.7069	0.202258	0.998969	0.418165	0.123766
	3.3602	586.456	586.454	586.458	3.2915	3.4492	0.201842	0.998105	2.26491	0.0697645
	1.7035	659.519	659.516	659.52	1.6247	1.7559	0.200231	1	-0.687319	-0.513776
	1.0338	158.003	158.002	158.003	0.9481	1.131	0.200195	1	0.192377	-0.484478
	2.0543	645.968	645.966	645.973	2.0118	2.1183	0.199594	1	0.83309	0.732318
	2.4988	729.551	729.547	729.553	2.4501	2.5407	0.19941	1	-0.484558	0.115327
	1.0442	70.0129	70.0126	70.0133	0.9426	1.1408	0.199007	0.993413	-0.25326	-0.0978044
	2.1346	617.42	617.419	617.423	2.0051	2.3116	0.19857	1	1.45968	1.39454
	3.7065	1490.16	1490.15	1490.17	3.6627	3.8389	0.197681	0.999808	0.0408681	-0.434632
	2.9358	864.583	864.579	864.583	2.8317	3.0135	0.196994	1	0.00566959	0.19665
	2.665	307.226	307.225	307.227	2.588	2.7844	0.196017	0.976221	-0.0491107	0.0142473
	3.0736	561.451	561.448	561.453	3.0262	3.1501	0.195895	1	0.685881	0.684236
	0.5364	197.117	197.117	197.12	0.4965	0.6147	0.194751	0.99777	-0.0100698	-0.158637
	1.3705	628.479	628.475	628.479	1.2972	1.4732	0.194208	1	0.0434818	0.567906
	3.3137	803.544	803.541	803.546	3.2129	3.3606	0.194138	1	1.18825	-0.608366
	2.2538	748.574	748.572	748.575	2.1682	2.3221	0.192138	0.997439	-0.372368	-0.509719
	3.523	1414.13	1414.12	1414.13	3.4743	3.5642	0.190901	1	1.20293	1.48951
	4.093	1522.22	1522.21	1522.22	4.0419	4.1515	0.189693	1	0.722052	0.302387
	5.2786	445.367	445.365	445.369	5.2207	5.3161	0.189556	1	0.16893	0.570507
	0.9705	397.383	397.382	397.384	0.8859	1.3033	0.189257	1	1.93879	2.61367
	0.5186	457.4	457.398	457.401	0.4651	0.5981	0.188384	0.998903	0.501901	0.528427
	5.4525	766.645	766.633	766.646	5.3992	5.5044	0.188248	1	0.24428	1.16402
	6.7909	885.553	885.55	885.557	6.6598	6.8986	0.187123	1	0.830571	1.04071
	2.1353	787.496	787.492	787.499	1.9681	2.1946	0.186751	1	1.32609	0.972049
	2.6624	585.452	585.45	585.453	2.6046	2.7511	0.186283	1	-2.42467	-2.40646
	0.742	81.5209	81.5204	81.5214	0.4909	0.9674	0.186155	0.998639	-0.256223	-0.302597
	2.8404	851.605	851.602	851.61	2.6902	2.8914	0.18585	0.994705	0.158604	0.0748475
	4.4174	124.087	124.086	124.088	4.3411	4.4758	0.184801	1	0.757641	1.23697
	0.8282	614.234	614.232	614.235	0.7974	0.875	0.184605	0.997894	-0.253442	-0.0443074
	1.0836	339.288	339.288	339.29	1.0338	1.1466	0.184419	1	0.207324	0.03766
	3.8394	759.597	759.595	759.599	3.7705	3.8887	0.183276	1	0.235141	0.0793584
	1.3859	81.5209	81.5202	81.5212	1.3348	1.4326	0.183235	1	-0.238676	-0.0500711
	2.3713	128.107	128.107	128.108	0.5186	2.6293	0.182825	0.978485	0.0691458	0.0685329
	0.4035	182.081	182.08	182.082	0.369	0.4724	0.182727	0.994484	-0.181362	0.145342
	1.9731	408.367	408.366	408.37	1.9411	2.0382	0.182418	0.999934	-0.171919	0.0568813
	1.496	567.888	567.886	567.891	1.4512	1.6006	0.182352	0.997283	-0.110619	-0.447249
	2.8756	953.602	953.595	953.605	2.8268	2.947	0.182319	1	0.6172	0.887021
	0.8269	648.238	648.236	648.242	0.7992	0.8621	0.181665	0.997292	-0.438201	-0.0830971
	4.0918	1523.22	1523.21	1523.22	4.0622	4.1435	0.181318	1	0.614261	0.187701
	1.8223	226.18	226.178	226.18	1.7804	1.8814	0.181024	0.999829	-0.0402225	0.91317
	0.8276	630.228	630.226	630.229	0.7919	0.8916	0.180197	0.999209	-0.395617	-0.0867599
	0.8663	673.423	673.422	673.426	0.8324	0.894	0.179218	0.996528	-0.388748	0.0547981
	4.6076	101.071	101.071	101.072	4.5017	4.7251	0.177633	0.997449	0.535262	0.374304
	1.7066	656.511	656.507	656.512	1.6155	1.8648	0.177314	1	-0.622689	-0.465347
	1.6859	591.259	591.256	591.26	1.6419	1.7393	0.176977	1	-0.267382	0.67125
	0.4905	305.157	305.156	305.158	0.4521	0.585	0.176872	1	0.113102	-1.30876
	0.4982	151.096	151.095	151.097	0.4538	0.5961	0.176858	0.998573	0.333616	-0.317153
	1.4973	565.411	565.409	565.414	1.4548	1.5767	0.17675	0.997636	-0.0916831	-0.40689
	0.8276	631.23	631.227	631.231	0.7943	0.875	0.176695	0.994726	-0.349705	-0.0490808
	3.9855	780.557	780.553	780.56	3.8923	4.1613	0.175752	1	0.0103944	2.06251
	1.2978	181.122	181.121	181.123	0.9469	1.5243	0.174004	0.999934	-0.222107	-0.236263
	4.916	756.556	756.552	756.559	4.7677	5.0392	0.173376	0.998384	0.500442	0.402399
	0.4256	101.071	101.07	101.072	0.3524	0.5037	0.17149	0.994693	0.153432	0.125719
	4.093	1521.22	1521.21	1521.22	4.0407	4.1417	0.170929	0.999613	0.721211	0.333974
	3.6695	1519.19	1519.18	1519.19	3.6295	3.7225	0.169747	0.998236	0.190486	-0.38459
	1.5324	523.862	523.861	523.864	1.4923	1.6211	0.169348	1	-0.141172	-0.356186
	0.8251	594.279	594.275	594.28	0.7992	0.8491	0.169314	0.999831	-2.1611	-1.12036
	0.83	645.221	645.218	645.223	0.7888	0.8817	0.168801	0.998119	-0.340774	-0.070111
	1.7047	657.515	657.511	657.517	1.621	1.8224	0.16851	0.998175	-0.634787	-0.46632
	0.8263	649.236	649.234	649.238	0.7937	0.8639	0.168392	0.997945	-0.461219	-0.121711
	4.4619	786.627	786.623	786.629	4.3929	4.6273	0.168064	0.996852	0.841652	-0.835536
	2.1088	693.621	693.619	693.624	2.0144	2.1879	0.167722	1	0.0041825	-1.09677
	0.5247	245.136	245.135	245.138	0.4873	0.5629	0.166796	0.996666	0.555117	0.0821425
	2.3726	129.11	129.109	129.111	2.1271	2.6293	0.16604	0.978587	-0.0269248	-0.0882521
	3.5316	641.481	641.477	641.483	3.4811	3.6174	0.165689	1	0.320538	0.224705
	3.1358	228.195	228.194	228.196	3.1002	3.1888	0.165185	0.999575	0.487363	1.34887
	2.8188	751.593	751.59	751.594	2.753	2.8693	0.165099	0.999817	1.46024	1.05165
	5.1635	788.64	788.639	788.643	5.0446	5.2422	0.164719	0.999695	0.711372	0.907544
	4.6101	128.107	128.107	128.107	4.5294	4.6974	0.164393	0.994303	0.492642	0.271822
	0.7057	476.278	476.277	476.28	0.6645	0.7598	0.164059	1	-0.199714	0.131041
	0.6761	132.003	132.002	132.004	0.4815	1.0061	0.163285	0.996313	0.0447483	-0.537605
	4.9517	762.627	762.624	762.63	4.7067	5.0796	0.162698	0.995295	0.131142	0.181993
	3.8653	721.583	721.58	721.585	3.765	4.0309	0.162461	0.991402	-0.126765	-0.171469
	0.5216	284.331	284.329	284.332	0.4613	0.6349	0.162216	0.980454	0.106402	0.0877425
	4.5805	773.517	773.513	773.521	4.4851	4.6475	0.162096	0.998913	0.422408	0.264886
	3.6695	807.581	807.578	807.585	3.5322	3.7445	0.161972	0.991829	0.228925	0.19173
	3.4635	602.429	602.426	602.431	3.4068	3.501	0.161215	0.999936	0.539668	0.769786
	0.4293	274.105	274.103	274.105	0.3997	0.4564	0.16091	0.996963	0.0257203	0.541626
	0.4287	275.108	275.106	275.109	0.4065	0.4508	0.160378	0.993733	0.0197357	0.529437
	6.2376	802.638	802.628	802.637	6.1735	6.3342	0.159749	0.998823	-0.0655012	0.812014
	1.7059	658.518	658.514	658.519	1.5686	1.8001	0.159518	0.995596	-0.615163	-0.421836
	3.2953	959.571	959.569	959.574	3.2645	3.3456	0.159321	1	-0.0309181	0.268405
	3.6595	1516.18	1516.18	1516.19	3.5532	3.7181	0.158378	0.997203	1.46359	0.655258
	6.7916	886.556	886.553	886.557	6.6555	6.8771	0.158269	0.99792	0.557303	0.822851
	1.5416	529.37	529.369	529.373	1.5011	1.581	0.158032	1	-0.126984	-0.385211
	1.0978	584.418	584.416	584.42	1.0061	1.1834	0.156956	0.994141	-0.323633	-0.616598
	3.6714	1518.19	1518.18	1518.19	3.6018	3.7223	0.156661	0.994109	0.20282	-0.380501
	3.3039	613.484	613.481	613.485	3.2583	3.3567	0.156556	1	-0.260481	0.0449524
	3.1992	648.447	648.443	648.449	3.0699	3.3328	0.154732	0.997152	-1.10698	-0.819559
	1.2978	583.417	583.415	583.419	1.2183	1.4013	0.154252	0.992414	-0.175113	-0.270336
	6.6039	908.525	908.523	908.529	6.4978	6.7774	0.154185	0.998063	0.477855	0.921117
	2.3258	792.601	792.597	792.602	2.2545	2.4039	0.153773	1	0.350557	0.368547
	3.8659	720.58	720.576	720.582	3.7539	4.042	0.152476	0.989372	-0.115467	-0.186099
	3.3953	1515.98	1515.98	1515.99	3.2915	3.4658	0.152209	0.996205	-0.713013	-0.879888
	1.5127	543.9	543.898	543.903	1.4679	1.5784	0.150989	1	-0.135052	-0.382511
	2.335	746.555	746.554	746.558	2.2969	2.4374	0.150486	0.999201	-0.348197	-0.282699
	1.8694	567.419	567.409	567.419	1.8185	1.9681	0.150346	0.994029	0.326427	-0.490781
	3.5329	640.479	640.475	640.48	3.4769	3.6819	0.150342	0.9963	0.288911	0.270977
	3.6671	563.466	563.463	563.468	3.6128	3.739	0.149579	1	-0.332521	-0.0564038
	1.597	769.568	769.565	769.57	1.5453	1.7404	0.149192	1	-0.460521	-0.413118
	1.2449	947.533	947.527	947.538	1.2075	1.3017	0.148795	0.993518	0.215498	0.105044
	1.5484	499.371	499.369	499.373	1.5175	1.6283	0.148611	0.992039	-0.113873	-0.267275
	2.9358	851.606	851.602	851.609	2.8828	2.9992	0.148239	0.994779	0.0801789	0.222889
	1.9491	700.515	700.512	700.516	1.9078	2.0186	0.148157	1	-0.466383	0.0265268
	0.8276	629.226	629.223	629.226	0.7955	0.8823	0.14769	0.99865	-0.374818	-0.0974989
	0.8251	593.276	593.266	593.277	0.7992	0.8878	0.147404	0.995672	-2.04597	-1.02925
	0.9057	89.507	89.5067	89.5074	0.7321	0.9993	0.147158	0.98815	0.134131	-0.00535075
	0.5167	458.403	458.401	458.404	0.4798	0.5685	0.146664	1	0.434575	0.453549
	3.3531	551.426	551.423	551.428	3.2534	3.4258	0.145669	0.99378	-0.298167	-0.29505
	1.1686	682.524	682.514	682.523	1.1335	1.2075	0.145448	1	0.474697	-0.052879
	0.353	138.091	138.09	138.093	0.3136	0.4483	0.144698	0.995652	0.231115	0.202608
	1.4782	589.901	589.9	589.904	1.4382	1.5546	0.144395	0.9998	0.0640516	-0.336875
	1.2381	423.288	423.286	423.289	1.1909	1.296	0.144325	0.992376	0.0989272	-0.196818
	4.5842	711.599	711.594	711.599	4.5158	4.7029	0.144115	0.985315	0.134034	0.180897
	0.6995	70.0129	70.0124	70.0135	0.4853	0.9452	0.143987	0.991091	-0.21265	-0.309931
	3.3544	552.429	552.427	552.431	3.2905	3.4287	0.1432	0.996373	-0.31944	-0.323847
	2.1362	618.424	618.423	618.424	2.0235	2.2213	0.143037	0.99433	-0.276014	-0.352906
	2.6213	926.585	926.58	926.588	2.5683	2.6753	0.142955	0.994511	0.0582892	0.241329
	3.4067	738.482	738.478	738.483	3.355	3.4841	0.142113	0.998525	0.350542	0.371319
	3.1063	102.128	102.127	102.128	2.7085	3.185	0.14192	0.981237	0.126297	0.0456915
	2.143	583.416	583.414	583.418	2.0783	2.2223	0.141815	1	-0.641717	-0.786516
	0.8288	609.27	609.268	609.27	0.7986	0.8712	0.14077	0.991844	-0.359569	-0.26071
	1.3791	336.31	336.308	336.312	1.3427	1.4288	0.140672	0.984005	0.195058	0.0874055
	1.4486	633.928	633.926	633.93	1.405	1.5119	0.139699	0.99772	0.0476236	-0.378302
	1.3859	158.003	158.001	158.003	1.3349	1.4344	0.139398	0.999669	0.150316	-0.413598
	1.2985	565.404	565.403	565.405	1.1599	1.448	0.138656	0.988202	-0.149919	-0.248206
	2.8779	957.555	957.551	957.56	2.8268	2.9357	0.137933	0.9885	-0.209037	-0.0543556
	1.3699	629.481	629.478	629.481	1.3127	1.4346	0.137783	0.999627	0.0309709	0.459097
	1.8138	690.603	690.6	690.605	1.7373	1.9626	0.136394	1	-0.536021	0.885038
	0.3364	185.165	185.163	185.166	0.308	0.4521	0.135714	0.999859	-0.606972	0.204583
	1.2024	158.003	158.002	158.003	1.0689	1.3421	0.135515	0.996656	0.103153	-0.391075
	2.0783	90.5072	90.5066	90.5077	1.6155	2.2174	0.135254	0.995392	0.367442	-0.0880337
	3.6726	1517.19	1517.18	1517.19	3.6098	3.7168	0.134154	0.995395	0.228119	-0.311202
	2.2107	772.574	772.572	772.577	2.164	2.2637	0.134124	0.992227	0.0878499	-0.286577
	3.5224	709.573	709.569	709.575	3.4714	3.5949	0.134049	0.983196	-0.171871	-0.0791645
	4.9517	764.632	764.63	764.635	4.7677	5.0464	0.132928	0.982305	0.106613	0.172814
	3.1611	693.548	693.542	693.55	3.1093	3.2129	0.132919	0.994501	-0.351255	-0.223013
	4.2179	754.539	754.537	754.543	4.125	4.2857	0.132627	1	0.0569188	1.31815
	2.1208	747.506	747.502	747.509	2.0217	2.1972	0.13216	0.992772	-0.105129	-0.510827
	4.6095	129.11	129.109	129.111	4.5294	4.6974	0.131601	0.989346	0.490049	0.281911
	5.7304	921.501	921.498	921.506	5.6817	5.7926	0.1315	0.990067	0.0676219	0.243915
	0.9039	70.0129	70.0127	70.0132	0.6546	0.9937	0.130842	0.984775	-0.177463	-0.0475051
	5.6011	800.624	800.623	800.636	5.5562	5.6725	0.130469	1	-0.0176385	0.792944
	4.2425	626.463	626.46	626.465	4.186	4.3301	0.130258	1	-0.644858	0.247174
	2.6225	927.588	927.584	927.591	2.5702	2.6753	0.129843	0.988189	0.0574926	0.237009
	4.5848	712.6	712.596	712.601	4.5239	4.653	0.129825	0.988934	0.10442	0.203182
	0.5192	298.346	298.345	298.347	0.4742	0.6202	0.128143	0.995199	0.31739	-0.0186481
	3.3931	764.534	764.531	764.537	3.3248	3.5232	0.127801	0.986397	0.199245	0.192156
	3.3137	764.534	764.531	764.536	3.2739	3.3678	0.127624	0.989899	0.3266	0.116009
	1.108	353.268	353.266	353.269	1.0436	1.2209	0.12597	0.998928	1.02307	0.342635
	3.523	706.565	706.561	706.567	3.4577	3.678	0.125643	0.978408	-0.0954215	-0.0665353
	3.8486	563.466	563.463	563.468	3.8093	3.9052	0.125619	0.983065	0.0718966	0.252151
	3.4633	90.5072	90.506	90.5079	3.3605	3.5877	0.125554	0.99299	0.394481	-0.172512
	2.1147	828.612	828.612	828.628	2.0734	2.1731	0.12519	0.995203	-0.312793	-0.479714
	1.5865	612.468	612.466	612.471	1.4992	1.6618	0.125067	0.986523	-0.13362	-0.340534
	3.5335	681.513	681.509	681.515	3.4688	3.6559	0.124821	0.987625	0.265353	0.227032
	1.5958	771.57	771.569	771.574	1.5631	1.6506	0.123661	0.994761	-0.423449	-0.423205
	3.5347	600.447	600.445	600.448	3.4769	3.6007	0.123543	0.989517	0.277345	0.247368
	4.4177	101.071	101.071	101.071	4.3355	4.4813	0.123305	0.997081	-0.113793	1.00046
	1.8254	124.087	124.086	124.088	0.4871	2.149	0.123126	0.98183	0.170131	-0.00909837
	1.139	423.233	423.23	423.233	1.1094	1.2036	0.121373	0.987833	-0.0230096	-0.314738
	1.4763	588.427	588.426	588.429	1.4346	1.5399	0.121202	0.988671	-0.0967353	-0.350124
	5.4441	101.071	101.07	101.071	5.3549	5.5062	0.120951	0.988812	0.417812	0.204457
	1.8334	756.564	756.561	756.564	1.7902	1.8955	0.119765	0.995431	-0.463031	-0.211603
	2.3049	90.5072	90.5066	90.5078	2.1307	2.6642	0.119359	0.99293	0.18543	-0.274974
	4.0321	710.586	710.582	710.587	3.8813	4.1157	0.11917	0.984707	0.0578162	0.154041
	3.4732	116.107	116.106	116.108	3.3384	3.5544	0.11842	0.980731	0.178269	0.132699
	1.5976	770.57	770.567	770.571	1.549	1.6875	0.117956	0.9904	-0.439169	-0.39722
	1.5964	768.565	768.562	768.567	1.5366	1.8038	0.117897	0.988192	-0.410467	-0.382283
	3.315	765.537	765.535	765.539	3.2571	3.3661	0.117012	0.984423	0.337465	0.134493
	4.0838	694.516	694.512	694.518	4.0419	4.1545	0.116579	0.987939	0.404177	0.329397
	2.2445	765.569	765.565	765.57	2.1946	2.351	0.116373	0.986071	0.10785	0.345421
	3.8554	101.071	101.071	101.072	3.7705	3.9218	0.116153	0.995136	0.525153	0.481565
	3.523	1415.13	1415.12	1415.13	3.4743	3.5642	0.115955	0.996135	0.649085	0.856031
	1.3957	90.5072	90.5069	90.5076	1.336	1.4344	0.114146	0.987769	0.0465196	-0.312572
	3.5224	708.57	708.566	708.573	3.4658	3.6503	0.114127	0.979417	-0.138206	-0.109796
	3.2239	559.435	559.434	559.437	3.1741	3.285	0.114097	0.994108	0.771465	0.792699
	2.1405	599.41	599.407	599.413	1.9996	2.2989	0.113791	0.989117	-0.365677	-0.374961
	3.0958	124.087	124.086	124.088	2.6736	3.211	0.113286	0.978088	0.13783	0.039436
	3.2602	933.556	933.553	933.559	3.1223	3.3071	0.11312	0.985243	0.257105	0.232529
	2.8361	406.31	406.309	406.312	2.6182	2.9099	0.112987	0.982163	0.0904617	-0.163826
	1.0633	394.282	394.28	394.283	1.0302	1.1187	0.112917	0.983863	0.217338	0.0961615
	3.8333	784.61	784.604	784.611	3.6985	3.9162	0.112193	0.983919	0.195004	0.265696
	0.401	72.0809	72.0803	72.0813	0.3707	0.4496	0.111829	0.979157	-0.13088	-0.143703
	2.1282	633.415	633.413	633.416	1.9996	2.2213	0.111042	0.982615	0.0937665	-0.130374
	3.3125	766.538	766.535	766.54	3.2774	3.3753	0.110275	0.985321	0.313944	0.199143
	4.6058	124.087	124.086	124.088	4.5073	4.7251	0.109666	0.986194	0.383878	0.281052
	3.2565	874.59	874.587	874.597	3.1931	3.3016	0.109378	0.986242	0.310075	0.250698
	0.5284	318.3	318.298	318.302	0.4336	0.598	0.108673	0.987598	-0.668137	-0.751709
	1.0572	376.271	376.268	376.273	1.027	1.0856	0.108613	0.981322	0.174113	-0.02447
	3.4769	101.071	101.071	101.072	3.3525	3.5451	0.108453	0.981287	0.258488	0.141654
	0.947	473.417	473.416	473.419	0.8638	1.0355	0.107948	0.99183	0.702004	-0.355174
	1.4967	565.913	565.91	565.915	1.4512	1.5784	0.107832	0.987369	-0.105069	-0.350278
	2.3178	124.087	124.087	124.087	2.1325	2.6534	0.107463	0.972698	0.0644213	0.0676136
	2.1547	684.526	684.521	684.527	2.1049	2.2268	0.107063	0.981933	-0.00514031	-0.256764
	3.3925	765.537	765.535	765.54	3.3248	3.502	0.106785	0.980893	0.217138	0.191854
	2.1325	384.261	384.261	384.264	2.0845	2.2181	0.106032	0.981909	-0.0731843	0.119142
	1.8334	757.566	757.564	757.566	1.7816	1.8801	0.103695	0.987995	-0.441408	-0.22053
	0.4946	262.133	262.133	262.135	0.4576	0.6127	0.103134	0.983446	0.21919	-0.424079
	2.3689	217.104	217.103	217.106	2.1281	2.4797	0.103005	0.985635	0.205121	0.172977
	2.8773	611.466	611.465	611.469	2.8219	2.9525	0.102952	0.986762	-0.448706	-0.232901
	0.4699	233.045	233.043	233.046	0.4244	0.8288	0.101925	0.980374	0.333085	0.268216
	4.0302	708.58	708.578	708.582	3.8911	4.1196	0.101893	0.978215	0.0222594	0.157391
	2.3336	310.309	310.309	310.312	2.2803	2.3719	0.101698	0.986931	-0.38119	0.499379
	3.523	707.567	707.564	707.569	3.459	3.6695	0.101457	0.976162	-0.125603	-0.0932089
	3.2799	124.087	124.086	124.088	3.1851	3.3567	0.101368	0.981777	0.21211	0.0796061
	1.5145	543.398	543.397	543.4	1.4622	1.6044	0.101245	0.982773	-0.0711145	-0.297479
	1.1329	729.487	729.487	729.49	1.1033	1.1587	0.101241	0.985317	-0.371147	0.0127036
	2.3264	793.603	793.599	793.606	2.236	2.38	0.100534	0.980591	0.309455	0.312352
	2.2439	924.567	924.561	924.569	2.2014	2.3097	0.100218	0.981121	-0.0584087	0.286384
	3.4713	124.087	124.086	124.088	3.3494	3.5434	0.0997277	0.978504	0.18487	0.111179
	1.3877	89.507	89.5062	89.5076	1.3384	1.4455	0.0991095	0.975206	0.101916	-0.0249077
	1.8126	691.606	691.604	691.608	1.7207	1.9072	0.0990353	0.98603	0.703481	0.543577
	3.0971	90.5072	90.5067	90.5079	2.6736	3.2071	0.0966506	0.98128	0.15643	-0.30503
	1.9663	158.003	158.002	158.004	1.7817	2.149	0.0959601	0.982254	0.0556332	-0.300229
	3.6098	736.492	736.488	736.496	3.4547	3.752	0.0957353	0.982436	0.08883	-0.170061
	4.9523	763.63	763.627	763.633	4.7787	5.063	0.0955782	0.977756	0.0795155	0.111684
	1.5804	90.5072	90.5068	90.5077	1.3551	1.7003	0.094587	0.980237	0.157248	-0.214773
	0.4946	261.131	261.129	261.132	0.4098	0.7845	0.0942192	0.983357	0.265524	-0.429372
	2.4114	367.263	367.261	367.264	2.3246	2.6016	0.0941608	0.974895	0.0158202	0.0912485
	0.4232	124.087	124.086	124.087	0.3486	0.4815	0.0941293	0.97801	0.0720205	0.163084
	3.1137	101.071	101.071	101.072	2.6736	3.2071	0.0940098	0.977322	0.156026	0.0993106
	4.029	709.583	709.579	709.585	3.8732	4.1159	0.0936516	0.977164	0.0272802	0.152695
	2.9832	750.59	750.587	750.592	2.8896	3.0523	0.092952	0.98521	0.199514	-0.105149
	3.9594	759.599	759.596	759.6	3.912	4.0345	0.0928739	0.976667	0.0265719	-0.0857792
	4.6273	811.613	811.612	811.616	4.5781	4.6919	0.0928133	0.984415	-0.263318	0.702516
	0.5309	282.19	282.189	282.192	0.476	0.5702	0.0926955	0.982302	-0.200818	0.466232
	5.542	764.642	764.638	764.643	5.4866	5.7039	0.0925139	0.98009	0.0407302	0.232531
	3.6221	128.107	128.107	128.107	3.5187	3.7334	0.0922093	0.978304	0.178677	0.131261
	4.0844	808.596	808.592	808.598	4.0142	4.1473	0.0920344	0.98649	0.329133	0.194703
	3.4781	128.107	128.107	128.108	3.379	3.5451	0.0918664	0.976085	0.198608	0.146302
	3.4756	129.11	129.11	129.111	3.3802	3.5353	0.0916791	0.978253	0.18514	0.186535
	0.8282	625.265	625.261	625.267	0.7826	0.8696	0.0907386	0.98329	-0.393762	-0.242031
	3.5347	616.442	616.44	616.444	3.4633	3.6418	0.0902164	0.980125	0.292801	0.229652
	0.8282	641.26	641.255	641.261	0.7973	0.8694	0.0887403	0.983856	-0.364554	-0.153757
	4.1232	1494.2	1494.19	1494.2	4.0726	4.232	0.0886949	0.98293	0.351704	0.261866
	0.6447	627.209	627.208	627.212	0.617	0.6848	0.0880998	0.978177	-0.195439	-0.0562642
	4.0813	652.479	652.476	652.481	4.0198	4.2082	0.0878511	0.984205	0.378805	0.278926
	1.4782	587.425	587.421	587.427	1.4236	1.5564	0.0873252	0.980478	-0.0957216	-0.325445
	1.5324	573.396	573.394	573.397	1.4868	1.5853	0.0872924	0.977741	-0.100465	-0.288461
	1.4659	659.53	659.526	659.531	1.4216	1.536	0.0868589	0.98087	0.153004	-0.22844
	2.9988	780.578	780.575	780.58	2.9413	3.0466	0.0857312	0.981475	0.898554	0.576911
	0.9919	349.252	349.251	349.254	0.9563	1.0338	0.0854318	0.977526	0.205665	0.0164111
	1.4646	658.527	658.525	658.529	1.4216	1.5342	0.0851593	0.980211	0.0825043	-0.271537
	2.0279	285.257	285.255	285.258	1.9424	2.0789	0.0846561	0.980343	0.21304	-0.12602
	2.5831	102.128	102.127	102.128	0.7291	2.6421	0.0842652	0.977636	0.0444336	-0.0408719
	3.6246	124.087	124.086	124.087	3.5156	3.7611	0.0839551	0.975029	0.181532	0.0556774
	1.3083	633.416	633.413	633.418	1.1576	1.3956	0.0829685	0.972881	-0.108451	-0.0662072
	2.9832	730.564	730.562	730.567	2.9148	3.0689	0.0821702	0.977718	-0.240108	0.0452677
	2.9832	731.568	731.565	731.57	2.9093	3.0699	0.0820403	0.976919	-0.249173	0.0286427
	4.1219	1496.2	1496.19	1496.21	4.0697	4.2154	0.0815832	0.978422	0.34349	0.259674
	2.3596	101.071	101.071	101.072	0.5296	2.6515	0.0811461	0.971767	0.116886	0.0840371
	6.606	926.535	926.533	926.539	6.4906	6.7386	0.0802546	0.980765	-0.0805966	0.505181
	3.2799	90.5072	90.5058	90.5084	3.1888	3.3567	0.0779146	0.978038	0.0563679	-0.324768
	1.6886	583.425	583.42	583.425	1.6364	1.7361	0.0771826	0.979228	0.937001	0.590952
	3.6258	101.071	101.07	101.072	3.5156	3.7501	0.0768198	0.9754	0.21937	0.116801
	1.4763	587.926	587.924	587.929	1.4369	1.5507	0.0766851	0.977782	-0.0318527	-0.290576
	1.3668	424.362	424.36	424.364	1.3292	1.4399	0.0756326	0.979508	0.0673542	0.150345
	4.5855	710.595	710.591	710.596	4.5103	4.7087	0.0751419	0.980644	0.0740166	0.155338
	1.3292	652.478	652.471	652.479	1.2916	1.3649	0.0745619	0.977953	0.197218	-0.267467
	1.4634	660.532	660.528	660.533	1.4216	1.5194	0.0740263	0.977648	0.111725	-0.242995
	4.0167	116.107	116.106	116.108	3.8923	4.1668	0.0738122	0.973586	0.280912	0.152149
	1.4646	350.326	350.324	350.327	1.2905	1.6709	0.0737617	0.980998	0.0764875	0.0602163
	1.4616	611.915	611.913	611.917	1.4327	1.5269	0.0734778	0.976651	-0.0374549	-0.29478
	3.7206	642.458	642.455	642.459	3.6652	3.8331	0.0733236	0.976783	0.157137	0.188795
	5.1567	722.622	722.619	722.626	5.0779	5.2903	0.0732387	0.978553	-0.140229	0.267294
	2.1307	317.21	317.209	317.211	1.9942	2.2986	0.0722019	0.976105	-0.0890903	0.0734231
	2.2796	640.499	640.498	640.502	2.2279	2.3321	0.0715126	0.975662	-0.0911283	-0.261121
	1.3779	341.265	341.265	341.266	1.344	1.418	0.0713918	0.980187	0.124126	0.168349
	2.1264	722.556	722.554	722.559	2.0771	2.2168	0.0712642	0.97492	-0.230594	-0.345448
	2.1738	640.499	640.497	640.503	2.1288	2.236	0.0711818	0.976021	0.00715415	-0.218119
	3.2793	116.107	116.106	116.108	3.1832	3.355	0.0703567	0.972048	0.144368	0.0954688
	3.0912	734.476	734.472	734.477	3.0213	3.1795	0.0699194	0.977939	-0.0436389	0.669653
	2.114	826.607	826.605	826.609	2.0506	2.1786	0.069838	0.977445	-0.253762	-0.428901
	3.4178	706.564	706.561	706.567	3.3525	3.4731	0.0696721	0.976826	0.179392	0.258101
	1.5293	158.003	158.002	158.003	1.4197	1.7058	0.0695971	0.974135	0.147309	-0.230763
	2.9383	832.592	832.589	832.594	2.8662	3.0213	0.0694597	0.977066	0.142138	0.218479
	3.1161	128.107	128.107	128.108	2.6902	3.1961	0.0691184	0.983338	0.0715771	0.061868
	1.2283	90.5073	90.5069	90.5079	0.4909	1.3513	0.0682258	0.976408	0.0870438	-0.216993
	1.1156	614.462	614.458	614.464	1.0491	1.1599	0.0670744	0.976326	-0.240852	0.119796
	1.3477	512.416	512.413	512.416	1.2997	1.4135	0.0670658	0.977933	0.202954	0.131964
	3.4664	734.586	734.583	734.589	3.3974	3.5304	0.0665774	0.978669	-0.064285	0.165277
	2.1233	723.559	723.557	723.562	2.0532	2.1916	0.0662315	0.976131	-0.172699	-0.329195
	2.668	335.257	335.255	335.258	2.596	2.7973	0.0659973	0.982976	0.0180432	0.0612256
	1.3311	556.441	556.439	556.443	1.2972	1.3772	0.0658697	0.97727	0.208075	0.158825
	1.2566	89.5071	89.5067	89.5076	0.9969	1.3372	0.0650398	0.982089	0.0372362	0.0703386
	1.4616	609.939	609.937	609.942	1.419	1.5396	0.0650082	0.977666	0.110683	-0.192401
	2.9395	833.595	833.59	833.596	2.873	3.0047	0.0637857	0.973022	0.147012	0.216315
	3.4172	707.568	707.564	707.57	3.3525	3.4731	0.0633371	0.978614	0.169275	0.250998
	3.3056	726.506	726.503	726.508	3.2208	3.3802	0.0628888	0.976231	0.524694	0.545189
	1.4874	700.52	700.519	700.523	1.448	1.5452	0.0615283	0.97512	-0.182177	-0.251236
	3.4178	708.57	708.567	708.572	3.3716	3.4731	0.0615106	0.97539	0.179506	0.258965
	1.9651	452.394	452.393	452.396	1.9166	2.0297	0.0614927	0.971804	-0.208668	-0.125841
	2.1584	767.584	767.578	767.584	2.0623	2.2598	0.061301	0.975422	0.0692012	-0.198502
	1.248	745.49	745.486	745.492	1.213	1.3219	0.060994	0.97397	0.0872618	-0.171796
	3.4652	732.58	732.577	732.582	3.4067	3.5285	0.0609475	0.972481	-0.0225588	0.197113
	1.4462	631.952	631.951	631.955	1.3957	1.5175	0.0607063	0.97647	0.0917559	-0.204371
	3.4658	733.584	733.579	733.585	3.4147	3.5656	0.0603842	0.97206	-0.0642846	0.162387
	0.473	234.048	234.046	234.049	0.4319	0.6435	0.0590846	0.971735	0.26615	0.191397
	3.6258	129.11	129.109	129.111	3.5156	3.7279	0.0587338	0.977658	0.11582	0.141159
	3.7329	734.587	734.583	734.588	3.6451	3.909	0.0579913	0.991551	0.0269992	0.0374304
	1.3052	634.419	634.417	634.421	1.1501	1.4092	0.0578668	0.981559	-0.0788021	-0.0255572
	1.4566	686.522	686.518	686.522	1.4161	1.5342	0.056128	0.972691	0.292507	0.388495
	2.8342	155.106	155.106	155.107	2.6921	3.008	0.0542904	0.980283	0.0408233	-0.113564
	1.424	653.465	653.462	653.466	1.3848	1.4966	0.0539948	0.974416	0.0796823	-0.206601
	1.4265	653.965	653.964	653.969	1.3846	1.4955	0.0531426	0.976667	0.13599	-0.126481
	3.5341	656.474	656.471	656.474	3.4824	3.5766	0.0530814	0.977992	0.203023	0.150329
	2.5185	559.435	559.434	559.437	2.4705	2.5517	0.0529077	0.976802	0.0654558	0.250395
	1.4566	687.524	687.52	687.528	1.416	1.5601	0.0527631	0.97343	0.262346	0.365989
	3.6215	116.107	116.106	116.108	3.5101	3.765	0.0526171	0.980829	0.141252	0.0792297
	3.3113	769.488	769.485	769.49	3.27	3.357	0.0510815	0.977034	0.302264	0.0210892
	3.5353	696.504	696.501	696.506	3.4824	3.6542	0.0509064	0.979049	0.168335	0.161438
	0.902	81.5209	81.5207	81.5211	0.7432	0.9937	0.0503261	0.981151	-0.10854	-0.0339807
	1.5305	521.385	521.384	521.387	1.4844	1.608	0.0498348	0.978281	-0.0767778	-0.202949
	4.005	124.087	124.086	124.087	3.8979	4.1822	0.0482963	0.980674	0.24546	0.14691
	4.0278	129.11	129.109	129.112	3.9367	4.1434	0.0474703	0.979807	0.22617	0.214061
	4.2426	666.494	666.491	666.496	4.189	4.3496	0.0474241	0.981318	0.25918	0.206062
	1.1298	630.457	630.454	630.458	1.0966	1.1741	0.0464554	0.981132	-0.22538	-0.0969865
	2.0119	689.493	689.49	689.494	1.9553	2.0685	0.0463624	0.980149	0.0593535	-0.177964
	0.5007	300.201	300.2	300.202	0.4521	0.6183	0.0457771	0.977329	-0.417547	0.120953
	2.1116	101.071	101.071	101.072	0.5241	2.6446	0.0455901	0.98936	0.0644073	0.0300465
	1.8922	602.428	602.426	602.429	1.8075	2.0241	0.0450391	0.977086	-0.3204	0.584889
	1.0276	89.5071	89.5062	89.5076	0.4964	1.3568	0.0424331	0.985417	0.0839596	-0.00817871
	3.2793	101.071	101.071	101.072	3.1888	3.355	0.0422878	0.982441	0.172876	0.128668
	1.075	586.432	586.43	586.435	1.0338	1.1723	0.0419791	0.981656	-0.157761	0.0765804
	4.0235	101.071	101.071	101.072	3.8954	4.1656	0.0419493	0.982595	0.236929	0.0838207
	2.8084	679.534	679.532	679.538	2.7511	2.8619	0.0416445	0.984636	-0.184726	0.0745583
	2.2378	728.55	728.548	728.552	2.1946	2.2878	0.0414677	0.982151	0.00403277	-0.184419
	2.8385	656.511	656.508	656.513	2.6922	2.9191	0.0414619	0.982095	0.116052	-0.0490605
	3.579	760.602	760.599	760.606	3.5322	3.6284	0.0407821	0.985132	-0.0479342	-0.116433
	4.1946	629.481	629.478	629.483	4.0807	4.2486	0.040017	0.984086	0.233071	0.314532
	1.4634	609.438	609.436	609.44	1.419	1.552	0.0393227	0.981596	-0.0367104	-0.225548
	2.1353	602.429	602.427	602.43	2.0956	2.2839	0.0382822	0.98191	0.724012	0.43563
	3.7335	733.583	733.58	733.586	3.6652	3.9606	0.0368804	0.992015	0.0331109	0.0270208
	1.504	656.496	656.493	656.497	1.4714	1.5454	0.0368137	0.982964	-0.0730321	-0.202665
	2.6394	551.425	551.423	551.426	2.6126	2.716	0.036528	0.982221	0.423331	0.628555
	3.579	759.599	759.596	759.602	3.5156	3.6337	0.0363231	0.987583	-0.0388775	-0.103266
	2.1131	827.609	827.606	827.611	2.0661	2.1842	0.0361775	0.981224	0.53507	0.362673
	2.4471	792.601	792.597	792.602	2.3836	2.4964	0.0361474	0.983193	0.2185	0.179792
	0.8599	384.369	384.369	384.371	0.8066	0.9433	0.0360312	0.981544	-0.459593	-0.722717
	1.3575	468.389	468.387	468.39	1.3127	1.4291	0.0357606	0.98493	0.139176	0.0259918
	2.809	678.532	678.528	678.534	2.7597	2.8692	0.0348201	0.982617	-0.174367	0.0607497
	2.58	128.107	128.107	128.108	0.5037	2.6476	0.0341229	0.991093	0.00516828	0.0429109
	3.579	758.596	758.593	758.598	3.5212	3.6337	0.0339457	0.990195	-0.0401332	-0.0982272
	2.0928	860.628	860.622	860.63	2.0219	2.1935	0.0333342	0.983527	0.345906	-0.0527681
	3.2774	128.107	128.107	128.108	3.2293	3.3346	0.0329479	0.987077	0.138341	0.10066
	3.5778	1518.18	1518.17	1518.19	3.5421	3.6086	0.0319262	0.984498	0.323961	0.252787
	3.5809	761.604	761.6	761.605	3.5322	3.6284	0.0315616	0.988407	-0.0508887	-0.100738
	1.3606	681.513	681.51	681.515	1.283	1.4179	0.0313431	0.985053	-0.136377	-0.286029
	3.5249	1413.12	1413.11	1413.12	3.4743	3.5949	0.0309988	0.984228	-0.0863743	0.149807
	1.36	680.51	680.508	680.512	1.283	1.429	0.0303437	0.984594	-0.121521	-0.284292
	4.2241	738.508	738.503	738.51	4.1269	4.2877	0.0299017	0.984583	-0.273101	0.051232
	1.3021	672.426	672.424	672.427	1.2664	1.4216	0.029897	0.990093	-0.0664651	-0.0683193
	5.1321	770.578	770.574	770.579	5.0779	5.207	0.0296074	0.988927	-0.110435	-0.00980345
	4.045	128.107	128.107	128.108	3.9341	4.1378	0.0273423	0.98837	0.179227	0.109023
	3.102	116.107	116.106	116.108	2.6625	3.2127	0.0267809	0.992247	0.0509834	0.0215238
	4.7627	1476.22	1476.21	1476.23	4.6643	4.8827	0.0267754	0.992137	0.0557795	0.0454531
	3.5267	1412.12	1412.11	1412.12	3.4769	3.5949	0.026738	0.988468	-0.0713355	0.141879
	2.9407	776.605	776.601	776.608	2.8287	2.9949	0.0261787	0.989342	0.237801	0.177498
	3.2294	551.425	551.423	551.427	3.1377	3.2873	0.0261143	0.98952	0.321616	0.242288
	3.9878	735.598	735.594	735.601	3.9409	4.0697	0.0259222	0.989942	-0.101889	-0.0632133
	2.8404	826.607	826.602	826.609	2.6182	3.1093	0.0254672	0.988867	0.0569909	-0.0957673
	0.5444	156.077	156.076	156.078	0.4687	1.1889	0.0241966	0.989286	0.208969	0.159435
	0.433	90.5071	90.5065	90.5078	0.369	0.4704	0.0239999	0.988899	0.0203066	-0.220355
	1.4086	675.477	675.474	675.479	1.3736	1.48	0.0239156	0.989551	0.0305748	-0.164071
	4.7135	737.615	737.611	737.617	4.607	5.0741	0.0226674	0.991547	0.0863247	0.0746129
	2.3006	596.473	596.47	596.475	2.249	2.3651	0.0224355	0.98882	-0.080143	-0.156454
	3.5612	1465.15	1465.15	1465.15	3.5304	3.619	0.0221988	0.989687	0.0340389	0.246388
	3.3993	769.488	769.484	769.492	3.3494	3.5156	0.0219241	0.988588	0.159902	0.105281
	3.9477	767.551	767.55	767.555	3.8314	4.0641	0.0219105	0.989552	0.150708	0.15669
	4.7135	736.611	736.608	736.613	4.607	5.0557	0.0210408	0.992702	0.0833111	0.0673059
	0.5026	195.123	195.122	195.124	0.4557	0.7457	0.020868	0.990803	0.216878	-0.0546026
	5.2324	101.071	101.071	101.072	5.0834	5.3015	0.0200064	0.990377	0.0935078	0.155275
	3.5612	1464.15	1464.14	1464.15	3.5304	3.6523	0.0199079	0.987662	0.0446412	0.236919
	4.3226	1470.19	1470.18	1470.2	4.1084	4.4334	0.0198191	0.991149	-0.0142345	-0.00401115
	0.894	83.0856	83.0841	83.0864	0.8067	1.0651	0.0197266	0.987885	-0.08765	0.204151
	2.0119	767.585	767.579	767.584	1.9719	2.0661	0.0182589	0.991288	0.0971381	-0.109615
	1.8715	798.585	798.581	798.588	1.8149	1.9202	0.0169124	0.991432	-0.161773	0.00337505
	2.0149	217.104	217.103	217.106	1.6875	2.1601	0.0168972	0.995676	0.0706568	0.0789102
	3.0909	129.11	129.11	129.111	2.6902	3.1905	0.0163438	0.997792	0.0174157	0.0535901
	4.9172	101.071	101.071	101.072	4.7787	5.0519	0.0162659	0.992236	0.241324	0.174927
	2.8675	753.608	753.605	753.61	2.8065	2.947	0.0162273	0.992059	0.0609919	-0.098436
	2.4095	301.215	301.214	301.217	2.2932	2.6071	0.0161545	0.995716	-0.022049	-0.00876236
	2.5788	116.107	116.106	116.108	2.1362	2.6642	0.0156159	0.996014	0.0318737	0.0306479
	2.1941	596.473	596.471	596.474	2.1474	2.2526	0.0154234	0.99422	0.0626758	-0.0454836
	2.9296	740.566	740.559	740.568	2.876	2.9913	0.0147636	0.995063	-0.100987	-0.125565
	1.8949	628.498	628.494	628.5	1.8635	1.9404	0.0144219	0.994841	-0.0609442	-0.122051
	1.445	415.298	415.296	415.299	1.418	1.4826	0.0134927	0.997377	0.076052	0.0591113
	3.278	129.11	129.109	129.111	3.2331	3.3401	0.0125795	0.996452	0.0894121	0.0523955
	4.9154	124.087	124.086	124.088	4.7916	4.991	0.0125464	0.994196	0.189951	0.1613
	0.5013	196.126	196.125	196.128	0.4594	0.5868	0.0124246	0.994985	0.161787	-0.0557744
	1.5164	612.468	612.459	612.469	1.4899	1.562	0.0116778	0.997007	0.0674572	-0.0561946
	1.4911	259.205	259.204	259.206	1.4425	1.5748	0.0109966	0.995945	-0.0754166	-0.126798
	2.9444	777.608	777.603	777.608	2.8085	3.0024	0.0106022	0.996539	0.165617	0.105026
	0.5204	285.334	285.332	285.336	0.4798	0.5795	0.0104595	0.995608	0.0254933	-0.00974115
	0.4287	158.002	158.002	158.003	0.3579	0.4704	0.0102626	0.995236	0.032623	-0.146
	2.0143	766.582	766.574	766.581	1.9645	2.0734	0.0101068	0.996116	0.126355	-0.028004
	0.5019	239.149	239.148	239.15	0.4521	0.6238	0.00918717	0.996392	-0.238498	-0.0501359
	1.304	167.106	167.105	167.108	1.1488	1.4068	0.0091474	0.994248	-0.0151895	-0.0291001
	2.1401	419.294	419.292	419.297	2.0939	2.2174	0.00897374	0.996682	0.0199569	0.184255
	0.5032	256.175	256.174	256.176	0.4521	0.6072	0.00849399	0.99658	-0.157483	0.0910098
	1.5834	89.507	89.5065	89.5079	1.4135	1.7058	0.00843786	0.994569	0.00811322	-0.0249434
	2.3775	766.582	766.581	766.586	2.319	2.439	0.00836023	0.996033	-0.0136576	-0.117277
	0.3998	205.097	205.095	205.099	0.369	0.4687	0.00831096	0.996245	-0.0543318	-0.00562954
	2.3763	767.585	767.579	767.587	2.2712	2.5371	0.00798005	0.996473	-0.0691531	-0.118266
	2.0346	667.479	667.475	667.481	1.9952	2.0894	0.00793852	0.995611	0.00190258	-0.086573
	2.0439	722.557	722.554	722.558	1.9867	2.0939	0.00783188	0.996144	-0.111326	-0.0888732
	0.967	399.389	399.389	399.391	0.8915	1.1655	0.00750686	0.996673	-0.370986	0.0898956
	1.3951	697.492	697.487	697.493	1.347	1.4529	0.00749897	0.995208	0.0289199	-0.0809752
	2.5763	129.11	129.11	129.111	0.5462	2.6476	0.00674724	0.992103	0.0278384	0.0181939
	2.6182	932.541	932.539	932.544	2.5759	2.6975	0.00602619	0.993564	-0.0637582	-0.0445286
	3.9557	771.503	771.501	771.507	3.8289	4.0364	0.00600777	0.995398	0.114262	0.0589705
	0.4755	251.055	251.053	251.056	0.4373	0.8454	0.00561331	0.99544	-0.278005	-0.27866
	2.0574	645.466	645.464	645.468	2.0014	2.1183	0.0054711	0.992196	-0.00917721	-0.0767895
	2.1294	578.471	578.469	578.473	2.0838	2.1891	0.00538808	0.992896	0.067558	-0.0260105
	1.9325	540.447	540.444	540.448	1.8778	2.0075	0.00537821	0.991687	0.0183932	-0.0561174
	0.8692	395.367	395.364	395.368	0.7666	1.0504	0.00504847	0.995262	0.316767	-0.00913652
	1.8432	273.257	273.257	273.259	1.8019	1.8943	0.00377378	0.992426	0.0583388	0.0527903
	2.1381	603.433	603.431	603.436	2.0845	2.2673	0.00340149	0.993073	0.0056022	-0.126797
	2.5739	102.074	102.074	102.075	2.3966	2.6514	0.00315057	0.994374	0.00850074	-0.025108
	2.0537	712.536	712.534	712.538	1.994	2.1196	0.00264854	0.994862	0.0820185	0.00812562
	2.5794	124.087	124.086	124.088	2.1226	2.6698	0.00229384	0.994683	0.0183973	0.0124003
	0.4785	252.058	252.056	252.059	0.4355	0.6312	0.00227746	0.993543	-0.095232	-0.198454
	0.8269	637.265	637.262	637.267	0.7642	0.875	0.00190804	0.995339	-0.000597	0.0310049
	1.9522	496.42	496.419	496.421	1.9072	2.0088	0.00184977	0.996187	-0.037117	-0.0362047
	1.8758	672.525	672.522	672.526	1.8446	1.933	0.00149686	0.994145	0.0313422	0.00186634
	2.0106	689.995	689.991	689.997	1.9664	2.0672	0.00100452	0.995531	-0.0287902	-0.0336046

## Sheet: 4e
Significant Hits only, methanol_3h_paired
Search Mass △ ▼Monoisotopic MW △ ▽Organism △ ▽Compound Name △ ▽Chemical Formula △ ▽404.002404.002196945Arabidopsis thaliana colUDPC9H11N2O12P2404.002404.002196945Arabidopsis thaliana col6-phosphonouridine 5'-monophosphateC9H10N2O12P2404.002404.002196945Chlamydomonas reinhardtiiUDPC9H11N2O12P2404.002404.002196945Klebsormidium flaccidumUDPC9H11N2O12P2307.084307.0838059839Arabidopsis thaliana colglu…
404.002	404.002	Arabidopsis thaliana col	UDP	C9H11N2O12P2
404.002	404.002	Arabidopsis thaliana col	6-phosphonouridine 5'-monophosphate	C9H10N2O12P2
404.002	404.002	Chlamydomonas reinhardtii	UDP	C9H11N2O12P2
404.002	404.002	Klebsormidium flaccidum	UDP	C9H11N2O12P2
307.084	307.084	Arabidopsis thaliana col	glutathione	C10H16N3O6S1
307.084	307.084	Chlamydomonas reinhardtii	glutathione	C10H16N3O6S1
307.084	307.084	Klebsormidium flaccidum	glutathione	C10H16N3O6S1
219.111	219.112	Arabidopsis thaliana col	cis-zeatin	C10H13N5O1
219.111	219.111	Arabidopsis thaliana col	(R)-pantothenate	C9H16N1O5
219.111	219.112	Arabidopsis thaliana col	trans-zeatin	C10H13N5O1
219.111	219.112	Chlamydomonas reinhardtii	trans-zeatin	C10H13N5O1
219.111	219.111	Chlamydomonas reinhardtii	(R)-pantothenate	C9H16N1O5
219.111	219.111	Klebsormidium flaccidum	(R)-pantothenate	C9H16N1O5
190.095	190.095	Arabidopsis thaliana col	L,L-diaminopimelate	C7H14N2O4
190.095	190.095	Arabidopsis thaliana col	2,6-diaminopimelate	C7H14N2O4
190.095	190.095	Arabidopsis thaliana col	meso-diaminopimelate	C7H14N2O4
190.095	190.095	Chlamydomonas reinhardtii	L,L-diaminopimelate	C7H14N2O4
190.095	190.095	Chlamydomonas reinhardtii	meso-diaminopimelate	C7H14N2O4
190.095	190.095	Chlamydomonas reinhardtii	2,6-diaminopimelate	C7H14N2O4
190.095	190.095	Klebsormidium flaccidum	L,L-diaminopimelate	C7H14N2O4
190.095	190.095	Klebsormidium flaccidum	meso-diaminopimelate	C7H14N2O4
190.095	190.095	Klebsormidium flaccidum	2,6-diaminopimelate	C7H14N2O4
185.993	185.993	Arabidopsis thaliana col	2-phospho-D-glycerate	C3H4O7P1
185.993	185.993	Arabidopsis thaliana col	3-phospho-D-glycerate	C3H4O7P1
185.993	185.993	Chlamydomonas reinhardtii	2-phospho-D-glycerate	C3H4O7P1
185.993	185.993	Chlamydomonas reinhardtii	3-phospho-D-glycerate	C3H4O7P1
185.993	185.993	Klebsormidium flaccidum	3-phospho-D-glycerate	C3H4O7P1
185.993	185.993	Klebsormidium flaccidum	2-phospho-D-glycerate	C3H4O7P1
182.079	182.079	Arabidopsis thaliana col	L-iditol	C6H14O6
182.079	182.079	Arabidopsis thaliana col	D-mannitol	C6H14O6
182.079	182.079	Arabidopsis thaliana col	D-sorbitol	C6H14O6
182.079	182.079	Arabidopsis thaliana col	galactitol	C6H14O6
182.079	182.079	Arabidopsis thaliana col	a hexitol	C6H14O6
182.079	182.079	Chlamydomonas reinhardtii	a hexitol	C6H14O6
182.079	182.079	Chlamydomonas reinhardtii	D-sorbitol	C6H14O6
182.079	182.079	Chlamydomonas reinhardtii	galactitol	C6H14O6
182.079	182.079	Chlamydomonas reinhardtii	D-mannitol	C6H14O6
182.079	182.079	Klebsormidium flaccidum	L-iditol	C6H14O6
182.079	182.079	Klebsormidium flaccidum	a hexitol	C6H14O6
182.079	182.079	Klebsormidium flaccidum	D-sorbitol	C6H14O6
172.014	172.014	Arabidopsis thaliana col	glycerol 1-phosphate	C3H7O6P1
172.014	172.014	Arabidopsis thaliana col	sn-glycerol 3-phosphate	C3H7O6P1
172.014	172.014	Chlamydomonas reinhardtii	glycerol 1-phosphate	C3H7O6P1
172.014	172.014	Chlamydomonas reinhardtii	sn-glycerol 3-phosphate	C3H7O6P1
172.014	172.014	Klebsormidium flaccidum	glycerol 1-phosphate	C3H7O6P1
172.014	172.014	Klebsormidium flaccidum	sn-glycerol 3-phosphate	C3H7O6P1
172.014	172.014	Klebsormidium flaccidum	sn-glycerol 1-phosphate	C3H7O6P1
165.079	165.079	Arabidopsis thaliana col	L-phenylalanine	C9H11N1O2
165.079	165.079	Chlamydomonas reinhardtii	L-phenylalanine	C9H11N1O2
165.079	165.079	Klebsormidium flaccidum	L-phenylalanine	C9H11N1O2
164.069	164.068	Arabidopsis thaliana col	β-D-rhamnopyranose	C6H12O5
164.069	164.068	Arabidopsis thaliana col	D-quinovopyranose	C6H12O5
164.069	164.068	Arabidopsis thaliana col	α-D-rhamnopyranose	C6H12O5
164.069	164.068	Arabidopsis thaliana col	α-L-rhamnopyranose	C6H12O5
164.069	164.068	Arabidopsis thaliana col	β-L-rhamnopyranose	C6H12O5
164.069	164.068	Arabidopsis thaliana col	aldehydo-L-fucose	C6H12O5
164.069	164.068	Arabidopsis thaliana col	α-L-fucopyranose	C6H12O5
164.069	164.068	Arabidopsis thaliana col	6-deoxy-D-allose	C6H12O5
164.069	164.068	Arabidopsis thaliana col	D-quinovose	C6H12O5
164.069	164.068	Arabidopsis thaliana col	β-L-fucopyranose	C6H12O5
164.069	164.068	Arabidopsis thaliana col	L-fucose	C6H12O5
164.069	164.068	Arabidopsis thaliana col	D-rhamnopyranose	C6H12O5
164.069	164.068	Arabidopsis thaliana col	D-fucose	C6H12O5
164.069	164.068	Arabidopsis thaliana col	2-deoxy-D-glucose	C6H12O5
164.069	164.068	Arabidopsis thaliana col	D-fucopyranose	C6H12O5
164.069	164.068	Arabidopsis thaliana col	α-D-fucopyranose	C6H12O5
164.069	164.068	Arabidopsis thaliana col	2-deoxy-D-galactose	C6H12O5
164.069	164.068	Arabidopsis thaliana col	α-D-quinovopyranose	C6H12O5
164.069	164.068	Arabidopsis thaliana col	L-rhamnopyranose	C6H12O5
164.069	164.068	Arabidopsis thaliana col	L-rhamnose	C6H12O5
164.069	164.068	Arabidopsis thaliana col	L-fucopyranose	C6H12O5
164.069	164.068	Chlamydomonas reinhardtii	L-rhamnulose	C6H12O5
164.069	164.068	Chlamydomonas reinhardtii	β-L-rhamnopyranose	C6H12O5
164.069	164.068	Chlamydomonas reinhardtii	β-L-fucopyranose	C6H12O5
164.069	164.068	Chlamydomonas reinhardtii	α-L-fucopyranose	C6H12O5
164.069	164.068	Chlamydomonas reinhardtii	D-fucose	C6H12O5
164.069	164.068	Chlamydomonas reinhardtii	2-deoxy-D-glucose	C6H12O5
164.069	164.068	Chlamydomonas reinhardtii	D-quinovose	C6H12O5
164.069	164.068	Chlamydomonas reinhardtii	D-rhamnopyranose	C6H12O5
164.069	164.068	Chlamydomonas reinhardtii	L-rhamnopyranose	C6H12O5
164.069	164.068	Chlamydomonas reinhardtii	L-rhamnose	C6H12O5
164.069	164.068	Chlamydomonas reinhardtii	L-fucopyranose	C6H12O5
164.069	164.068	Chlamydomonas reinhardtii	L-fucose	C6H12O5
164.069	164.068	Chlamydomonas reinhardtii	D-quinovopyranose	C6H12O5
164.069	164.068	Chlamydomonas reinhardtii	L-rhamnulofuranose	C6H12O5
164.069	164.068	Chlamydomonas reinhardtii	α-D-rhamnopyranose	C6H12O5
164.069	164.068	Chlamydomonas reinhardtii	α-D-quinovopyranose	C6H12O5
164.069	164.068	Chlamydomonas reinhardtii	L-rhamnofuranose	C6H12O5
164.069	164.068	Klebsormidium flaccidum	D-fucose	C6H12O5
164.069	164.068	Klebsormidium flaccidum	L-fucose	C6H12O5
164.069	164.068	Klebsormidium flaccidum	L-rhamnulofuranose	C6H12O5
164.069	164.068	Klebsormidium flaccidum	L-rhamnofuranose	C6H12O5
164.069	164.068	Klebsormidium flaccidum	D-fucopyranose	C6H12O5
164.069	164.068	Klebsormidium flaccidum	α-D-quinovopyranose	C6H12O5
164.069	164.068	Klebsormidium flaccidum	β-L-fucopyranose	C6H12O5
164.069	164.068	Klebsormidium flaccidum	D-quinovose	C6H12O5
164.069	164.068	Klebsormidium flaccidum	L-rhamnose	C6H12O5
164.069	164.068	Klebsormidium flaccidum	L-rhamnopyranose	C6H12O5
164.069	164.068	Klebsormidium flaccidum	α-L-fucopyranose	C6H12O5
164.069	164.068	Klebsormidium flaccidum	L-rhamnulose	C6H12O5
164.069	164.068	Klebsormidium flaccidum	D-rhamnopyranose	C6H12O5
164.069	164.068	Klebsormidium flaccidum	L-fucopyranose	C6H12O5
164.069	164.068	Klebsormidium flaccidum	2-deoxy-D-glucose	C6H12O5
164.069	164.068	Klebsormidium flaccidum	D-quinovopyranose	C6H12O5
162.053	162.053	Arabidopsis thaliana col	(2R,3S)-2,3-dimethylmalate	C6H8O5
162.053	162.053	Arabidopsis thaliana col	2-dehydro-3-deoxy-L-rhamnonate	C6H9O5
162.053	162.053	Arabidopsis thaliana col	diethylpyrocarbonate	C6H10O5
162.053	162.053	Chlamydomonas reinhardtii	diethylpyrocarbonate	C6H10O5
162.053	162.053	Chlamydomonas reinhardtii	(2R,3S)-2,3-dimethylmalate	C6H8O5
162.053	162.053	Klebsormidium flaccidum	2-deoxy-D-glucono-1,5-lactone	C6H10O5
162.053	162.053	Klebsormidium flaccidum	3-ethylmalate	C6H8O5
155.035	155.035	Arabidopsis thaliana col	N-methylethanolamine phosphate	C3H9N1O4P1
155.035	155.035	Chlamydomonas reinhardtii	N-methylethanolamine phosphate	C3H9N1O4P1
155.035	155.035	Klebsormidium flaccidum	N-methylethanolamine phosphate	C3H9N1O4P1
152.033	152.033	Arabidopsis thaliana col	xanthine	C5H4N4O2
152.033	152.033	Chlamydomonas reinhardtii	xanthine	C5H4N4O2
152.033	152.033	Klebsormidium flaccidum	xanthine	C5H4N4O2
150.053	150.053	Arabidopsis thaliana col	a D-ketopentose	C5H10O5
150.053	150.053	Arabidopsis thaliana col	an arabinopyranose	C5H10O5
150.053	150.053	Arabidopsis thaliana col	D-xylulofuranose	C5H10O5
150.053	150.053	Arabidopsis thaliana col	D-arabinose	C5H10O5
150.053	150.053	Arabidopsis thaliana col	β-D-ribofuranose	C5H10O5
150.053	150.053	Arabidopsis thaliana col	β-D-ribulofuranose	C5H10O5
150.053	150.053	Arabidopsis thaliana col	D-xylopyranose	C5H10O5
150.053	150.053	Arabidopsis thaliana col	L-xylopyranose	C5H10O5
150.053	150.053	Arabidopsis thaliana col	D-ribofuranose	C5H10O5
150.053	150.053	Arabidopsis thaliana col	ribulose	C5H10O5
150.053	150.053	Arabidopsis thaliana col	β-D-xylopyranose	C5H10O5
150.053	150.053	Arabidopsis thaliana col	α-D-xylulofuranose	C5H10O5
150.053	150.053	Arabidopsis thaliana col	L-ribulofuranose	C5H10O5
150.053	150.053	Arabidopsis thaliana col	aldehydo-D-ribose	C5H10O5
150.053	150.053	Arabidopsis thaliana col	α-L-xylopyranose	C5H10O5
150.053	150.053	Arabidopsis thaliana col	L-arabinose	C5H10O5
150.053	150.053	Arabidopsis thaliana col	D-ribulose	C5H10O5
150.053	150.053	Arabidopsis thaliana col	α-D-ribulofuranose	C5H10O5
150.053	150.053	Arabidopsis thaliana col	D-ribopyranose	C5H10O5
150.053	150.053	Arabidopsis thaliana col	D-xylose	C5H10O5
150.053	150.053	Arabidopsis thaliana col	D-arabinofuranose	C5H10O5
150.053	150.053	Arabidopsis thaliana col	α-D-xylopyranose	C5H10O5
150.053	150.053	Arabidopsis thaliana col	β-L-ribulofuranose	C5H10O5
150.053	150.053	Arabidopsis thaliana col	keto-D-ribulose	C5H10O5
150.053	150.053	Arabidopsis thaliana col	D-ribose	C5H10O5
150.053	150.053	Arabidopsis thaliana col	α-D-arabinofuranose	C5H10O5
150.053	150.053	Arabidopsis thaliana col	L-arabinopyranose	C5H10O5
150.053	150.053	Arabidopsis thaliana col	D-xylofuranose	C5H10O5
150.053	150.053	Arabidopsis thaliana col	aldehydo-D-xylose	C5H10O5
150.053	150.053	Arabidopsis thaliana col	D-ribulofuranose	C5H10O5
150.053	150.053	Arabidopsis thaliana col	L-xylulose	C5H10O5
150.053	150.053	Arabidopsis thaliana col	D-xylulose	C5H10O5
150.053	150.053	Arabidopsis thaliana col	β-D-arabinofuranose	C5H10O5
150.053	150.053	Arabidopsis thaliana col	D-arabinopyranose	C5H10O5
150.053	150.053	Arabidopsis thaliana col	D-ribose	C5H10O5
150.053	150.053	Arabidopsis thaliana col	β-L-arabinopyranose	C5H10O5
150.053	150.053	Arabidopsis thaliana col	L-xylose	C5H10O5
150.053	150.053	Arabidopsis thaliana col	α-L-arabinofuranose	C5H10O5
150.053	150.053	Arabidopsis thaliana col	L-ribulose	C5H10O5
150.053	150.053	Arabidopsis thaliana col	α-L-ribulofuranose	C5H10O5
150.053	150.053	Arabidopsis thaliana col	β-L-arabinofuranose	C5H10O5
150.053	150.053	Arabidopsis thaliana col	L-arabinofuranose	C5H10O5
150.053	150.053	Arabidopsis thaliana col	α-D-ribofuranose	C5H10O5
150.053	150.053	Arabidopsis thaliana col	xylulose	C5H10O5
150.053	150.053	Arabidopsis thaliana col	an arabinofuranose	C5H10O5
150.053	150.053	Arabidopsis thaliana col	an L-ketopentose	C5H10O5
150.053	150.053	Chlamydomonas reinhardtii	L-ribulose	C5H10O5
150.053	150.053	Chlamydomonas reinhardtii	L-arabinose	C5H10O5
150.053	150.053	Chlamydomonas reinhardtii	α-L-xylopyranose	C5H10O5
150.053	150.053	Chlamydomonas reinhardtii	an L-ketopentose	C5H10O5
150.053	150.053	Chlamydomonas reinhardtii	L-xylopyranose	C5H10O5
150.053	150.053	Chlamydomonas reinhardtii	an arabinofuranose	C5H10O5
150.053	150.053	Chlamydomonas reinhardtii	β-D-xylopyranose	C5H10O5
150.053	150.053	Chlamydomonas reinhardtii	aldehydo-L-arabinose	C5H10O5
150.053	150.053	Chlamydomonas reinhardtii	aldehydo-D-xylose	C5H10O5
150.053	150.053	Chlamydomonas reinhardtii	D-ribose	C5H10O5
150.053	150.053	Chlamydomonas reinhardtii	aldehydo-D-ribose	C5H10O5
150.053	150.053	Chlamydomonas reinhardtii	D-ribopyranose	C5H10O5
150.053	150.053	Chlamydomonas reinhardtii	L-lyxose	C5H10O5
150.053	150.053	Chlamydomonas reinhardtii	D-ribose	C5H10O5
150.053	150.053	Chlamydomonas reinhardtii	D-apiose	C5H10O5
150.053	150.053	Chlamydomonas reinhardtii	α-D-ribofuranose	C5H10O5
150.053	150.053	Chlamydomonas reinhardtii	D-arabinose	C5H10O5
150.053	150.053	Chlamydomonas reinhardtii	L-arabinopyranose	C5H10O5
150.053	150.053	Chlamydomonas reinhardtii	β-D-ribofuranose	C5H10O5
150.053	150.053	Chlamydomonas reinhardtii	D-arabinofuranose	C5H10O5
150.053	150.053	Chlamydomonas reinhardtii	β-L-arabinofuranose	C5H10O5
150.053	150.053	Chlamydomonas reinhardtii	α-L-arabinofuranose	C5H10O5
150.053	150.053	Chlamydomonas reinhardtii	β-L-arabinopyranose	C5H10O5
150.053	150.053	Chlamydomonas reinhardtii	D-xylulose	C5H10O5
150.053	150.053	Chlamydomonas reinhardtii	D-xylose	C5H10O5
150.053	150.053	Chlamydomonas reinhardtii	ribulose	C5H10O5
150.053	150.053	Chlamydomonas reinhardtii	L-xylose	C5H10O5
150.053	150.053	Chlamydomonas reinhardtii	L-xylulose	C5H10O5
150.053	150.053	Chlamydomonas reinhardtii	xylulose	C5H10O5
150.053	150.053	Chlamydomonas reinhardtii	L-lyxopyranose	C5H10O5
150.053	150.053	Chlamydomonas reinhardtii	a D-ketopentose	C5H10O5
150.053	150.053	Chlamydomonas reinhardtii	D-arabinopyranose	C5H10O5
150.053	150.053	Chlamydomonas reinhardtii	D-xylopyranose	C5H10O5
150.053	150.053	Chlamydomonas reinhardtii	D-ribofuranose	C5H10O5
150.053	150.053	Chlamydomonas reinhardtii	α-D-xylopyranose	C5H10O5
150.053	150.053	Chlamydomonas reinhardtii	L-arabinofuranose	C5H10O5
150.053	150.053	Chlamydomonas reinhardtii	ribulose	C5H10O5
150.053	150.053	Chlamydomonas reinhardtii	D-ribulose	C5H10O5
150.053	150.053	Chlamydomonas reinhardtii	an arabinopyranose	C5H10O5
150.053	150.053	Klebsormidium flaccidum	D-xylose	C5H10O5
150.053	150.053	Klebsormidium flaccidum	D-xylopyranose	C5H10O5
150.053	150.053	Klebsormidium flaccidum	D-arabinofuranose	C5H10O5
150.053	150.053	Klebsormidium flaccidum	L-lyxopyranose	C5H10O5
150.053	150.053	Klebsormidium flaccidum	L-arabinofuranose	C5H10O5
150.053	150.053	Klebsormidium flaccidum	L-xylose	C5H10O5
150.053	150.053	Klebsormidium flaccidum	D-apiose	C5H10O5
150.053	150.053	Klebsormidium flaccidum	L-xylopyranose	C5H10O5
150.053	150.053	Klebsormidium flaccidum	α-L-arabinofuranose	C5H10O5
150.053	150.053	Klebsormidium flaccidum	xylulose	C5H10O5
150.053	150.053	Klebsormidium flaccidum	α-D-ribofuranose	C5H10O5
150.053	150.053	Klebsormidium flaccidum	an arabinopyranose	C5H10O5
150.053	150.053	Klebsormidium flaccidum	β-D-xylopyranose	C5H10O5
150.053	150.053	Klebsormidium flaccidum	L-lyxose	C5H10O5
150.053	150.053	Klebsormidium flaccidum	D-ribopyranose	C5H10O5
150.053	150.053	Klebsormidium flaccidum	aldehydo-D-ribose	C5H10O5
150.053	150.053	Klebsormidium flaccidum	D-ribose	C5H10O5
150.053	150.053	Klebsormidium flaccidum	α-D-xylopyranose	C5H10O5
150.053	150.053	Klebsormidium flaccidum	a D-ketopentose	C5H10O5
150.053	150.053	Klebsormidium flaccidum	L-arabinopyranose	C5H10O5
150.053	150.053	Klebsormidium flaccidum	D-ribofuranose	C5H10O5
150.053	150.053	Klebsormidium flaccidum	D-xylulose	C5H10O5
150.053	150.053	Klebsormidium flaccidum	D-ribose	C5H10O5
150.053	150.053	Klebsormidium flaccidum	L-arabinose	C5H10O5
150.053	150.053	Klebsormidium flaccidum	D-arabinopyranose	C5H10O5
150.053	150.053	Klebsormidium flaccidum	α-L-xylopyranose	C5H10O5
150.053	150.053	Klebsormidium flaccidum	D-arabinose	C5H10O5
150.053	150.053	Klebsormidium flaccidum	an arabinofuranose	C5H10O5
150.053	150.053	Klebsormidium flaccidum	β-D-ribofuranose	C5H10O5
148.074	148.074	Arabidopsis thaliana col	(R)-pantoate	C6H11O4
148.074	148.074	Arabidopsis thaliana col	L-digitoxose	C6H12O4
148.074	148.074	Arabidopsis thaliana col	(R)-2,3-dihydroxy-3-methylpentanoate	C6H11O4
148.074	148.074	Arabidopsis thaliana col	(R)-mevalonate	C6H11O4
148.074	148.074	Chlamydomonas reinhardtii	(R)-2,3-dihydroxy-3-methylpentanoate	C6H11O4
148.074	148.074	Chlamydomonas reinhardtii	abequose	C6H12O4
148.074	148.074	Chlamydomonas reinhardtii	L-digitoxose	C6H12O4
148.074	148.074	Chlamydomonas reinhardtii	tyvelose	C6H12O4
148.074	148.074	Chlamydomonas reinhardtii	(R)-pantoate	C6H11O4
148.074	148.074	Chlamydomonas reinhardtii	ascarylose	C6H12O4
148.074	148.074	Chlamydomonas reinhardtii	D-paratose	C6H12O4
148.074	148.074	Klebsormidium flaccidum	(R)-pantoate	C6H11O4
148.074	148.074	Klebsormidium flaccidum	L-digitoxose	C6H12O4
148.074	148.074	Klebsormidium flaccidum	ascarylose	C6H12O4
148.074	148.074	Klebsormidium flaccidum	(R)-mevalonate	C6H11O4
148.074	148.074	Klebsormidium flaccidum	(R)-2,3-dihydroxy-3-methylpentanoate	C6H11O4
148.074	148.074	Klebsormidium flaccidum	D-paratose	C6H12O4
148.074	148.074	Klebsormidium flaccidum	abequose	C6H12O4
148.074	148.074	Klebsormidium flaccidum	colitose	C6H12O4
148.074	148.074	Klebsormidium flaccidum	tyvelose	C6H12O4
147.053	147.053	Arabidopsis thaliana col	L-glutamate	C5H8N1O4
147.053	147.053	Arabidopsis thaliana col	D-or-L-glutamate	C5H8N1O4
147.053	147.053	Arabidopsis thaliana col	D-glutamate	C5H8N1O4
147.053	147.053	Arabidopsis thaliana col	O-acetyl-L-serine	C5H9N1O4
147.053	147.053	Arabidopsis thaliana col	L-4-hydroxyglutamate semialdehyde	C5H9N1O4
147.053	147.053	Arabidopsis thaliana col	2-methylaspartate	C5H8N1O4
147.053	147.053	Chlamydomonas reinhardtii	strombine	C5H8N1O4
147.053	147.053	Chlamydomonas reinhardtii	O-acetyl-L-serine	C5H9N1O4
147.053	147.053	Chlamydomonas reinhardtii	L-glutamate	C5H8N1O4
147.053	147.053	Chlamydomonas reinhardtii	N-methyl-DL-aspartate	C5H7N1O4
147.053	147.053	Chlamydomonas reinhardtii	D-or-L-glutamate	C5H8N1O4
147.053	147.053	Chlamydomonas reinhardtii	D-glutamate	C5H8N1O4
147.053	147.053	Klebsormidium flaccidum	D-or-L-glutamate	C5H8N1O4
147.053	147.053	Klebsormidium flaccidum	N-methyl-DL-aspartate	C5H7N1O4
147.053	147.053	Klebsormidium flaccidum	O-acetyl-L-serine	C5H9N1O4
147.053	147.053	Klebsormidium flaccidum	L-glutamate	C5H8N1O4
146.069	146.069	Arabidopsis thaliana col	L-glutamine	C5H10N2O3
146.069	146.069	Arabidopsis thaliana col	3-(carbamoylamino)-2-methylpropanoate	C5H9N2O3
146.069	146.069	Chlamydomonas reinhardtii	L-glutamine	C5H10N2O3
146.069	146.069	Klebsormidium flaccidum	L-glutamine	C5H10N2O3
141.019	141.019	Arabidopsis thaliana col	O-phosphoethanolamine	C2H7N1O4P1
141.019	141.019	Chlamydomonas reinhardtii	O-phosphoethanolamine	C2H7N1O4P1
141.019	141.019	Klebsormidium flaccidum	O-phosphoethanolamine	C2H7N1O4P1
133.038	133.038	Arabidopsis thaliana col	D-aspartate	C4H6N1O4
133.038	133.038	Arabidopsis thaliana col	L-aspartate	C4H6N1O4
133.038	133.038	Chlamydomonas reinhardtii	L-aspartate	C4H6N1O4
133.038	133.038	Klebsormidium flaccidum	L-aspartate	C4H6N1O4
132.053	132.053	Arabidopsis thaliana col	L-asparagine	C4H8N2O3
132.053	132.053	Arabidopsis thaliana col	3-ureidopropanoate	C4H7N2O3
132.053	132.053	Chlamydomonas reinhardtii	L-asparagine	C4H8N2O3
132.053	132.053	Chlamydomonas reinhardtii	3-ureidopropanoate	C4H7N2O3
132.053	132.053	Chlamydomonas reinhardtii	N-carbamoylsarcosine	C4H7N2O3
132.053	132.053	Klebsormidium flaccidum	L-asparagine	C4H8N2O3
129.043	129.043	Arabidopsis thaliana col	(3R,5S)-3-hydroxy-1-pyrroline-5-carboxylate	C5H6N1O3
129.043	129.043	Arabidopsis thaliana col	5-oxo-L-proline	C5H6N1O3
129.043	129.043	Arabidopsis thaliana col	1-pyrroline-4-hydroxy-2-carboxylate	C5H6N1O3
129.043	129.043	Arabidopsis thaliana col	(3R,5S)-3-hydroxy-1-pyrroline-5-carboxylate	C5H6N1O3
129.043	129.043	Arabidopsis thaliana col	5-oxo-L-proline	C5H6N1O3
129.043	129.043	Arabidopsis thaliana col	1-pyrroline-4-hydroxy-2-carboxylate	C5H6N1O3
129.043	129.043	Chlamydomonas reinhardtii	5-oxo-L-proline	C5H6N1O3
129.043	129.043	Chlamydomonas reinhardtii	1-pyrroline-4-hydroxy-2-carboxylate	C5H6N1O3
129.043	129.043	Chlamydomonas reinhardtii	5-oxo-L-proline	C5H6N1O3
129.043	129.043	Chlamydomonas reinhardtii	1-pyrroline-4-hydroxy-2-carboxylate	C5H6N1O3
129.043	129.043	Klebsormidium flaccidum	(3R,5S)-1-pyrroline-3-hydroxy-5-carboxylate	C5H6N1O3
129.043	129.043	Klebsormidium flaccidum	5-oxo-L-proline	C5H6N1O3
129.043	129.043	Klebsormidium flaccidum	(3R,5S)-1-pyrroline-3-hydroxy-5-carboxylate	C5H6N1O3
129.043	129.043	Klebsormidium flaccidum	5-oxo-L-proline	C5H6N1O3
119.058	119.058	Arabidopsis thaliana col	DL-allothreonine	C4H9N1O3
119.058	119.058	Arabidopsis thaliana col	L-allo-threonine	C4H9N1O3
119.058	119.058	Arabidopsis thaliana col	L-threonine	C4H9N1O3
119.058	119.058	Arabidopsis thaliana col	L-homoserine	C4H9N1O3
119.058	119.058	Chlamydomonas reinhardtii	L-allo-threonine	C4H9N1O3
119.058	119.058	Chlamydomonas reinhardtii	D-allothreonine	C4H9N1O3
119.058	119.058	Chlamydomonas reinhardtii	DL-allothreonine	C4H9N1O3
119.058	119.058	Chlamydomonas reinhardtii	D-threonine	C4H9N1O3
119.058	119.058	Chlamydomonas reinhardtii	L-threonine	C4H9N1O3
119.058	119.058	Chlamydomonas reinhardtii	L-homoserine	C4H9N1O3
119.058	119.058	Klebsormidium flaccidum	L-allo-threonine	C4H9N1O3
119.058	119.058	Klebsormidium flaccidum	2-methylserine	C4H9N1O3
119.058	119.058	Klebsormidium flaccidum	L-homoserine	C4H9N1O3
119.058	119.058	Klebsormidium flaccidum	DL-allothreonine	C4H9N1O3
119.058	119.058	Klebsormidium flaccidum	L-threonine	C4H9N1O3
105.043	105.043	Arabidopsis thaliana col	L-serine	C3H7N1O3
105.043	105.043	Arabidopsis thaliana col	D-or-L-serine	C3H7N1O3
105.043	105.043	Arabidopsis thaliana col	D-serine	C3H7N1O3
105.043	105.043	Chlamydomonas reinhardtii	D-or-L-serine	C3H7N1O3
105.043	105.043	Chlamydomonas reinhardtii	L-serine	C3H7N1O3
105.043	105.043	Chlamydomonas reinhardtii	D-serine	C3H7N1O3
105.043	105.043	Klebsormidium flaccidum	D-or-L-serine	C3H7N1O3
105.043	105.043	Klebsormidium flaccidum	L-serine	C3H7N1O3
103.063	103.063	Arabidopsis thaliana col	(S)-2-aminobutanoate	C4H9N1O2
103.063	103.063	Arabidopsis thaliana col	2-aminobutanoate	C4H9N1O2
103.063	103.063	Arabidopsis thaliana col	3-amino-2-methylpropanoate	C4H9N1O2
103.063	103.063	Arabidopsis thaliana col	N,N-dimethylglycine	C4H9N1O2
103.063	103.063	Arabidopsis thaliana col	4-aminobutanoate	C4H9N1O2
103.063	103.063	Arabidopsis thaliana col	(S)-3-amino-2-methylpropanoate	C4H9N1O2
103.063	103.063	Arabidopsis thaliana col	(R)-3-amino-2-methylpropanoate	C4H9N1O2
103.063	103.063	Chlamydomonas reinhardtii	4-aminobutanoate	C4H9N1O2
103.063	103.063	Chlamydomonas reinhardtii	(S)-3-amino-2-methylpropanoate	C4H9N1O2
103.063	103.063	Chlamydomonas reinhardtii	2-aminobutanoate	C4H9N1O2
103.063	103.063	Chlamydomonas reinhardtii	3-amino-2-methylpropanoate	C4H9N1O2
103.063	103.063	Klebsormidium flaccidum	(S)-3-amino-2-methylpropanoate	C4H9N1O2
103.063	103.063	Klebsormidium flaccidum	4-aminobutanoate	C4H9N1O2
103.063	103.063	Klebsormidium flaccidum	2-aminobutanoate	C4H9N1O2
103.063	103.063	Klebsormidium flaccidum	3-amino-2-methylpropanoate	C4H9N1O2
103.063	103.063	Klebsormidium flaccidum	2-hydroxyisobutyramide	C4H9N1O2
97.9769	97.9769	Arabidopsis thaliana col	dihydrogen phosphate	H2O4P1
97.9769	97.9769	Arabidopsis thaliana col	phosphate	H1O4P1
97.9769	97.9769	Chlamydomonas reinhardtii	phosphate	H1O4P1
97.9769	97.9769	Klebsormidium flaccidum	phosphate	H1O4P1
89.0476	89.0477	Arabidopsis thaliana col	D-alanine	C3H7N1O2
89.0476	89.0477	Arabidopsis thaliana col	β-alanine	C3H7N1O2
89.0476	89.0477	Arabidopsis thaliana col	L-alanine	C3H7N1O2
89.0476	89.0477	Arabidopsis thaliana col	sarcosine	C3H7N1O2
89.0476	89.0477	Chlamydomonas reinhardtii	sarcosine	C3H7N1O2
89.0476	89.0477	Chlamydomonas reinhardtii	β-alanine	C3H7N1O2
89.0476	89.0477	Chlamydomonas reinhardtii	L-alanine	C3H7N1O2
89.0476	89.0477	Chlamydomonas reinhardtii	D-alanine	C3H7N1O2
89.0476	89.0477	Klebsormidium flaccidum	D-alanine	C3H7N1O2
89.0476	89.0477	Klebsormidium flaccidum	L-alanine	C3H7N1O2
89.0476	89.0477	Klebsormidium flaccidum	β-alanine	C3H7N1O2
86.0367	86.0368	Arabidopsis thaliana col	diacetyl	C4H6O2
86.0367	86.0368	Arabidopsis thaliana col	vinyl acetate	C4H5O2
86.0367	86.0368	Chlamydomonas reinhardtii	methacrylate	C4H5O2
86.0367	86.0368	Chlamydomonas reinhardtii	diacetyl	C4H6O2
86.0367	86.0368	Klebsormidium flaccidum	diacetyl	C4H6O2
75.0319	75.032	Arabidopsis thaliana col	glycine	C2H5N1O2
75.0319	75.032	Chlamydomonas reinhardtii	glycine	C2H5N1O2
75.0319	75.032	Klebsormidium flaccidum	glycine	C2H5N1O2
75.0319	75.032	Klebsormidium flaccidum	ethylnitronate	C2H4N1O2
75.0319	75.032	Klebsormidium flaccidum	glycolamide	C2H5N1O2
Significant Hits only, methanol_9h_paired
Search Mass △ ▼Monoisotopic MW △ ▽Organism △ ▽Compound Name △ ▽Chemical Formula △ ▽404.002404.002196945Arabidopsis thaliana colUDPC9H11N2O12P2404.002404.002196945Arabidopsis thaliana col6-phosphonouridine 5'-monophosphateC9H10N2O12P2404.002404.002196945Chlamydomonas reinhardtiiUDPC9H11N2O12P2404.002404.002196945Klebsormidium flaccidumUDPC9H11N2O12P2307.084307.0838059839Arabidopsis thaliana colglu…
404.002	404.002	Arabidopsis thaliana col	UDP	C9H11N2O12P2
404.002	404.002	Arabidopsis thaliana col	6-phosphonouridine 5'-monophosphate	C9H10N2O12P2
404.002	404.002	Chlamydomonas reinhardtii	UDP	C9H11N2O12P2
404.002	404.002	Klebsormidium flaccidum	UDP	C9H11N2O12P2
379.105	379.105	Arabidopsis thaliana col	S-lactoylglutathione hemithioacetal	C13H20N3O8S1
379.105	379.105	Arabidopsis thaliana col	(R)-S-lactoylglutathione	C13H20N3O8S1
379.105	379.105	Chlamydomonas reinhardtii	(R)-S-lactoylglutathione	C13H20N3O8S1
379.105	379.105	Klebsormidium flaccidum	(R)-S-lactoylglutathione	C13H20N3O8S1
347.063	347.063	Arabidopsis thaliana col	dGMP	C10H12N5O7P1
347.063	347.063	Arabidopsis thaliana col	AMP	C10H12N5O7P1
347.063	347.063	Chlamydomonas reinhardtii	2-hydroxy-dAMP	C10H12N5O7P1
347.063	347.063	Chlamydomonas reinhardtii	dGMP	C10H12N5O7P1
347.063	347.063	Chlamydomonas reinhardtii	AMP	C10H12N5O7P1
347.063	347.063	Klebsormidium flaccidum	dGMP	C10H12N5O7P1
347.063	347.063	Klebsormidium flaccidum	AMP	C10H12N5O7P1
324.036	324.036	Arabidopsis thaliana col	UMP	C9H11N2O9P1
324.036	324.036	Arabidopsis thaliana col	pseudouridine 5'-phosphate	C9H11N2O9P1
324.036	324.036	Chlamydomonas reinhardtii	UMP	C9H11N2O9P1
324.036	324.036	Chlamydomonas reinhardtii	pseudouridine 5'-phosphate	C9H11N2O9P1
324.036	324.036	Klebsormidium flaccidum	UMP	C9H11N2O9P1
307.084	307.084	Arabidopsis thaliana col	glutathione	C10H16N3O6S1
307.084	307.084	Arabidopsis thaliana col	glutathione	C10H16N3O6S1
307.084	307.084	Chlamydomonas reinhardtii	glutathione	C10H16N3O6S1
307.084	307.084	Chlamydomonas reinhardtii	glutathione	C10H16N3O6S1
307.084	307.084	Klebsormidium flaccidum	glutathione	C10H16N3O6S1
307.084	307.084	Klebsormidium flaccidum	glutathione	C10H16N3O6S1
293.111	293.111	Arabidopsis thaliana col	N-acetyl-D-muramate	C11H18N1O8
293.111	293.111	Chlamydomonas reinhardtii	N-acetyl-D-muramate	C11H18N1O8
293.111	293.111	Klebsormidium flaccidum	N-acetyl-D-muramate	C11H18N1O8
260.03	260.03	Arabidopsis thaliana col	α-D-galactose 6-phosphate	C6H11O9P1
260.03	260.03	Arabidopsis thaliana col	D-glucose 6-phosphate	C6H11O9P1
260.03	260.03	Arabidopsis thaliana col	1D-myo-inositol 3-monophosphate	C6H11O9P1
260.03	260.03	Arabidopsis thaliana col	β-D-galactose 6-phosphate	C6H11O9P1
260.03	260.03	Arabidopsis thaliana col	α-D-galactose 1-phosphate	C6H11O9P1
260.03	260.03	Arabidopsis thaliana col	hexulose 6-phosphate	C6H11O9P1
260.03	260.03	Arabidopsis thaliana col	D-galactopyranose 6-phosphate	C6H11O9P1
260.03	260.03	Arabidopsis thaliana col	α-D-glucopyranose 1-phosphate	C6H11O9P1
260.03	260.03	Arabidopsis thaliana col	β-D-mannopyranose 6-phosphate	C6H11O9P1
260.03	260.03	Arabidopsis thaliana col	1D-myo-inositol 2-phosphate	C6H11O9P1
260.03	260.03	Arabidopsis thaliana col	D-glucose 6-phosphate	C6H11O9P1
260.03	260.03	Arabidopsis thaliana col	1D-myo-inositol 4-monophosphate	C6H11O9P1
260.03	260.03	Arabidopsis thaliana col	D-fructofuranose 6-phosphate	C6H11O9P1
260.03	260.03	Arabidopsis thaliana col	a D-galactose 6-phosphate	C6H11O9P1
260.03	260.03	Arabidopsis thaliana col	β-L-gulose 1-phosphate	C6H11O9P1
260.03	260.03	Arabidopsis thaliana col	β-D-fructofuranose 1-phosphate	C6H11O9P1
260.03	260.03	Arabidopsis thaliana col	D-glucose 1-phosphate	C6H11O9P1
260.03	260.03	Arabidopsis thaliana col	1D-myo-inositol 1-monophosphate	C6H11O9P1
260.03	260.03	Arabidopsis thaliana col	D-mannopyranose 6-phosphate	C6H11O9P1
260.03	260.03	Arabidopsis thaliana col	β-L-galactose 1-phosphate	C6H11O9P1
260.03	260.03	Arabidopsis thaliana col	D-hexose 6-phosphate	C6H11O9P1
260.03	260.03	Arabidopsis thaliana col	D-glucopyranose 6-phosphate	C6H11O9P1
260.03	260.03	Arabidopsis thaliana col	α-D-mannopyranose 6-phosphate	C6H11O9P1
260.03	260.03	Arabidopsis thaliana col	D-fructofuranose 1-phosphate	C6H11O9P1
260.03	260.03	Arabidopsis thaliana col	β-D-glucopyranose 1-phosphate	C6H11O9P1
260.03	260.03	Arabidopsis thaliana col	keto-D-fructose 6-phosphate	C6H11O9P1
260.03	260.03	Arabidopsis thaliana col	D-fructose 6-phosphate	C6H11O9P1
260.03	260.03	Arabidopsis thaliana col	a hexose 1-phosphate	C6H11O9P1
260.03	260.03	Arabidopsis thaliana col	β-D-glucose 6-phosphate	C6H11O9P1
260.03	260.03	Arabidopsis thaliana col	β-D-fructofuranose 6-phosphate	C6H11O9P1
260.03	260.03	Arabidopsis thaliana col	D-galactose 1-phosphate	C6H11O9P1
260.03	260.03	Arabidopsis thaliana col	α-D-mannose 1-phosphate	C6H11O9P1
260.03	260.03	Arabidopsis thaliana col	an α-hexose 1-phosphate	C6H11O9P1
260.03	260.03	Arabidopsis thaliana col	an inositol phosphate	C6H11O9P1
260.03	260.03	Arabidopsis thaliana col	D-mannose 6-phosphate	C6H11O9P1
260.03	260.03	Arabidopsis thaliana col	α-D-glucose 6-phosphate	C6H11O9P1
260.03	260.03	Chlamydomonas reinhardtii	D-galactose 1-phosphate	C6H11O9P1
260.03	260.03	Chlamydomonas reinhardtii	1D-myo-inositol 2-monophosphate	C6H11O9P1
260.03	260.03	Chlamydomonas reinhardtii	β-L-galactose 1-phosphate	C6H11O9P1
260.03	260.03	Chlamydomonas reinhardtii	1D-myo-inositol 1-monophosphate	C6H11O9P1
260.03	260.03	Chlamydomonas reinhardtii	α-D-galactose 6-phosphate	C6H11O9P1
260.03	260.03	Chlamydomonas reinhardtii	D-galactopyranose 6-phosphate	C6H11O9P1
260.03	260.03	Chlamydomonas reinhardtii	1D-myo-inositol 5-monophosphate	C6H11O9P1
260.03	260.03	Chlamydomonas reinhardtii	β-D-glucose 6-phosphate	C6H11O9P1
260.03	260.03	Chlamydomonas reinhardtii	a hexose 1-phosphate	C6H11O9P1
260.03	260.03	Chlamydomonas reinhardtii	D-mannopyranose 6-phosphate	C6H11O9P1
260.03	260.03	Chlamydomonas reinhardtii	D-glucose 1-phosphate	C6H11O9P1
260.03	260.03	Chlamydomonas reinhardtii	β-D-glucopyranose 1-phosphate	C6H11O9P1
260.03	260.03	Chlamydomonas reinhardtii	D-glucose 6-phosphate	C6H11O9P1
260.03	260.03	Chlamydomonas reinhardtii	β-D-fructofuranose 1-phosphate	C6H11O9P1
260.03	260.03	Chlamydomonas reinhardtii	1D-myo-inositol 4-monophosphate	C6H11O9P1
260.03	260.03	Chlamydomonas reinhardtii	α-D-glucopyranose 1-phosphate	C6H11O9P1
260.03	260.03	Chlamydomonas reinhardtii	β-D-fructofuranose 6-phosphate	C6H11O9P1
260.03	260.03	Chlamydomonas reinhardtii	D-mannose 6-phosphate	C6H11O9P1
260.03	260.03	Chlamydomonas reinhardtii	α-D-mannose 1-phosphate	C6H11O9P1
260.03	260.03	Chlamydomonas reinhardtii	D-glucopyranose 6-phosphate	C6H11O9P1
260.03	260.03	Chlamydomonas reinhardtii	D-hexose 6-phosphate	C6H11O9P1
260.03	260.03	Chlamydomonas reinhardtii	a D-galactose 6-phosphate	C6H11O9P1
260.03	260.03	Chlamydomonas reinhardtii	an inositol phosphate	C6H11O9P1
260.03	260.03	Chlamydomonas reinhardtii	D-fructofuranose 1-phosphate	C6H11O9P1
260.03	260.03	Chlamydomonas reinhardtii	D-fructose 6-phosphate	C6H11O9P1
260.03	260.03	Chlamydomonas reinhardtii	1D-myo-inositol 3-monophosphate	C6H11O9P1
260.03	260.03	Chlamydomonas reinhardtii	β-D-galactose 6-phosphate	C6H11O9P1
260.03	260.03	Chlamydomonas reinhardtii	β-D-mannopyranose 6-phosphate	C6H11O9P1
260.03	260.03	Chlamydomonas reinhardtii	D-fructofuranose 6-phosphate	C6H11O9P1
260.03	260.03	Chlamydomonas reinhardtii	1D-myo-inositol 6-monophosphate	C6H11O9P1
260.03	260.03	Chlamydomonas reinhardtii	α-D-galactose 1-phosphate	C6H11O9P1
260.03	260.03	Chlamydomonas reinhardtii	an α-hexose 1-phosphate	C6H11O9P1
260.03	260.03	Chlamydomonas reinhardtii	α-D-mannopyranose 6-phosphate	C6H11O9P1
260.03	260.03	Chlamydomonas reinhardtii	α-D-glucose 6-phosphate	C6H11O9P1
260.03	260.03	Chlamydomonas reinhardtii	keto-D-fructose 6-phosphate	C6H11O9P1
260.03	260.03	Chlamydomonas reinhardtii	β-L-gulose 1-phosphate	C6H11O9P1
260.03	260.03	Klebsormidium flaccidum	an inositol phosphate	C6H11O9P1
260.03	260.03	Klebsormidium flaccidum	D-glucose 1-phosphate	C6H11O9P1
260.03	260.03	Klebsormidium flaccidum	1D-myo-inositol 3-monophosphate	C6H11O9P1
260.03	260.03	Klebsormidium flaccidum	D-glucose 6-phosphate	C6H11O9P1
260.03	260.03	Klebsormidium flaccidum	α-D-mannose 1-phosphate	C6H11O9P1
260.03	260.03	Klebsormidium flaccidum	D-mannose 6-phosphate	C6H11O9P1
260.03	260.03	Klebsormidium flaccidum	D-fructose 6-phosphate	C6H11O9P1
260.03	260.03	Klebsormidium flaccidum	D-glucopyranose 6-phosphate	C6H11O9P1
260.03	260.03	Klebsormidium flaccidum	1D-myo-inositol 2-monophosphate	C6H11O9P1
260.03	260.03	Klebsormidium flaccidum	D-hexose 6-phosphate	C6H11O9P1
260.03	260.03	Klebsormidium flaccidum	D-fructopyranose 1-phosphate	C6H11O9P1
260.03	260.03	Klebsormidium flaccidum	α-D-galactose 1-phosphate	C6H11O9P1
260.03	260.03	Klebsormidium flaccidum	β-D-glucose 6-phosphate	C6H11O9P1
260.03	260.03	Klebsormidium flaccidum	D-galactopyranose 6-phosphate	C6H11O9P1
260.03	260.03	Klebsormidium flaccidum	α-D-glucopyranose 1-phosphate	C6H11O9P1
260.03	260.03	Klebsormidium flaccidum	D-fructofuranose 1-phosphate	C6H11O9P1
260.03	260.03	Klebsormidium flaccidum	a D-galactose 6-phosphate	C6H11O9P1
260.03	260.03	Klebsormidium flaccidum	a hexose 1-phosphate	C6H11O9P1
260.03	260.03	Klebsormidium flaccidum	D-galactose 1-phosphate	C6H11O9P1
260.03	260.03	Klebsormidium flaccidum	an α-hexose 1-phosphate	C6H11O9P1
260.03	260.03	Klebsormidium flaccidum	β-D-fructofuranose 6-phosphate	C6H11O9P1
260.03	260.03	Klebsormidium flaccidum	L-sorbopyranose 1-phosphate	C6H11O9P1
260.03	260.03	Klebsormidium flaccidum	D-fructofuranose 6-phosphate	C6H11O9P1
260.03	260.03	Klebsormidium flaccidum	1D-myo-inositol 1-monophosphate	C6H11O9P1
260.03	260.03	Klebsormidium flaccidum	L-sorbofuranose 1-phosphate	C6H11O9P1
260.03	260.03	Klebsormidium flaccidum	keto-D-fructose 6-phosphate	C6H11O9P1
260.03	260.03	Klebsormidium flaccidum	D-mannopyranose 6-phosphate	C6H11O9P1
260.03	260.03	Klebsormidium flaccidum	β-D-fructofuranose 1-phosphate	C6H11O9P1
244.07	244.07	Arabidopsis thaliana col	uridine	C9H12N2O6
244.07	244.07	Arabidopsis thaliana col	pseudouridine	C9H12N2O6
244.07	244.07	Chlamydomonas reinhardtii	uridine	C9H12N2O6
244.07	244.07	Chlamydomonas reinhardtii	pseudouridine	C9H12N2O6
244.07	244.07	Klebsormidium flaccidum	uridine	C9H12N2O6
219.111	219.112	Arabidopsis thaliana col	cis-zeatin	C10H13N5O1
219.111	219.111	Arabidopsis thaliana col	(R)-pantothenate	C9H16N1O5
219.111	219.112	Arabidopsis thaliana col	trans-zeatin	C10H13N5O1
219.111	219.112	Chlamydomonas reinhardtii	trans-zeatin	C10H13N5O1
219.111	219.111	Chlamydomonas reinhardtii	(R)-pantothenate	C9H16N1O5
219.111	219.111	Klebsormidium flaccidum	(R)-pantothenate	C9H16N1O5
189.064	189.064	Arabidopsis thaliana col	L-α-amino-ε-keto-pimelate	C7H10N1O5
189.064	189.064	Arabidopsis thaliana col	N-acetyl-L-glutamate	C7H9N1O5
189.064	189.064	Arabidopsis thaliana col	L-α-amino-ε-keto-pimelate	C7H10N1O5
189.064	189.064	Arabidopsis thaliana col	N-acetyl-L-glutamate	C7H9N1O5
189.064	189.064	Chlamydomonas reinhardtii	L-α-amino-ε-keto-pimelate	C7H10N1O5
189.064	189.064	Chlamydomonas reinhardtii	N-acetyl-L-glutamate	C7H9N1O5
189.064	189.064	Chlamydomonas reinhardtii	L-α-amino-ε-keto-pimelate	C7H10N1O5
189.064	189.064	Chlamydomonas reinhardtii	N-acetyl-L-glutamate	C7H9N1O5
189.064	189.064	Klebsormidium flaccidum	N-acetyl-L-glutamate	C7H9N1O5
189.064	189.064	Klebsormidium flaccidum	N-acetyl-L-glutamate	C7H9N1O5
185.993	185.993	Arabidopsis thaliana col	2-phospho-D-glycerate	C3H4O7P1
185.993	185.993	Arabidopsis thaliana col	3-phospho-D-glycerate	C3H4O7P1
185.993	185.993	Chlamydomonas reinhardtii	3-phospho-D-glycerate	C3H4O7P1
185.993	185.993	Chlamydomonas reinhardtii	2-phospho-D-glycerate	C3H4O7P1
185.993	185.993	Klebsormidium flaccidum	3-phospho-D-glycerate	C3H4O7P1
185.993	185.993	Klebsormidium flaccidum	2-phospho-D-glycerate	C3H4O7P1
182.079	182.079	Arabidopsis thaliana col	L-iditol	C6H14O6
182.079	182.079	Arabidopsis thaliana col	D-mannitol	C6H14O6
182.079	182.079	Arabidopsis thaliana col	D-sorbitol	C6H14O6
182.079	182.079	Arabidopsis thaliana col	galactitol	C6H14O6
182.079	182.079	Arabidopsis thaliana col	a hexitol	C6H14O6
182.079	182.079	Chlamydomonas reinhardtii	D-mannitol	C6H14O6
182.079	182.079	Chlamydomonas reinhardtii	D-sorbitol	C6H14O6
182.079	182.079	Chlamydomonas reinhardtii	galactitol	C6H14O6
182.079	182.079	Chlamydomonas reinhardtii	a hexitol	C6H14O6
182.079	182.079	Klebsormidium flaccidum	L-iditol	C6H14O6
182.079	182.079	Klebsormidium flaccidum	D-sorbitol	C6H14O6
182.079	182.079	Klebsormidium flaccidum	a hexitol	C6H14O6
173.069	173.069	Arabidopsis thaliana col	N-acetyl-L-glutamate 5-semialdehyde	C7H10N1O4
173.069	173.069	Chlamydomonas reinhardtii	N-acetyl-L-glutamate 5-semialdehyde	C7H10N1O4
173.069	173.069	Klebsormidium flaccidum	N-acetyl-L-glutamate 5-semialdehyde	C7H10N1O4
172.014	172.014	Arabidopsis thaliana col	glycerol 1-phosphate	C3H7O6P1
172.014	172.014	Arabidopsis thaliana col	sn-glycerol 3-phosphate	C3H7O6P1
172.014	172.014	Chlamydomonas reinhardtii	glycerol 1-phosphate	C3H7O6P1
172.014	172.014	Chlamydomonas reinhardtii	sn-glycerol 3-phosphate	C3H7O6P1
172.014	172.014	Klebsormidium flaccidum	sn-glycerol 1-phosphate	C3H7O6P1
172.014	172.014	Klebsormidium flaccidum	sn-glycerol 3-phosphate	C3H7O6P1
172.014	172.014	Klebsormidium flaccidum	glycerol 1-phosphate	C3H7O6P1
165.079	165.079	Arabidopsis thaliana col	L-phenylalanine	C9H11N1O2
165.079	165.079	Arabidopsis thaliana col	L-phenylalanine	C9H11N1O2
165.079	165.079	Chlamydomonas reinhardtii	L-phenylalanine	C9H11N1O2
165.079	165.079	Chlamydomonas reinhardtii	L-phenylalanine	C9H11N1O2
165.079	165.079	Klebsormidium flaccidum	L-phenylalanine	C9H11N1O2
165.079	165.079	Klebsormidium flaccidum	L-phenylalanine	C9H11N1O2
164.069	164.068	Arabidopsis thaliana col	β-D-rhamnopyranose	C6H12O5
164.069	164.068	Arabidopsis thaliana col	D-quinovopyranose	C6H12O5
164.069	164.068	Arabidopsis thaliana col	α-D-rhamnopyranose	C6H12O5
164.069	164.068	Arabidopsis thaliana col	α-L-rhamnopyranose	C6H12O5
164.069	164.068	Arabidopsis thaliana col	β-L-rhamnopyranose	C6H12O5
164.069	164.068	Arabidopsis thaliana col	aldehydo-L-fucose	C6H12O5
164.069	164.068	Arabidopsis thaliana col	α-L-fucopyranose	C6H12O5
164.069	164.068	Arabidopsis thaliana col	6-deoxy-D-allose	C6H12O5
164.069	164.068	Arabidopsis thaliana col	D-quinovose	C6H12O5
164.069	164.068	Arabidopsis thaliana col	β-L-fucopyranose	C6H12O5
164.069	164.068	Arabidopsis thaliana col	L-fucose	C6H12O5
164.069	164.068	Arabidopsis thaliana col	D-rhamnopyranose	C6H12O5
164.069	164.068	Arabidopsis thaliana col	D-fucose	C6H12O5
164.069	164.068	Arabidopsis thaliana col	2-deoxy-D-glucose	C6H12O5
164.069	164.068	Arabidopsis thaliana col	D-fucopyranose	C6H12O5
164.069	164.068	Arabidopsis thaliana col	α-D-fucopyranose	C6H12O5
164.069	164.068	Arabidopsis thaliana col	2-deoxy-D-galactose	C6H12O5
164.069	164.068	Arabidopsis thaliana col	α-D-quinovopyranose	C6H12O5
164.069	164.068	Arabidopsis thaliana col	L-rhamnopyranose	C6H12O5
164.069	164.068	Arabidopsis thaliana col	L-rhamnose	C6H12O5
164.069	164.068	Arabidopsis thaliana col	L-fucopyranose	C6H12O5
164.069	164.068	Chlamydomonas reinhardtii	L-rhamnulose	C6H12O5
164.069	164.068	Chlamydomonas reinhardtii	L-fucopyranose	C6H12O5
164.069	164.068	Chlamydomonas reinhardtii	L-rhamnopyranose	C6H12O5
164.069	164.068	Chlamydomonas reinhardtii	β-L-fucopyranose	C6H12O5
164.069	164.068	Chlamydomonas reinhardtii	D-rhamnopyranose	C6H12O5
164.069	164.068	Chlamydomonas reinhardtii	D-fucose	C6H12O5
164.069	164.068	Chlamydomonas reinhardtii	L-rhamnulofuranose	C6H12O5
164.069	164.068	Chlamydomonas reinhardtii	L-fucose	C6H12O5
164.069	164.068	Chlamydomonas reinhardtii	L-rhamnose	C6H12O5
164.069	164.068	Chlamydomonas reinhardtii	2-deoxy-D-glucose	C6H12O5
164.069	164.068	Chlamydomonas reinhardtii	β-L-rhamnopyranose	C6H12O5
164.069	164.068	Chlamydomonas reinhardtii	D-quinovose	C6H12O5
164.069	164.068	Chlamydomonas reinhardtii	α-D-quinovopyranose	C6H12O5
164.069	164.068	Chlamydomonas reinhardtii	D-quinovopyranose	C6H12O5
164.069	164.068	Chlamydomonas reinhardtii	α-D-rhamnopyranose	C6H12O5
164.069	164.068	Chlamydomonas reinhardtii	α-L-fucopyranose	C6H12O5
164.069	164.068	Chlamydomonas reinhardtii	L-rhamnofuranose	C6H12O5
164.069	164.068	Klebsormidium flaccidum	L-rhamnopyranose	C6H12O5
164.069	164.068	Klebsormidium flaccidum	2-deoxy-D-glucose	C6H12O5
164.069	164.068	Klebsormidium flaccidum	L-rhamnulose	C6H12O5
164.069	164.068	Klebsormidium flaccidum	L-fucopyranose	C6H12O5
164.069	164.068	Klebsormidium flaccidum	L-rhamnulofuranose	C6H12O5
164.069	164.068	Klebsormidium flaccidum	α-D-quinovopyranose	C6H12O5
164.069	164.068	Klebsormidium flaccidum	L-fucose	C6H12O5
164.069	164.068	Klebsormidium flaccidum	α-L-fucopyranose	C6H12O5
164.069	164.068	Klebsormidium flaccidum	β-L-fucopyranose	C6H12O5
164.069	164.068	Klebsormidium flaccidum	D-fucopyranose	C6H12O5
164.069	164.068	Klebsormidium flaccidum	D-quinovopyranose	C6H12O5
164.069	164.068	Klebsormidium flaccidum	D-rhamnopyranose	C6H12O5
164.069	164.068	Klebsormidium flaccidum	L-rhamnofuranose	C6H12O5
164.069	164.068	Klebsormidium flaccidum	L-rhamnose	C6H12O5
164.069	164.068	Klebsormidium flaccidum	D-quinovose	C6H12O5
164.069	164.068	Klebsormidium flaccidum	D-fucose	C6H12O5
161.069	161.069	Arabidopsis thaliana col	L-2-aminoadipate	C6H10N1O4
161.069	161.069	Chlamydomonas reinhardtii	L-2-aminoadipate	C6H10N1O4
161.069	161.069	Chlamydomonas reinhardtii	alanopine	C6H10N1O4
161.069	161.069	Klebsormidium flaccidum	L-2-aminoadipate	C6H10N1O4
152.033	152.033	Arabidopsis thaliana col	xanthine	C5H4N4O2
152.033	152.033	Chlamydomonas reinhardtii	xanthine	C5H4N4O2
152.033	152.033	Klebsormidium flaccidum	xanthine	C5H4N4O2
150.053	150.053	Arabidopsis thaliana col	a D-ketopentose	C5H10O5
150.053	150.053	Arabidopsis thaliana col	an arabinopyranose	C5H10O5
150.053	150.053	Arabidopsis thaliana col	D-xylulofuranose	C5H10O5
150.053	150.053	Arabidopsis thaliana col	D-arabinose	C5H10O5
150.053	150.053	Arabidopsis thaliana col	β-D-ribofuranose	C5H10O5
150.053	150.053	Arabidopsis thaliana col	β-D-ribulofuranose	C5H10O5
150.053	150.053	Arabidopsis thaliana col	D-xylopyranose	C5H10O5
150.053	150.053	Arabidopsis thaliana col	L-xylopyranose	C5H10O5
150.053	150.053	Arabidopsis thaliana col	D-ribofuranose	C5H10O5
150.053	150.053	Arabidopsis thaliana col	ribulose	C5H10O5
150.053	150.053	Arabidopsis thaliana col	β-D-xylopyranose	C5H10O5
150.053	150.053	Arabidopsis thaliana col	α-D-xylulofuranose	C5H10O5
150.053	150.053	Arabidopsis thaliana col	L-ribulofuranose	C5H10O5
150.053	150.053	Arabidopsis thaliana col	aldehydo-D-ribose	C5H10O5
150.053	150.053	Arabidopsis thaliana col	α-L-xylopyranose	C5H10O5
150.053	150.053	Arabidopsis thaliana col	L-arabinose	C5H10O5
150.053	150.053	Arabidopsis thaliana col	D-ribulose	C5H10O5
150.053	150.053	Arabidopsis thaliana col	α-D-ribulofuranose	C5H10O5
150.053	150.053	Arabidopsis thaliana col	D-ribopyranose	C5H10O5
150.053	150.053	Arabidopsis thaliana col	D-xylose	C5H10O5
150.053	150.053	Arabidopsis thaliana col	D-arabinofuranose	C5H10O5
150.053	150.053	Arabidopsis thaliana col	α-D-xylopyranose	C5H10O5
150.053	150.053	Arabidopsis thaliana col	β-L-ribulofuranose	C5H10O5
150.053	150.053	Arabidopsis thaliana col	keto-D-ribulose	C5H10O5
150.053	150.053	Arabidopsis thaliana col	D-ribose	C5H10O5
150.053	150.053	Arabidopsis thaliana col	α-D-arabinofuranose	C5H10O5
150.053	150.053	Arabidopsis thaliana col	L-arabinopyranose	C5H10O5
150.053	150.053	Arabidopsis thaliana col	D-xylofuranose	C5H10O5
150.053	150.053	Arabidopsis thaliana col	aldehydo-D-xylose	C5H10O5
150.053	150.053	Arabidopsis thaliana col	D-ribulofuranose	C5H10O5
150.053	150.053	Arabidopsis thaliana col	L-xylulose	C5H10O5
150.053	150.053	Arabidopsis thaliana col	D-xylulose	C5H10O5
150.053	150.053	Arabidopsis thaliana col	β-D-arabinofuranose	C5H10O5
150.053	150.053	Arabidopsis thaliana col	D-arabinopyranose	C5H10O5
150.053	150.053	Arabidopsis thaliana col	D-ribose	C5H10O5
150.053	150.053	Arabidopsis thaliana col	β-L-arabinopyranose	C5H10O5
150.053	150.053	Arabidopsis thaliana col	L-xylose	C5H10O5
150.053	150.053	Arabidopsis thaliana col	α-L-arabinofuranose	C5H10O5
150.053	150.053	Arabidopsis thaliana col	L-ribulose	C5H10O5
150.053	150.053	Arabidopsis thaliana col	α-L-ribulofuranose	C5H10O5
150.053	150.053	Arabidopsis thaliana col	β-L-arabinofuranose	C5H10O5
150.053	150.053	Arabidopsis thaliana col	L-arabinofuranose	C5H10O5
150.053	150.053	Arabidopsis thaliana col	α-D-ribofuranose	C5H10O5
150.053	150.053	Arabidopsis thaliana col	xylulose	C5H10O5
150.053	150.053	Arabidopsis thaliana col	an arabinofuranose	C5H10O5
150.053	150.053	Arabidopsis thaliana col	an L-ketopentose	C5H10O5
150.053	150.053	Chlamydomonas reinhardtii	D-xylopyranose	C5H10O5
150.053	150.053	Chlamydomonas reinhardtii	L-arabinofuranose	C5H10O5
150.053	150.053	Chlamydomonas reinhardtii	L-ribulose	C5H10O5
150.053	150.053	Chlamydomonas reinhardtii	L-xylulose	C5H10O5
150.053	150.053	Chlamydomonas reinhardtii	D-xylose	C5H10O5
150.053	150.053	Chlamydomonas reinhardtii	L-xylopyranose	C5H10O5
150.053	150.053	Chlamydomonas reinhardtii	β-L-arabinopyranose	C5H10O5
150.053	150.053	Chlamydomonas reinhardtii	D-apiose	C5H10O5
150.053	150.053	Chlamydomonas reinhardtii	D-ribose	C5H10O5
150.053	150.053	Chlamydomonas reinhardtii	D-ribose	C5H10O5
150.053	150.053	Chlamydomonas reinhardtii	aldehydo-L-arabinose	C5H10O5
150.053	150.053	Chlamydomonas reinhardtii	α-D-xylopyranose	C5H10O5
150.053	150.053	Chlamydomonas reinhardtii	xylulose	C5H10O5
150.053	150.053	Chlamydomonas reinhardtii	an arabinopyranose	C5H10O5
150.053	150.053	Chlamydomonas reinhardtii	α-L-arabinofuranose	C5H10O5
150.053	150.053	Chlamydomonas reinhardtii	β-L-arabinofuranose	C5H10O5
150.053	150.053	Chlamydomonas reinhardtii	D-xylulose	C5H10O5
150.053	150.053	Chlamydomonas reinhardtii	β-D-ribofuranose	C5H10O5
150.053	150.053	Chlamydomonas reinhardtii	α-D-ribofuranose	C5H10O5
150.053	150.053	Chlamydomonas reinhardtii	L-lyxopyranose	C5H10O5
150.053	150.053	Chlamydomonas reinhardtii	L-arabinopyranose	C5H10O5
150.053	150.053	Chlamydomonas reinhardtii	an arabinofuranose	C5H10O5
150.053	150.053	Chlamydomonas reinhardtii	aldehydo-D-xylose	C5H10O5
150.053	150.053	Chlamydomonas reinhardtii	L-xylose	C5H10O5
150.053	150.053	Chlamydomonas reinhardtii	β-D-xylopyranose	C5H10O5
150.053	150.053	Chlamydomonas reinhardtii	D-ribopyranose	C5H10O5
150.053	150.053	Chlamydomonas reinhardtii	ribulose	C5H10O5
150.053	150.053	Chlamydomonas reinhardtii	aldehydo-D-ribose	C5H10O5
150.053	150.053	Chlamydomonas reinhardtii	a D-ketopentose	C5H10O5
150.053	150.053	Chlamydomonas reinhardtii	α-L-xylopyranose	C5H10O5
150.053	150.053	Chlamydomonas reinhardtii	L-arabinose	C5H10O5
150.053	150.053	Chlamydomonas reinhardtii	D-arabinofuranose	C5H10O5
150.053	150.053	Chlamydomonas reinhardtii	L-lyxose	C5H10O5
150.053	150.053	Chlamydomonas reinhardtii	an L-ketopentose	C5H10O5
150.053	150.053	Chlamydomonas reinhardtii	D-ribofuranose	C5H10O5
150.053	150.053	Chlamydomonas reinhardtii	D-arabinopyranose	C5H10O5
150.053	150.053	Chlamydomonas reinhardtii	ribulose	C5H10O5
150.053	150.053	Chlamydomonas reinhardtii	D-ribulose	C5H10O5
150.053	150.053	Chlamydomonas reinhardtii	D-arabinose	C5H10O5
150.053	150.053	Klebsormidium flaccidum	α-L-xylopyranose	C5H10O5
150.053	150.053	Klebsormidium flaccidum	L-arabinopyranose	C5H10O5
150.053	150.053	Klebsormidium flaccidum	xylulose	C5H10O5
150.053	150.053	Klebsormidium flaccidum	D-ribose	C5H10O5
150.053	150.053	Klebsormidium flaccidum	α-L-arabinofuranose	C5H10O5
150.053	150.053	Klebsormidium flaccidum	D-arabinofuranose	C5H10O5
150.053	150.053	Klebsormidium flaccidum	L-lyxopyranose	C5H10O5
150.053	150.053	Klebsormidium flaccidum	α-D-xylopyranose	C5H10O5
150.053	150.053	Klebsormidium flaccidum	L-arabinose	C5H10O5
150.053	150.053	Klebsormidium flaccidum	D-xylulose	C5H10O5
150.053	150.053	Klebsormidium flaccidum	D-xylopyranose	C5H10O5
150.053	150.053	Klebsormidium flaccidum	D-arabinose	C5H10O5
150.053	150.053	Klebsormidium flaccidum	aldehydo-D-ribose	C5H10O5
150.053	150.053	Klebsormidium flaccidum	β-D-xylopyranose	C5H10O5
150.053	150.053	Klebsormidium flaccidum	D-apiose	C5H10O5
150.053	150.053	Klebsormidium flaccidum	an arabinofuranose	C5H10O5
150.053	150.053	Klebsormidium flaccidum	an arabinopyranose	C5H10O5
150.053	150.053	Klebsormidium flaccidum	α-D-ribofuranose	C5H10O5
150.053	150.053	Klebsormidium flaccidum	β-D-ribofuranose	C5H10O5
150.053	150.053	Klebsormidium flaccidum	D-ribose	C5H10O5
150.053	150.053	Klebsormidium flaccidum	L-lyxose	C5H10O5
150.053	150.053	Klebsormidium flaccidum	D-ribofuranose	C5H10O5
150.053	150.053	Klebsormidium flaccidum	L-xylopyranose	C5H10O5
150.053	150.053	Klebsormidium flaccidum	L-arabinofuranose	C5H10O5
150.053	150.053	Klebsormidium flaccidum	a D-ketopentose	C5H10O5
150.053	150.053	Klebsormidium flaccidum	D-ribopyranose	C5H10O5
150.053	150.053	Klebsormidium flaccidum	D-arabinopyranose	C5H10O5
150.053	150.053	Klebsormidium flaccidum	D-xylose	C5H10O5
150.053	150.053	Klebsormidium flaccidum	L-xylose	C5H10O5
148.074	148.074	Arabidopsis thaliana col	(R)-pantoate	C6H11O4
148.074	148.074	Arabidopsis thaliana col	L-digitoxose	C6H12O4
148.074	148.074	Arabidopsis thaliana col	(R)-2,3-dihydroxy-3-methylpentanoate	C6H11O4
148.074	148.074	Arabidopsis thaliana col	(R)-mevalonate	C6H11O4
148.074	148.074	Chlamydomonas reinhardtii	L-digitoxose	C6H12O4
148.074	148.074	Chlamydomonas reinhardtii	D-paratose	C6H12O4
148.074	148.074	Chlamydomonas reinhardtii	(R)-2,3-dihydroxy-3-methylpentanoate	C6H11O4
148.074	148.074	Chlamydomonas reinhardtii	abequose	C6H12O4
148.074	148.074	Chlamydomonas reinhardtii	ascarylose	C6H12O4
148.074	148.074	Chlamydomonas reinhardtii	(R)-pantoate	C6H11O4
148.074	148.074	Chlamydomonas reinhardtii	tyvelose	C6H12O4
148.074	148.074	Klebsormidium flaccidum	ascarylose	C6H12O4
148.074	148.074	Klebsormidium flaccidum	D-paratose	C6H12O4
148.074	148.074	Klebsormidium flaccidum	(R)-pantoate	C6H11O4
148.074	148.074	Klebsormidium flaccidum	(R)-2,3-dihydroxy-3-methylpentanoate	C6H11O4
148.074	148.074	Klebsormidium flaccidum	abequose	C6H12O4
148.074	148.074	Klebsormidium flaccidum	L-digitoxose	C6H12O4
148.074	148.074	Klebsormidium flaccidum	tyvelose	C6H12O4
148.074	148.074	Klebsormidium flaccidum	(R)-mevalonate	C6H11O4
148.074	148.074	Klebsormidium flaccidum	colitose	C6H12O4
147.053	147.053	Arabidopsis thaliana col	L-glutamate	C5H8N1O4
147.053	147.053	Arabidopsis thaliana col	D-or-L-glutamate	C5H8N1O4
147.053	147.053	Arabidopsis thaliana col	D-glutamate	C5H8N1O4
147.053	147.053	Arabidopsis thaliana col	O-acetyl-L-serine	C5H9N1O4
147.053	147.053	Arabidopsis thaliana col	L-4-hydroxyglutamate semialdehyde	C5H9N1O4
147.053	147.053	Arabidopsis thaliana col	2-methylaspartate	C5H8N1O4
147.053	147.053	Chlamydomonas reinhardtii	D-or-L-glutamate	C5H8N1O4
147.053	147.053	Chlamydomonas reinhardtii	N-methyl-DL-aspartate	C5H7N1O4
147.053	147.053	Chlamydomonas reinhardtii	D-glutamate	C5H8N1O4
147.053	147.053	Chlamydomonas reinhardtii	strombine	C5H8N1O4
147.053	147.053	Chlamydomonas reinhardtii	O-acetyl-L-serine	C5H9N1O4
147.053	147.053	Chlamydomonas reinhardtii	L-glutamate	C5H8N1O4
147.053	147.053	Klebsormidium flaccidum	D-or-L-glutamate	C5H8N1O4
147.053	147.053	Klebsormidium flaccidum	O-acetyl-L-serine	C5H9N1O4
147.053	147.053	Klebsormidium flaccidum	N-methyl-DL-aspartate	C5H7N1O4
147.053	147.053	Klebsormidium flaccidum	L-glutamate	C5H8N1O4
146.069	146.069	Arabidopsis thaliana col	L-glutamine	C5H10N2O3
146.069	146.069	Arabidopsis thaliana col	3-(carbamoylamino)-2-methylpropanoate	C5H9N2O3
146.069	146.069	Chlamydomonas reinhardtii	L-glutamine	C5H10N2O3
146.069	146.069	Klebsormidium flaccidum	L-glutamine	C5H10N2O3
141.019	141.019	Arabidopsis thaliana col	O-phosphoethanolamine	C2H7N1O4P1
141.019	141.019	Chlamydomonas reinhardtii	O-phosphoethanolamine	C2H7N1O4P1
141.019	141.019	Klebsormidium flaccidum	O-phosphoethanolamine	C2H7N1O4P1
133.038	133.038	Arabidopsis thaliana col	D-aspartate	C4H6N1O4
133.038	133.038	Arabidopsis thaliana col	L-aspartate	C4H6N1O4
133.038	133.038	Chlamydomonas reinhardtii	L-aspartate	C4H6N1O4
133.038	133.038	Klebsormidium flaccidum	L-aspartate	C4H6N1O4
132.054	132.053	Arabidopsis thaliana col	3-ureidopropanoate	C4H7N2O3
132.054	132.053	Arabidopsis thaliana col	L-asparagine	C4H8N2O3
132.054	132.053	Chlamydomonas reinhardtii	N-carbamoylsarcosine	C4H7N2O3
132.054	132.053	Chlamydomonas reinhardtii	3-ureidopropanoate	C4H7N2O3
132.054	132.053	Chlamydomonas reinhardtii	L-asparagine	C4H8N2O3
132.054	132.053	Klebsormidium flaccidum	L-asparagine	C4H8N2O3
129.043	129.043	Arabidopsis thaliana col	(3R,5S)-3-hydroxy-1-pyrroline-5-carboxylate	C5H6N1O3
129.043	129.043	Arabidopsis thaliana col	5-oxo-L-proline	C5H6N1O3
129.043	129.043	Arabidopsis thaliana col	1-pyrroline-4-hydroxy-2-carboxylate	C5H6N1O3
129.043	129.043	Arabidopsis thaliana col	(3R,5S)-3-hydroxy-1-pyrroline-5-carboxylate	C5H6N1O3
129.043	129.043	Arabidopsis thaliana col	5-oxo-L-proline	C5H6N1O3
129.043	129.043	Arabidopsis thaliana col	1-pyrroline-4-hydroxy-2-carboxylate	C5H6N1O3
129.043	129.043	Chlamydomonas reinhardtii	5-oxo-L-proline	C5H6N1O3
129.043	129.043	Chlamydomonas reinhardtii	1-pyrroline-4-hydroxy-2-carboxylate	C5H6N1O3
129.043	129.043	Chlamydomonas reinhardtii	5-oxo-L-proline	C5H6N1O3
129.043	129.043	Chlamydomonas reinhardtii	1-pyrroline-4-hydroxy-2-carboxylate	C5H6N1O3
129.043	129.043	Klebsormidium flaccidum	5-oxo-L-proline	C5H6N1O3
129.043	129.043	Klebsormidium flaccidum	(3R,5S)-1-pyrroline-3-hydroxy-5-carboxylate	C5H6N1O3
129.043	129.043	Klebsormidium flaccidum	5-oxo-L-proline	C5H6N1O3
129.043	129.043	Klebsormidium flaccidum	(3R,5S)-1-pyrroline-3-hydroxy-5-carboxylate	C5H6N1O3
119.058	119.058	Arabidopsis thaliana col	DL-allothreonine	C4H9N1O3
119.058	119.058	Arabidopsis thaliana col	L-allo-threonine	C4H9N1O3
119.058	119.058	Arabidopsis thaliana col	L-threonine	C4H9N1O3
119.058	119.058	Arabidopsis thaliana col	L-homoserine	C4H9N1O3
119.058	119.058	Chlamydomonas reinhardtii	L-threonine	C4H9N1O3
119.058	119.058	Chlamydomonas reinhardtii	D-allothreonine	C4H9N1O3
119.058	119.058	Chlamydomonas reinhardtii	L-homoserine	C4H9N1O3
119.058	119.058	Chlamydomonas reinhardtii	L-allo-threonine	C4H9N1O3
119.058	119.058	Chlamydomonas reinhardtii	DL-allothreonine	C4H9N1O3
119.058	119.058	Chlamydomonas reinhardtii	D-threonine	C4H9N1O3
119.058	119.058	Klebsormidium flaccidum	L-homoserine	C4H9N1O3
119.058	119.058	Klebsormidium flaccidum	DL-allothreonine	C4H9N1O3
119.058	119.058	Klebsormidium flaccidum	L-threonine	C4H9N1O3
119.058	119.058	Klebsormidium flaccidum	2-methylserine	C4H9N1O3
119.058	119.058	Klebsormidium flaccidum	L-allo-threonine	C4H9N1O3
118.027	118.027	Arabidopsis thaliana col	succinate	C4H4O4
118.027	118.027	Chlamydomonas reinhardtii	D,L-malic semialdehyde	C4H5O4
118.027	118.027	Chlamydomonas reinhardtii	succinate	C4H4O4
118.027	118.027	Klebsormidium flaccidum	D,L-malic semialdehyde	C4H5O4
118.027	118.027	Klebsormidium flaccidum	succinate	C4H4O4
105.043	105.043	Arabidopsis thaliana col	L-serine	C3H7N1O3
105.043	105.043	Arabidopsis thaliana col	D-or-L-serine	C3H7N1O3
105.043	105.043	Arabidopsis thaliana col	D-serine	C3H7N1O3
105.043	105.043	Chlamydomonas reinhardtii	L-serine	C3H7N1O3
105.043	105.043	Chlamydomonas reinhardtii	D-or-L-serine	C3H7N1O3
105.043	105.043	Chlamydomonas reinhardtii	D-serine	C3H7N1O3
105.043	105.043	Klebsormidium flaccidum	L-serine	C3H7N1O3
105.043	105.043	Klebsormidium flaccidum	D-or-L-serine	C3H7N1O3
103.063	103.063	Arabidopsis thaliana col	(S)-2-aminobutanoate	C4H9N1O2
103.063	103.063	Arabidopsis thaliana col	2-aminobutanoate	C4H9N1O2
103.063	103.063	Arabidopsis thaliana col	3-amino-2-methylpropanoate	C4H9N1O2
103.063	103.063	Arabidopsis thaliana col	N,N-dimethylglycine	C4H9N1O2
103.063	103.063	Arabidopsis thaliana col	4-aminobutanoate	C4H9N1O2
103.063	103.063	Arabidopsis thaliana col	(S)-3-amino-2-methylpropanoate	C4H9N1O2
103.063	103.063	Arabidopsis thaliana col	(R)-3-amino-2-methylpropanoate	C4H9N1O2
103.063	103.063	Chlamydomonas reinhardtii	(S)-3-amino-2-methylpropanoate	C4H9N1O2
103.063	103.063	Chlamydomonas reinhardtii	2-aminobutanoate	C4H9N1O2
103.063	103.063	Chlamydomonas reinhardtii	3-amino-2-methylpropanoate	C4H9N1O2
103.063	103.063	Chlamydomonas reinhardtii	4-aminobutanoate	C4H9N1O2
103.063	103.063	Klebsormidium flaccidum	(S)-3-amino-2-methylpropanoate	C4H9N1O2
103.063	103.063	Klebsormidium flaccidum	3-amino-2-methylpropanoate	C4H9N1O2
103.063	103.063	Klebsormidium flaccidum	4-aminobutanoate	C4H9N1O2
103.063	103.063	Klebsormidium flaccidum	2-hydroxyisobutyramide	C4H9N1O2
103.063	103.063	Klebsormidium flaccidum	2-aminobutanoate	C4H9N1O2
97.977	97.9769	Arabidopsis thaliana col	dihydrogen phosphate	H2O4P1
97.977	97.9769	Arabidopsis thaliana col	phosphate	H1O4P1
97.977	97.9769	Chlamydomonas reinhardtii	phosphate	H1O4P1
97.977	97.9769	Klebsormidium flaccidum	phosphate	H1O4P1
89.048	89.0477	Arabidopsis thaliana col	sarcosine	C3H7N1O2
89.048	89.0477	Arabidopsis thaliana col	L-alanine	C3H7N1O2
89.048	89.0477	Arabidopsis thaliana col	β-alanine	C3H7N1O2
89.048	89.0477	Arabidopsis thaliana col	D-alanine	C3H7N1O2
89.048	89.0477	Chlamydomonas reinhardtii	D-alanine	C3H7N1O2
89.048	89.0477	Chlamydomonas reinhardtii	sarcosine	C3H7N1O2
89.048	89.0477	Chlamydomonas reinhardtii	β-alanine	C3H7N1O2
89.048	89.0477	Chlamydomonas reinhardtii	L-alanine	C3H7N1O2
89.048	89.0477	Klebsormidium flaccidum	D-alanine	C3H7N1O2
89.048	89.0477	Klebsormidium flaccidum	β-alanine	C3H7N1O2
89.048	89.0477	Klebsormidium flaccidum	L-alanine	C3H7N1O2
86.037	86.0368	Arabidopsis thaliana col	vinyl acetate	C4H5O2
86.037	86.0368	Arabidopsis thaliana col	diacetyl	C4H6O2
86.037	86.0368	Chlamydomonas reinhardtii	methacrylate	C4H5O2
86.037	86.0368	Chlamydomonas reinhardtii	diacetyl	C4H6O2
86.037	86.0368	Klebsormidium flaccidum	diacetyl	C4H6O2
75.032	75.032	Arabidopsis thaliana col	glycine	C2H5N1O2
75.032	75.032	Chlamydomonas reinhardtii	glycine	C2H5N1O2
75.032	75.032	Klebsormidium flaccidum	glycine	C2H5N1O2
75.032	75.032	Klebsormidium flaccidum	ethylnitronate	C2H4N1O2
75.032	75.032	Klebsormidium flaccidum	glycolamide	C2H5N1O2
