# Supplementary material for: Systems acclimation to osmotic stress in zygnematophyte cells
Source: Nat Commun. 2026 Jan 16;17:755. doi: 10.1038/s41467-026-68329-z (PMC12820192; doi:10.1038/s41467-026-68329-z)
Supplement: Supplementary file 9 — Supplementary Data 5 [file 41467_2026_68329_MOESM9_ESM.xlsx]

## Sheet: Legend
Supplementary Data 5: Overview of enriched terms showing overlap between transcript modules and/or protein quadrants from Zygnema and/or Mesotaenium, shared between both (a), unique to Mesotaenium (b), unique to Zygnema (c), and the details on terms and corresponding P values (d, e, f, g).

## Sheet: 5a
from	to	ID_Space	Vocabulary	Term	Name	Genes
module Mesotaenium2	module Zygnema6	GO	molecular_function	GO:0051537	2 iron, 2 sulfur cluster binding	['Me1_v2_0120400', 'Me1_v2_0126260', 'Me1_v2_0152440', 'Me1_v2_0208220', 'Zci_00198', 'Zci_03619', 'Zci_06175', 'Zci_08409', 'Zci_13791', 'Zci_14576']
module Zygnema6	module Mesotaenium2	GO	molecular_function	GO:0051537	2 iron, 2 sulfur cluster binding	['Me1_v2_0120400', 'Me1_v2_0126260', 'Me1_v2_0152440', 'Me1_v2_0208220', 'Zci_00198', 'Zci_03619', 'Zci_06175', 'Zci_08409', 'Zci_13791', 'Zci_14576']
module Zygnema2	quadrant Zygnema3	IPR	IPR	IPR001381	3-dehydroquinate dehydratase type I	['Zci_01573', 'Zci_04676', 'Zci_15272', 'Zci_04676', 'Zci_15272', 'Zci_15277']
quadrant Zygnema3	module Zygnema2	IPR	IPR	IPR001381	3-dehydroquinate dehydratase type I	['Zci_01573', 'Zci_04676', 'Zci_15272', 'Zci_04676', 'Zci_15272', 'Zci_15277']
module Mesotaenium1	module Zygnema3	IPR	IPR	IPR008927	6-phosphogluconate dehydrogenase-like, C-terminal domain superfamily	['Me1_v2_0150620', 'Me1_v2_0204130', 'Me1_v2_0219540', 'Zci_05780', 'Zci_08305', 'Zci_10289', 'Zci_10290', 'Zci_11800']
module Zygnema3	module Mesotaenium1	IPR	IPR	IPR008927	6-phosphogluconate dehydrogenase-like, C-terminal domain superfamily	['Me1_v2_0150620', 'Me1_v2_0204130', 'Me1_v2_0219540', 'Zci_05780', 'Zci_08305', 'Zci_10289', 'Zci_10290', 'Zci_11800']
module Mesotaenium12	module Zygnema5	IPR	IPR	IPR003593	AAA+ ATPase domain	['Me1_v2_0124730', 'Me1_v2_0174970', 'Me1_v2_0183610', 'Me1_v2_0226900', 'Me1_v2_0234230', 'Zci_00436', 'Zci_01470', 'Zci_05171', 'Zci_06099', 'Zci_08869', 'Zci_12820', 'Zci_14464', 'Zci_14579']
module Zygnema5	module Mesotaenium12	IPR	IPR	IPR003593	AAA+ ATPase domain	['Me1_v2_0124730', 'Me1_v2_0174970', 'Me1_v2_0183610', 'Me1_v2_0226900', 'Me1_v2_0234230', 'Zci_00436', 'Zci_01470', 'Zci_05171', 'Zci_06099', 'Zci_08869', 'Zci_12820', 'Zci_14464', 'Zci_14579']
module Mesotaenium9	module Zygnema5	IPR	IPR	IPR011527	ABC transporter type 1, transmembrane domain	['Me1_v2_0069970', 'Me1_v2_0078150', 'Me1_v2_0110740', 'Me1_v2_0150340', 'Zci_00436', 'Zci_05171', 'Zci_08869', 'Zci_14464']
module Zygnema5	module Mesotaenium9	IPR	IPR	IPR011527	ABC transporter type 1, transmembrane domain	['Me1_v2_0069970', 'Me1_v2_0078150', 'Me1_v2_0110740', 'Me1_v2_0150340', 'Zci_00436', 'Zci_05171', 'Zci_08869', 'Zci_14464']
module Mesotaenium9	module Zygnema5	IPR	IPR	IPR036640	ABC transporter type 1, transmembrane domain superfamily	['Me1_v2_0069970', 'Me1_v2_0078150', 'Me1_v2_0110740', 'Me1_v2_0150340', 'Zci_00436', 'Zci_05171', 'Zci_08869']
module Zygnema5	module Mesotaenium9	IPR	IPR	IPR036640	ABC transporter type 1, transmembrane domain superfamily	['Me1_v2_0069970', 'Me1_v2_0078150', 'Me1_v2_0110740', 'Me1_v2_0150340', 'Zci_00436', 'Zci_05171', 'Zci_08869']
module Mesotaenium12	module Mesotaenium9	IPR	IPR	IPR003439	ABC transporter-like, ATP-binding domain	['Me1_v2_0124730', 'Me1_v2_0174970', 'Me1_v2_0183610', 'Me1_v2_0226900', 'Me1_v2_0234230', 'Me1_v2_0069970', 'Me1_v2_0076660', 'Me1_v2_0078150', 'Me1_v2_0088010', 'Me1_v2_0110740', 'Me1_v2_0150340', 'Me1_v2_0225120', 'Zci_00436', 'Zci_05171', 'Zci_08869', 'Zci_14464', 'Zci_14579']
module Mesotaenium9	module Mesotaenium12	IPR	IPR	IPR003439	ABC transporter-like, ATP-binding domain	['Me1_v2_0124730', 'Me1_v2_0174970', 'Me1_v2_0183610', 'Me1_v2_0226900', 'Me1_v2_0234230', 'Me1_v2_0069970', 'Me1_v2_0076660', 'Me1_v2_0078150', 'Me1_v2_0088010', 'Me1_v2_0110740', 'Me1_v2_0150340', 'Me1_v2_0225120', 'Zci_00436', 'Zci_05171', 'Zci_08869', 'Zci_14464', 'Zci_14579']
module Zygnema5	module Mesotaenium12	IPR	IPR	IPR003439	ABC transporter-like, ATP-binding domain	['Me1_v2_0124730', 'Me1_v2_0174970', 'Me1_v2_0183610', 'Me1_v2_0226900', 'Me1_v2_0234230', 'Me1_v2_0069970', 'Me1_v2_0076660', 'Me1_v2_0078150', 'Me1_v2_0088010', 'Me1_v2_0110740', 'Me1_v2_0150340', 'Me1_v2_0225120', 'Zci_00436', 'Zci_05171', 'Zci_08869', 'Zci_14464', 'Zci_14579']
module Mesotaenium12	module Mesotaenium2	IPR	IPR	IPR017871	ABC transporter-like, conserved site	['Me1_v2_0124730', 'Me1_v2_0174970', 'Me1_v2_0183610', 'Me1_v2_0226900', 'Me1_v2_0061490', 'Me1_v2_0092160', 'Me1_v2_0110740', 'Me1_v2_0121000', 'Me1_v2_0213660', 'Me1_v2_0231880', 'Zci_00436', 'Zci_05171', 'Zci_08869', 'Zci_14464', 'Zci_14579']
module Mesotaenium2	module Mesotaenium12	IPR	IPR	IPR017871	ABC transporter-like, conserved site	['Me1_v2_0124730', 'Me1_v2_0174970', 'Me1_v2_0183610', 'Me1_v2_0226900', 'Me1_v2_0061490', 'Me1_v2_0092160', 'Me1_v2_0110740', 'Me1_v2_0121000', 'Me1_v2_0213660', 'Me1_v2_0231880', 'Zci_00436', 'Zci_05171', 'Zci_08869', 'Zci_14464', 'Zci_14579']
module Zygnema5	module Mesotaenium12	IPR	IPR	IPR017871	ABC transporter-like, conserved site	['Me1_v2_0124730', 'Me1_v2_0174970', 'Me1_v2_0183610', 'Me1_v2_0226900', 'Me1_v2_0061490', 'Me1_v2_0092160', 'Me1_v2_0110740', 'Me1_v2_0121000', 'Me1_v2_0213660', 'Me1_v2_0231880', 'Zci_00436', 'Zci_05171', 'Zci_08869', 'Zci_14464', 'Zci_14579']
module Mesotaenium12	module Mesotaenium9	GO	molecular_function	GO:0140359	ABC-type transporter activity	['Me1_v2_0143160', 'Me1_v2_0174970', 'Me1_v2_0226900', 'Me1_v2_0234230', 'Me1_v2_0069970', 'Me1_v2_0076660', 'Me1_v2_0078150', 'Me1_v2_0088010', 'Me1_v2_0110740', 'Me1_v2_0150340', 'Me1_v2_0225120', 'Zci_00436', 'Zci_05171', 'Zci_08869', 'Zci_14464']
module Mesotaenium9	module Mesotaenium12	GO	molecular_function	GO:0140359	ABC-type transporter activity	['Me1_v2_0143160', 'Me1_v2_0174970', 'Me1_v2_0226900', 'Me1_v2_0234230', 'Me1_v2_0069970', 'Me1_v2_0076660', 'Me1_v2_0078150', 'Me1_v2_0088010', 'Me1_v2_0110740', 'Me1_v2_0150340', 'Me1_v2_0225120', 'Zci_00436', 'Zci_05171', 'Zci_08869', 'Zci_14464']
module Zygnema5	module Mesotaenium12	GO	molecular_function	GO:0140359	ABC-type transporter activity	['Me1_v2_0143160', 'Me1_v2_0174970', 'Me1_v2_0226900', 'Me1_v2_0234230', 'Me1_v2_0069970', 'Me1_v2_0076660', 'Me1_v2_0078150', 'Me1_v2_0088010', 'Me1_v2_0110740', 'Me1_v2_0150340', 'Me1_v2_0225120', 'Zci_00436', 'Zci_05171', 'Zci_08869', 'Zci_14464']
module Mesotaenium6	module Zygnema3	IPR	IPR	IPR045865	ACT-like domain	['Me1_v2_0074840', 'Me1_v2_0217270', 'Zci_03090', 'Zci_05192', 'Zci_05615', 'Zci_08292']
module Zygnema3	module Mesotaenium6	IPR	IPR	IPR045865	ACT-like domain	['Me1_v2_0074840', 'Me1_v2_0217270', 'Zci_03090', 'Zci_05192', 'Zci_05615', 'Zci_08292']
module Mesotaenium2	module Mesotaenium9	IPR	IPR	IPR013149	Alcohol dehydrogenase-like, C-terminal	['Me1_v2_0074320', 'Me1_v2_0114310', 'Me1_v2_0211260', 'Me1_v2_0228970', 'Me1_v2_0074320', 'Me1_v2_0080330', 'Me1_v2_0162590', 'TRINITY_DN79_c0_g2_i11']
module Mesotaenium9	module Mesotaenium2	IPR	IPR	IPR013149	Alcohol dehydrogenase-like, C-terminal	['Me1_v2_0074320', 'Me1_v2_0114310', 'Me1_v2_0211260', 'Me1_v2_0228970', 'Me1_v2_0074320', 'Me1_v2_0080330', 'Me1_v2_0162590', 'TRINITY_DN79_c0_g2_i11']
module Mesotaenium2	module Mesotaenium9	IPR	IPR	IPR002328	Alcohol dehydrogenase, zinc-type, conserved site	['Me1_v2_0074320', 'Me1_v2_0177370', 'Me1_v2_0211260', 'Me1_v2_0074320', 'Me1_v2_0080330', 'TRINITY_DN79_c0_g2_i11']
module Mesotaenium9	module Mesotaenium2	IPR	IPR	IPR002328	Alcohol dehydrogenase, zinc-type, conserved site	['Me1_v2_0074320', 'Me1_v2_0177370', 'Me1_v2_0211260', 'Me1_v2_0074320', 'Me1_v2_0080330', 'TRINITY_DN79_c0_g2_i11']
module Mesotaenium5	module Zygnema6	IPR	IPR	IPR001148	Alpha carbonic anhydrase domain	['Me1_v2_0095260', 'Me1_v2_0095280', 'Me1_v2_0095290', 'Me1_v2_0123140', 'Zci_00059', 'Zci_14065', 'Zci_14809']
module Zygnema6	module Mesotaenium5	IPR	IPR	IPR001148	Alpha carbonic anhydrase domain	['Me1_v2_0095260', 'Me1_v2_0095280', 'Me1_v2_0095290', 'Me1_v2_0123140', 'Zci_00059', 'Zci_14065', 'Zci_14809']
module Mesotaenium12	module Zygnema1	IPR	IPR	IPR002068	Alpha crystallin/Hsp20 domain	['Me1_v2_0111960', 'Me1_v2_0112210', 'Me1_v2_0214100', 'Me1_v2_0214130', 'Me1_v2_0214180', 'Zci_03145', 'Zci_07019', 'Zci_12158']
module Zygnema1	module Mesotaenium12	IPR	IPR	IPR002068	Alpha crystallin/Hsp20 domain	['Me1_v2_0111960', 'Me1_v2_0112210', 'Me1_v2_0214100', 'Me1_v2_0214130', 'Me1_v2_0214180', 'Zci_03145', 'Zci_07019', 'Zci_12158']
module Mesotaenium3	module Mesotaenium9	IPR	IPR	IPR029058	Alpha/Beta hydrolase fold	['Me1_v2_0033450', 'Me1_v2_0181750', 'Me1_v2_0185860', 'Me1_v2_0057710', 'Me1_v2_0060690', 'Me1_v2_0073640', 'Me1_v2_0073650', 'Me1_v2_0125880', 'Me1_v2_0127110', 'Me1_v2_0133770', 'Me1_v2_0188200', 'Me1_v2_0200150', 'Me1_v2_0211270', 'Zci_03874', 'Zci_04128', 'Zci_06259', 'Zci_06283', 'Zci_06784', 'Zci_07587', 'Zci_08222', 'Zci_10141', 'Zci_11531', 'Zci_11788', 'Zci_12240', 'Zci_12923', 'Zci_134…
module Mesotaenium9	module Mesotaenium3	IPR	IPR	IPR029058	Alpha/Beta hydrolase fold	['Me1_v2_0033450', 'Me1_v2_0181750', 'Me1_v2_0185860', 'Me1_v2_0057710', 'Me1_v2_0060690', 'Me1_v2_0073640', 'Me1_v2_0073650', 'Me1_v2_0125880', 'Me1_v2_0127110', 'Me1_v2_0133770', 'Me1_v2_0188200', 'Me1_v2_0200150', 'Me1_v2_0211270', 'Zci_03874', 'Zci_04128', 'Zci_06259', 'Zci_06283', 'Zci_06784', 'Zci_07587', 'Zci_08222', 'Zci_10141', 'Zci_11531', 'Zci_11788', 'Zci_12240', 'Zci_12923', 'Zci_134…
module Zygnema2	module Mesotaenium3	IPR	IPR	IPR029058	Alpha/Beta hydrolase fold	['Me1_v2_0033450', 'Me1_v2_0181750', 'Me1_v2_0185860', 'Me1_v2_0057710', 'Me1_v2_0060690', 'Me1_v2_0073640', 'Me1_v2_0073650', 'Me1_v2_0125880', 'Me1_v2_0127110', 'Me1_v2_0133770', 'Me1_v2_0188200', 'Me1_v2_0200150', 'Me1_v2_0211270', 'Zci_03874', 'Zci_04128', 'Zci_06259', 'Zci_06283', 'Zci_06784', 'Zci_07587', 'Zci_08222', 'Zci_10141', 'Zci_11531', 'Zci_11788', 'Zci_12240', 'Zci_12923', 'Zci_134…
module Mesotaenium9	module Zygnema7	IPR	IPR	IPR034294	Aquaporin transporter	['Me1_v2_0185120', 'Me1_v2_0227850', 'Zci_01556', 'Zci_01557', 'Zci_14282']
module Zygnema7	module Mesotaenium9	IPR	IPR	IPR034294	Aquaporin transporter	['Me1_v2_0185120', 'Me1_v2_0227850', 'Zci_01556', 'Zci_01557', 'Zci_14282']
module Mesotaenium9	module Zygnema7	IPR	IPR	IPR000008	C2 domain	['Me1_v2_0026460', 'Me1_v2_0062990', 'Me1_v2_0081430', 'Me1_v2_0203000', 'Zci_07727', 'Zci_11173', 'Zci_11259']
module Zygnema7	module Mesotaenium9	IPR	IPR	IPR000008	C2 domain	['Me1_v2_0026460', 'Me1_v2_0062990', 'Me1_v2_0081430', 'Me1_v2_0203000', 'Zci_07727', 'Zci_11173', 'Zci_11259']
module Mesotaenium9	module Zygnema2	GO	biological_process	GO:0005975	carbohydrate metabolic process	['Me1_v2_0012680', 'Me1_v2_0051150', 'Me1_v2_0060750', 'Me1_v2_0062140', 'Me1_v2_0067390', 'Me1_v2_0067400', 'Me1_v2_0070120', 'Me1_v2_0094650', 'Me1_v2_0106870', 'Me1_v2_0119380', 'Me1_v2_0119510', 'Me1_v2_0122580', 'Me1_v2_0152820', 'Me1_v2_0155020', 'Me1_v2_0158400', 'Me1_v2_0162070', 'Me1_v2_0166340', 'Me1_v2_0177850', 'Me1_v2_0190050', 'Me1_v2_0201110', 'Me1_v2_0206140', 'Me1_v2_0224420', 'M…
module Zygnema2	module Mesotaenium9	GO	biological_process	GO:0005975	carbohydrate metabolic process	['Me1_v2_0012680', 'Me1_v2_0051150', 'Me1_v2_0060750', 'Me1_v2_0062140', 'Me1_v2_0067390', 'Me1_v2_0067400', 'Me1_v2_0070120', 'Me1_v2_0094650', 'Me1_v2_0106870', 'Me1_v2_0119380', 'Me1_v2_0119510', 'Me1_v2_0122580', 'Me1_v2_0152820', 'Me1_v2_0155020', 'Me1_v2_0158400', 'Me1_v2_0162070', 'Me1_v2_0166340', 'Me1_v2_0177850', 'Me1_v2_0190050', 'Me1_v2_0201110', 'Me1_v2_0206140', 'Me1_v2_0224420', 'M…
module Mesotaenium5	module Zygnema6	GO	molecular_function	GO:0004089	carbonate dehydratase activity	['Me1_v2_0095260', 'Me1_v2_0095280', 'Me1_v2_0095290', 'Me1_v2_0123140', 'Me1_v2_0168740', 'Zci_00059', 'Zci_14065', 'Zci_14809']
module Zygnema6	module Mesotaenium5	GO	molecular_function	GO:0004089	carbonate dehydratase activity	['Me1_v2_0095260', 'Me1_v2_0095280', 'Me1_v2_0095290', 'Me1_v2_0123140', 'Me1_v2_0168740', 'Zci_00059', 'Zci_14065', 'Zci_14809']
module Mesotaenium3	quadrant Mesotaenium8	GO	biological_process	GO:0042545	cell wall modification	['Me1_v2_0169710', 'Me1_v2_0227180', 'Me1_v2_0169710', 'Me1_v2_0228940']
quadrant Mesotaenium8	module Mesotaenium3	GO	biological_process	GO:0042545	cell wall modification	['Me1_v2_0169710', 'Me1_v2_0227180', 'Me1_v2_0169710', 'Me1_v2_0228940']
module Zygnema1	module Zygnema8	IPR	IPR	IPR002939	Chaperone DnaJ, C-terminal	['Zci_05737', 'Zci_10513', 'Zci_10514', 'Zci_11164']
module Zygnema8	module Zygnema1	IPR	IPR	IPR002939	Chaperone DnaJ, C-terminal	['Zci_05737', 'Zci_10513', 'Zci_10514', 'Zci_11164']
module Mesotaenium12	module Mesotaenium5	IPR	IPR	IPR022796	Chlorophyll A-B binding protein	['Me1_v2_0066240', 'Me1_v2_0184520', 'Me1_v2_0185720', 'Me1_v2_0065960', 'Me1_v2_0073100', 'Me1_v2_0076900', 'Me1_v2_0085670', 'Me1_v2_0090340', 'Me1_v2_0111850', 'Me1_v2_0114070', 'Me1_v2_0114600', 'Me1_v2_0124370', 'Me1_v2_0125070', 'Me1_v2_0151790', 'Me1_v2_0155120', 'Me1_v2_0199970', 'Me1_v2_0224350', 'Me1_v2_0100190', 'Me1_v2_0102570', 'Me1_v2_0135890', 'Me1_v2_0171870', 'Me1_v2_0195300', 'Z…
module Mesotaenium5	module Mesotaenium12	IPR	IPR	IPR022796	Chlorophyll A-B binding protein	['Me1_v2_0066240', 'Me1_v2_0184520', 'Me1_v2_0185720', 'Me1_v2_0065960', 'Me1_v2_0073100', 'Me1_v2_0076900', 'Me1_v2_0085670', 'Me1_v2_0090340', 'Me1_v2_0111850', 'Me1_v2_0114070', 'Me1_v2_0114600', 'Me1_v2_0124370', 'Me1_v2_0125070', 'Me1_v2_0151790', 'Me1_v2_0155120', 'Me1_v2_0199970', 'Me1_v2_0224350', 'Me1_v2_0100190', 'Me1_v2_0102570', 'Me1_v2_0135890', 'Me1_v2_0171870', 'Me1_v2_0195300', 'Z…
module Mesotaenium9	module Mesotaenium12	IPR	IPR	IPR022796	Chlorophyll A-B binding protein	['Me1_v2_0066240', 'Me1_v2_0184520', 'Me1_v2_0185720', 'Me1_v2_0065960', 'Me1_v2_0073100', 'Me1_v2_0076900', 'Me1_v2_0085670', 'Me1_v2_0090340', 'Me1_v2_0111850', 'Me1_v2_0114070', 'Me1_v2_0114600', 'Me1_v2_0124370', 'Me1_v2_0125070', 'Me1_v2_0151790', 'Me1_v2_0155120', 'Me1_v2_0199970', 'Me1_v2_0224350', 'Me1_v2_0100190', 'Me1_v2_0102570', 'Me1_v2_0135890', 'Me1_v2_0171870', 'Me1_v2_0195300', 'Z…
module Zygnema6	module Mesotaenium12	IPR	IPR	IPR022796	Chlorophyll A-B binding protein	['Me1_v2_0066240', 'Me1_v2_0184520', 'Me1_v2_0185720', 'Me1_v2_0065960', 'Me1_v2_0073100', 'Me1_v2_0076900', 'Me1_v2_0085670', 'Me1_v2_0090340', 'Me1_v2_0111850', 'Me1_v2_0114070', 'Me1_v2_0114600', 'Me1_v2_0124370', 'Me1_v2_0125070', 'Me1_v2_0151790', 'Me1_v2_0155120', 'Me1_v2_0199970', 'Me1_v2_0224350', 'Me1_v2_0100190', 'Me1_v2_0102570', 'Me1_v2_0135890', 'Me1_v2_0171870', 'Me1_v2_0195300', 'Z…
module Zygnema7	module Mesotaenium12	IPR	IPR	IPR022796	Chlorophyll A-B binding protein	['Me1_v2_0066240', 'Me1_v2_0184520', 'Me1_v2_0185720', 'Me1_v2_0065960', 'Me1_v2_0073100', 'Me1_v2_0076900', 'Me1_v2_0085670', 'Me1_v2_0090340', 'Me1_v2_0111850', 'Me1_v2_0114070', 'Me1_v2_0114600', 'Me1_v2_0124370', 'Me1_v2_0125070', 'Me1_v2_0151790', 'Me1_v2_0155120', 'Me1_v2_0199970', 'Me1_v2_0224350', 'Me1_v2_0100190', 'Me1_v2_0102570', 'Me1_v2_0135890', 'Me1_v2_0171870', 'Me1_v2_0195300', 'Z…
module Mesotaenium5	module Zygnema6	IPR	IPR	IPR001344	Chlorophyll A-B binding protein, plant and chromista	['Me1_v2_0065960', 'Me1_v2_0073100', 'Me1_v2_0076900', 'Me1_v2_0085670', 'Me1_v2_0090340', 'Me1_v2_0111850', 'Me1_v2_0114600', 'Me1_v2_0124370', 'Me1_v2_0125070', 'Me1_v2_0155120', 'Me1_v2_0199970', 'Me1_v2_0224350', 'Zci_00732', 'Zci_04788', 'Zci_05966', 'Zci_05967', 'Zci_05968', 'Zci_05974', 'Zci_10392', 'Zci_11585', 'Zci_12461', 'Zci_15241', 'Zci_15343']
module Zygnema6	module Mesotaenium5	IPR	IPR	IPR001344	Chlorophyll A-B binding protein, plant and chromista	['Me1_v2_0065960', 'Me1_v2_0073100', 'Me1_v2_0076900', 'Me1_v2_0085670', 'Me1_v2_0090340', 'Me1_v2_0111850', 'Me1_v2_0114600', 'Me1_v2_0124370', 'Me1_v2_0125070', 'Me1_v2_0155120', 'Me1_v2_0199970', 'Me1_v2_0224350', 'Zci_00732', 'Zci_04788', 'Zci_05966', 'Zci_05967', 'Zci_05968', 'Zci_05974', 'Zci_10392', 'Zci_11585', 'Zci_12461', 'Zci_15241', 'Zci_15343']
module Mesotaenium1	module Zygnema4	GO	biological_process	GO:0015995	chlorophyll biosynthetic process	['Me1_v2_0131750', 'Me1_v2_0200590', 'Me1_v2_0207270', 'Me1_v2_0088180', 'Me1_v2_0108500', 'Me1_v2_0131750', 'Me1_v2_0168100', 'Zci_07080', 'Zci_11138', 'Zci_11520', 'QKQ14618', 'QKQ14629', 'QKQ14630', 'Zci_01513', 'Zci_11356', 'Zci_11520']
module Mesotaenium5	module Mesotaenium1	GO	biological_process	GO:0015995	chlorophyll biosynthetic process	['Me1_v2_0131750', 'Me1_v2_0200590', 'Me1_v2_0207270', 'Me1_v2_0088180', 'Me1_v2_0108500', 'Me1_v2_0131750', 'Me1_v2_0168100', 'Zci_07080', 'Zci_11138', 'Zci_11520', 'QKQ14618', 'QKQ14629', 'QKQ14630', 'Zci_01513', 'Zci_11356', 'Zci_11520']
module Zygnema4	module Mesotaenium1	GO	biological_process	GO:0015995	chlorophyll biosynthetic process	['Me1_v2_0131750', 'Me1_v2_0200590', 'Me1_v2_0207270', 'Me1_v2_0088180', 'Me1_v2_0108500', 'Me1_v2_0131750', 'Me1_v2_0168100', 'Zci_07080', 'Zci_11138', 'Zci_11520', 'QKQ14618', 'QKQ14629', 'QKQ14630', 'Zci_01513', 'Zci_11356', 'Zci_11520']
quadrant Zygnema3	module Mesotaenium1	GO	biological_process	GO:0015995	chlorophyll biosynthetic process	['Me1_v2_0131750', 'Me1_v2_0200590', 'Me1_v2_0207270', 'Me1_v2_0088180', 'Me1_v2_0108500', 'Me1_v2_0131750', 'Me1_v2_0168100', 'Zci_07080', 'Zci_11138', 'Zci_11520', 'QKQ14618', 'QKQ14629', 'QKQ14630', 'Zci_01513', 'Zci_11356', 'Zci_11520']
module Mesotaenium1	module Mesotaenium9	GO	cellular_component	GO:0009507	chloroplast	['Me1_v2_0188850', 'Me1_v2_0197380', 'Me1_v2_0202920', 'Me1_v2_0167170', 'TRINITY_DN4465_c0_g4_i3', 'TRINITY_DN97_c8_g1_i1']
module Mesotaenium9	module Mesotaenium1	GO	cellular_component	GO:0009507	chloroplast	['Me1_v2_0188850', 'Me1_v2_0197380', 'Me1_v2_0202920', 'Me1_v2_0167170', 'TRINITY_DN4465_c0_g4_i3', 'TRINITY_DN97_c8_g1_i1']
module Mesotaenium2	quadrant Mesotaenium4	IPR	IPR	IPR008892	Cold-regulated 413 protein	['Me1_v2_0118990', 'Me1_v2_0139440', 'Me1_v2_0118990']
quadrant Mesotaenium4	module Mesotaenium2	IPR	IPR	IPR008892	Cold-regulated 413 protein	['Me1_v2_0118990', 'Me1_v2_0139440', 'Me1_v2_0118990']
quadrant Mesotaenium8	quadrant Zygnema6	IPR	IPR	IPR013320	Concanavalin A-like lectin/glucanase domain superfamily	['Me1_v2_0181240', 'Me1_v2_0201110', 'Me1_v2_0223600', 'TRINITY_ZcJz_178', 'TRINITY_ZcJz_51', 'TRINITY_ZcJz_52', 'Zci_02119', 'Zci_11476', 'Zci_13339', 'Zci_14586', 'Zci_15445']
quadrant Zygnema6	quadrant Mesotaenium8	IPR	IPR	IPR013320	Concanavalin A-like lectin/glucanase domain superfamily	['Me1_v2_0181240', 'Me1_v2_0201110', 'Me1_v2_0223600', 'TRINITY_ZcJz_178', 'TRINITY_ZcJz_51', 'TRINITY_ZcJz_52', 'Zci_02119', 'Zci_11476', 'Zci_13339', 'Zci_14586', 'Zci_15445']
module Zygnema6	quadrant Zygnema8	GO	cellular_component	GO:0022625	cytosolic large ribosomal subunit	['TRINITY_Jz_15', 'TRINITY_Jz_24', 'TRINITY_Jz_44', 'Zci_01903', 'Zci_08404', 'Zci_15074', 'TRINITY_Jz_24', 'TRINITY_Jz_44', 'Zci_15074']
quadrant Zygnema8	module Zygnema6	GO	cellular_component	GO:0022625	cytosolic large ribosomal subunit	['TRINITY_Jz_15', 'TRINITY_Jz_24', 'TRINITY_Jz_44', 'Zci_01903', 'Zci_08404', 'Zci_15074', 'TRINITY_Jz_24', 'TRINITY_Jz_44', 'Zci_15074']
module Mesotaenium2	module Zygnema3	IPR	IPR	IPR007117	Expansin, cellulose-binding-like domain	['Me1_v2_0072990', 'Me1_v2_0096680', 'Me1_v2_0148850', 'TRINITY_ZcJz_154', 'Zci_04242', 'Zci_15586', 'Zci_15911']
module Zygnema3	module Mesotaenium2	IPR	IPR	IPR007117	Expansin, cellulose-binding-like domain	['Me1_v2_0072990', 'Me1_v2_0096680', 'Me1_v2_0148850', 'TRINITY_ZcJz_154', 'Zci_04242', 'Zci_15586', 'Zci_15911']
module Mesotaenium5	module Zygnema7	IPR	IPR	IPR013112	FAD-binding 8	['Me1_v2_0184670', 'Me1_v2_0184680', 'Zci_05202', 'Zci_09772', 'Zci_05202', 'Zci_09772']
module Zygnema7	module Mesotaenium5	IPR	IPR	IPR013112	FAD-binding 8	['Me1_v2_0184670', 'Me1_v2_0184680', 'Zci_05202', 'Zci_09772', 'Zci_05202', 'Zci_09772']
quadrant Zygnema9	module Zygnema7	IPR	IPR	IPR013112	FAD-binding 8	['Me1_v2_0184670', 'Me1_v2_0184680', 'Zci_05202', 'Zci_09772', 'Zci_05202', 'Zci_09772']
module Mesotaenium1	module Mesotaenium2	IPR	IPR	IPR036188	FAD/NAD(P)-binding domain superfamily	['Me1_v2_0131750', 'Me1_v2_0175970', 'Me1_v2_0195740', 'Me1_v2_0207270', 'Me1_v2_0214880', 'Me1_v2_0222170', 'Me1_v2_0055870', 'Me1_v2_0079650', 'Me1_v2_0105790', 'Me1_v2_0120400', 'Me1_v2_0141810', 'Me1_v2_0167330', 'Me1_v2_0182190', 'Me1_v2_0224200']
module Mesotaenium2	module Mesotaenium1	IPR	IPR	IPR036188	FAD/NAD(P)-binding domain superfamily	['Me1_v2_0131750', 'Me1_v2_0175970', 'Me1_v2_0195740', 'Me1_v2_0207270', 'Me1_v2_0214880', 'Me1_v2_0222170', 'Me1_v2_0055870', 'Me1_v2_0079650', 'Me1_v2_0105790', 'Me1_v2_0120400', 'Me1_v2_0141810', 'Me1_v2_0167330', 'Me1_v2_0182190', 'Me1_v2_0224200']
module Mesotaenium5	module Mesotaenium9	IPR	IPR	IPR000782	FAS1 domain	['Me1_v2_0092000', 'Me1_v2_0215250', 'Me1_v2_0235270', 'Me1_v2_0091960', 'Me1_v2_0151380', 'Me1_v2_0151400', 'Me1_v2_0151410', 'Me1_v2_0091960', 'Me1_v2_0127630', 'Me1_v2_0134240', 'Me1_v2_0151380', 'Me1_v2_0151410', 'Me1_v2_0091960', 'Me1_v2_0092000', 'Me1_v2_0127630', 'Me1_v2_0211830', 'Me1_v2_0215250', 'TRINITY_ZcJz_125', 'Zci_00213', 'Zci_03048', 'Zci_03805', 'TRINITY_ZcJz_125', 'Zci_00213', …
module Mesotaenium9	module Mesotaenium5	IPR	IPR	IPR000782	FAS1 domain	['Me1_v2_0092000', 'Me1_v2_0215250', 'Me1_v2_0235270', 'Me1_v2_0091960', 'Me1_v2_0151380', 'Me1_v2_0151400', 'Me1_v2_0151410', 'Me1_v2_0091960', 'Me1_v2_0127630', 'Me1_v2_0134240', 'Me1_v2_0151380', 'Me1_v2_0151410', 'Me1_v2_0091960', 'Me1_v2_0092000', 'Me1_v2_0127630', 'Me1_v2_0211830', 'Me1_v2_0215250', 'TRINITY_ZcJz_125', 'Zci_00213', 'Zci_03048', 'Zci_03805', 'TRINITY_ZcJz_125', 'Zci_00213', …
module Zygnema6	module Mesotaenium5	IPR	IPR	IPR000782	FAS1 domain	['Me1_v2_0092000', 'Me1_v2_0215250', 'Me1_v2_0235270', 'Me1_v2_0091960', 'Me1_v2_0151380', 'Me1_v2_0151400', 'Me1_v2_0151410', 'Me1_v2_0091960', 'Me1_v2_0127630', 'Me1_v2_0134240', 'Me1_v2_0151380', 'Me1_v2_0151410', 'Me1_v2_0091960', 'Me1_v2_0092000', 'Me1_v2_0127630', 'Me1_v2_0211830', 'Me1_v2_0215250', 'TRINITY_ZcJz_125', 'Zci_00213', 'Zci_03048', 'Zci_03805', 'TRINITY_ZcJz_125', 'Zci_00213', …
quadrant Mesotaenium5	module Mesotaenium5	IPR	IPR	IPR000782	FAS1 domain	['Me1_v2_0092000', 'Me1_v2_0215250', 'Me1_v2_0235270', 'Me1_v2_0091960', 'Me1_v2_0151380', 'Me1_v2_0151400', 'Me1_v2_0151410', 'Me1_v2_0091960', 'Me1_v2_0127630', 'Me1_v2_0134240', 'Me1_v2_0151380', 'Me1_v2_0151410', 'Me1_v2_0091960', 'Me1_v2_0092000', 'Me1_v2_0127630', 'Me1_v2_0211830', 'Me1_v2_0215250', 'TRINITY_ZcJz_125', 'Zci_00213', 'Zci_03048', 'Zci_03805', 'TRINITY_ZcJz_125', 'Zci_00213', …
quadrant Mesotaenium8	module Mesotaenium5	IPR	IPR	IPR000782	FAS1 domain	['Me1_v2_0092000', 'Me1_v2_0215250', 'Me1_v2_0235270', 'Me1_v2_0091960', 'Me1_v2_0151380', 'Me1_v2_0151400', 'Me1_v2_0151410', 'Me1_v2_0091960', 'Me1_v2_0127630', 'Me1_v2_0134240', 'Me1_v2_0151380', 'Me1_v2_0151410', 'Me1_v2_0091960', 'Me1_v2_0092000', 'Me1_v2_0127630', 'Me1_v2_0211830', 'Me1_v2_0215250', 'TRINITY_ZcJz_125', 'Zci_00213', 'Zci_03048', 'Zci_03805', 'TRINITY_ZcJz_125', 'Zci_00213', …
quadrant Zygnema6	module Mesotaenium5	IPR	IPR	IPR000782	FAS1 domain	['Me1_v2_0092000', 'Me1_v2_0215250', 'Me1_v2_0235270', 'Me1_v2_0091960', 'Me1_v2_0151380', 'Me1_v2_0151400', 'Me1_v2_0151410', 'Me1_v2_0091960', 'Me1_v2_0127630', 'Me1_v2_0134240', 'Me1_v2_0151380', 'Me1_v2_0151410', 'Me1_v2_0091960', 'Me1_v2_0092000', 'Me1_v2_0127630', 'Me1_v2_0211830', 'Me1_v2_0215250', 'TRINITY_ZcJz_125', 'Zci_00213', 'Zci_03048', 'Zci_03805', 'TRINITY_ZcJz_125', 'Zci_00213', …
module Mesotaenium5	module Mesotaenium9	IPR	IPR	IPR036378	FAS1 domain superfamily	['Me1_v2_0092000', 'Me1_v2_0215250', 'Me1_v2_0235270', 'Me1_v2_0091960', 'Me1_v2_0151380', 'Me1_v2_0151400', 'Me1_v2_0151410', 'Me1_v2_0091960', 'Me1_v2_0127630', 'Me1_v2_0134240', 'Me1_v2_0151380', 'Me1_v2_0151410', 'Me1_v2_0091960', 'Me1_v2_0092000', 'Me1_v2_0127630', 'Me1_v2_0211830', 'Me1_v2_0215250', 'TRINITY_ZcJz_125', 'Zci_00213', 'Zci_02119']
module Mesotaenium9	module Mesotaenium5	IPR	IPR	IPR036378	FAS1 domain superfamily	['Me1_v2_0092000', 'Me1_v2_0215250', 'Me1_v2_0235270', 'Me1_v2_0091960', 'Me1_v2_0151380', 'Me1_v2_0151400', 'Me1_v2_0151410', 'Me1_v2_0091960', 'Me1_v2_0127630', 'Me1_v2_0134240', 'Me1_v2_0151380', 'Me1_v2_0151410', 'Me1_v2_0091960', 'Me1_v2_0092000', 'Me1_v2_0127630', 'Me1_v2_0211830', 'Me1_v2_0215250', 'TRINITY_ZcJz_125', 'Zci_00213', 'Zci_02119']
quadrant Mesotaenium5	module Mesotaenium5	IPR	IPR	IPR036378	FAS1 domain superfamily	['Me1_v2_0092000', 'Me1_v2_0215250', 'Me1_v2_0235270', 'Me1_v2_0091960', 'Me1_v2_0151380', 'Me1_v2_0151400', 'Me1_v2_0151410', 'Me1_v2_0091960', 'Me1_v2_0127630', 'Me1_v2_0134240', 'Me1_v2_0151380', 'Me1_v2_0151410', 'Me1_v2_0091960', 'Me1_v2_0092000', 'Me1_v2_0127630', 'Me1_v2_0211830', 'Me1_v2_0215250', 'TRINITY_ZcJz_125', 'Zci_00213', 'Zci_02119']
quadrant Mesotaenium8	module Mesotaenium5	IPR	IPR	IPR036378	FAS1 domain superfamily	['Me1_v2_0092000', 'Me1_v2_0215250', 'Me1_v2_0235270', 'Me1_v2_0091960', 'Me1_v2_0151380', 'Me1_v2_0151400', 'Me1_v2_0151410', 'Me1_v2_0091960', 'Me1_v2_0127630', 'Me1_v2_0134240', 'Me1_v2_0151380', 'Me1_v2_0151410', 'Me1_v2_0091960', 'Me1_v2_0092000', 'Me1_v2_0127630', 'Me1_v2_0211830', 'Me1_v2_0215250', 'TRINITY_ZcJz_125', 'Zci_00213', 'Zci_02119']
quadrant Zygnema6	module Mesotaenium5	IPR	IPR	IPR036378	FAS1 domain superfamily	['Me1_v2_0092000', 'Me1_v2_0215250', 'Me1_v2_0235270', 'Me1_v2_0091960', 'Me1_v2_0151380', 'Me1_v2_0151400', 'Me1_v2_0151410', 'Me1_v2_0091960', 'Me1_v2_0127630', 'Me1_v2_0134240', 'Me1_v2_0151380', 'Me1_v2_0151410', 'Me1_v2_0091960', 'Me1_v2_0092000', 'Me1_v2_0127630', 'Me1_v2_0211830', 'Me1_v2_0215250', 'TRINITY_ZcJz_125', 'Zci_00213', 'Zci_02119']
module Mesotaenium7	module Zygnema2	GO	biological_process	GO:0006633	fatty acid biosynthetic process	['Me1_v2_0077740', 'Me1_v2_0096640', 'Me1_v2_0128260', 'Me1_v2_0130280', 'Me1_v2_0160400', 'Me1_v2_0185600', 'Me1_v2_0193080', 'Me1_v2_0211060', 'Me1_v2_0226600', 'Zci_03698', 'Zci_05144', 'Zci_06350', 'Zci_08806', 'Zci_14694']
module Zygnema2	module Mesotaenium7	GO	biological_process	GO:0006633	fatty acid biosynthetic process	['Me1_v2_0077740', 'Me1_v2_0096640', 'Me1_v2_0128260', 'Me1_v2_0130280', 'Me1_v2_0160400', 'Me1_v2_0185600', 'Me1_v2_0193080', 'Me1_v2_0211060', 'Me1_v2_0226600', 'Zci_03698', 'Zci_05144', 'Zci_06350', 'Zci_08806', 'Zci_14694']
module Mesotaenium6	module Mesotaenium7	IPR	IPR	IPR012171	Fatty acid desaturase	['Me1_v2_0065070', 'Me1_v2_0181730', 'Me1_v2_0090600', 'Me1_v2_0090610']
module Mesotaenium7	module Mesotaenium6	IPR	IPR	IPR012171	Fatty acid desaturase	['Me1_v2_0065070', 'Me1_v2_0181730', 'Me1_v2_0090600', 'Me1_v2_0090610']
module Mesotaenium5	module Zygnema7	IPR	IPR	IPR039261	Ferredoxin-NADP reductase (FNR), nucleotide-binding domain	['Me1_v2_0184670', 'Me1_v2_0184680', 'Me1_v2_0221540', 'Zci_05202', 'Zci_09772', 'Zci_05202', 'Zci_08921', 'Zci_09772']
module Zygnema7	module Mesotaenium5	IPR	IPR	IPR039261	Ferredoxin-NADP reductase (FNR), nucleotide-binding domain	['Me1_v2_0184670', 'Me1_v2_0184680', 'Me1_v2_0221540', 'Zci_05202', 'Zci_09772', 'Zci_05202', 'Zci_08921', 'Zci_09772']
quadrant Zygnema9	module Zygnema7	IPR	IPR	IPR039261	Ferredoxin-NADP reductase (FNR), nucleotide-binding domain	['Me1_v2_0184670', 'Me1_v2_0184680', 'Me1_v2_0221540', 'Zci_05202', 'Zci_09772', 'Zci_05202', 'Zci_08921', 'Zci_09772']
module Mesotaenium5	module Zygnema7	IPR	IPR	IPR013130	Ferric reductase transmembrane component-like domain	['Me1_v2_0021600', 'Me1_v2_0184670', 'Me1_v2_0184680', 'Zci_05202', 'Zci_09772', 'Zci_05202', 'Zci_09772']
module Zygnema7	module Mesotaenium5	IPR	IPR	IPR013130	Ferric reductase transmembrane component-like domain	['Me1_v2_0021600', 'Me1_v2_0184670', 'Me1_v2_0184680', 'Zci_05202', 'Zci_09772', 'Zci_05202', 'Zci_09772']
quadrant Zygnema9	module Zygnema7	IPR	IPR	IPR013130	Ferric reductase transmembrane component-like domain	['Me1_v2_0021600', 'Me1_v2_0184670', 'Me1_v2_0184680', 'Zci_05202', 'Zci_09772', 'Zci_05202', 'Zci_09772']
module Mesotaenium11	module Zygnema4	IPR	IPR	IPR001179	FKBP-type peptidyl-prolyl cis-trans isomerase domain	['Me1_v2_0005940', 'Me1_v2_0039710', 'Me1_v2_0135310', 'Zci_10072', 'Zci_10073', 'Zci_10876', 'Zci_12046']
module Zygnema4	module Mesotaenium11	IPR	IPR	IPR001179	FKBP-type peptidyl-prolyl cis-trans isomerase domain	['Me1_v2_0005940', 'Me1_v2_0039710', 'Me1_v2_0135310', 'Zci_10072', 'Zci_10073', 'Zci_10876', 'Zci_12046']
module Mesotaenium2	module Zygnema9	IPR	IPR	IPR010107	Glutamate decarboxylase	['Me1_v2_0176400', 'Me1_v2_0202070', 'TRINITY_ZcJz_84', 'Zci_01502', 'Zci_08365']
module Zygnema9	module Mesotaenium2	IPR	IPR	IPR010107	Glutamate decarboxylase	['Me1_v2_0176400', 'Me1_v2_0202070', 'TRINITY_ZcJz_84', 'Zci_01502', 'Zci_08365']
module Mesotaenium6	module Mesotaenium7	IPR	IPR	IPR002109	Glutaredoxin	['Me1_v2_0160150', 'Me1_v2_0175760', 'Me1_v2_0035950', 'TRINITY_DN4123_c0_g1_i2', 'TRINITY_DN4123_c0_g2_i4', 'Me1_v2_0135950']
module Mesotaenium7	module Mesotaenium6	IPR	IPR	IPR002109	Glutaredoxin	['Me1_v2_0160150', 'Me1_v2_0175760', 'Me1_v2_0035950', 'TRINITY_DN4123_c0_g1_i2', 'TRINITY_DN4123_c0_g2_i4', 'Me1_v2_0135950']
quadrant Mesotaenium4	module Mesotaenium6	IPR	IPR	IPR002109	Glutaredoxin	['Me1_v2_0160150', 'Me1_v2_0175760', 'Me1_v2_0035950', 'TRINITY_DN4123_c0_g1_i2', 'TRINITY_DN4123_c0_g2_i4', 'Me1_v2_0135950']
module Mesotaenium7	quadrant Mesotaenium4	IPR	IPR	IPR014025	Glutaredoxin subgroup	['Me1_v2_0035950', 'TRINITY_DN4123_c0_g1_i2', 'TRINITY_DN4123_c0_g2_i4', 'Me1_v2_0135950']
quadrant Mesotaenium4	module Mesotaenium7	IPR	IPR	IPR014025	Glutaredoxin subgroup	['Me1_v2_0035950', 'TRINITY_DN4123_c0_g1_i2', 'TRINITY_DN4123_c0_g2_i4', 'Me1_v2_0135950']
module Mesotaenium7	quadrant Mesotaenium4	IPR	IPR	IPR011899	Glutaredoxin, eukaryotic/virial	['TRINITY_DN4123_c0_g1_i2', 'TRINITY_DN4123_c0_g2_i4', 'Me1_v2_0135950']
quadrant Mesotaenium4	module Mesotaenium7	IPR	IPR	IPR011899	Glutaredoxin, eukaryotic/virial	['TRINITY_DN4123_c0_g1_i2', 'TRINITY_DN4123_c0_g2_i4', 'Me1_v2_0135950']
module Mesotaenium7	module Zygnema3	IPR	IPR	IPR004046	Glutathione S-transferase, C-terminal	['Me1_v2_0083530', 'Me1_v2_0195930', 'Zci_04638', 'Zci_04973', 'Zci_07192', 'Zci_11838', 'Zci_14784']
module Zygnema3	module Mesotaenium7	IPR	IPR	IPR004046	Glutathione S-transferase, C-terminal	['Me1_v2_0083530', 'Me1_v2_0195930', 'Zci_04638', 'Zci_04973', 'Zci_07192', 'Zci_11838', 'Zci_14784']
module Mesotaenium2	quadrant Mesotaenium8	IPR	IPR	IPR000757	Glycoside hydrolase family 16	['Me1_v2_0164270', 'Me1_v2_0201110', 'Me1_v2_0223600', 'Me1_v2_0181240', 'Me1_v2_0201110', 'Me1_v2_0223600', 'Zci_08759', 'Zci_11111', 'Zci_11112', 'Zci_15852']
module Zygnema2	module Mesotaenium2	IPR	IPR	IPR000757	Glycoside hydrolase family 16	['Me1_v2_0164270', 'Me1_v2_0201110', 'Me1_v2_0223600', 'Me1_v2_0181240', 'Me1_v2_0201110', 'Me1_v2_0223600', 'Zci_08759', 'Zci_11111', 'Zci_11112', 'Zci_15852']
quadrant Mesotaenium8	module Mesotaenium2	IPR	IPR	IPR000757	Glycoside hydrolase family 16	['Me1_v2_0164270', 'Me1_v2_0201110', 'Me1_v2_0223600', 'Me1_v2_0181240', 'Me1_v2_0201110', 'Me1_v2_0223600', 'Zci_08759', 'Zci_11111', 'Zci_11112', 'Zci_15852']
module Mesotaenium2	module Mesotaenium9	IPR	IPR	IPR017853	Glycoside hydrolase superfamily	['Me1_v2_0053720', 'Me1_v2_0058330', 'Me1_v2_0062140', 'Me1_v2_0070120', 'Me1_v2_0112830', 'Me1_v2_0126770', 'Me1_v2_0176750', 'Me1_v2_0201360', 'Me1_v2_0220680', 'Me1_v2_0224000', 'Me1_v2_0012680', 'Me1_v2_0051150', 'Me1_v2_0062140', 'Me1_v2_0070120', 'Me1_v2_0075510', 'Me1_v2_0094650', 'Me1_v2_0106870', 'Me1_v2_0119380', 'Me1_v2_0119510', 'Me1_v2_0152820', 'Me1_v2_0155020', 'Me1_v2_0158400', 'M…
module Mesotaenium9	module Mesotaenium2	IPR	IPR	IPR017853	Glycoside hydrolase superfamily	['Me1_v2_0053720', 'Me1_v2_0058330', 'Me1_v2_0062140', 'Me1_v2_0070120', 'Me1_v2_0112830', 'Me1_v2_0126770', 'Me1_v2_0176750', 'Me1_v2_0201360', 'Me1_v2_0220680', 'Me1_v2_0224000', 'Me1_v2_0012680', 'Me1_v2_0051150', 'Me1_v2_0062140', 'Me1_v2_0070120', 'Me1_v2_0075510', 'Me1_v2_0094650', 'Me1_v2_0106870', 'Me1_v2_0119380', 'Me1_v2_0119510', 'Me1_v2_0152820', 'Me1_v2_0155020', 'Me1_v2_0158400', 'M…
module Mesotaenium1	module Mesotaenium9	IPR	IPR	IPR013780	Glycosyl hydrolase, all-beta	['Me1_v2_0087570', 'Me1_v2_0099360', 'Me1_v2_0162950', 'Me1_v2_0172590', 'Me1_v2_0062140', 'Me1_v2_0070120', 'Me1_v2_0106870', 'Me1_v2_0166340']
module Mesotaenium9	module Mesotaenium1	IPR	IPR	IPR013780	Glycosyl hydrolase, all-beta	['Me1_v2_0087570', 'Me1_v2_0099360', 'Me1_v2_0162950', 'Me1_v2_0172590', 'Me1_v2_0062140', 'Me1_v2_0070120', 'Me1_v2_0106870', 'Me1_v2_0166340']
module Mesotaenium1	module Mesotaenium2	IPR	IPR	IPR006047	Glycosyl hydrolase, family 13, catalytic domain	['Me1_v2_0087570', 'Me1_v2_0099360', 'Me1_v2_0162950', 'Me1_v2_0172590', 'Me1_v2_0062140', 'Me1_v2_0176750', 'Me1_v2_0201360', 'Me1_v2_0012680', 'Me1_v2_0062140', 'Me1_v2_0166340']
module Mesotaenium2	module Mesotaenium1	IPR	IPR	IPR006047	Glycosyl hydrolase, family 13, catalytic domain	['Me1_v2_0087570', 'Me1_v2_0099360', 'Me1_v2_0162950', 'Me1_v2_0172590', 'Me1_v2_0062140', 'Me1_v2_0176750', 'Me1_v2_0201360', 'Me1_v2_0012680', 'Me1_v2_0062140', 'Me1_v2_0166340']
module Mesotaenium9	module Mesotaenium1	IPR	IPR	IPR006047	Glycosyl hydrolase, family 13, catalytic domain	['Me1_v2_0087570', 'Me1_v2_0099360', 'Me1_v2_0162950', 'Me1_v2_0172590', 'Me1_v2_0062140', 'Me1_v2_0176750', 'Me1_v2_0201360', 'Me1_v2_0012680', 'Me1_v2_0062140', 'Me1_v2_0166340']
module Mesotaenium9	module Zygnema7	GO	molecular_function	GO:0016757	glycosyltransferase activity	['Me1_v2_0009090', 'Me1_v2_0096920', 'Me1_v2_0108290', 'Me1_v2_0180720', 'Me1_v2_0191340', 'Me1_v2_0193030', 'Me1_v2_0223310', 'Me1_v2_0225280', 'Me1_v2_0231490', 'Zci_02211', 'Zci_03272', 'Zci_03837', 'Zci_04835', 'Zci_09940', 'Zci_13955']
module Zygnema7	module Mesotaenium9	GO	molecular_function	GO:0016757	glycosyltransferase activity	['Me1_v2_0009090', 'Me1_v2_0096920', 'Me1_v2_0108290', 'Me1_v2_0180720', 'Me1_v2_0191340', 'Me1_v2_0193030', 'Me1_v2_0223310', 'Me1_v2_0225280', 'Me1_v2_0231490', 'Zci_02211', 'Zci_03272', 'Zci_03837', 'Zci_04835', 'Zci_09940', 'Zci_13955']
module Mesotaenium11	module Mesotaenium2	IPR	IPR	IPR011032	GroES-like superfamily	['Me1_v2_0074290', 'Me1_v2_0204070', 'Me1_v2_0011340', 'Me1_v2_0074320', 'Me1_v2_0114310', 'Me1_v2_0162580', 'Me1_v2_0177370', 'Me1_v2_0211260', 'Me1_v2_0074320', 'Me1_v2_0080330', 'Me1_v2_0162590', 'TRINITY_DN79_c0_g2_i11', 'TRINITY_ZcJz_132', 'Zci_00086', 'Zci_01750', 'Zci_04770', 'Zci_09319', 'Zci_12208']
module Mesotaenium2	module Mesotaenium11	IPR	IPR	IPR011032	GroES-like superfamily	['Me1_v2_0074290', 'Me1_v2_0204070', 'Me1_v2_0011340', 'Me1_v2_0074320', 'Me1_v2_0114310', 'Me1_v2_0162580', 'Me1_v2_0177370', 'Me1_v2_0211260', 'Me1_v2_0074320', 'Me1_v2_0080330', 'Me1_v2_0162590', 'TRINITY_DN79_c0_g2_i11', 'TRINITY_ZcJz_132', 'Zci_00086', 'Zci_01750', 'Zci_04770', 'Zci_09319', 'Zci_12208']
module Mesotaenium9	module Mesotaenium11	IPR	IPR	IPR011032	GroES-like superfamily	['Me1_v2_0074290', 'Me1_v2_0204070', 'Me1_v2_0011340', 'Me1_v2_0074320', 'Me1_v2_0114310', 'Me1_v2_0162580', 'Me1_v2_0177370', 'Me1_v2_0211260', 'Me1_v2_0074320', 'Me1_v2_0080330', 'Me1_v2_0162590', 'TRINITY_DN79_c0_g2_i11', 'TRINITY_ZcJz_132', 'Zci_00086', 'Zci_01750', 'Zci_04770', 'Zci_09319', 'Zci_12208']
module Zygnema3	module Mesotaenium11	IPR	IPR	IPR011032	GroES-like superfamily	['Me1_v2_0074290', 'Me1_v2_0204070', 'Me1_v2_0011340', 'Me1_v2_0074320', 'Me1_v2_0114310', 'Me1_v2_0162580', 'Me1_v2_0177370', 'Me1_v2_0211260', 'Me1_v2_0074320', 'Me1_v2_0080330', 'Me1_v2_0162590', 'TRINITY_DN79_c0_g2_i11', 'TRINITY_ZcJz_132', 'Zci_00086', 'Zci_01750', 'Zci_04770', 'Zci_09319', 'Zci_12208']
module Mesotaenium9	module Zygnema9	IPR	IPR	IPR036412	HAD-like superfamily	['Me1_v2_0117460', 'Me1_v2_0144470', 'Me1_v2_0151900', 'Me1_v2_0159190', 'Me1_v2_0169700', 'Me1_v2_0203280', 'Me1_v2_0212430', 'Zci_02225', 'Zci_02830', 'Zci_02921', 'Zci_03489', 'Zci_04546', 'Zci_05741', 'Zci_06593', 'Zci_07921', 'Zci_13849', 'Zci_14640']
module Zygnema9	module Mesotaenium9	IPR	IPR	IPR036412	HAD-like superfamily	['Me1_v2_0117460', 'Me1_v2_0144470', 'Me1_v2_0151900', 'Me1_v2_0159190', 'Me1_v2_0169700', 'Me1_v2_0203280', 'Me1_v2_0212430', 'Zci_02225', 'Zci_02830', 'Zci_02921', 'Zci_03489', 'Zci_04546', 'Zci_05741', 'Zci_06593', 'Zci_07921', 'Zci_13849', 'Zci_14640']
module Mesotaenium4	module Zygnema1	IPR	IPR	IPR029048	Heat shock protein 70kD, C-terminal domain superfamily	['Me1_v2_0126220', 'Me1_v2_0204900', 'TRINITY_ZcJz_95', 'Zci_04639', 'Zci_04699', 'Zci_07026', 'Zci_13614']
module Zygnema1	module Mesotaenium4	IPR	IPR	IPR029048	Heat shock protein 70kD, C-terminal domain superfamily	['Me1_v2_0126220', 'Me1_v2_0204900', 'TRINITY_ZcJz_95', 'Zci_04639', 'Zci_04699', 'Zci_07026', 'Zci_13614']
module Zygnema1	module Zygnema8	IPR	IPR	IPR001404	Heat shock protein Hsp90 family	['Zci_00183', 'Zci_14659', 'Zci_04700', 'Zci_05742']
module Zygnema8	module Zygnema1	IPR	IPR	IPR001404	Heat shock protein Hsp90 family	['Zci_00183', 'Zci_14659', 'Zci_04700', 'Zci_05742']
module Mesotaenium6	module Mesotaenium7	IPR	IPR	IPR007125	Histone H2A/H2B/H3	['Me1_v2_0051920', 'Me1_v2_0116980', 'Me1_v2_0051930', 'Me1_v2_0179630', 'Me1_v2_0218370', 'Zci_02593', 'Zci_03481', 'Zci_03578', 'Zci_06098', 'Zci_11996', 'Zci_12003']
module Mesotaenium7	module Mesotaenium6	IPR	IPR	IPR007125	Histone H2A/H2B/H3	['Me1_v2_0051920', 'Me1_v2_0116980', 'Me1_v2_0051930', 'Me1_v2_0179630', 'Me1_v2_0218370', 'Zci_02593', 'Zci_03481', 'Zci_03578', 'Zci_06098', 'Zci_11996', 'Zci_12003']
module Zygnema2	module Mesotaenium6	IPR	IPR	IPR007125	Histone H2A/H2B/H3	['Me1_v2_0051920', 'Me1_v2_0116980', 'Me1_v2_0051930', 'Me1_v2_0179630', 'Me1_v2_0218370', 'Zci_02593', 'Zci_03481', 'Zci_03578', 'Zci_06098', 'Zci_11996', 'Zci_12003']
module Mesotaenium7	module Zygnema2	IPR	IPR	IPR001951	Histone H4	['Me1_v2_0116990', 'Me1_v2_0198650', 'Zci_11992', 'Zci_11997', 'Zci_12002', 'Zci_12011']
module Zygnema2	module Mesotaenium7	IPR	IPR	IPR001951	Histone H4	['Me1_v2_0116990', 'Me1_v2_0198650', 'Zci_11992', 'Zci_11997', 'Zci_12002', 'Zci_12011']
module Mesotaenium12	module Zygnema1	IPR	IPR	IPR008978	HSP20-like chaperone	['Me1_v2_0111960', 'Me1_v2_0112210', 'Me1_v2_0214100', 'Me1_v2_0214130', 'Me1_v2_0214180', 'Zci_03145', 'Zci_05013', 'Zci_07019', 'Zci_08761', 'Zci_12158', 'Zci_06996', 'Zci_12148', 'Zci_15837']
module Zygnema1	module Mesotaenium12	IPR	IPR	IPR008978	HSP20-like chaperone	['Me1_v2_0111960', 'Me1_v2_0112210', 'Me1_v2_0214100', 'Me1_v2_0214130', 'Me1_v2_0214180', 'Zci_03145', 'Zci_05013', 'Zci_07019', 'Zci_08761', 'Zci_12158', 'Zci_06996', 'Zci_12148', 'Zci_15837']
module Zygnema8	module Zygnema1	IPR	IPR	IPR008978	HSP20-like chaperone	['Me1_v2_0111960', 'Me1_v2_0112210', 'Me1_v2_0214100', 'Me1_v2_0214130', 'Me1_v2_0214180', 'Zci_03145', 'Zci_05013', 'Zci_07019', 'Zci_08761', 'Zci_12158', 'Zci_06996', 'Zci_12148', 'Zci_15837']
module Mesotaenium2	module Mesotaenium9	GO	molecular_function	GO:0004553	hydrolase activity, hydrolyzing O-glycosyl compounds	['Me1_v2_0053720', 'Me1_v2_0058330', 'Me1_v2_0070120', 'Me1_v2_0126770', 'Me1_v2_0164270', 'Me1_v2_0176750', 'Me1_v2_0201110', 'Me1_v2_0220680', 'Me1_v2_0223600', 'Me1_v2_0051150', 'Me1_v2_0070120', 'Me1_v2_0075510', 'Me1_v2_0094650', 'Me1_v2_0106870', 'Me1_v2_0119380', 'Me1_v2_0119510', 'Me1_v2_0158400', 'Me1_v2_0162090', 'Me1_v2_0178730', 'Me1_v2_0178740', 'Me1_v2_0189740', 'Me1_v2_0190050', 'M…
module Mesotaenium9	module Mesotaenium2	GO	molecular_function	GO:0004553	hydrolase activity, hydrolyzing O-glycosyl compounds	['Me1_v2_0053720', 'Me1_v2_0058330', 'Me1_v2_0070120', 'Me1_v2_0126770', 'Me1_v2_0164270', 'Me1_v2_0176750', 'Me1_v2_0201110', 'Me1_v2_0220680', 'Me1_v2_0223600', 'Me1_v2_0051150', 'Me1_v2_0070120', 'Me1_v2_0075510', 'Me1_v2_0094650', 'Me1_v2_0106870', 'Me1_v2_0119380', 'Me1_v2_0119510', 'Me1_v2_0158400', 'Me1_v2_0162090', 'Me1_v2_0178730', 'Me1_v2_0178740', 'Me1_v2_0189740', 'Me1_v2_0190050', 'M…
module Zygnema2	module Mesotaenium2	GO	molecular_function	GO:0004553	hydrolase activity, hydrolyzing O-glycosyl compounds	['Me1_v2_0053720', 'Me1_v2_0058330', 'Me1_v2_0070120', 'Me1_v2_0126770', 'Me1_v2_0164270', 'Me1_v2_0176750', 'Me1_v2_0201110', 'Me1_v2_0220680', 'Me1_v2_0223600', 'Me1_v2_0051150', 'Me1_v2_0070120', 'Me1_v2_0075510', 'Me1_v2_0094650', 'Me1_v2_0106870', 'Me1_v2_0119380', 'Me1_v2_0119510', 'Me1_v2_0158400', 'Me1_v2_0162090', 'Me1_v2_0178730', 'Me1_v2_0178740', 'Me1_v2_0189740', 'Me1_v2_0190050', 'M…
module Mesotaenium1	module Zygnema9	IPR	IPR	IPR013783	Immunoglobulin-like fold	['Me1_v2_0052970', 'Me1_v2_0099360', 'Me1_v2_0162950', 'Me1_v2_0172590', 'Me1_v2_0215050', 'Zci_01076', 'Zci_01197', 'Zci_03511', 'Zci_05928', 'Zci_06011', 'Zci_13261', 'Zci_14129']
module Zygnema9	module Mesotaenium1	IPR	IPR	IPR013783	Immunoglobulin-like fold	['Me1_v2_0052970', 'Me1_v2_0099360', 'Me1_v2_0162950', 'Me1_v2_0172590', 'Me1_v2_0215050', 'Zci_01076', 'Zci_01197', 'Zci_03511', 'Zci_05928', 'Zci_06011', 'Zci_13261', 'Zci_14129']
quadrant Zygnema6	quadrant Zygnema8	IPR	IPR	IPR001611	Leucine-rich repeat	['TRINITY_Jz_185', 'Zci_10266', 'Zci_14586', 'Zci_15375', 'Zci_15804', 'TRINITY_Jz_185', 'TRINITY_Jz_75', 'Zci_03269', 'Zci_07692', 'Zci_14168', 'Zci_15375', 'Zci_15804']
quadrant Zygnema8	quadrant Zygnema6	IPR	IPR	IPR001611	Leucine-rich repeat	['TRINITY_Jz_185', 'Zci_10266', 'Zci_14586', 'Zci_15375', 'Zci_15804', 'TRINITY_Jz_185', 'TRINITY_Jz_75', 'Zci_03269', 'Zci_07692', 'Zci_14168', 'Zci_15375', 'Zci_15804']
quadrant Zygnema6	quadrant Zygnema8	IPR	IPR	IPR032675	Leucine-rich repeat domain superfamily	['TRINITY_Jz_185', 'Zci_03987', 'Zci_10266', 'Zci_14586', 'Zci_15375', 'Zci_15804', 'TRINITY_Jz_185', 'TRINITY_Jz_75', 'Zci_03269', 'Zci_07692', 'Zci_14168', 'Zci_15375', 'Zci_15804']
quadrant Zygnema8	quadrant Zygnema6	IPR	IPR	IPR032675	Leucine-rich repeat domain superfamily	['TRINITY_Jz_185', 'Zci_03987', 'Zci_10266', 'Zci_14586', 'Zci_15375', 'Zci_15804', 'TRINITY_Jz_185', 'TRINITY_Jz_75', 'Zci_03269', 'Zci_07692', 'Zci_14168', 'Zci_15375', 'Zci_15804']
module Mesotaenium9	module Zygnema5	GO	molecular_function	GO:0008289	lipid binding	['Me1_v2_0062980', 'Me1_v2_0081430', 'Me1_v2_0190620', 'Me1_v2_0203000', 'Me1_v2_0231770', 'Zci_00888', 'Zci_02897', 'Zci_03363', 'Zci_07940', 'Zci_12166', 'Zci_13764', 'Zci_06381', 'Zci_06712', 'Zci_10520', 'Zci_11173', 'Zci_11259']
module Zygnema5	module Mesotaenium9	GO	molecular_function	GO:0008289	lipid binding	['Me1_v2_0062980', 'Me1_v2_0081430', 'Me1_v2_0190620', 'Me1_v2_0203000', 'Me1_v2_0231770', 'Zci_00888', 'Zci_02897', 'Zci_03363', 'Zci_07940', 'Zci_12166', 'Zci_13764', 'Zci_06381', 'Zci_06712', 'Zci_10520', 'Zci_11173', 'Zci_11259']
module Zygnema7	module Zygnema5	GO	molecular_function	GO:0008289	lipid binding	['Me1_v2_0062980', 'Me1_v2_0081430', 'Me1_v2_0190620', 'Me1_v2_0203000', 'Me1_v2_0231770', 'Zci_00888', 'Zci_02897', 'Zci_03363', 'Zci_07940', 'Zci_12166', 'Zci_13764', 'Zci_06381', 'Zci_06712', 'Zci_10520', 'Zci_11173', 'Zci_11259']
module Mesotaenium9	module Zygnema7	IPR	IPR	IPR000425	Major intrinsic protein	['Me1_v2_0153020', 'Me1_v2_0185120', 'Me1_v2_0227850', 'Zci_01556', 'Zci_01557', 'Zci_14282']
module Zygnema7	module Mesotaenium9	IPR	IPR	IPR000425	Major intrinsic protein	['Me1_v2_0153020', 'Me1_v2_0185120', 'Me1_v2_0227850', 'Zci_01556', 'Zci_01557', 'Zci_14282']
module Mesotaenium2	module Mesotaenium5	GO	cellular_component	GO:0016020	membrane	['Me1_v2_0008200', 'Me1_v2_0058370', 'Me1_v2_0072080', 'Me1_v2_0074440', 'Me1_v2_0079470', 'Me1_v2_0081240', 'Me1_v2_0081870', 'Me1_v2_0081880', 'Me1_v2_0086260', 'Me1_v2_0089070', 'Me1_v2_0105440', 'Me1_v2_0110740', 'Me1_v2_0118990', 'Me1_v2_0120400', 'Me1_v2_0121000', 'Me1_v2_0128320', 'Me1_v2_0131400', 'Me1_v2_0132680', 'Me1_v2_0135760', 'Me1_v2_0135850', 'Me1_v2_0139440', 'Me1_v2_0142800', 'M…
module Mesotaenium5	module Mesotaenium2	GO	cellular_component	GO:0016020	membrane	['Me1_v2_0008200', 'Me1_v2_0058370', 'Me1_v2_0072080', 'Me1_v2_0074440', 'Me1_v2_0079470', 'Me1_v2_0081240', 'Me1_v2_0081870', 'Me1_v2_0081880', 'Me1_v2_0086260', 'Me1_v2_0089070', 'Me1_v2_0105440', 'Me1_v2_0110740', 'Me1_v2_0118990', 'Me1_v2_0120400', 'Me1_v2_0121000', 'Me1_v2_0128320', 'Me1_v2_0131400', 'Me1_v2_0132680', 'Me1_v2_0135760', 'Me1_v2_0135850', 'Me1_v2_0139440', 'Me1_v2_0142800', 'M…
module Mesotaenium9	module Mesotaenium2	GO	cellular_component	GO:0016020	membrane	['Me1_v2_0008200', 'Me1_v2_0058370', 'Me1_v2_0072080', 'Me1_v2_0074440', 'Me1_v2_0079470', 'Me1_v2_0081240', 'Me1_v2_0081870', 'Me1_v2_0081880', 'Me1_v2_0086260', 'Me1_v2_0089070', 'Me1_v2_0105440', 'Me1_v2_0110740', 'Me1_v2_0118990', 'Me1_v2_0120400', 'Me1_v2_0121000', 'Me1_v2_0128320', 'Me1_v2_0131400', 'Me1_v2_0132680', 'Me1_v2_0135760', 'Me1_v2_0135850', 'Me1_v2_0139440', 'Me1_v2_0142800', 'M…
module Zygnema7	module Mesotaenium2	GO	cellular_component	GO:0016020	membrane	['Me1_v2_0008200', 'Me1_v2_0058370', 'Me1_v2_0072080', 'Me1_v2_0074440', 'Me1_v2_0079470', 'Me1_v2_0081240', 'Me1_v2_0081870', 'Me1_v2_0081880', 'Me1_v2_0086260', 'Me1_v2_0089070', 'Me1_v2_0105440', 'Me1_v2_0110740', 'Me1_v2_0118990', 'Me1_v2_0120400', 'Me1_v2_0121000', 'Me1_v2_0128320', 'Me1_v2_0131400', 'Me1_v2_0132680', 'Me1_v2_0135760', 'Me1_v2_0135850', 'Me1_v2_0139440', 'Me1_v2_0142800', 'M…
module Zygnema9	module Mesotaenium2	GO	cellular_component	GO:0016020	membrane	['Me1_v2_0008200', 'Me1_v2_0058370', 'Me1_v2_0072080', 'Me1_v2_0074440', 'Me1_v2_0079470', 'Me1_v2_0081240', 'Me1_v2_0081870', 'Me1_v2_0081880', 'Me1_v2_0086260', 'Me1_v2_0089070', 'Me1_v2_0105440', 'Me1_v2_0110740', 'Me1_v2_0118990', 'Me1_v2_0120400', 'Me1_v2_0121000', 'Me1_v2_0128320', 'Me1_v2_0131400', 'Me1_v2_0132680', 'Me1_v2_0135760', 'Me1_v2_0135850', 'Me1_v2_0139440', 'Me1_v2_0142800', 'M…
quadrant Mesotaenium8	module Mesotaenium2	GO	cellular_component	GO:0016020	membrane	['Me1_v2_0008200', 'Me1_v2_0058370', 'Me1_v2_0072080', 'Me1_v2_0074440', 'Me1_v2_0079470', 'Me1_v2_0081240', 'Me1_v2_0081870', 'Me1_v2_0081880', 'Me1_v2_0086260', 'Me1_v2_0089070', 'Me1_v2_0105440', 'Me1_v2_0110740', 'Me1_v2_0118990', 'Me1_v2_0120400', 'Me1_v2_0121000', 'Me1_v2_0128320', 'Me1_v2_0131400', 'Me1_v2_0132680', 'Me1_v2_0135760', 'Me1_v2_0135850', 'Me1_v2_0139440', 'Me1_v2_0142800', 'M…
module Mesotaenium5	module Mesotaenium8	IPR	IPR	IPR011706	Multicopper oxidase, C-terminal	['Me1_v2_0060490', 'Me1_v2_0169010', 'TRINITY_DN674_c2_g1_i2', 'TRINITY_DN674_c5_g1_i1']
module Mesotaenium8	module Mesotaenium5	IPR	IPR	IPR011706	Multicopper oxidase, C-terminal	['Me1_v2_0060490', 'Me1_v2_0169010', 'TRINITY_DN674_c2_g1_i2', 'TRINITY_DN674_c5_g1_i1']
module Mesotaenium1	module Mesotaenium6	GO	molecular_function	GO:0051287	NAD binding	['Me1_v2_0058260', 'Me1_v2_0150620', 'Me1_v2_0204130', 'Me1_v2_0219540', 'Me1_v2_0072790', 'Me1_v2_0074840', 'Me1_v2_0217270']
module Mesotaenium6	module Mesotaenium1	GO	molecular_function	GO:0051287	NAD binding	['Me1_v2_0058260', 'Me1_v2_0150620', 'Me1_v2_0204130', 'Me1_v2_0219540', 'Me1_v2_0072790', 'Me1_v2_0074840', 'Me1_v2_0217270']
module Mesotaenium1	module Mesotaenium2	IPR	IPR	IPR036291	NAD(P)-binding domain superfamily	['Me1_v2_0058260', 'Me1_v2_0069260', 'Me1_v2_0081600', 'Me1_v2_0085790', 'Me1_v2_0103780', 'Me1_v2_0106650', 'Me1_v2_0106750', 'Me1_v2_0150620', 'Me1_v2_0185210', 'Me1_v2_0204130', 'Me1_v2_0215940', 'Me1_v2_0219500', 'Me1_v2_0219540', 'Me1_v2_0055170', 'Me1_v2_0074320', 'Me1_v2_0084770', 'Me1_v2_0085960', 'Me1_v2_0110440', 'Me1_v2_0114310', 'Me1_v2_0117020', 'Me1_v2_0117150', 'Me1_v2_0133970', 'M…
module Mesotaenium2	module Mesotaenium1	IPR	IPR	IPR036291	NAD(P)-binding domain superfamily	['Me1_v2_0058260', 'Me1_v2_0069260', 'Me1_v2_0081600', 'Me1_v2_0085790', 'Me1_v2_0103780', 'Me1_v2_0106650', 'Me1_v2_0106750', 'Me1_v2_0150620', 'Me1_v2_0185210', 'Me1_v2_0204130', 'Me1_v2_0215940', 'Me1_v2_0219500', 'Me1_v2_0219540', 'Me1_v2_0055170', 'Me1_v2_0074320', 'Me1_v2_0084770', 'Me1_v2_0085960', 'Me1_v2_0110440', 'Me1_v2_0114310', 'Me1_v2_0117020', 'Me1_v2_0117150', 'Me1_v2_0133970', 'M…
module Mesotaenium9	module Mesotaenium1	IPR	IPR	IPR036291	NAD(P)-binding domain superfamily	['Me1_v2_0058260', 'Me1_v2_0069260', 'Me1_v2_0081600', 'Me1_v2_0085790', 'Me1_v2_0103780', 'Me1_v2_0106650', 'Me1_v2_0106750', 'Me1_v2_0150620', 'Me1_v2_0185210', 'Me1_v2_0204130', 'Me1_v2_0215940', 'Me1_v2_0219500', 'Me1_v2_0219540', 'Me1_v2_0055170', 'Me1_v2_0074320', 'Me1_v2_0084770', 'Me1_v2_0085960', 'Me1_v2_0110440', 'Me1_v2_0114310', 'Me1_v2_0117020', 'Me1_v2_0117150', 'Me1_v2_0133970', 'M…
module Zygnema2	module Mesotaenium1	IPR	IPR	IPR036291	NAD(P)-binding domain superfamily	['Me1_v2_0058260', 'Me1_v2_0069260', 'Me1_v2_0081600', 'Me1_v2_0085790', 'Me1_v2_0103780', 'Me1_v2_0106650', 'Me1_v2_0106750', 'Me1_v2_0150620', 'Me1_v2_0185210', 'Me1_v2_0204130', 'Me1_v2_0215940', 'Me1_v2_0219500', 'Me1_v2_0219540', 'Me1_v2_0055170', 'Me1_v2_0074320', 'Me1_v2_0084770', 'Me1_v2_0085960', 'Me1_v2_0110440', 'Me1_v2_0114310', 'Me1_v2_0117020', 'Me1_v2_0117150', 'Me1_v2_0133970', 'M…
module Zygnema3	module Mesotaenium1	IPR	IPR	IPR036291	NAD(P)-binding domain superfamily	['Me1_v2_0058260', 'Me1_v2_0069260', 'Me1_v2_0081600', 'Me1_v2_0085790', 'Me1_v2_0103780', 'Me1_v2_0106650', 'Me1_v2_0106750', 'Me1_v2_0150620', 'Me1_v2_0185210', 'Me1_v2_0204130', 'Me1_v2_0215940', 'Me1_v2_0219500', 'Me1_v2_0219540', 'Me1_v2_0055170', 'Me1_v2_0074320', 'Me1_v2_0084770', 'Me1_v2_0085960', 'Me1_v2_0110440', 'Me1_v2_0114310', 'Me1_v2_0117020', 'Me1_v2_0117150', 'Me1_v2_0133970', 'M…
module Zygnema6	module Mesotaenium1	IPR	IPR	IPR036291	NAD(P)-binding domain superfamily	['Me1_v2_0058260', 'Me1_v2_0069260', 'Me1_v2_0081600', 'Me1_v2_0085790', 'Me1_v2_0103780', 'Me1_v2_0106650', 'Me1_v2_0106750', 'Me1_v2_0150620', 'Me1_v2_0185210', 'Me1_v2_0204130', 'Me1_v2_0215940', 'Me1_v2_0219500', 'Me1_v2_0219540', 'Me1_v2_0055170', 'Me1_v2_0074320', 'Me1_v2_0084770', 'Me1_v2_0085960', 'Me1_v2_0110440', 'Me1_v2_0114310', 'Me1_v2_0117020', 'Me1_v2_0117150', 'Me1_v2_0133970', 'M…
module Zygnema9	module Mesotaenium1	IPR	IPR	IPR036291	NAD(P)-binding domain superfamily	['Me1_v2_0058260', 'Me1_v2_0069260', 'Me1_v2_0081600', 'Me1_v2_0085790', 'Me1_v2_0103780', 'Me1_v2_0106650', 'Me1_v2_0106750', 'Me1_v2_0150620', 'Me1_v2_0185210', 'Me1_v2_0204130', 'Me1_v2_0215940', 'Me1_v2_0219500', 'Me1_v2_0219540', 'Me1_v2_0055170', 'Me1_v2_0074320', 'Me1_v2_0084770', 'Me1_v2_0085960', 'Me1_v2_0110440', 'Me1_v2_0114310', 'Me1_v2_0117020', 'Me1_v2_0117150', 'Me1_v2_0133970', 'M…
module Zygnema2	module Zygnema9	IPR	IPR	IPR019358	NEMP family	['Zci_00896', 'Zci_01684', 'Zci_14739', 'Zci_01365', 'Zci_01817', 'Zci_02951', 'Zci_03011']
module Zygnema9	module Zygnema2	IPR	IPR	IPR019358	NEMP family	['Zci_00896', 'Zci_01684', 'Zci_14739', 'Zci_01365', 'Zci_01817', 'Zci_02951', 'Zci_03011']
module Mesotaenium12	module Mesotaenium2	IPR	IPR	IPR044772	Nitrate transporter	['Me1_v2_0037740', 'Me1_v2_0132560', 'Me1_v2_0058370', 'Me1_v2_0058400']
module Mesotaenium2	module Mesotaenium12	IPR	IPR	IPR044772	Nitrate transporter	['Me1_v2_0037740', 'Me1_v2_0132560', 'Me1_v2_0058370', 'Me1_v2_0058400']
module Mesotaenium1	module Mesotaenium9	IPR	IPR	IPR032710	NTF2-like domain superfamily	['Me1_v2_0105800', 'Me1_v2_0187420', 'Me1_v2_0215540', 'Me1_v2_0062390', 'Me1_v2_0146940', 'Me1_v2_0169700', 'Me1_v2_0212430']
module Mesotaenium9	module Mesotaenium1	IPR	IPR	IPR032710	NTF2-like domain superfamily	['Me1_v2_0105800', 'Me1_v2_0187420', 'Me1_v2_0215540', 'Me1_v2_0062390', 'Me1_v2_0146940', 'Me1_v2_0169700', 'Me1_v2_0212430']
module Mesotaenium1	module Zygnema3	GO	molecular_function	GO:0016491	oxidoreductase activity	['Me1_v2_0066320', 'Me1_v2_0091700', 'Me1_v2_0091900', 'Me1_v2_0147340', 'Me1_v2_0166140', 'Me1_v2_0175970', 'Me1_v2_0182300', 'Me1_v2_0186690', 'Me1_v2_0195740', 'Me1_v2_0214880', 'Me1_v2_0219500', 'Me1_v2_0219540', 'Me1_v2_0230340', 'Me1_v2_0069530', 'Me1_v2_0074320', 'Me1_v2_0076730', 'Me1_v2_0079650', 'Me1_v2_0085960', 'Me1_v2_0108000', 'Me1_v2_0114310', 'Me1_v2_0115660', 'Me1_v2_0117020', 'M…
module Mesotaenium2	module Mesotaenium1	GO	molecular_function	GO:0016491	oxidoreductase activity	['Me1_v2_0066320', 'Me1_v2_0091700', 'Me1_v2_0091900', 'Me1_v2_0147340', 'Me1_v2_0166140', 'Me1_v2_0175970', 'Me1_v2_0182300', 'Me1_v2_0186690', 'Me1_v2_0195740', 'Me1_v2_0214880', 'Me1_v2_0219500', 'Me1_v2_0219540', 'Me1_v2_0230340', 'Me1_v2_0069530', 'Me1_v2_0074320', 'Me1_v2_0076730', 'Me1_v2_0079650', 'Me1_v2_0085960', 'Me1_v2_0108000', 'Me1_v2_0114310', 'Me1_v2_0115660', 'Me1_v2_0117020', 'M…
module Zygnema3	module Mesotaenium1	GO	molecular_function	GO:0016491	oxidoreductase activity	['Me1_v2_0066320', 'Me1_v2_0091700', 'Me1_v2_0091900', 'Me1_v2_0147340', 'Me1_v2_0166140', 'Me1_v2_0175970', 'Me1_v2_0182300', 'Me1_v2_0186690', 'Me1_v2_0195740', 'Me1_v2_0214880', 'Me1_v2_0219500', 'Me1_v2_0219540', 'Me1_v2_0230340', 'Me1_v2_0069530', 'Me1_v2_0074320', 'Me1_v2_0076730', 'Me1_v2_0079650', 'Me1_v2_0085960', 'Me1_v2_0108000', 'Me1_v2_0114310', 'Me1_v2_0115660', 'Me1_v2_0117020', 'M…
module Zygnema7	module Mesotaenium1	GO	molecular_function	GO:0016491	oxidoreductase activity	['Me1_v2_0066320', 'Me1_v2_0091700', 'Me1_v2_0091900', 'Me1_v2_0147340', 'Me1_v2_0166140', 'Me1_v2_0175970', 'Me1_v2_0182300', 'Me1_v2_0186690', 'Me1_v2_0195740', 'Me1_v2_0214880', 'Me1_v2_0219500', 'Me1_v2_0219540', 'Me1_v2_0230340', 'Me1_v2_0069530', 'Me1_v2_0074320', 'Me1_v2_0076730', 'Me1_v2_0079650', 'Me1_v2_0085960', 'Me1_v2_0108000', 'Me1_v2_0114310', 'Me1_v2_0115660', 'Me1_v2_0117020', 'M…
module Zygnema9	module Mesotaenium1	GO	molecular_function	GO:0016491	oxidoreductase activity	['Me1_v2_0066320', 'Me1_v2_0091700', 'Me1_v2_0091900', 'Me1_v2_0147340', 'Me1_v2_0166140', 'Me1_v2_0175970', 'Me1_v2_0182300', 'Me1_v2_0186690', 'Me1_v2_0195740', 'Me1_v2_0214880', 'Me1_v2_0219500', 'Me1_v2_0219540', 'Me1_v2_0230340', 'Me1_v2_0069530', 'Me1_v2_0074320', 'Me1_v2_0076730', 'Me1_v2_0079650', 'Me1_v2_0085960', 'Me1_v2_0108000', 'Me1_v2_0114310', 'Me1_v2_0115660', 'Me1_v2_0117020', 'M…
module Mesotaenium11	module Mesotaenium2	GO	molecular_function	GO:0016616	oxidoreductase activity, acting on the CH-OH group of donors, NAD or NADP as acceptor	['Me1_v2_0027140', 'Me1_v2_0074290', 'TRINITY_DN226660_c0_g1_i1', 'Me1_v2_0011340', 'Me1_v2_0074320', 'Me1_v2_0181050', 'Me1_v2_0181470', 'Me1_v2_0211260', 'Me1_v2_0072790', 'Me1_v2_0074840', 'Me1_v2_0217270', 'TRINITY_ZcJz_132', 'TRINITY_ZcJz_163', 'Zci_03090', 'Zci_04123', 'Zci_10289', 'Zci_10290', 'Zci_12208']
module Mesotaenium2	module Mesotaenium11	GO	molecular_function	GO:0016616	oxidoreductase activity, acting on the CH-OH group of donors, NAD or NADP as acceptor	['Me1_v2_0027140', 'Me1_v2_0074290', 'TRINITY_DN226660_c0_g1_i1', 'Me1_v2_0011340', 'Me1_v2_0074320', 'Me1_v2_0181050', 'Me1_v2_0181470', 'Me1_v2_0211260', 'Me1_v2_0072790', 'Me1_v2_0074840', 'Me1_v2_0217270', 'TRINITY_ZcJz_132', 'TRINITY_ZcJz_163', 'Zci_03090', 'Zci_04123', 'Zci_10289', 'Zci_10290', 'Zci_12208']
module Mesotaenium6	module Mesotaenium11	GO	molecular_function	GO:0016616	oxidoreductase activity, acting on the CH-OH group of donors, NAD or NADP as acceptor	['Me1_v2_0027140', 'Me1_v2_0074290', 'TRINITY_DN226660_c0_g1_i1', 'Me1_v2_0011340', 'Me1_v2_0074320', 'Me1_v2_0181050', 'Me1_v2_0181470', 'Me1_v2_0211260', 'Me1_v2_0072790', 'Me1_v2_0074840', 'Me1_v2_0217270', 'TRINITY_ZcJz_132', 'TRINITY_ZcJz_163', 'Zci_03090', 'Zci_04123', 'Zci_10289', 'Zci_10290', 'Zci_12208']
module Zygnema3	module Mesotaenium11	GO	molecular_function	GO:0016616	oxidoreductase activity, acting on the CH-OH group of donors, NAD or NADP as acceptor	['Me1_v2_0027140', 'Me1_v2_0074290', 'TRINITY_DN226660_c0_g1_i1', 'Me1_v2_0011340', 'Me1_v2_0074320', 'Me1_v2_0181050', 'Me1_v2_0181470', 'Me1_v2_0211260', 'Me1_v2_0072790', 'Me1_v2_0074840', 'Me1_v2_0217270', 'TRINITY_ZcJz_132', 'TRINITY_ZcJz_163', 'Zci_03090', 'Zci_04123', 'Zci_10289', 'Zci_10290', 'Zci_12208']
module Mesotaenium2	module Zygnema5	IPR	IPR	IPR000648	Oxysterol-binding protein	['Me1_v2_0135750', 'Me1_v2_0212820', 'Zci_00888', 'Zci_13764']
module Zygnema5	module Mesotaenium2	IPR	IPR	IPR000648	Oxysterol-binding protein	['Me1_v2_0135750', 'Me1_v2_0212820', 'Zci_00888', 'Zci_13764']
module Mesotaenium3	quadrant Mesotaenium8	IPR	IPR	IPR012334	Pectin lyase fold	['Me1_v2_0169710', 'Me1_v2_0227180', 'Me1_v2_0108610', 'Me1_v2_0169710', 'Me1_v2_0228940']
quadrant Mesotaenium8	module Mesotaenium3	IPR	IPR	IPR012334	Pectin lyase fold	['Me1_v2_0169710', 'Me1_v2_0227180', 'Me1_v2_0108610', 'Me1_v2_0169710', 'Me1_v2_0228940']
module Mesotaenium5	quadrant Mesotaenium8	IPR	IPR	IPR011050	Pectin lyase fold/virulence factor	['Me1_v2_0052740', 'Me1_v2_0108610', 'Me1_v2_0161990', 'Me1_v2_0178040', 'Me1_v2_0190630', 'Me1_v2_0200540', 'Me1_v2_0108610', 'Me1_v2_0169710', 'Me1_v2_0228940', 'Zci_01222', 'Zci_14518', 'Zci_15329']
quadrant Mesotaenium8	module Mesotaenium5	IPR	IPR	IPR011050	Pectin lyase fold/virulence factor	['Me1_v2_0052740', 'Me1_v2_0108610', 'Me1_v2_0161990', 'Me1_v2_0178040', 'Me1_v2_0190630', 'Me1_v2_0200540', 'Me1_v2_0108610', 'Me1_v2_0169710', 'Me1_v2_0228940', 'Zci_01222', 'Zci_14518', 'Zci_15329']
quadrant Zygnema6	module Mesotaenium5	IPR	IPR	IPR011050	Pectin lyase fold/virulence factor	['Me1_v2_0052740', 'Me1_v2_0108610', 'Me1_v2_0161990', 'Me1_v2_0178040', 'Me1_v2_0190630', 'Me1_v2_0200540', 'Me1_v2_0108610', 'Me1_v2_0169710', 'Me1_v2_0228940', 'Zci_01222', 'Zci_14518', 'Zci_15329']
quadrant Zygnema6	quadrant Zygnema8	IPR	IPR	IPR009003	Peptidase S1, PA clan	['TRINITY_Jz_117', 'Zci_00434', 'Zci_03987', 'Zci_07622', 'Zci_07647', 'Zci_07836', 'Zci_00434', 'Zci_07647', 'Zci_07679', 'Zci_07836']
quadrant Zygnema8	quadrant Zygnema6	IPR	IPR	IPR009003	Peptidase S1, PA clan	['TRINITY_Jz_117', 'Zci_00434', 'Zci_03987', 'Zci_07622', 'Zci_07647', 'Zci_07836', 'Zci_00434', 'Zci_07647', 'Zci_07679', 'Zci_07836']
module Zygnema9	quadrant Zygnema6	IPR	IPR	IPR001314	Peptidase S1A, chymotrypsin family	['Zci_07619', 'Zci_07621', 'Zci_07622', 'TRINITY_Jz_117', 'Zci_03987', 'Zci_07622', 'Zci_07647']
quadrant Zygnema6	module Zygnema9	IPR	IPR	IPR001314	Peptidase S1A, chymotrypsin family	['Zci_07619', 'Zci_07621', 'Zci_07622', 'TRINITY_Jz_117', 'Zci_03987', 'Zci_07622', 'Zci_07647']
module Mesotaenium11	module Zygnema4	GO	molecular_function	GO:0003755	peptidyl-prolyl cis-trans isomerase activity	['Me1_v2_0005940', 'Me1_v2_0039710', 'Me1_v2_0135310', 'Zci_02973', 'Zci_05572', 'Zci_09544', 'Zci_10072', 'Zci_10073', 'Zci_10876', 'Zci_12046', 'Zci_13494']
module Zygnema4	module Mesotaenium11	GO	molecular_function	GO:0003755	peptidyl-prolyl cis-trans isomerase activity	['Me1_v2_0005940', 'Me1_v2_0039710', 'Me1_v2_0135310', 'Zci_02973', 'Zci_05572', 'Zci_09544', 'Zci_10072', 'Zci_10073', 'Zci_10876', 'Zci_12046', 'Zci_13494']
module Mesotaenium11	quadrant Mesotaenium7	IPR	IPR	IPR046357	Peptidyl-prolyl cis-trans isomerase domain superfamily	['Me1_v2_0005940', 'Me1_v2_0039710', 'Me1_v2_0135310', 'Me1_v2_0061400', 'Me1_v2_0145190', 'Me1_v2_0222330', 'Zci_10072', 'Zci_10073', 'Zci_10876', 'Zci_12046']
module Zygnema4	module Mesotaenium11	IPR	IPR	IPR046357	Peptidyl-prolyl cis-trans isomerase domain superfamily	['Me1_v2_0005940', 'Me1_v2_0039710', 'Me1_v2_0135310', 'Me1_v2_0061400', 'Me1_v2_0145190', 'Me1_v2_0222330', 'Zci_10072', 'Zci_10073', 'Zci_10876', 'Zci_12046']
quadrant Mesotaenium7	module Mesotaenium11	IPR	IPR	IPR046357	Peptidyl-prolyl cis-trans isomerase domain superfamily	['Me1_v2_0005940', 'Me1_v2_0039710', 'Me1_v2_0135310', 'Me1_v2_0061400', 'Me1_v2_0145190', 'Me1_v2_0222330', 'Zci_10072', 'Zci_10073', 'Zci_10876', 'Zci_12046']
module Mesotaenium1	module Mesotaenium10	GO	biological_process	GO:0015979	photosynthesis	['Me1_v2_0053250', 'Me1_v2_0113040', 'Me1_v2_0126270', 'Me1_v2_0131750', 'Me1_v2_0157570', 'Me1_v2_0197380', 'Me1_v2_0207270', 'Me1_v2_0225870', 'Me1_v2_0227720', 'Me1_v2_0016790', 'Me1_v2_0026130', 'Me1_v2_0036960', 'Me1_v2_0039400', 'Me1_v2_0042180', 'Me1_v2_0127770', 'Me1_v2_0131750', 'Me1_v2_0139530', 'Me1_v2_0145860', 'Me1_v2_0158640', 'Me1_v2_0180740', 'Me1_v2_0186090', 'Me1_v2_0196600', 'M…
module Mesotaenium10	module Mesotaenium1	GO	biological_process	GO:0015979	photosynthesis	['Me1_v2_0053250', 'Me1_v2_0113040', 'Me1_v2_0126270', 'Me1_v2_0131750', 'Me1_v2_0157570', 'Me1_v2_0197380', 'Me1_v2_0207270', 'Me1_v2_0225870', 'Me1_v2_0227720', 'Me1_v2_0016790', 'Me1_v2_0026130', 'Me1_v2_0036960', 'Me1_v2_0039400', 'Me1_v2_0042180', 'Me1_v2_0127770', 'Me1_v2_0131750', 'Me1_v2_0139530', 'Me1_v2_0145860', 'Me1_v2_0158640', 'Me1_v2_0180740', 'Me1_v2_0186090', 'Me1_v2_0196600', 'M…
module Mesotaenium5	module Mesotaenium1	GO	biological_process	GO:0015979	photosynthesis	['Me1_v2_0053250', 'Me1_v2_0113040', 'Me1_v2_0126270', 'Me1_v2_0131750', 'Me1_v2_0157570', 'Me1_v2_0197380', 'Me1_v2_0207270', 'Me1_v2_0225870', 'Me1_v2_0227720', 'Me1_v2_0016790', 'Me1_v2_0026130', 'Me1_v2_0036960', 'Me1_v2_0039400', 'Me1_v2_0042180', 'Me1_v2_0127770', 'Me1_v2_0131750', 'Me1_v2_0139530', 'Me1_v2_0145860', 'Me1_v2_0158640', 'Me1_v2_0180740', 'Me1_v2_0186090', 'Me1_v2_0196600', 'M…
module Mesotaenium6	module Mesotaenium1	GO	biological_process	GO:0015979	photosynthesis	['Me1_v2_0053250', 'Me1_v2_0113040', 'Me1_v2_0126270', 'Me1_v2_0131750', 'Me1_v2_0157570', 'Me1_v2_0197380', 'Me1_v2_0207270', 'Me1_v2_0225870', 'Me1_v2_0227720', 'Me1_v2_0016790', 'Me1_v2_0026130', 'Me1_v2_0036960', 'Me1_v2_0039400', 'Me1_v2_0042180', 'Me1_v2_0127770', 'Me1_v2_0131750', 'Me1_v2_0139530', 'Me1_v2_0145860', 'Me1_v2_0158640', 'Me1_v2_0180740', 'Me1_v2_0186090', 'Me1_v2_0196600', 'M…
module Zygnema6	module Mesotaenium1	GO	biological_process	GO:0015979	photosynthesis	['Me1_v2_0053250', 'Me1_v2_0113040', 'Me1_v2_0126270', 'Me1_v2_0131750', 'Me1_v2_0157570', 'Me1_v2_0197380', 'Me1_v2_0207270', 'Me1_v2_0225870', 'Me1_v2_0227720', 'Me1_v2_0016790', 'Me1_v2_0026130', 'Me1_v2_0036960', 'Me1_v2_0039400', 'Me1_v2_0042180', 'Me1_v2_0127770', 'Me1_v2_0131750', 'Me1_v2_0139530', 'Me1_v2_0145860', 'Me1_v2_0158640', 'Me1_v2_0180740', 'Me1_v2_0186090', 'Me1_v2_0196600', 'M…
module Mesotaenium1	module Mesotaenium5	GO	cellular_component	GO:0009522	photosystem I	['Me1_v2_0053250', 'Me1_v2_0225870', 'Me1_v2_0227720', 'Me1_v2_0139530', 'Me1_v2_0145860', 'Me1_v2_0180740', 'Me1_v2_0186090', 'Me1_v2_0196600', 'Me1_v2_0227980', 'Zci_04387', 'Zci_04388', 'Zci_07052', 'Zci_07278', 'Zci_09986', 'Zci_11077']
module Mesotaenium5	module Mesotaenium1	GO	cellular_component	GO:0009522	photosystem I	['Me1_v2_0053250', 'Me1_v2_0225870', 'Me1_v2_0227720', 'Me1_v2_0139530', 'Me1_v2_0145860', 'Me1_v2_0180740', 'Me1_v2_0186090', 'Me1_v2_0196600', 'Me1_v2_0227980', 'Zci_04387', 'Zci_04388', 'Zci_07052', 'Zci_07278', 'Zci_09986', 'Zci_11077']
module Zygnema6	module Mesotaenium1	GO	cellular_component	GO:0009522	photosystem I	['Me1_v2_0053250', 'Me1_v2_0225870', 'Me1_v2_0227720', 'Me1_v2_0139530', 'Me1_v2_0145860', 'Me1_v2_0180740', 'Me1_v2_0186090', 'Me1_v2_0196600', 'Me1_v2_0227980', 'Zci_04387', 'Zci_04388', 'Zci_07052', 'Zci_07278', 'Zci_09986', 'Zci_11077']
module Mesotaenium1	module Mesotaenium5	GO	cellular_component	GO:0009538	photosystem I reaction center	['Me1_v2_0053250', 'Me1_v2_0225870', 'Me1_v2_0227720', 'Me1_v2_0139530', 'Me1_v2_0145860', 'Me1_v2_0180740', 'Me1_v2_0186090', 'Zci_04387', 'Zci_04388', 'Zci_07052', 'Zci_11077']
module Mesotaenium5	module Mesotaenium1	GO	cellular_component	GO:0009538	photosystem I reaction center	['Me1_v2_0053250', 'Me1_v2_0225870', 'Me1_v2_0227720', 'Me1_v2_0139530', 'Me1_v2_0145860', 'Me1_v2_0180740', 'Me1_v2_0186090', 'Zci_04387', 'Zci_04388', 'Zci_07052', 'Zci_11077']
module Zygnema6	module Mesotaenium1	GO	cellular_component	GO:0009538	photosystem I reaction center	['Me1_v2_0053250', 'Me1_v2_0225870', 'Me1_v2_0227720', 'Me1_v2_0139530', 'Me1_v2_0145860', 'Me1_v2_0180740', 'Me1_v2_0186090', 'Zci_04387', 'Zci_04388', 'Zci_07052', 'Zci_11077']
module Mesotaenium5	quadrant Zygnema2	IPR	IPR	IPR000549	Photosystem I reaction center subunit V/PsaK	['Me1_v2_0196600', 'Me1_v2_0227980', 'Zci_07278']
quadrant Zygnema2	module Mesotaenium5	IPR	IPR	IPR000549	Photosystem I reaction center subunit V/PsaK	['Me1_v2_0196600', 'Me1_v2_0227980', 'Zci_07278']
module Mesotaenium1	module Mesotaenium10	GO	cellular_component	GO:0009523	photosystem II	['Me1_v2_0113040', 'Me1_v2_0126270', 'Me1_v2_0157570', 'Me1_v2_0197380', 'Me1_v2_0016790', 'Me1_v2_0026130', 'Me1_v2_0036960', 'Me1_v2_0039400', 'Me1_v2_0127770', 'Me1_v2_0070920', 'Me1_v2_0159050', 'Me1_v2_0224530', 'Zci_04586', 'Zci_04782', 'Zci_05948', 'Zci_07970', 'Zci_09519', 'Zci_12463']
module Mesotaenium10	module Mesotaenium1	GO	cellular_component	GO:0009523	photosystem II	['Me1_v2_0113040', 'Me1_v2_0126270', 'Me1_v2_0157570', 'Me1_v2_0197380', 'Me1_v2_0016790', 'Me1_v2_0026130', 'Me1_v2_0036960', 'Me1_v2_0039400', 'Me1_v2_0127770', 'Me1_v2_0070920', 'Me1_v2_0159050', 'Me1_v2_0224530', 'Zci_04586', 'Zci_04782', 'Zci_05948', 'Zci_07970', 'Zci_09519', 'Zci_12463']
module Mesotaenium6	module Mesotaenium1	GO	cellular_component	GO:0009523	photosystem II	['Me1_v2_0113040', 'Me1_v2_0126270', 'Me1_v2_0157570', 'Me1_v2_0197380', 'Me1_v2_0016790', 'Me1_v2_0026130', 'Me1_v2_0036960', 'Me1_v2_0039400', 'Me1_v2_0127770', 'Me1_v2_0070920', 'Me1_v2_0159050', 'Me1_v2_0224530', 'Zci_04586', 'Zci_04782', 'Zci_05948', 'Zci_07970', 'Zci_09519', 'Zci_12463']
module Zygnema6	module Mesotaenium1	GO	cellular_component	GO:0009523	photosystem II	['Me1_v2_0113040', 'Me1_v2_0126270', 'Me1_v2_0157570', 'Me1_v2_0197380', 'Me1_v2_0016790', 'Me1_v2_0026130', 'Me1_v2_0036960', 'Me1_v2_0039400', 'Me1_v2_0127770', 'Me1_v2_0070920', 'Me1_v2_0159050', 'Me1_v2_0224530', 'Zci_04586', 'Zci_04782', 'Zci_05948', 'Zci_07970', 'Zci_09519', 'Zci_12463']
module Mesotaenium2	module Mesotaenium8	IPR	IPR	IPR019587	Polyketide cyclase/dehydrase	['Me1_v2_0059500', 'Me1_v2_0213140', 'Me1_v2_0059460']
module Mesotaenium8	module Mesotaenium2	IPR	IPR	IPR019587	Polyketide cyclase/dehydrase	['Me1_v2_0059500', 'Me1_v2_0213140', 'Me1_v2_0059460']
module Mesotaenium1	module Mesotaenium5	GO	biological_process	GO:0006779	porphyrin-containing compound biosynthetic process	['Me1_v2_0175970', 'Me1_v2_0180710', 'Me1_v2_0211310', 'Me1_v2_0047050', 'Me1_v2_0179210', 'TRINITY_DN371_c3_g1_i1', 'TRINITY_DN4323_c1_g1_i2', 'Zci_02042', 'Zci_09303', 'Zci_10034']
module Mesotaenium5	module Mesotaenium1	GO	biological_process	GO:0006779	porphyrin-containing compound biosynthetic process	['Me1_v2_0175970', 'Me1_v2_0180710', 'Me1_v2_0211310', 'Me1_v2_0047050', 'Me1_v2_0179210', 'TRINITY_DN371_c3_g1_i1', 'TRINITY_DN4323_c1_g1_i2', 'Zci_02042', 'Zci_09303', 'Zci_10034']
module Zygnema4	module Mesotaenium1	GO	biological_process	GO:0006779	porphyrin-containing compound biosynthetic process	['Me1_v2_0175970', 'Me1_v2_0180710', 'Me1_v2_0211310', 'Me1_v2_0047050', 'Me1_v2_0179210', 'TRINITY_DN371_c3_g1_i1', 'TRINITY_DN4323_c1_g1_i2', 'Zci_02042', 'Zci_09303', 'Zci_10034']
module Mesotaenium11	module Zygnema1	GO	biological_process	GO:0006457	protein folding	['Me1_v2_0125340', 'Me1_v2_0144780', 'Me1_v2_0204070', 'Me1_v2_0126230', 'Me1_v2_0139310', 'Me1_v2_0182810', 'Me1_v2_0231030', 'TRINITY_ZcJz_95', 'Zci_00183', 'Zci_05737', 'Zci_10513', 'Zci_13777', 'Zci_14659', 'Zci_00678', 'Zci_01750', 'Zci_04770', 'Zci_05364', 'Zci_07507', 'Zci_09319', 'Zci_09413', 'Zci_13107', 'Zci_04700', 'Zci_05742', 'Zci_10514', 'Zci_11164']
module Mesotaenium6	module Mesotaenium11	GO	biological_process	GO:0006457	protein folding	['Me1_v2_0125340', 'Me1_v2_0144780', 'Me1_v2_0204070', 'Me1_v2_0126230', 'Me1_v2_0139310', 'Me1_v2_0182810', 'Me1_v2_0231030', 'TRINITY_ZcJz_95', 'Zci_00183', 'Zci_05737', 'Zci_10513', 'Zci_13777', 'Zci_14659', 'Zci_00678', 'Zci_01750', 'Zci_04770', 'Zci_05364', 'Zci_07507', 'Zci_09319', 'Zci_09413', 'Zci_13107', 'Zci_04700', 'Zci_05742', 'Zci_10514', 'Zci_11164']
module Zygnema1	module Mesotaenium11	GO	biological_process	GO:0006457	protein folding	['Me1_v2_0125340', 'Me1_v2_0144780', 'Me1_v2_0204070', 'Me1_v2_0126230', 'Me1_v2_0139310', 'Me1_v2_0182810', 'Me1_v2_0231030', 'TRINITY_ZcJz_95', 'Zci_00183', 'Zci_05737', 'Zci_10513', 'Zci_13777', 'Zci_14659', 'Zci_00678', 'Zci_01750', 'Zci_04770', 'Zci_05364', 'Zci_07507', 'Zci_09319', 'Zci_09413', 'Zci_13107', 'Zci_04700', 'Zci_05742', 'Zci_10514', 'Zci_11164']
module Zygnema3	module Mesotaenium11	GO	biological_process	GO:0006457	protein folding	['Me1_v2_0125340', 'Me1_v2_0144780', 'Me1_v2_0204070', 'Me1_v2_0126230', 'Me1_v2_0139310', 'Me1_v2_0182810', 'Me1_v2_0231030', 'TRINITY_ZcJz_95', 'Zci_00183', 'Zci_05737', 'Zci_10513', 'Zci_13777', 'Zci_14659', 'Zci_00678', 'Zci_01750', 'Zci_04770', 'Zci_05364', 'Zci_07507', 'Zci_09319', 'Zci_09413', 'Zci_13107', 'Zci_04700', 'Zci_05742', 'Zci_10514', 'Zci_11164']
module Zygnema8	module Mesotaenium11	GO	biological_process	GO:0006457	protein folding	['Me1_v2_0125340', 'Me1_v2_0144780', 'Me1_v2_0204070', 'Me1_v2_0126230', 'Me1_v2_0139310', 'Me1_v2_0182810', 'Me1_v2_0231030', 'TRINITY_ZcJz_95', 'Zci_00183', 'Zci_05737', 'Zci_10513', 'Zci_13777', 'Zci_14659', 'Zci_00678', 'Zci_01750', 'Zci_04770', 'Zci_05364', 'Zci_07507', 'Zci_09319', 'Zci_09413', 'Zci_13107', 'Zci_04700', 'Zci_05742', 'Zci_10514', 'Zci_11164']
module Mesotaenium6	module Mesotaenium7	GO	molecular_function	GO:0046982	protein heterodimerization activity	['Me1_v2_0051920', 'Me1_v2_0104830', 'Me1_v2_0116980', 'Me1_v2_0190280', 'Me1_v2_0051930', 'Me1_v2_0116990', 'Me1_v2_0149860', 'Me1_v2_0179630', 'Me1_v2_0198650', 'Me1_v2_0218370', 'Zci_02593', 'Zci_03481', 'Zci_03578', 'Zci_06098', 'Zci_11992', 'Zci_11996', 'Zci_11997', 'Zci_12002', 'Zci_12003', 'Zci_12011']
module Mesotaenium7	module Mesotaenium6	GO	molecular_function	GO:0046982	protein heterodimerization activity	['Me1_v2_0051920', 'Me1_v2_0104830', 'Me1_v2_0116980', 'Me1_v2_0190280', 'Me1_v2_0051930', 'Me1_v2_0116990', 'Me1_v2_0149860', 'Me1_v2_0179630', 'Me1_v2_0198650', 'Me1_v2_0218370', 'Zci_02593', 'Zci_03481', 'Zci_03578', 'Zci_06098', 'Zci_11992', 'Zci_11996', 'Zci_11997', 'Zci_12002', 'Zci_12003', 'Zci_12011']
module Mesotaenium11	module Zygnema3	GO	biological_process	GO:0042026	protein refolding	['Me1_v2_0125340', 'Me1_v2_0144780', 'Zci_00678', 'Zci_05364', 'Zci_09413']
module Zygnema3	module Mesotaenium11	GO	biological_process	GO:0042026	protein refolding	['Me1_v2_0125340', 'Me1_v2_0144780', 'Zci_00678', 'Zci_05364', 'Zci_09413']
quadrant Zygnema6	quadrant Zygnema8	GO	biological_process	GO:0006508	proteolysis	['TRINITY_Jz_117', 'TRINITY_Jz_185', 'Zci_00434', 'Zci_03174', 'Zci_03987', 'Zci_07622', 'Zci_07647', 'Zci_07836', 'Zci_11438', 'TRINITY_Jz_185', 'Zci_00434', 'Zci_06869', 'Zci_07647', 'Zci_07679', 'Zci_07836', 'Zci_12109']
quadrant Zygnema8	quadrant Zygnema6	GO	biological_process	GO:0006508	proteolysis	['TRINITY_Jz_117', 'TRINITY_Jz_185', 'Zci_00434', 'Zci_03174', 'Zci_03987', 'Zci_07622', 'Zci_07647', 'Zci_07836', 'Zci_11438', 'TRINITY_Jz_185', 'Zci_00434', 'Zci_06869', 'Zci_07647', 'Zci_07679', 'Zci_07836', 'Zci_12109']
module Mesotaenium9	module Zygnema7	GO	biological_process	GO:0120029	proton export across plasma membrane	['Me1_v2_0052210', 'Me1_v2_0144470', 'Me1_v2_0217830', 'Zci_13618', 'Zci_14285']
module Zygnema7	module Mesotaenium9	GO	biological_process	GO:0120029	proton export across plasma membrane	['Me1_v2_0052210', 'Me1_v2_0144470', 'Me1_v2_0217830', 'Zci_13618', 'Zci_14285']
module Mesotaenium2	module Mesotaenium9	IPR	IPR	IPR002129	Pyridoxal phosphate-dependent decarboxylase	['Me1_v2_0176400', 'Me1_v2_0202070', 'Me1_v2_0155610', 'Me1_v2_0176400', 'TRINITY_ZcJz_84', 'Zci_01340', 'Zci_01502', 'Zci_05410', 'Zci_08365']
module Mesotaenium9	module Mesotaenium2	IPR	IPR	IPR002129	Pyridoxal phosphate-dependent decarboxylase	['Me1_v2_0176400', 'Me1_v2_0202070', 'Me1_v2_0155610', 'Me1_v2_0176400', 'TRINITY_ZcJz_84', 'Zci_01340', 'Zci_01502', 'Zci_05410', 'Zci_08365']
module Zygnema9	module Mesotaenium2	IPR	IPR	IPR002129	Pyridoxal phosphate-dependent decarboxylase	['Me1_v2_0176400', 'Me1_v2_0202070', 'Me1_v2_0155610', 'Me1_v2_0176400', 'TRINITY_ZcJz_84', 'Zci_01340', 'Zci_01502', 'Zci_05410', 'Zci_08365']
module Mesotaenium9	module Zygnema9	IPR	IPR	IPR015424	Pyridoxal phosphate-dependent transferase	['Me1_v2_0058420', 'Me1_v2_0123010', 'Me1_v2_0126430', 'Me1_v2_0155610', 'Me1_v2_0176400', 'Me1_v2_0193880', 'TRINITY_ZcJz_84', 'TRINITY_ZcJz_92', 'Zci_00307', 'Zci_01340', 'Zci_01502', 'Zci_02376', 'Zci_05410', 'Zci_08365']
module Zygnema9	module Mesotaenium9	IPR	IPR	IPR015424	Pyridoxal phosphate-dependent transferase	['Me1_v2_0058420', 'Me1_v2_0123010', 'Me1_v2_0126430', 'Me1_v2_0155610', 'Me1_v2_0176400', 'Me1_v2_0193880', 'TRINITY_ZcJz_84', 'TRINITY_ZcJz_92', 'Zci_00307', 'Zci_01340', 'Zci_01502', 'Zci_02376', 'Zci_05410', 'Zci_08365']
module Mesotaenium1	module Zygnema4	IPR	IPR	IPR001763	Rhodanese-like domain	['Me1_v2_0066370', 'Me1_v2_0068440', 'Me1_v2_0122050', 'Me1_v2_0176100', 'Me1_v2_0208130', 'Me1_v2_0159930', 'Me1_v2_0215600', 'Me1_v2_0234840', 'Zci_00337', 'Zci_11182', 'Zci_14657', 'Zci_15180', 'Zci_03801', 'Zci_04750', 'Zci_06038', 'Zci_10386', 'Zci_13045']
module Mesotaenium5	module Mesotaenium1	IPR	IPR	IPR001763	Rhodanese-like domain	['Me1_v2_0066370', 'Me1_v2_0068440', 'Me1_v2_0122050', 'Me1_v2_0176100', 'Me1_v2_0208130', 'Me1_v2_0159930', 'Me1_v2_0215600', 'Me1_v2_0234840', 'Zci_00337', 'Zci_11182', 'Zci_14657', 'Zci_15180', 'Zci_03801', 'Zci_04750', 'Zci_06038', 'Zci_10386', 'Zci_13045']
module Zygnema4	module Mesotaenium1	IPR	IPR	IPR001763	Rhodanese-like domain	['Me1_v2_0066370', 'Me1_v2_0068440', 'Me1_v2_0122050', 'Me1_v2_0176100', 'Me1_v2_0208130', 'Me1_v2_0159930', 'Me1_v2_0215600', 'Me1_v2_0234840', 'Zci_00337', 'Zci_11182', 'Zci_14657', 'Zci_15180', 'Zci_03801', 'Zci_04750', 'Zci_06038', 'Zci_10386', 'Zci_13045']
module Zygnema6	module Mesotaenium1	IPR	IPR	IPR001763	Rhodanese-like domain	['Me1_v2_0066370', 'Me1_v2_0068440', 'Me1_v2_0122050', 'Me1_v2_0176100', 'Me1_v2_0208130', 'Me1_v2_0159930', 'Me1_v2_0215600', 'Me1_v2_0234840', 'Zci_00337', 'Zci_11182', 'Zci_14657', 'Zci_15180', 'Zci_03801', 'Zci_04750', 'Zci_06038', 'Zci_10386', 'Zci_13045']
module Zygnema7	quadrant Zygnema9	IPR	IPR	IPR017938	Riboflavin synthase-like beta-barrel	['Zci_05202', 'Zci_09772', 'Zci_05202', 'Zci_08921', 'Zci_09772']
quadrant Zygnema9	module Zygnema7	IPR	IPR	IPR017938	Riboflavin synthase-like beta-barrel	['Zci_05202', 'Zci_09772', 'Zci_05202', 'Zci_08921', 'Zci_09772']
module Zygnema6	quadrant Zygnema8	IPR	IPR	IPR004038	Ribosomal protein eL8/eL30/eS12/Gadd45	['TRINITY_Jz_24', 'TRINITY_Jz_44', 'Zci_15647', 'TRINITY_Jz_24', 'TRINITY_Jz_44', 'Zci_13892']
quadrant Zygnema8	module Zygnema6	IPR	IPR	IPR004038	Ribosomal protein eL8/eL30/eS12/Gadd45	['TRINITY_Jz_24', 'TRINITY_Jz_44', 'Zci_15647', 'TRINITY_Jz_24', 'TRINITY_Jz_44', 'Zci_13892']
module Mesotaenium3	module Zygnema4	GO	cellular_component	GO:0005840	ribosome	['Me1_v2_0041860', 'Me1_v2_0042190', 'Me1_v2_0042200', 'Me1_v2_0042220', 'Me1_v2_0042140', 'Me1_v2_0051090', 'Me1_v2_0053290', 'Me1_v2_0054430', 'Me1_v2_0061220', 'Me1_v2_0063730', 'Me1_v2_0063870', 'Me1_v2_0066600', 'Me1_v2_0070790', 'Me1_v2_0083170', 'Me1_v2_0083210', 'Me1_v2_0086240', 'Me1_v2_0089690', 'Me1_v2_0101270', 'Me1_v2_0102620', 'Me1_v2_0103800', 'Me1_v2_0108350', 'Me1_v2_0112700', 'M…
module Mesotaenium4	module Mesotaenium3	GO	cellular_component	GO:0005840	ribosome	['Me1_v2_0041860', 'Me1_v2_0042190', 'Me1_v2_0042200', 'Me1_v2_0042220', 'Me1_v2_0042140', 'Me1_v2_0051090', 'Me1_v2_0053290', 'Me1_v2_0054430', 'Me1_v2_0061220', 'Me1_v2_0063730', 'Me1_v2_0063870', 'Me1_v2_0066600', 'Me1_v2_0070790', 'Me1_v2_0083170', 'Me1_v2_0083210', 'Me1_v2_0086240', 'Me1_v2_0089690', 'Me1_v2_0101270', 'Me1_v2_0102620', 'Me1_v2_0103800', 'Me1_v2_0108350', 'Me1_v2_0112700', 'M…
module Zygnema4	module Mesotaenium3	GO	cellular_component	GO:0005840	ribosome	['Me1_v2_0041860', 'Me1_v2_0042190', 'Me1_v2_0042200', 'Me1_v2_0042220', 'Me1_v2_0042140', 'Me1_v2_0051090', 'Me1_v2_0053290', 'Me1_v2_0054430', 'Me1_v2_0061220', 'Me1_v2_0063730', 'Me1_v2_0063870', 'Me1_v2_0066600', 'Me1_v2_0070790', 'Me1_v2_0083170', 'Me1_v2_0083210', 'Me1_v2_0086240', 'Me1_v2_0089690', 'Me1_v2_0101270', 'Me1_v2_0102620', 'Me1_v2_0103800', 'Me1_v2_0108350', 'Me1_v2_0112700', 'M…
module Zygnema6	module Mesotaenium3	GO	cellular_component	GO:0005840	ribosome	['Me1_v2_0041860', 'Me1_v2_0042190', 'Me1_v2_0042200', 'Me1_v2_0042220', 'Me1_v2_0042140', 'Me1_v2_0051090', 'Me1_v2_0053290', 'Me1_v2_0054430', 'Me1_v2_0061220', 'Me1_v2_0063730', 'Me1_v2_0063870', 'Me1_v2_0066600', 'Me1_v2_0070790', 'Me1_v2_0083170', 'Me1_v2_0083210', 'Me1_v2_0086240', 'Me1_v2_0089690', 'Me1_v2_0101270', 'Me1_v2_0102620', 'Me1_v2_0103800', 'Me1_v2_0108350', 'Me1_v2_0112700', 'M…
quadrant Zygnema6	quadrant Zygnema8	GO	molecular_function	GO:0004252	serine-type endopeptidase activity	['TRINITY_Jz_117', 'Zci_00434', 'Zci_03987', 'Zci_07622', 'Zci_07647', 'Zci_07836', 'Zci_00434', 'Zci_06869', 'Zci_07647', 'Zci_07679', 'Zci_07836']
quadrant Zygnema8	quadrant Zygnema6	GO	molecular_function	GO:0004252	serine-type endopeptidase activity	['TRINITY_Jz_117', 'Zci_00434', 'Zci_03987', 'Zci_07622', 'Zci_07647', 'Zci_07836', 'Zci_00434', 'Zci_06869', 'Zci_07647', 'Zci_07679', 'Zci_07836']
module Mesotaenium2	module Mesotaenium9	IPR	IPR	IPR002347	Short-chain dehydrogenase/reductase SDR	['Me1_v2_0085960', 'Me1_v2_0117020', 'Me1_v2_0117150', 'Me1_v2_0133970', 'Me1_v2_0165560', 'Me1_v2_0165570', 'Me1_v2_0172760', 'Me1_v2_0128130', 'Me1_v2_0165570', 'Me1_v2_0165790', 'Me1_v2_0202970', 'Me1_v2_0222160', 'Me1_v2_0230240']
module Mesotaenium9	module Mesotaenium2	IPR	IPR	IPR002347	Short-chain dehydrogenase/reductase SDR	['Me1_v2_0085960', 'Me1_v2_0117020', 'Me1_v2_0117150', 'Me1_v2_0133970', 'Me1_v2_0165560', 'Me1_v2_0165570', 'Me1_v2_0172760', 'Me1_v2_0128130', 'Me1_v2_0165570', 'Me1_v2_0165790', 'Me1_v2_0202970', 'Me1_v2_0222160', 'Me1_v2_0230240']
module Mesotaenium10	module Mesotaenium9	IPR	IPR	IPR011042	Six-bladed beta-propeller, TolB-like	['Me1_v2_0083100', 'Me1_v2_0162280', 'Me1_v2_0129390', 'Me1_v2_0129400', 'Me1_v2_0176740']
module Mesotaenium9	module Mesotaenium10	IPR	IPR	IPR011042	Six-bladed beta-propeller, TolB-like	['Me1_v2_0083100', 'Me1_v2_0162280', 'Me1_v2_0129390', 'Me1_v2_0129400', 'Me1_v2_0176740']
module Mesotaenium12	module Zygnema5	IPR	IPR	IPR031107	Small heat shock protein	['Me1_v2_0111960', 'Me1_v2_0112210', 'Me1_v2_0214130', 'Me1_v2_0214180', 'TRINITY_ZcJz_66', 'Zci_10764', 'Zci_06996', 'Zci_12148']
module Zygnema5	module Mesotaenium12	IPR	IPR	IPR031107	Small heat shock protein	['Me1_v2_0111960', 'Me1_v2_0112210', 'Me1_v2_0214130', 'Me1_v2_0214180', 'TRINITY_ZcJz_66', 'Zci_10764', 'Zci_06996', 'Zci_12148']
module Zygnema8	module Zygnema5	IPR	IPR	IPR031107	Small heat shock protein	['Me1_v2_0111960', 'Me1_v2_0112210', 'Me1_v2_0214130', 'Me1_v2_0214180', 'TRINITY_ZcJz_66', 'Zci_10764', 'Zci_06996', 'Zci_12148']
module Mesotaenium2	module Zygnema9	IPR	IPR	IPR006917	SOUL haem-binding protein	['Me1_v2_0053910', 'Me1_v2_0134680', 'Me1_v2_0154290', 'Me1_v2_0205830', 'Zci_03889', 'Zci_07007', 'Zci_12064']
module Zygnema9	module Mesotaenium2	IPR	IPR	IPR006917	SOUL haem-binding protein	['Me1_v2_0053910', 'Me1_v2_0134680', 'Me1_v2_0154290', 'Me1_v2_0205830', 'Zci_03889', 'Zci_07007', 'Zci_12064']
module Mesotaenium6	module Mesotaenium7	GO	molecular_function	GO:0030527	structural constituent of chromatin	['Me1_v2_0051920', 'Me1_v2_0116980', 'Me1_v2_0146500', 'Me1_v2_0190280', 'Me1_v2_0051930', 'Me1_v2_0116990', 'Me1_v2_0179630', 'Me1_v2_0198650', 'Me1_v2_0218370', 'Zci_02593', 'Zci_03481', 'Zci_03578', 'Zci_06098', 'Zci_11992', 'Zci_11996', 'Zci_11997', 'Zci_12002', 'Zci_12003', 'Zci_12011']
module Mesotaenium7	module Mesotaenium6	GO	molecular_function	GO:0030527	structural constituent of chromatin	['Me1_v2_0051920', 'Me1_v2_0116980', 'Me1_v2_0146500', 'Me1_v2_0190280', 'Me1_v2_0051930', 'Me1_v2_0116990', 'Me1_v2_0179630', 'Me1_v2_0198650', 'Me1_v2_0218370', 'Zci_02593', 'Zci_03481', 'Zci_03578', 'Zci_06098', 'Zci_11992', 'Zci_11996', 'Zci_11997', 'Zci_12002', 'Zci_12003', 'Zci_12011']
module Zygnema2	module Mesotaenium6	GO	molecular_function	GO:0030527	structural constituent of chromatin	['Me1_v2_0051920', 'Me1_v2_0116980', 'Me1_v2_0146500', 'Me1_v2_0190280', 'Me1_v2_0051930', 'Me1_v2_0116990', 'Me1_v2_0179630', 'Me1_v2_0198650', 'Me1_v2_0218370', 'Zci_02593', 'Zci_03481', 'Zci_03578', 'Zci_06098', 'Zci_11992', 'Zci_11996', 'Zci_11997', 'Zci_12002', 'Zci_12003', 'Zci_12011']
module Mesotaenium3	module Zygnema4	GO	molecular_function	GO:0003735	structural constituent of ribosome	['Me1_v2_0041860', 'Me1_v2_0042190', 'Me1_v2_0042200', 'Me1_v2_0042220', 'Me1_v2_0042140', 'Me1_v2_0051090', 'Me1_v2_0053290', 'Me1_v2_0054430', 'Me1_v2_0061220', 'Me1_v2_0063730', 'Me1_v2_0063870', 'Me1_v2_0066600', 'Me1_v2_0070790', 'Me1_v2_0083170', 'Me1_v2_0083210', 'Me1_v2_0086240', 'Me1_v2_0089690', 'Me1_v2_0101270', 'Me1_v2_0102620', 'Me1_v2_0103800', 'Me1_v2_0108350', 'Me1_v2_0112700', 'M…
module Mesotaenium4	module Mesotaenium3	GO	molecular_function	GO:0003735	structural constituent of ribosome	['Me1_v2_0041860', 'Me1_v2_0042190', 'Me1_v2_0042200', 'Me1_v2_0042220', 'Me1_v2_0042140', 'Me1_v2_0051090', 'Me1_v2_0053290', 'Me1_v2_0054430', 'Me1_v2_0061220', 'Me1_v2_0063730', 'Me1_v2_0063870', 'Me1_v2_0066600', 'Me1_v2_0070790', 'Me1_v2_0083170', 'Me1_v2_0083210', 'Me1_v2_0086240', 'Me1_v2_0089690', 'Me1_v2_0101270', 'Me1_v2_0102620', 'Me1_v2_0103800', 'Me1_v2_0108350', 'Me1_v2_0112700', 'M…
module Zygnema4	module Mesotaenium3	GO	molecular_function	GO:0003735	structural constituent of ribosome	['Me1_v2_0041860', 'Me1_v2_0042190', 'Me1_v2_0042200', 'Me1_v2_0042220', 'Me1_v2_0042140', 'Me1_v2_0051090', 'Me1_v2_0053290', 'Me1_v2_0054430', 'Me1_v2_0061220', 'Me1_v2_0063730', 'Me1_v2_0063870', 'Me1_v2_0066600', 'Me1_v2_0070790', 'Me1_v2_0083170', 'Me1_v2_0083210', 'Me1_v2_0086240', 'Me1_v2_0089690', 'Me1_v2_0101270', 'Me1_v2_0102620', 'Me1_v2_0103800', 'Me1_v2_0108350', 'Me1_v2_0112700', 'M…
module Zygnema6	module Mesotaenium3	GO	molecular_function	GO:0003735	structural constituent of ribosome	['Me1_v2_0041860', 'Me1_v2_0042190', 'Me1_v2_0042200', 'Me1_v2_0042220', 'Me1_v2_0042140', 'Me1_v2_0051090', 'Me1_v2_0053290', 'Me1_v2_0054430', 'Me1_v2_0061220', 'Me1_v2_0063730', 'Me1_v2_0063870', 'Me1_v2_0066600', 'Me1_v2_0070790', 'Me1_v2_0083170', 'Me1_v2_0083210', 'Me1_v2_0086240', 'Me1_v2_0089690', 'Me1_v2_0101270', 'Me1_v2_0102620', 'Me1_v2_0103800', 'Me1_v2_0108350', 'Me1_v2_0112700', 'M…
module Mesotaenium9	module Zygnema7	IPR	IPR	IPR000368	Sucrose synthase	['Me1_v2_0180720', 'Me1_v2_0225280', 'Zci_02211', 'Zci_04835']
module Zygnema7	module Mesotaenium9	IPR	IPR	IPR000368	Sucrose synthase	['Me1_v2_0180720', 'Me1_v2_0225280', 'Zci_02211', 'Zci_04835']
module Mesotaenium1	module Zygnema4	IPR	IPR	IPR004853	Sugar phosphate transporter domain	['Me1_v2_0077970', 'Me1_v2_0122540', 'Me1_v2_0150360', 'Me1_v2_0208810', 'Me1_v2_0234060', 'Zci_00112', 'Zci_02365', 'Zci_13832', 'Zci_14681']
module Zygnema4	module Mesotaenium1	IPR	IPR	IPR004853	Sugar phosphate transporter domain	['Me1_v2_0077970', 'Me1_v2_0122540', 'Me1_v2_0150360', 'Me1_v2_0208810', 'Me1_v2_0234060', 'Zci_00112', 'Zci_02365', 'Zci_13832', 'Zci_14681']
module Mesotaenium9	module Zygnema7	IPR	IPR	IPR031468	Synaptotagmin-like mitochondrial-lipid-binding domain	['Me1_v2_0062980', 'Me1_v2_0081430', 'Me1_v2_0203000', 'Zci_10520', 'Zci_11173', 'Zci_11259']
module Zygnema7	module Mesotaenium9	IPR	IPR	IPR031468	Synaptotagmin-like mitochondrial-lipid-binding domain	['Me1_v2_0062980', 'Me1_v2_0081430', 'Me1_v2_0203000', 'Zci_10520', 'Zci_11173', 'Zci_11259']
module Mesotaenium6	module Zygnema9	IPR	IPR	IPR004345	TB2/DP1/HVA22-related protein	['Me1_v2_0096100', 'Me1_v2_0225480', 'Zci_02380', 'Zci_04311', 'Zci_05094']
module Zygnema9	module Mesotaenium6	IPR	IPR	IPR004345	TB2/DP1/HVA22-related protein	['Me1_v2_0096100', 'Me1_v2_0225480', 'Zci_02380', 'Zci_04311', 'Zci_05094']
module Mesotaenium1	module Zygnema4	GO	biological_process	GO:0033014	tetrapyrrole biosynthetic process	['Me1_v2_0081600', 'Me1_v2_0121590', 'Me1_v2_0200590', 'Me1_v2_0217120', 'TRINITY_ZcJz_157', 'Zci_00502', 'Zci_02862', 'Zci_11138', 'Zci_11859']
module Zygnema4	module Mesotaenium1	GO	biological_process	GO:0033014	tetrapyrrole biosynthetic process	['Me1_v2_0081600', 'Me1_v2_0121590', 'Me1_v2_0200590', 'Me1_v2_0217120', 'TRINITY_ZcJz_157', 'Zci_00502', 'Zci_02862', 'Zci_11138', 'Zci_11859']
module Mesotaenium4	module Mesotaenium6	IPR	IPR	IPR013766	Thioredoxin domain	['Me1_v2_0094330', 'Me1_v2_0127980', 'Me1_v2_0153010', 'Me1_v2_0163970', 'Me1_v2_0176640', 'Me1_v2_0229810', 'Me1_v2_0109190', 'Me1_v2_0123240', 'Me1_v2_0136990']
module Mesotaenium6	module Mesotaenium4	IPR	IPR	IPR013766	Thioredoxin domain	['Me1_v2_0094330', 'Me1_v2_0127980', 'Me1_v2_0153010', 'Me1_v2_0163970', 'Me1_v2_0176640', 'Me1_v2_0229810', 'Me1_v2_0109190', 'Me1_v2_0123240', 'Me1_v2_0136990']
module Mesotaenium4	module Mesotaenium6	IPR	IPR	IPR036249	Thioredoxin-like superfamily	['Me1_v2_0089390', 'Me1_v2_0094330', 'Me1_v2_0124940', 'Me1_v2_0127980', 'Me1_v2_0153010', 'Me1_v2_0163970', 'Me1_v2_0176640', 'Me1_v2_0229810', 'Me1_v2_0061860', 'Me1_v2_0109190', 'Me1_v2_0123240', 'Me1_v2_0133870', 'Me1_v2_0136990', 'Me1_v2_0160150', 'Me1_v2_0175760', 'Me1_v2_0207660', 'Me1_v2_0035950', 'Me1_v2_0073890', 'Me1_v2_0083530', 'Me1_v2_0109000', 'Me1_v2_0195930', 'TRINITY_DN4123_c0_g…
module Mesotaenium6	module Mesotaenium4	IPR	IPR	IPR036249	Thioredoxin-like superfamily	['Me1_v2_0089390', 'Me1_v2_0094330', 'Me1_v2_0124940', 'Me1_v2_0127980', 'Me1_v2_0153010', 'Me1_v2_0163970', 'Me1_v2_0176640', 'Me1_v2_0229810', 'Me1_v2_0061860', 'Me1_v2_0109190', 'Me1_v2_0123240', 'Me1_v2_0133870', 'Me1_v2_0136990', 'Me1_v2_0160150', 'Me1_v2_0175760', 'Me1_v2_0207660', 'Me1_v2_0035950', 'Me1_v2_0073890', 'Me1_v2_0083530', 'Me1_v2_0109000', 'Me1_v2_0195930', 'TRINITY_DN4123_c0_g…
module Mesotaenium7	module Mesotaenium4	IPR	IPR	IPR036249	Thioredoxin-like superfamily	['Me1_v2_0089390', 'Me1_v2_0094330', 'Me1_v2_0124940', 'Me1_v2_0127980', 'Me1_v2_0153010', 'Me1_v2_0163970', 'Me1_v2_0176640', 'Me1_v2_0229810', 'Me1_v2_0061860', 'Me1_v2_0109190', 'Me1_v2_0123240', 'Me1_v2_0133870', 'Me1_v2_0136990', 'Me1_v2_0160150', 'Me1_v2_0175760', 'Me1_v2_0207660', 'Me1_v2_0035950', 'Me1_v2_0073890', 'Me1_v2_0083530', 'Me1_v2_0109000', 'Me1_v2_0195930', 'TRINITY_DN4123_c0_g…
module Mesotaenium4	module Mesotaenium6	IPR	IPR	IPR017937	Thioredoxin, conserved site	['Me1_v2_0094330', 'Me1_v2_0127980', 'Me1_v2_0163970', 'Me1_v2_0176640', 'Me1_v2_0229810', 'Me1_v2_0109190', 'Me1_v2_0136990', 'Me1_v2_0035950', 'Me1_v2_0073890', 'Me1_v2_0109000', 'TRINITY_DN4123_c0_g1_i2']
module Mesotaenium6	module Mesotaenium4	IPR	IPR	IPR017937	Thioredoxin, conserved site	['Me1_v2_0094330', 'Me1_v2_0127980', 'Me1_v2_0163970', 'Me1_v2_0176640', 'Me1_v2_0229810', 'Me1_v2_0109190', 'Me1_v2_0136990', 'Me1_v2_0035950', 'Me1_v2_0073890', 'Me1_v2_0109000', 'TRINITY_DN4123_c0_g1_i2']
module Mesotaenium7	module Mesotaenium4	IPR	IPR	IPR017937	Thioredoxin, conserved site	['Me1_v2_0094330', 'Me1_v2_0127980', 'Me1_v2_0163970', 'Me1_v2_0176640', 'Me1_v2_0229810', 'Me1_v2_0109190', 'Me1_v2_0136990', 'Me1_v2_0035950', 'Me1_v2_0073890', 'Me1_v2_0109000', 'TRINITY_DN4123_c0_g1_i2']
module Mesotaenium3	module Zygnema4	GO	biological_process	GO:0006412	translation	['Me1_v2_0041860', 'Me1_v2_0042190', 'Me1_v2_0042200', 'Me1_v2_0042220', 'Me1_v2_0042140', 'Me1_v2_0051090', 'Me1_v2_0053290', 'Me1_v2_0054430', 'Me1_v2_0061220', 'Me1_v2_0063730', 'Me1_v2_0063870', 'Me1_v2_0066600', 'Me1_v2_0070790', 'Me1_v2_0083170', 'Me1_v2_0083210', 'Me1_v2_0086240', 'Me1_v2_0089690', 'Me1_v2_0101270', 'Me1_v2_0102620', 'Me1_v2_0103800', 'Me1_v2_0108350', 'Me1_v2_0112700', 'M…
module Mesotaenium4	module Mesotaenium3	GO	biological_process	GO:0006412	translation	['Me1_v2_0041860', 'Me1_v2_0042190', 'Me1_v2_0042200', 'Me1_v2_0042220', 'Me1_v2_0042140', 'Me1_v2_0051090', 'Me1_v2_0053290', 'Me1_v2_0054430', 'Me1_v2_0061220', 'Me1_v2_0063730', 'Me1_v2_0063870', 'Me1_v2_0066600', 'Me1_v2_0070790', 'Me1_v2_0083170', 'Me1_v2_0083210', 'Me1_v2_0086240', 'Me1_v2_0089690', 'Me1_v2_0101270', 'Me1_v2_0102620', 'Me1_v2_0103800', 'Me1_v2_0108350', 'Me1_v2_0112700', 'M…
module Zygnema4	module Mesotaenium3	GO	biological_process	GO:0006412	translation	['Me1_v2_0041860', 'Me1_v2_0042190', 'Me1_v2_0042200', 'Me1_v2_0042220', 'Me1_v2_0042140', 'Me1_v2_0051090', 'Me1_v2_0053290', 'Me1_v2_0054430', 'Me1_v2_0061220', 'Me1_v2_0063730', 'Me1_v2_0063870', 'Me1_v2_0066600', 'Me1_v2_0070790', 'Me1_v2_0083170', 'Me1_v2_0083210', 'Me1_v2_0086240', 'Me1_v2_0089690', 'Me1_v2_0101270', 'Me1_v2_0102620', 'Me1_v2_0103800', 'Me1_v2_0108350', 'Me1_v2_0112700', 'M…
module Zygnema6	module Mesotaenium3	GO	biological_process	GO:0006412	translation	['Me1_v2_0041860', 'Me1_v2_0042190', 'Me1_v2_0042200', 'Me1_v2_0042220', 'Me1_v2_0042140', 'Me1_v2_0051090', 'Me1_v2_0053290', 'Me1_v2_0054430', 'Me1_v2_0061220', 'Me1_v2_0063730', 'Me1_v2_0063870', 'Me1_v2_0066600', 'Me1_v2_0070790', 'Me1_v2_0083170', 'Me1_v2_0083210', 'Me1_v2_0086240', 'Me1_v2_0089690', 'Me1_v2_0101270', 'Me1_v2_0102620', 'Me1_v2_0103800', 'Me1_v2_0108350', 'Me1_v2_0112700', 'M…
module Mesotaenium7	quadrant Mesotaenium7	GO	molecular_function	GO:0003743	translation initiation factor activity	['Me1_v2_0070400', 'Me1_v2_0080910', 'Me1_v2_0099630', 'Me1_v2_0122570', 'Me1_v2_0086860', 'Me1_v2_0164930', 'Me1_v2_0222270', 'TRINITY_DN366371_c0_g1_i2', 'Zci_03518', 'Zci_06402', 'Zci_06518', 'Zci_08224', 'Zci_08853', 'Zci_11907']
module Zygnema3	module Mesotaenium7	GO	molecular_function	GO:0003743	translation initiation factor activity	['Me1_v2_0070400', 'Me1_v2_0080910', 'Me1_v2_0099630', 'Me1_v2_0122570', 'Me1_v2_0086860', 'Me1_v2_0164930', 'Me1_v2_0222270', 'TRINITY_DN366371_c0_g1_i2', 'Zci_03518', 'Zci_06402', 'Zci_06518', 'Zci_08224', 'Zci_08853', 'Zci_11907']
quadrant Mesotaenium7	module Mesotaenium7	GO	molecular_function	GO:0003743	translation initiation factor activity	['Me1_v2_0070400', 'Me1_v2_0080910', 'Me1_v2_0099630', 'Me1_v2_0122570', 'Me1_v2_0086860', 'Me1_v2_0164930', 'Me1_v2_0222270', 'TRINITY_DN366371_c0_g1_i2', 'Zci_03518', 'Zci_06402', 'Zci_06518', 'Zci_08224', 'Zci_08853', 'Zci_11907']
module Zygnema6	module Zygnema8	IPR	IPR	IPR009000	Translation protein, beta-barrel domain superfamily	['Zci_01024', 'Zci_04227', 'Zci_06353', 'Zci_11201', 'Zci_11939', 'Zci_14898', 'TRINITY_Jz_18', 'Zci_02018', 'Zci_02928', 'Zci_15203']
module Zygnema8	module Zygnema6	IPR	IPR	IPR009000	Translation protein, beta-barrel domain superfamily	['Zci_01024', 'Zci_04227', 'Zci_06353', 'Zci_11201', 'Zci_11939', 'Zci_14898', 'TRINITY_Jz_18', 'Zci_02018', 'Zci_02928', 'Zci_15203']
module Mesotaenium5	module Mesotaenium9	GO	biological_process	GO:0055085	transmembrane transport	['Me1_v2_0007500', 'Me1_v2_0015880', 'Me1_v2_0060040', 'Me1_v2_0101470', 'Me1_v2_0120470', 'Me1_v2_0129120', 'Me1_v2_0159230', 'Me1_v2_0162900', 'Me1_v2_0165170', 'Me1_v2_0170590', 'Me1_v2_0173160', 'Me1_v2_0199700', 'Me1_v2_0227360', 'Me1_v2_0232120', 'Me1_v2_0233210', 'Me1_v2_0052210', 'Me1_v2_0069970', 'Me1_v2_0078150', 'Me1_v2_0099250', 'Me1_v2_0110010', 'Me1_v2_0110660', 'Me1_v2_0110740', 'M…
module Mesotaenium9	module Mesotaenium5	GO	biological_process	GO:0055085	transmembrane transport	['Me1_v2_0007500', 'Me1_v2_0015880', 'Me1_v2_0060040', 'Me1_v2_0101470', 'Me1_v2_0120470', 'Me1_v2_0129120', 'Me1_v2_0159230', 'Me1_v2_0162900', 'Me1_v2_0165170', 'Me1_v2_0170590', 'Me1_v2_0173160', 'Me1_v2_0199700', 'Me1_v2_0227360', 'Me1_v2_0232120', 'Me1_v2_0233210', 'Me1_v2_0052210', 'Me1_v2_0069970', 'Me1_v2_0078150', 'Me1_v2_0099250', 'Me1_v2_0110010', 'Me1_v2_0110660', 'Me1_v2_0110740', 'M…
module Zygnema7	module Mesotaenium5	GO	biological_process	GO:0055085	transmembrane transport	['Me1_v2_0007500', 'Me1_v2_0015880', 'Me1_v2_0060040', 'Me1_v2_0101470', 'Me1_v2_0120470', 'Me1_v2_0129120', 'Me1_v2_0159230', 'Me1_v2_0162900', 'Me1_v2_0165170', 'Me1_v2_0170590', 'Me1_v2_0173160', 'Me1_v2_0199700', 'Me1_v2_0227360', 'Me1_v2_0232120', 'Me1_v2_0233210', 'Me1_v2_0052210', 'Me1_v2_0069970', 'Me1_v2_0078150', 'Me1_v2_0099250', 'Me1_v2_0110010', 'Me1_v2_0110660', 'Me1_v2_0110740', 'M…
module Mesotaenium10	module Mesotaenium3	IPR	IPR	IPR029962	Trichome birefringence-like family	['Me1_v2_0084240', 'Me1_v2_0189510', 'Me1_v2_0189500', 'Me1_v2_0200920']
module Mesotaenium3	module Mesotaenium10	IPR	IPR	IPR029962	Trichome birefringence-like family	['Me1_v2_0084240', 'Me1_v2_0189510', 'Me1_v2_0189500', 'Me1_v2_0200920']
module Mesotaenium4	module Mesotaenium7	IPR	IPR	IPR016135	Ubiquitin-conjugating enzyme/RWD-like	['Me1_v2_0109070', 'Me1_v2_0117640', 'Me1_v2_0225660', 'Me1_v2_0062330', 'Me1_v2_0157840', 'Me1_v2_0225660']
module Mesotaenium7	module Mesotaenium4	IPR	IPR	IPR016135	Ubiquitin-conjugating enzyme/RWD-like	['Me1_v2_0109070', 'Me1_v2_0117640', 'Me1_v2_0225660', 'Me1_v2_0062330', 'Me1_v2_0157840', 'Me1_v2_0225660']
module Mesotaenium4	module Zygnema1	IPR	IPR	IPR000626	Ubiquitin-like domain	['Me1_v2_0083210', 'Me1_v2_0167740', 'Me1_v2_0214780', 'Me1_v2_0226630', 'Me1_v2_0234690', 'Zci_02911', 'Zci_05823', 'Zci_06650', 'Zci_13873']
module Zygnema1	module Mesotaenium4	IPR	IPR	IPR000626	Ubiquitin-like domain	['Me1_v2_0083210', 'Me1_v2_0167740', 'Me1_v2_0214780', 'Me1_v2_0226630', 'Me1_v2_0234690', 'Zci_02911', 'Zci_05823', 'Zci_06650', 'Zci_13873']
module Mesotaenium6	module Zygnema1	GO	molecular_function	GO:0051082	unfolded protein binding	['Me1_v2_0126230', 'Me1_v2_0182810', 'Me1_v2_0231030', 'TRINITY_ZcJz_95', 'Zci_00183', 'Zci_05737', 'Zci_10513', 'Zci_14659', 'Zci_04700', 'Zci_05742', 'Zci_10514', 'Zci_11164']
module Zygnema1	module Mesotaenium6	GO	molecular_function	GO:0051082	unfolded protein binding	['Me1_v2_0126230', 'Me1_v2_0182810', 'Me1_v2_0231030', 'TRINITY_ZcJz_95', 'Zci_00183', 'Zci_05737', 'Zci_10513', 'Zci_14659', 'Zci_04700', 'Zci_05742', 'Zci_10514', 'Zci_11164']
module Zygnema8	module Zygnema1	GO	molecular_function	GO:0051082	unfolded protein binding	['Me1_v2_0126230', 'Me1_v2_0182810', 'Me1_v2_0231030', 'TRINITY_ZcJz_95', 'Zci_00183', 'Zci_05737', 'Zci_10513', 'Zci_14659', 'Zci_04700', 'Zci_05742', 'Zci_10514', 'Zci_11164']
module Mesotaenium5	module Zygnema4	IPR	IPR	IPR038071	UROD/MetE-like superfamily	['Me1_v2_0047050', 'Me1_v2_0179210', 'TRINITY_DN371_c3_g1_i1', 'TRINITY_DN4323_c1_g1_i2', 'Zci_02042', 'Zci_09303', 'Zci_10034']
module Zygnema4	module Mesotaenium5	IPR	IPR	IPR038071	UROD/MetE-like superfamily	['Me1_v2_0047050', 'Me1_v2_0179210', 'TRINITY_DN371_c3_g1_i1', 'TRINITY_DN4323_c1_g1_i2', 'Zci_02042', 'Zci_09303', 'Zci_10034']
module Mesotaenium5	module Zygnema4	IPR	IPR	IPR006361	Uroporphyrinogen decarboxylase HemE	['TRINITY_DN371_c3_g1_i1', 'TRINITY_DN4323_c1_g1_i2', 'Zci_02042', 'Zci_10034']
module Zygnema4	module Mesotaenium5	IPR	IPR	IPR006361	Uroporphyrinogen decarboxylase HemE	['TRINITY_DN371_c3_g1_i1', 'TRINITY_DN4323_c1_g1_i2', 'Zci_02042', 'Zci_10034']
module Mesotaenium2	quadrant Mesotaenium8	GO	biological_process	GO:0010411	xyloglucan metabolic process	['Me1_v2_0164270', 'Me1_v2_0201110', 'Me1_v2_0223600', 'Me1_v2_0201110', 'Me1_v2_0223600']
quadrant Mesotaenium8	module Mesotaenium2	GO	biological_process	GO:0010411	xyloglucan metabolic process	['Me1_v2_0164270', 'Me1_v2_0201110', 'Me1_v2_0223600', 'Me1_v2_0201110', 'Me1_v2_0223600']
module Mesotaenium4	module Zygnema6	IPR	IPR	IPR011332	Zinc-binding ribosomal protein	['Me1_v2_0066600', 'Me1_v2_0083210', 'Me1_v2_0101270', 'Me1_v2_0166360', 'Me1_v2_0234690', 'TRINITY_ZcJz_119', 'Zci_00679', 'Zci_01381', 'Zci_04829']
module Zygnema6	module Mesotaenium4	IPR	IPR	IPR011332	Zinc-binding ribosomal protein	['Me1_v2_0066600', 'Me1_v2_0083210', 'Me1_v2_0101270', 'Me1_v2_0166360', 'Me1_v2_0234690', 'TRINITY_ZcJz_119', 'Zci_00679', 'Zci_01381', 'Zci_04829']

## Sheet: 5b
Module	ID_Space	Vocabulary	Term	Name	genes
module1	IPR	IPR	IPR012093	Pirin	['Me1_v2_0039390', 'Me1_v2_0060730', 'Me1_v2_0160470', 'Me1_v2_0187240']
module1	IPR	IPR	IPR014710	RmlC-like jelly roll fold	['Me1_v2_0039390', 'Me1_v2_0060730', 'Me1_v2_0160470', 'Me1_v2_0187240', 'Me1_v2_0215270', 'TRINITY_DN249832_c0_g1_i1']
module1	GO	cellular_component	GO:0009535	chloroplast thylakoid membrane	['Me1_v2_0068200', 'Me1_v2_0122560', 'Me1_v2_0145240', 'Me1_v2_0178200']
module1	GO	cellular_component	GO:0010598	NAD(P)H dehydrogenase complex (plastoquinone)	['Me1_v2_0068200', 'Me1_v2_0145240', 'Me1_v2_0202920']
module1	IPR	IPR	IPR003829	Pirin, N-terminal domain	['Me1_v2_0039390', 'Me1_v2_0060730', 'Me1_v2_0187240']
module1	IPR	IPR	IPR006047	Glycosyl hydrolase, family 13, catalytic domain	['Me1_v2_0087570', 'Me1_v2_0099360', 'Me1_v2_0162950', 'Me1_v2_0172590', 'Me1_v2_0062140', 'Me1_v2_0176750', 'Me1_v2_0201360', 'Me1_v2_0012680', 'Me1_v2_0062140', 'Me1_v2_0166340']
module1	GO	biological_process	GO:0009773	photosynthetic electron transport in photosystem I	['Me1_v2_0068200', 'Me1_v2_0122560', 'Me1_v2_0202920']
module1	IPR	IPR	IPR004193	Glycoside hydrolase, family 13, N-terminal	['Me1_v2_0099360', 'Me1_v2_0162950', 'Me1_v2_0172590']
module1	GO	molecular_function	GO:0016628	oxidoreductase activity, acting on the CH-CH group of donors, NAD or NADP as acceptor	['Me1_v2_0131750', 'Me1_v2_0150620', 'Me1_v2_0207270']
module1	IPR	IPR	IPR000894	Ribulose bisphosphate carboxylase small subunit, domain	['Me1_v2_0086980', 'Me1_v2_0104030']
module1	IPR	IPR	IPR003666	Photosystem I PsaF, reaction centre subunit III	['Me1_v2_0053250', 'Me1_v2_0225870']
module1	IPR	IPR	IPR010253	Geranylgeranyl reductase, plant/prokaryotic	['Me1_v2_0131750', 'Me1_v2_0207270']
module1	IPR	IPR	IPR013780	Glycosyl hydrolase, all-beta	['Me1_v2_0087570', 'Me1_v2_0099360', 'Me1_v2_0162950', 'Me1_v2_0172590', 'Me1_v2_0062140', 'Me1_v2_0070120', 'Me1_v2_0106870', 'Me1_v2_0166340']
module1	IPR	IPR	IPR001732	UDP-glucose/GDP-mannose dehydrogenase, N-terminal	['Me1_v2_0150620', 'Me1_v2_0204130']
module1	IPR	IPR	IPR003832	Protein of unknown function DUF212	['Me1_v2_0159670', 'Me1_v2_0192790']
module1	IPR	IPR	IPR044505	Glycogen debranching enzyme GlgX/isoamylase, N-terminal Early set domain	['Me1_v2_0099360', 'Me1_v2_0172590']
module1	IPR	IPR	IPR006593	Cytochrome b561/ferric reductase transmembrane	['Me1_v2_0066320', 'Me1_v2_0186690', 'Me1_v2_0230340']
module1	IPR	IPR	IPR013740	Redoxin	['Me1_v2_0091700', 'Me1_v2_0166140']
module1	GO	biological_process	GO:0009298	GDP-mannose biosynthetic process	['Me1_v2_0110860', 'Me1_v2_0177610']
module1	IPR	IPR	IPR008183	Aldose 1-/Glucose-6-phosphate 1-epimerase	['Me1_v2_0038930', 'Me1_v2_0137780']
module1	IPR	IPR	IPR036188	FAD/NAD(P)-binding domain superfamily	['Me1_v2_0131750', 'Me1_v2_0175970', 'Me1_v2_0195740', 'Me1_v2_0207270', 'Me1_v2_0214880', 'Me1_v2_0222170', 'Me1_v2_0055870', 'Me1_v2_0079650', 'Me1_v2_0105790', 'Me1_v2_0120400', 'Me1_v2_0141810', 'Me1_v2_0167330', 'Me1_v2_0182190', 'Me1_v2_0224200']
module1	IPR	IPR	IPR014756	Immunoglobulin E-set	['Me1_v2_0052970', 'Me1_v2_0099360', 'Me1_v2_0162950', 'Me1_v2_0172590']
module1	IPR	IPR	IPR001509	NAD-dependent epimerase/dehydratase	['Me1_v2_0069260', 'Me1_v2_0185210', 'Me1_v2_0215940']
module1	IPR	IPR	IPR003008	Tubulin/FtsZ, GTPase domain	['Me1_v2_0095200', 'Me1_v2_0151580']
module1	IPR	IPR	IPR032710	NTF2-like domain superfamily	['Me1_v2_0105800', 'Me1_v2_0187420', 'Me1_v2_0215540', 'Me1_v2_0062390', 'Me1_v2_0146940', 'Me1_v2_0169700', 'Me1_v2_0212430']
module1	GO	molecular_function	GO:0051287	NAD binding	['Me1_v2_0058260', 'Me1_v2_0150620', 'Me1_v2_0204130', 'Me1_v2_0219540', 'Me1_v2_0072790', 'Me1_v2_0074840', 'Me1_v2_0217270']
module1	GO	cellular_component	GO:0009507	chloroplast	['Me1_v2_0188850', 'Me1_v2_0197380', 'Me1_v2_0202920', 'Me1_v2_0167170', 'TRINITY_DN4465_c0_g4_i3', 'TRINITY_DN97_c8_g1_i1']
module10	GO	cellular_component	GO:0009539	photosystem II reaction center	['Me1_v2_0016790', 'Me1_v2_0026130', 'Me1_v2_0036960', 'Me1_v2_0039400']
module10	GO	molecular_function	GO:0045156	electron transporter, transferring electrons within the cyclic electron transport pathway of photosynthesis activity	['Me1_v2_0027650', 'Me1_v2_0031270', 'Me1_v2_0127770']
module10	GO	biological_process	GO:0019684	photosynthesis, light reaction	['Me1_v2_0016790', 'Me1_v2_0031270', 'Me1_v2_0127770']
module10	GO	molecular_function	GO:0009055	electron transfer activity	['Me1_v2_0027650', 'Me1_v2_0031270', 'Me1_v2_0035710']
module10	GO	biological_process	GO:0009772	photosynthetic electron transport in photosystem II	['Me1_v2_0031270', 'Me1_v2_0127770']
module10	GO	biological_process	GO:0009767	photosynthetic electron transport chain	['Me1_v2_0016790', 'Me1_v2_0027650']
module10	IPR	IPR	IPR011042	Six-bladed beta-propeller, TolB-like	['Me1_v2_0083100', 'Me1_v2_0162280', 'Me1_v2_0129390', 'Me1_v2_0129400', 'Me1_v2_0176740']
module10	IPR	IPR	IPR026057	Trichome birefringence-like, C-terminal domain	['Me1_v2_0084240', 'Me1_v2_0189510']
module10	IPR	IPR	IPR029962	Trichome birefringence-like family	['Me1_v2_0084240', 'Me1_v2_0189510', 'Me1_v2_0189500', 'Me1_v2_0200920']
module10	IPR	IPR	IPR000454	ATP synthase, F0 complex, subunit C	['Me1_v2_0037520']
module10	IPR	IPR	IPR002644	Photosystem II PsbZ, reaction centre	['Me1_v2_0039400']
module10	IPR	IPR	IPR003372	Photosystem II PsbL	['Me1_v2_0026130']
module10	IPR	IPR	IPR003687	Photosystem II PsbK	['Me1_v2_0036960']
module10	IPR	IPR	IPR005323	Pullulanase, carbohydrate-binding module 41	['Me1_v2_0154690']
module10	IPR	IPR	IPR005867	Photosystem II protein D1	['Me1_v2_0031270']
module10	IPR	IPR	IPR005868	Photosystem II D2 protein	['Me1_v2_0127770']
module10	IPR	IPR	IPR005870	Cytochrome b6/f complex, subunit IV	['Me1_v2_0027650']
module10	IPR	IPR	IPR006216	Photosystem II cytochrome b559, conserved site	['Me1_v2_0016790']
module10	IPR	IPR	IPR006243	Photosystem I PsaA	['Me1_v2_0042180']
module10	IPR	IPR	IPR008367	Regucalcin	['Me1_v2_0162280']
module10	IPR	IPR	IPR011940	Meiotic recombination protein Dmc1	['Me1_v2_0122670']
module10	IPR	IPR	IPR017443	Ribulose bisphosphate carboxylase, large subunit, ferrodoxin-like N-terminal	['Me1_v2_0040250']
module10	IPR	IPR	IPR039383	FHIT family	['Me1_v2_0178320']
module11	IPR	IPR	IPR001045	Spermidine/spermine synthases	['Me1_v2_0060810', 'Me1_v2_0211870']
module11	GO	biological_process	GO:0006108	malate metabolic process	['Me1_v2_0027140', 'TRINITY_DN226660_c0_g1_i1']
module11	GO	cellular_component	GO:0009349	riboflavin synthase complex	['Me1_v2_0147990']
module11	IPR	IPR	IPR002629	Cobalamin-independent methionine synthase MetE, C-terminal/archaeal	['Me1_v2_0232560']
module11	IPR	IPR	IPR004429	Isopropylmalate dehydrogenase	['Me1_v2_0146620']
module11	IPR	IPR	IPR005764	Adenine phosphoribosyl transferase	['Me1_v2_0158200']
module11	IPR	IPR	IPR011023	Nop2p	['Me1_v2_0163010']
module11	IPR	IPR	IPR011274	Malate dehydrogenase, NAD-dependent, cytosolic	['TRINITY_DN226660_c0_g1_i1']
module11	IPR	IPR	IPR016605	High-affinity nitrate transporter	['Me1_v2_0138140']
module11	IPR	IPR	IPR021829	Protein of unknown function DUF3419	['Me1_v2_0177250']
module11	IPR	IPR	IPR030373	Polyamine biosynthesis domain, conserved site	['Me1_v2_0211870']
module11	IPR	IPR	IPR034350	NUCL, RNA recognition motif 2	['Me1_v2_0092620']
module11	IPR	IPR	IPR034575	Outer envelope pore protein 21	['Me1_v2_0108090']
module11	GO	molecular_function	GO:0003824	catalytic activity	['Me1_v2_0027140', 'Me1_v2_0060810', 'Me1_v2_0204530', 'Me1_v2_0211870', 'TRINITY_DN226660_c0_g1_i1']
module11	IPR	IPR	IPR000206	Large ribosomal subunit protein bL12	['Me1_v2_0131770']
module11	IPR	IPR	IPR001282	Glucose-6-phosphate dehydrogenase	['Me1_v2_0094460']
module11	IPR	IPR	IPR002453	Beta tubulin	['Me1_v2_0151560']
module11	IPR	IPR	IPR005066	Moybdenum cofactor oxidoreductase, dimerisation	['Me1_v2_0211730']
module11	IPR	IPR	IPR006298	GTP-binding protein BipA	['Me1_v2_0114740']
module11	IPR	IPR	IPR018369	Chaperonin GroES, conserved site	['Me1_v2_0204070']
module11	IPR	IPR	IPR036824	Nucleoplasmin core domain superfamily	['Me1_v2_0135310']
module11	GO	cellular_component	GO:0043231	intracellular membrane-bounded organelle	['Me1_v2_0129210']
module12	IPR	IPR	IPR044772	Nitrate transporter	['Me1_v2_0037740', 'Me1_v2_0132560', 'Me1_v2_0058370', 'Me1_v2_0058400']
module12	GO	biological_process	GO:0006419	alanyl-tRNA aminoacylation	['Me1_v2_0000560', 'Me1_v2_0181660']
module12	IPR	IPR	IPR004963	Pectinacetylesterase/NOTUM	['Me1_v2_0115220', 'Me1_v2_0219800']
module12	GO	molecular_function	GO:0015112	nitrate transmembrane transporter activity	['Me1_v2_0037740', 'Me1_v2_0132560']
module12	GO	biological_process	GO:0006520	amino acid metabolic process	['Me1_v2_0124690', 'TRINITY_DN1716_c0_g2_i7', 'TRINITY_DN7643_c0_g1_i4']
module12	IPR	IPR	IPR013525	ABC-2 type transporter, transmembrane domain	['Me1_v2_0143160', 'Me1_v2_0226900', 'Me1_v2_0234230']
module12	IPR	IPR	IPR032781	ABC-transporter extension domain	['Me1_v2_0124730', 'Me1_v2_0183610']
module12	IPR	IPR	IPR008254	Flavodoxin/nitric oxide synthase	['Me1_v2_0002530', 'Me1_v2_0141840']
module12	GO	molecular_function	GO:0000166	nucleotide binding	['Me1_v2_0000560', 'Me1_v2_0113260', 'Me1_v2_0177300', 'Me1_v2_0181660', 'Me1_v2_0231650']
module12	IPR	IPR	IPR003657	WRKY domain	['Me1_v2_0066310', 'Me1_v2_0086010']
module12	IPR	IPR	IPR009091	Regulator of chromosome condensation 1/beta-lactamase-inhibitor protein II	['Me1_v2_0029240', 'Me1_v2_0162170']
module12	GO	biological_process	GO:0016311	dephosphorylation	['Me1_v2_0113300', 'Me1_v2_0185470']
module2	IPR	IPR	IPR029068	Glyoxalase/Bleomycin resistance protein/Dihydroxybiphenyl dioxygenase	['Me1_v2_0062370', 'Me1_v2_0096430', 'Me1_v2_0152240', 'Me1_v2_0181930', 'Me1_v2_0224030']
module2	IPR	IPR	IPR004360	Glyoxalase/fosfomycin resistance/dioxygenase domain	['Me1_v2_0096430', 'Me1_v2_0152240', 'Me1_v2_0181930', 'Me1_v2_0224030']
module2	IPR	IPR	IPR023210	NADP-dependent oxidoreductase domain	['Me1_v2_0074400', 'Me1_v2_0122920', 'Me1_v2_0122940', 'Me1_v2_0134730', 'Me1_v2_0172370', 'Me1_v2_0189860']
module2	IPR	IPR	IPR047109	Cinnamyl alcohol dehydrogenase-like	['Me1_v2_0011340', 'Me1_v2_0074320', 'Me1_v2_0181050', 'Me1_v2_0211260']
module2	IPR	IPR	IPR000389	Small hydrophilic plant seed protein	['Me1_v2_0072530', 'Me1_v2_0106470', 'Me1_v2_0209110']
module2	IPR	IPR	IPR005031	Coenzyme Q-binding protein COQ10, START domain	['Me1_v2_0138790', 'Me1_v2_0144520', 'Me1_v2_0213140']
module2	IPR	IPR	IPR016455	Xyloglucan endotransglucosylase/hydrolase	['Me1_v2_0164270', 'Me1_v2_0201110', 'Me1_v2_0223600']
module2	IPR	IPR	IPR002347	Short-chain dehydrogenase/reductase SDR	['Me1_v2_0085960', 'Me1_v2_0117020', 'Me1_v2_0117150', 'Me1_v2_0133970', 'Me1_v2_0165560', 'Me1_v2_0165570', 'Me1_v2_0172760', 'Me1_v2_0128130', 'Me1_v2_0165570', 'Me1_v2_0165790', 'Me1_v2_0202970', 'Me1_v2_0222160', 'Me1_v2_0230240']
module2	IPR	IPR	IPR000136	Oleosin	['Me1_v2_0174440', 'Me1_v2_0235030', 'Me1_v2_0235140']
module2	GO	biological_process	GO:0010411	xyloglucan metabolic process	['Me1_v2_0164270', 'Me1_v2_0201110', 'Me1_v2_0223600', 'Me1_v2_0201110', 'Me1_v2_0223600']
module2	IPR	IPR	IPR017853	Glycoside hydrolase superfamily	['Me1_v2_0053720', 'Me1_v2_0058330', 'Me1_v2_0062140', 'Me1_v2_0070120', 'Me1_v2_0112830', 'Me1_v2_0126770', 'Me1_v2_0176750', 'Me1_v2_0201360', 'Me1_v2_0220680', 'Me1_v2_0224000', 'Me1_v2_0012680', 'Me1_v2_0051150', 'Me1_v2_0062140', 'Me1_v2_0070120', 'Me1_v2_0075510', 'Me1_v2_0094650', 'Me1_v2_0106870', 'Me1_v2_0119380', 'Me1_v2_0119510', 'Me1_v2_0152820', 'Me1_v2_0155020', 'Me1_v2_0158400', 'M…
module2	IPR	IPR	IPR013154	Alcohol dehydrogenase-like, N-terminal	['Me1_v2_0011340', 'Me1_v2_0074320', 'Me1_v2_0114310', 'Me1_v2_0177370', 'Me1_v2_0211260']
module2	IPR	IPR	IPR029056	Ribokinase-like	['Me1_v2_0035110', 'Me1_v2_0048570', 'Me1_v2_0125050', 'Me1_v2_0229210']
module2	IPR	IPR	IPR016040	NAD(P)-binding domain	['Me1_v2_0110440', 'Me1_v2_0159200', 'Me1_v2_0186980', 'Me1_v2_0228380', 'TRINITY_DN140765_c0_g1_i7']
module2	GO	molecular_function	GO:0008374	O-acyltransferase activity	['Me1_v2_0052130', 'Me1_v2_0060660', 'Me1_v2_0088220', 'Me1_v2_0158210']
module2	IPR	IPR	IPR020471	Aldo-keto reductase	['Me1_v2_0122920', 'Me1_v2_0122940', 'Me1_v2_0134730', 'Me1_v2_0172370']
module2	IPR	IPR	IPR036908	RlpA-like domain superfamily	['Me1_v2_0072990', 'Me1_v2_0096680', 'Me1_v2_0148850']
module2	IPR	IPR	IPR020904	Short-chain dehydrogenase/reductase, conserved site	['Me1_v2_0085960', 'Me1_v2_0117020', 'Me1_v2_0165570', 'Me1_v2_0172760']
module2	IPR	IPR	IPR000010	Cystatin domain	['Me1_v2_0065270', 'TRINITY_DN99055_c0_g2_i2']
module2	IPR	IPR	IPR000659	Pyridoxamine 5'-phosphate oxidase	['Me1_v2_0102400', 'Me1_v2_0194060']
module2	IPR	IPR	IPR004361	Glyoxalase I	['Me1_v2_0096430', 'Me1_v2_0224030']
module2	IPR	IPR	IPR007667	Hypoxia induced protein, domain	['Me1_v2_0200760', 'Me1_v2_0230320']
module2	IPR	IPR	IPR008892	Cold-regulated 413 protein	['Me1_v2_0118990', 'Me1_v2_0139440', 'Me1_v2_0118990']
module2	IPR	IPR	IPR015688	Elongation Factor 3, ABC2 domain, chromodomain-like insertion	['Me1_v2_0061490', 'Me1_v2_0092160']
module2	IPR	IPR	IPR023393	START-like domain superfamily	['Me1_v2_0059500', 'Me1_v2_0138790', 'Me1_v2_0144520', 'Me1_v2_0213140']
module2	IPR	IPR	IPR036188	FAD/NAD(P)-binding domain superfamily	['Me1_v2_0131750', 'Me1_v2_0175970', 'Me1_v2_0195740', 'Me1_v2_0207270', 'Me1_v2_0214880', 'Me1_v2_0222170', 'Me1_v2_0055870', 'Me1_v2_0079650', 'Me1_v2_0105790', 'Me1_v2_0120400', 'Me1_v2_0141810', 'Me1_v2_0167330', 'Me1_v2_0182190', 'Me1_v2_0224200']
module2	IPR	IPR	IPR013149	Alcohol dehydrogenase-like, C-terminal	['Me1_v2_0074320', 'Me1_v2_0114310', 'Me1_v2_0211260', 'Me1_v2_0228970', 'Me1_v2_0074320', 'Me1_v2_0080330', 'Me1_v2_0162590', 'TRINITY_DN79_c0_g2_i11']
module2	IPR	IPR	IPR006694	Fatty acid hydroxylase	['Me1_v2_0115660', 'Me1_v2_0172830', 'Me1_v2_0224650']
module2	IPR	IPR	IPR010686	Oil body-associated protein-like	['Me1_v2_0051540', 'Me1_v2_0192470']
module2	IPR	IPR	IPR012926	Ion channel TACAN/TMEM120B	['Me1_v2_0081870', 'Me1_v2_0081880']
module2	IPR	IPR	IPR018494	Oxysterol-binding protein, conserved site	['Me1_v2_0135750', 'Me1_v2_0212820']
module2	IPR	IPR	IPR040025	Zinc finger protein 622/Rei1/Reh1	['Me1_v2_0136470', 'Me1_v2_0168230']
module2	IPR	IPR	IPR044682	Violaxanthin de-epoxidase	['Me1_v2_0083870', 'Me1_v2_0092890']
module2	IPR	IPR	IPR002328	Alcohol dehydrogenase, zinc-type, conserved site	['Me1_v2_0074320', 'Me1_v2_0177370', 'Me1_v2_0211260', 'Me1_v2_0074320', 'Me1_v2_0080330', 'TRINITY_DN79_c0_g2_i11']
module2	IPR	IPR	IPR020892	Cyclophilin-type peptidyl-prolyl cis-trans isomerase, conserved site	['Me1_v2_0065780', 'Me1_v2_0174580', 'Me1_v2_0182350']
module2	IPR	IPR	IPR001554	Glycoside hydrolase, family 14	['Me1_v2_0112830', 'Me1_v2_0224000']
module2	IPR	IPR	IPR001564	Nucleoside diphosphate kinase	['Me1_v2_0079390', 'Me1_v2_0098140']
module2	IPR	IPR	IPR005349	TMEM14 family	['Me1_v2_0148940', 'Me1_v2_0155620']
module2	IPR	IPR	IPR007130	Diacylglycerol acyltransferase	['Me1_v2_0052130', 'Me1_v2_0060660']
module2	IPR	IPR	IPR013097	Stress responsive alpha-beta barrel	['Me1_v2_0096730', 'Me1_v2_0134640']
module2	IPR	IPR	IPR016688	Mechanosensitive ion channel MscS-like, plants/fungi	['Me1_v2_0016640', 'Me1_v2_0176980']
module2	IPR	IPR	IPR018087	Glycoside hydrolase, family 5, conserved site	['Me1_v2_0053720', 'Me1_v2_0126770']
module2	IPR	IPR	IPR018965	Ubiquitin-activating enzyme E1, C-terminal	['Me1_v2_0053760', 'TRINITY_DN4205_c0_g1_i4']
module2	IPR	IPR	IPR045024	Alternative NADH dehydrogenase	['Me1_v2_0167320', 'Me1_v2_0167330']
module2	IPR	IPR	IPR035985	Ubiquitin-activating enzyme	['Me1_v2_0053760', 'Me1_v2_0107800', 'TRINITY_DN4205_c0_g1_i4']
module2	IPR	IPR	IPR019587	Polyketide cyclase/dehydrase	['Me1_v2_0059500', 'Me1_v2_0213140', 'Me1_v2_0059460']
module2	IPR	IPR	IPR044772	Nitrate transporter	['Me1_v2_0037740', 'Me1_v2_0132560', 'Me1_v2_0058370', 'Me1_v2_0058400']
module2	GO	biological_process	GO:0005978	glycogen biosynthetic process	['Me1_v2_0070120', 'Me1_v2_0183350']
module2	IPR	IPR	IPR036869	Chaperone J-domain superfamily	['Me1_v2_0095680', 'Me1_v2_0137400', 'Me1_v2_0150330', 'Me1_v2_0185670', 'Me1_v2_0208550']
module2	IPR	IPR	IPR006047	Glycosyl hydrolase, family 13, catalytic domain	['Me1_v2_0087570', 'Me1_v2_0099360', 'Me1_v2_0162950', 'Me1_v2_0172590', 'Me1_v2_0062140', 'Me1_v2_0176750', 'Me1_v2_0201360', 'Me1_v2_0012680', 'Me1_v2_0062140', 'Me1_v2_0166340']
module3	IPR	IPR	IPR000070	Pectinesterase, catalytic	['Me1_v2_0169710', 'Me1_v2_0227180']
module3	IPR	IPR	IPR001563	Peptidase S10, serine carboxypeptidase	['Me1_v2_0033450', 'Me1_v2_0181750']
module3	GO	biological_process	GO:0042545	cell wall modification	['Me1_v2_0169710', 'Me1_v2_0227180', 'Me1_v2_0169710', 'Me1_v2_0228940']
module3	IPR	IPR	IPR025846	Trichome birefringence-like, N-terminal domain	['Me1_v2_0189500', 'Me1_v2_0200920']
module3	IPR	IPR	IPR029962	Trichome birefringence-like family	['Me1_v2_0084240', 'Me1_v2_0189510', 'Me1_v2_0189500', 'Me1_v2_0200920']
module3	IPR	IPR	IPR017491	Photosystem I protein PsaC	['Me1_v2_0017720']
module3	IPR	IPR	IPR012334	Pectin lyase fold	['Me1_v2_0169710', 'Me1_v2_0227180', 'Me1_v2_0108610', 'Me1_v2_0169710', 'Me1_v2_0228940']
module3	IPR	IPR	IPR000630	Small ribosomal subunit protein uS8	['Me1_v2_0042200']
module3	IPR	IPR	IPR001705	Large ribosomal subunit protein bL33	['Me1_v2_0041860']
module3	IPR	IPR	IPR001971	Small ribosomal subunit protein uS11	['Me1_v2_0042190']
module3	IPR	IPR	IPR037293	Galactose oxidase, central domain superfamily	['Me1_v2_0056580']
module3	IPR	IPR	IPR018392	LysM domain	['Me1_v2_0031500', 'Me1_v2_0057350']
module3	IPR	IPR	IPR016180	Large ribosomal subunit protein uL16 domain	['Me1_v2_0042220']
module3	IPR	IPR	IPR040072	Methyltransferase (Class A)	['Me1_v2_0090970']
module3	IPR	IPR	IPR001204	Phosphate transporter	['Me1_v2_0123370']
module3	IPR	IPR	IPR006108	3-hydroxyacyl-CoA dehydrogenase, C-terminal	['Me1_v2_0078830']
module3	IPR	IPR	IPR006501	Pectinesterase inhibitor domain	['Me1_v2_0227180']
module3	IPR	IPR	IPR013581	Plant PDR ABC transporter associated	['Me1_v2_0177460']
module4	IPR	IPR	IPR011012	Longin-like domain superfamily	['Me1_v2_0070160', 'Me1_v2_0107090', 'Me1_v2_0131970', 'Me1_v2_0144760', 'Me1_v2_0159730', 'Me1_v2_0209700']
module4	IPR	IPR	IPR017937	Thioredoxin, conserved site	['Me1_v2_0094330', 'Me1_v2_0127980', 'Me1_v2_0163970', 'Me1_v2_0176640', 'Me1_v2_0229810', 'Me1_v2_0109190', 'Me1_v2_0136990', 'Me1_v2_0035950', 'Me1_v2_0073890', 'Me1_v2_0109000', 'TRINITY_DN4123_c0_g1_i2']
module4	IPR	IPR	IPR013766	Thioredoxin domain	['Me1_v2_0094330', 'Me1_v2_0127980', 'Me1_v2_0153010', 'Me1_v2_0163970', 'Me1_v2_0176640', 'Me1_v2_0229810', 'Me1_v2_0109190', 'Me1_v2_0123240', 'Me1_v2_0136990']
module4	IPR	IPR	IPR029055	Nucleophile aminohydrolases, N-terminal	['Me1_v2_0069010', 'Me1_v2_0097940', 'Me1_v2_0105190', 'Me1_v2_0145870', 'Me1_v2_0187100']
module4	IPR	IPR	IPR000426	Proteasome alpha-subunit, N-terminal domain	['Me1_v2_0097940', 'Me1_v2_0145870', 'Me1_v2_0187100']
module4	IPR	IPR	IPR036249	Thioredoxin-like superfamily	['Me1_v2_0089390', 'Me1_v2_0094330', 'Me1_v2_0124940', 'Me1_v2_0127980', 'Me1_v2_0153010', 'Me1_v2_0163970', 'Me1_v2_0176640', 'Me1_v2_0229810', 'Me1_v2_0061860', 'Me1_v2_0109190', 'Me1_v2_0123240', 'Me1_v2_0133870', 'Me1_v2_0136990', 'Me1_v2_0160150', 'Me1_v2_0175760', 'Me1_v2_0207660', 'Me1_v2_0035950', 'Me1_v2_0073890', 'Me1_v2_0083530', 'Me1_v2_0109000', 'Me1_v2_0195930', 'TRINITY_DN4123_c0_g…
module4	GO	biological_process	GO:0006122	mitochondrial electron transport, ubiquinol to cytochrome c	['Me1_v2_0068190', 'Me1_v2_0092860', 'Me1_v2_0227880']
module4	IPR	IPR	IPR022775	AP complex, mu/sigma subunit	['Me1_v2_0107090', 'Me1_v2_0131970', 'Me1_v2_0144760']
module4	IPR	IPR	IPR019956	Ubiquitin domain	['Me1_v2_0083210', 'Me1_v2_0214780', 'Me1_v2_0234690']
module4	IPR	IPR	IPR029071	Ubiquitin-like domain superfamily	['Me1_v2_0083210', 'Me1_v2_0167740', 'Me1_v2_0214780', 'Me1_v2_0226630', 'Me1_v2_0234690']
module4	IPR	IPR	IPR006722	Trafficking protein particle complex subunit 2	['Me1_v2_0070160', 'Me1_v2_0159730']
module4	IPR	IPR	IPR010982	Lambda repressor-like, DNA-binding domain superfamily	['Me1_v2_0155290', 'Me1_v2_0202680']
module4	IPR	IPR	IPR027534	Large ribosomal subunit protein P1/P2	['Me1_v2_0117720', 'Me1_v2_0187070']
module4	IPR	IPR	IPR036549	Cytochrome c oxidase subunit 6B/Cytochrome c oxidase assembly factor 6-like superfamily	['Me1_v2_0099460', 'Me1_v2_0133700']
module4	IPR	IPR	IPR016635	Adaptor protein complex, sigma subunit	['Me1_v2_0107090', 'Me1_v2_0144760']
module4	IPR	IPR	IPR000717	Proteasome component (PCI) domain	['Me1_v2_0168660', 'Me1_v2_0225410', 'Me1_v2_0230910']
module4	IPR	IPR	IPR010920	LSM domain superfamily	['Me1_v2_0089940', 'Me1_v2_0156910', 'Me1_v2_0164380']
module4	GO	biological_process	GO:0006511	ubiquitin-dependent protein catabolic process	['Me1_v2_0097940', 'Me1_v2_0142980', 'Me1_v2_0145870', 'Me1_v2_0187100']
module4	GO	molecular_function	GO:0003756	protein disulfide isomerase activity	['Me1_v2_0163970', 'Me1_v2_0176640']
module4	IPR	IPR	IPR006461	PLAC8 motif-containing protein	['Me1_v2_0094970', 'Me1_v2_0231180']
module4	IPR	IPR	IPR023333	Proteasome B-type subunit	['Me1_v2_0069010', 'Me1_v2_0105190']
module4	IPR	IPR	IPR009053	Prefoldin	['Me1_v2_0065170', 'Me1_v2_0174860']
module4	IPR	IPR	IPR016135	Ubiquitin-conjugating enzyme/RWD-like	['Me1_v2_0109070', 'Me1_v2_0117640', 'Me1_v2_0225660', 'Me1_v2_0062330', 'Me1_v2_0157840', 'Me1_v2_0225660']
module4	GO	biological_process	GO:0000387	spliceosomal snRNP assembly	['Me1_v2_0089940', 'Me1_v2_0156910']
module4	GO	molecular_function	GO:0015078	proton transmembrane transporter activity	['Me1_v2_0172630', 'Me1_v2_0226210']
module4	GO	molecular_function	GO:0051087	protein-folding chaperone binding	['Me1_v2_0192030', 'Me1_v2_0214630']
module4	GO	biological_process	GO:0016192	vesicle-mediated transport	['Me1_v2_0107090', 'Me1_v2_0115800', 'Me1_v2_0115860', 'Me1_v2_0159730', 'Me1_v2_0209700']
module5	GO	molecular_function	GO:0005507	copper ion binding	['Me1_v2_0060490', 'Me1_v2_0169010', 'Me1_v2_0198360', 'Me1_v2_0200870', 'TRINITY_DN674_c2_g1_i2']
module5	IPR	IPR	IPR001898	Solute carrier family 13	['Me1_v2_0007500', 'Me1_v2_0170590', 'Me1_v2_0233210']
module5	GO	molecular_function	GO:0005381	iron ion transmembrane transporter activity	['Me1_v2_0137290', 'Me1_v2_0198760', 'Me1_v2_0233450']
module5	IPR	IPR	IPR011706	Multicopper oxidase, C-terminal	['Me1_v2_0060490', 'Me1_v2_0169010', 'TRINITY_DN674_c2_g1_i2', 'TRINITY_DN674_c5_g1_i1']
module5	IPR	IPR	IPR003685	Photosystem I PsaD	['Me1_v2_0139530', 'Me1_v2_0145860']
module5	IPR	IPR	IPR005215	Trigger factor	['Me1_v2_0042160', 'Me1_v2_0064280']
module5	GO	biological_process	GO:0000103	sulfate assimilation	['Me1_v2_0066250', 'Me1_v2_0199710']
module5	IPR	IPR	IPR036034	PDZ superfamily	['Me1_v2_0064700', 'Me1_v2_0175830', 'Me1_v2_0209260']
module5	GO	molecular_function	GO:0016851	magnesium chelatase activity	['Me1_v2_0088180', 'Me1_v2_0168100']
module5	IPR	IPR	IPR021134	Bestrophin-like	['Me1_v2_0122630', 'TRINITY_DN5405_c0_g1_i8']
module5	IPR	IPR	IPR034904	Fe-S cluster assembly domain superfamily	['Me1_v2_0081670', 'Me1_v2_0105210']
module5	GO	biological_process	GO:0006812	monoatomic cation transport	['Me1_v2_0101470', 'Me1_v2_0120470', 'Me1_v2_0159230', 'Me1_v2_0198360']
module5	GO	molecular_function	GO:0008324	monoatomic cation transmembrane transporter activity	['Me1_v2_0101470', 'Me1_v2_0120470', 'Me1_v2_0159230']
module5	IPR	IPR	IPR028994	Integrin alpha, N-terminal	['Me1_v2_0034650', 'Me1_v2_0162110']
module5	GO	molecular_function	GO:0022857	transmembrane transporter activity	['Me1_v2_0007500', 'Me1_v2_0129120', 'Me1_v2_0162900', 'Me1_v2_0170590', 'Me1_v2_0227360', 'Me1_v2_0232120', 'Me1_v2_0233210']
module5	IPR	IPR	IPR000741	Fructose-bisphosphate aldolase, class-I	['Me1_v2_0185400', 'TRINITY_DN152084_c0_g1_i2']
module5	IPR	IPR	IPR003689	Zinc/iron permease	['Me1_v2_0015880', 'Me1_v2_0165170']
module5	IPR	IPR	IPR008972	Cupredoxin	['Me1_v2_0060490', 'Me1_v2_0169010', 'TRINITY_DN674_c2_g1_i2']
module5	IPR	IPR	IPR009071	High mobility group box domain	['Me1_v2_0071140', 'Me1_v2_0142810']
module5	IPR	IPR	IPR016102	Succinyl-CoA synthetase-like	['Me1_v2_0096560', 'Me1_v2_0183960']
module6	IPR	IPR	IPR036249	Thioredoxin-like superfamily	['Me1_v2_0089390', 'Me1_v2_0094330', 'Me1_v2_0124940', 'Me1_v2_0127980', 'Me1_v2_0153010', 'Me1_v2_0163970', 'Me1_v2_0176640', 'Me1_v2_0229810', 'Me1_v2_0061860', 'Me1_v2_0109190', 'Me1_v2_0123240', 'Me1_v2_0133870', 'Me1_v2_0136990', 'Me1_v2_0160150', 'Me1_v2_0175760', 'Me1_v2_0207660', 'Me1_v2_0035950', 'Me1_v2_0073890', 'Me1_v2_0083530', 'Me1_v2_0109000', 'Me1_v2_0195930', 'TRINITY_DN4123_c0_g…
module6	IPR	IPR	IPR016123	Mog1/PsbP, alpha/beta/alpha sandwich	['Me1_v2_0070920', 'Me1_v2_0106400', 'Me1_v2_0159050']
module6	IPR	IPR	IPR000652	Triosephosphate isomerase	['Me1_v2_0175210', 'Me1_v2_0180280']
module6	IPR	IPR	IPR001580	Calreticulin/calnexin	['Me1_v2_0182810', 'Me1_v2_0231030']
module6	IPR	IPR	IPR005691	Chloroplast protein import component Tic20	['Me1_v2_0229900', 'Me1_v2_0233950']
module6	GO	cellular_component	GO:0009654	photosystem II oxygen evolving complex	['Me1_v2_0070920', 'Me1_v2_0159050', 'Me1_v2_0224530']
module6	IPR	IPR	IPR024084	Isopropylmalate dehydrogenase-like domain	['Me1_v2_0072790', 'Me1_v2_0139050']
module6	GO	molecular_function	GO:0020037	heme binding	['Me1_v2_0157480', 'Me1_v2_0161760', 'Me1_v2_0172580', 'Me1_v2_0185550']
module6	IPR	IPR	IPR001199	Cytochrome b5-like heme/steroid binding domain	['Me1_v2_0065070', 'Me1_v2_0185550']
module6	IPR	IPR	IPR012171	Fatty acid desaturase	['Me1_v2_0065070', 'Me1_v2_0181730', 'Me1_v2_0090600', 'Me1_v2_0090610']
module6	GO	molecular_function	GO:0051287	NAD binding	['Me1_v2_0058260', 'Me1_v2_0150620', 'Me1_v2_0204130', 'Me1_v2_0219540', 'Me1_v2_0072790', 'Me1_v2_0074840', 'Me1_v2_0217270']
module6	IPR	IPR	IPR005804	Fatty acid desaturase domain	['Me1_v2_0065070', 'Me1_v2_0181730']
module6	GO	cellular_component	GO:0019898	extrinsic component of membrane	['Me1_v2_0070920', 'Me1_v2_0159050']
module6	IPR	IPR	IPR002109	Glutaredoxin	['Me1_v2_0160150', 'Me1_v2_0175760', 'Me1_v2_0035950', 'TRINITY_DN4123_c0_g1_i2', 'TRINITY_DN4123_c0_g2_i4', 'Me1_v2_0135950']
module6	GO	molecular_function	GO:0015035	protein-disulfide reductase activity	['Me1_v2_0109190', 'Me1_v2_0136990']
module6	IPR	IPR	IPR002912	ACT domain	['Me1_v2_0074840', 'Me1_v2_0217270']
module6	IPR	IPR	IPR013766	Thioredoxin domain	['Me1_v2_0094330', 'Me1_v2_0127980', 'Me1_v2_0153010', 'Me1_v2_0163970', 'Me1_v2_0176640', 'Me1_v2_0229810', 'Me1_v2_0109190', 'Me1_v2_0123240', 'Me1_v2_0136990']
module6	IPR	IPR	IPR017937	Thioredoxin, conserved site	['Me1_v2_0094330', 'Me1_v2_0127980', 'Me1_v2_0163970', 'Me1_v2_0176640', 'Me1_v2_0229810', 'Me1_v2_0109190', 'Me1_v2_0136990', 'Me1_v2_0035950', 'Me1_v2_0073890', 'Me1_v2_0109000', 'TRINITY_DN4123_c0_g1_i2']
module7	IPR	IPR	IPR000794	Beta-ketoacyl synthase	['Me1_v2_0033460', 'Me1_v2_0037340', 'Me1_v2_0038780', 'Me1_v2_0160400', 'Me1_v2_0226600']
module7	GO	molecular_function	GO:0016746	acyltransferase activity	['Me1_v2_0033460', 'Me1_v2_0037340', 'Me1_v2_0038780', 'Me1_v2_0072050', 'Me1_v2_0160400', 'Me1_v2_0193080', 'Me1_v2_0226600']
module7	IPR	IPR	IPR014031	Beta-ketoacyl synthase, C-terminal	['Me1_v2_0037340', 'Me1_v2_0038780', 'Me1_v2_0160400']
module7	IPR	IPR	IPR020841	Polyketide synthase, beta-ketoacyl synthase domain	['Me1_v2_0038780', 'Me1_v2_0160400', 'Me1_v2_0226600']
module7	IPR	IPR	IPR017937	Thioredoxin, conserved site	['Me1_v2_0094330', 'Me1_v2_0127980', 'Me1_v2_0163970', 'Me1_v2_0176640', 'Me1_v2_0229810', 'Me1_v2_0109190', 'Me1_v2_0136990', 'Me1_v2_0035950', 'Me1_v2_0073890', 'Me1_v2_0109000', 'TRINITY_DN4123_c0_g1_i2']
module7	IPR	IPR	IPR014025	Glutaredoxin subgroup	['Me1_v2_0035950', 'TRINITY_DN4123_c0_g1_i2', 'TRINITY_DN4123_c0_g2_i4', 'Me1_v2_0135950']
module7	IPR	IPR	IPR002109	Glutaredoxin	['Me1_v2_0160150', 'Me1_v2_0175760', 'Me1_v2_0035950', 'TRINITY_DN4123_c0_g1_i2', 'TRINITY_DN4123_c0_g2_i4', 'Me1_v2_0135950']
module7	IPR	IPR	IPR036249	Thioredoxin-like superfamily	['Me1_v2_0089390', 'Me1_v2_0094330', 'Me1_v2_0124940', 'Me1_v2_0127980', 'Me1_v2_0153010', 'Me1_v2_0163970', 'Me1_v2_0176640', 'Me1_v2_0229810', 'Me1_v2_0061860', 'Me1_v2_0109190', 'Me1_v2_0123240', 'Me1_v2_0133870', 'Me1_v2_0136990', 'Me1_v2_0160150', 'Me1_v2_0175760', 'Me1_v2_0207660', 'Me1_v2_0035950', 'Me1_v2_0073890', 'Me1_v2_0083530', 'Me1_v2_0109000', 'Me1_v2_0195930', 'TRINITY_DN4123_c0_g…
module7	GO	molecular_function	GO:0015038	glutathione disulfide oxidoreductase activity	['TRINITY_DN4123_c0_g1_i2', 'TRINITY_DN4123_c0_g2_i4']
module7	IPR	IPR	IPR007853	Zinc finger, DNL-type	['Me1_v2_0057040', 'Me1_v2_0128150']
module7	IPR	IPR	IPR011899	Glutaredoxin, eukaryotic/virial	['TRINITY_DN4123_c0_g1_i2', 'TRINITY_DN4123_c0_g2_i4', 'Me1_v2_0135950']
module7	GO	biological_process	GO:0034551	mitochondrial respiratory chain complex III assembly	['Me1_v2_0118370', 'Me1_v2_0206800']
module7	IPR	IPR	IPR009097	Cyclic phosphodiesterase	['Me1_v2_0126160', 'Me1_v2_0159880']
module7	IPR	IPR	IPR011767	Glutaredoxin active site	['Me1_v2_0035950', 'TRINITY_DN4123_c0_g1_i2']
module7	IPR	IPR	IPR005225	Small GTP-binding domain	['Me1_v2_0084580', 'Me1_v2_0122660', 'Me1_v2_0150200', 'Me1_v2_0165290']
module7	IPR	IPR	IPR001806	Small GTPase	['Me1_v2_0084580', 'Me1_v2_0150200', 'Me1_v2_0165290']
module7	GO	molecular_function	GO:0003989	acetyl-CoA carboxylase activity	['Me1_v2_0096640', 'Me1_v2_0185600']
module7	GO	molecular_function	GO:0004315	3-oxoacyl-[acyl-carrier-protein] synthase activity	['Me1_v2_0160400', 'Me1_v2_0226600']
module7	IPR	IPR	IPR005024	Snf7 family	['Me1_v2_0110890', 'Me1_v2_0207220']
module7	GO	cellular_component	GO:0009579	thylakoid	['Me1_v2_0079080', 'Me1_v2_0188970']
module7	GO	biological_process	GO:0006801	superoxide metabolic process	['Me1_v2_0080930', 'Me1_v2_0235050']
module7	GO	biological_process	GO:0006413	translational initiation	['Me1_v2_0070400', 'Me1_v2_0080910', 'Me1_v2_0099630']
module7	IPR	IPR	IPR012171	Fatty acid desaturase	['Me1_v2_0065070', 'Me1_v2_0181730', 'Me1_v2_0090600', 'Me1_v2_0090610']
module7	IPR	IPR	IPR037518	MPN domain	['Me1_v2_0080910', 'Me1_v2_0117140']
module7	GO	cellular_component	GO:0005741	mitochondrial outer membrane	['Me1_v2_0070230', 'Me1_v2_0146610']
module7	IPR	IPR	IPR029069	HotDog domain superfamily	['Me1_v2_0077740', 'Me1_v2_0128260']
module7	IPR	IPR	IPR016135	Ubiquitin-conjugating enzyme/RWD-like	['Me1_v2_0109070', 'Me1_v2_0117640', 'Me1_v2_0225660', 'Me1_v2_0062330', 'Me1_v2_0157840', 'Me1_v2_0225660']
module8	IPR	IPR	IPR011761	ATP-grasp fold	['Me1_v2_0068380', 'Me1_v2_0177200']
module8	IPR	IPR	IPR044295	Transcription factor BIM1/2/3	['Me1_v2_0093930']
module8	IPR	IPR	IPR022309	Ribosomal protein eS8/ribosomal biogenesis NSA2	['Me1_v2_0061780']
module8	IPR	IPR	IPR007274	Ctr copper transporter	['Me1_v2_0213710']
module8	IPR	IPR	IPR012309	DNA ligase, ATP-dependent, C-terminal	['Me1_v2_0030510']
module8	IPR	IPR	IPR044229	NO-associated protein 1	['Me1_v2_0028430']
module8	IPR	IPR	IPR044808	Ethylene-responsive transcription factor	['Me1_v2_0182480']
module8	IPR	IPR	IPR019587	Polyketide cyclase/dehydrase	['Me1_v2_0059500', 'Me1_v2_0213140', 'Me1_v2_0059460']
module8	IPR	IPR	IPR011054	Rudiment single hybrid motif	['Me1_v2_0177200']
module8	IPR	IPR	IPR011706	Multicopper oxidase, C-terminal	['Me1_v2_0060490', 'Me1_v2_0169010', 'TRINITY_DN674_c2_g1_i2', 'TRINITY_DN674_c5_g1_i1']
module8	GO	molecular_function	GO:0003700	DNA-binding transcription factor activity	['Me1_v2_0093930', 'Me1_v2_0182480']
module8	IPR	IPR	IPR046364	Exocyst complex subunit Exo70, C-terminal	['Me1_v2_0046640']
module8	GO	biological_process	GO:0042273	ribosomal large subunit biogenesis	['Me1_v2_0025040']
module8	IPR	IPR	IPR013815	ATP-grasp fold, subdomain 1	['Me1_v2_0068380']
module9	IPR	IPR	IPR017853	Glycoside hydrolase superfamily	['Me1_v2_0053720', 'Me1_v2_0058330', 'Me1_v2_0062140', 'Me1_v2_0070120', 'Me1_v2_0112830', 'Me1_v2_0126770', 'Me1_v2_0176750', 'Me1_v2_0201360', 'Me1_v2_0220680', 'Me1_v2_0224000', 'Me1_v2_0012680', 'Me1_v2_0051150', 'Me1_v2_0062140', 'Me1_v2_0070120', 'Me1_v2_0075510', 'Me1_v2_0094650', 'Me1_v2_0106870', 'Me1_v2_0119380', 'Me1_v2_0119510', 'Me1_v2_0152820', 'Me1_v2_0155020', 'Me1_v2_0158400', 'M…
module9	IPR	IPR	IPR024746	Glycosyl hydrolase family 100	['Me1_v2_0007490', 'Me1_v2_0067390', 'Me1_v2_0067400', 'Me1_v2_0229090']
module9	IPR	IPR	IPR008914	Phosphatidylethanolamine-binding protein	['Me1_v2_0080920', 'Me1_v2_0092920', 'Me1_v2_0092970', 'Me1_v2_0156270']
module9	IPR	IPR	IPR008630	Glycosyltransferase 34	['Me1_v2_0009090', 'Me1_v2_0191340', 'Me1_v2_0193030', 'Me1_v2_0223310']
module9	IPR	IPR	IPR006380	Sucrose phosphatase-like domain	['Me1_v2_0169700', 'Me1_v2_0180720', 'Me1_v2_0212430']
module9	IPR	IPR	IPR011659	WD40-like beta propeller	['Me1_v2_0129390', 'Me1_v2_0129400', 'Me1_v2_0176740']
module9	IPR	IPR	IPR035810	Phosphatidylethanolamine-binding protein, eukaryotic	['Me1_v2_0080920', 'Me1_v2_0092970', 'Me1_v2_0156270']
module9	IPR	IPR	IPR008999	Actin-crosslinking	['Me1_v2_0047910', 'Me1_v2_0162090', 'Me1_v2_0178730', 'Me1_v2_0178740']
module9	IPR	IPR	IPR023214	HAD superfamily	['Me1_v2_0117460', 'Me1_v2_0144470', 'Me1_v2_0151900', 'Me1_v2_0159190', 'Me1_v2_0169700', 'Me1_v2_0180720', 'Me1_v2_0203280', 'Me1_v2_0212430']
module9	GO	biological_process	GO:0007015	actin filament organization	['Me1_v2_0083690', 'Me1_v2_0162090', 'Me1_v2_0178730', 'Me1_v2_0178740']
module9	IPR	IPR	IPR002347	Short-chain dehydrogenase/reductase SDR	['Me1_v2_0085960', 'Me1_v2_0117020', 'Me1_v2_0117150', 'Me1_v2_0133970', 'Me1_v2_0165560', 'Me1_v2_0165570', 'Me1_v2_0172760', 'Me1_v2_0128130', 'Me1_v2_0165570', 'Me1_v2_0165790', 'Me1_v2_0202970', 'Me1_v2_0222160', 'Me1_v2_0230240']
module9	IPR	IPR	IPR008928	Six-hairpin glycosidase superfamily	['Me1_v2_0067390', 'Me1_v2_0067400', 'Me1_v2_0122580', 'Me1_v2_0229090']
module9	IPR	IPR	IPR004299	Membrane bound O-acyl transferase, MBOAT	['Me1_v2_0020250', 'Me1_v2_0137310', 'Me1_v2_0137320']
module9	IPR	IPR	IPR027815	CSC1/OSCA1-like, cytosolic domain	['Me1_v2_0002620', 'Me1_v2_0075470', 'Me1_v2_0193540']
module9	GO	molecular_function	GO:0030170	pyridoxal phosphate binding	['Me1_v2_0058420', 'Me1_v2_0123010', 'Me1_v2_0126430', 'Me1_v2_0155610', 'Me1_v2_0176400', 'Me1_v2_0177850', 'Me1_v2_0193880']
module9	GO	biological_process	GO:0071704	obsolete organic substance metabolic process	['Me1_v2_0162090', 'Me1_v2_0178730', 'Me1_v2_0178740', 'Me1_v2_0206140']
module9	IPR	IPR	IPR003385	Glycoside hydrolase, family 77	['Me1_v2_0152820', 'Me1_v2_0155020']
module9	IPR	IPR	IPR012847	Sucrose phosphatase, plant/cyanobacteria	['Me1_v2_0169700', 'Me1_v2_0212430']
module9	IPR	IPR	IPR019257	Histidine-specific methyltransferase, SAM-dependent	['Me1_v2_0026470', 'Me1_v2_0187730']
module9	IPR	IPR	IPR044160	Protein TRIGALACTOSYLDIACYLGLYCEROL 4-like	['Me1_v2_0197340', 'Me1_v2_0197350']
module9	IPR	IPR	IPR045263	Glucose transporter GLUT	['Me1_v2_0121650', 'Me1_v2_0141640']
module9	IPR	IPR	IPR026847	Vacuolar protein sorting-associated protein 13	['Me1_v2_0162310', 'Me1_v2_0162330', 'Me1_v2_0172640']
module9	IPR	IPR	IPR013149	Alcohol dehydrogenase-like, C-terminal	['Me1_v2_0074320', 'Me1_v2_0114310', 'Me1_v2_0211260', 'Me1_v2_0228970', 'Me1_v2_0074320', 'Me1_v2_0080330', 'Me1_v2_0162590', 'TRINITY_DN79_c0_g2_i11']
module9	IPR	IPR	IPR032710	NTF2-like domain superfamily	['Me1_v2_0105800', 'Me1_v2_0187420', 'Me1_v2_0215540', 'Me1_v2_0062390', 'Me1_v2_0146940', 'Me1_v2_0169700', 'Me1_v2_0212430']
module9	IPR	IPR	IPR035892	C2 domain superfamily	['Me1_v2_0026460', 'Me1_v2_0062990', 'Me1_v2_0081430', 'Me1_v2_0114890', 'Me1_v2_0203000']
module9	IPR	IPR	IPR000270	PB1 domain	['Me1_v2_0066680', 'Me1_v2_0170770', 'Me1_v2_0170810']
module9	IPR	IPR	IPR013784	Carbohydrate-binding-like fold	['Me1_v2_0152820', 'Me1_v2_0211020', 'Me1_v2_0214940']
module9	IPR	IPR	IPR000133	ER lumen protein retaining receptor	['Me1_v2_0007980', 'Me1_v2_0139740']
module9	IPR	IPR	IPR013919	Peroxisome membrane protein, Pex16	['Me1_v2_0018900', 'Me1_v2_0104800']
module9	IPR	IPR	IPR024438	Staygreen protein	['Me1_v2_0045960', 'Me1_v2_0215160']
module9	IPR	IPR	IPR013780	Glycosyl hydrolase, all-beta	['Me1_v2_0087570', 'Me1_v2_0099360', 'Me1_v2_0162950', 'Me1_v2_0172590', 'Me1_v2_0062140', 'Me1_v2_0070120', 'Me1_v2_0106870', 'Me1_v2_0166340']
module9	IPR	IPR	IPR015421	Pyridoxal phosphate-dependent transferase, major domain	['Me1_v2_0058420', 'Me1_v2_0123010', 'Me1_v2_0126430', 'Me1_v2_0155610', 'Me1_v2_0176400', 'Me1_v2_0193880']
module9	IPR	IPR	IPR002328	Alcohol dehydrogenase, zinc-type, conserved site	['Me1_v2_0074320', 'Me1_v2_0177370', 'Me1_v2_0211260', 'Me1_v2_0074320', 'Me1_v2_0080330', 'TRINITY_DN79_c0_g2_i11']
module9	IPR	IPR	IPR002921	Fungal lipase-like domain	['Me1_v2_0073640', 'Me1_v2_0073650', 'Me1_v2_0125880']
module9	IPR	IPR	IPR000560	Histidine phosphatase superfamily, clade-2	['Me1_v2_0061040', 'Me1_v2_0062690']
module9	IPR	IPR	IPR002044	Carbohydrate binding module family 20	['Me1_v2_0152820', 'Me1_v2_0211020']
module9	IPR	IPR	IPR004712	Na+/H+ antiporter, fungi	['Me1_v2_0052210', 'Me1_v2_0217830']
module9	IPR	IPR	IPR009291	Vacuolar protein sorting-associated protein 62	['Me1_v2_0172640', 'Me1_v2_0172660']
module9	IPR	IPR	IPR009543	Vacuolar protein sorting-associated protein 13, VPS13 adaptor binding domain	['Me1_v2_0162330', 'Me1_v2_0172660']
module9	IPR	IPR	IPR022227	Protein of unknown function DUF3754	['Me1_v2_0082180', 'Me1_v2_0123650']
module9	GO	biological_process	GO:0006629	lipid metabolic process	['Me1_v2_0051750', 'Me1_v2_0073640', 'Me1_v2_0073650', 'Me1_v2_0097100', 'Me1_v2_0125880', 'Me1_v2_0202030']
module9	IPR	IPR	IPR005828	Major facilitator, sugar transporter-like	['Me1_v2_0099250', 'Me1_v2_0121650', 'Me1_v2_0138590', 'Me1_v2_0141640']
module9	IPR	IPR	IPR001547	Glycoside hydrolase, family 5	['Me1_v2_0162090', 'Me1_v2_0178730', 'Me1_v2_0178740']
module9	IPR	IPR	IPR004864	Late embryogenesis abundant protein, LEA_2 subgroup	['Me1_v2_0201120', 'Me1_v2_0202570']
module9	IPR	IPR	IPR006571	TLDc domain	['Me1_v2_0181560', 'Me1_v2_0196950']
module9	IPR	IPR	IPR012850	Alpha-amylase, C-terminal beta-sheet	['Me1_v2_0062140', 'Me1_v2_0166340']
module9	IPR	IPR	IPR013626	Pheophorbide a oxygenase	['Me1_v2_0122130', 'Me1_v2_0215180']
module9	IPR	IPR	IPR006047	Glycosyl hydrolase, family 13, catalytic domain	['Me1_v2_0087570', 'Me1_v2_0099360', 'Me1_v2_0162950', 'Me1_v2_0172590', 'Me1_v2_0062140', 'Me1_v2_0176750', 'Me1_v2_0201360', 'Me1_v2_0012680', 'Me1_v2_0062140', 'Me1_v2_0166340']
module9	IPR	IPR	IPR011042	Six-bladed beta-propeller, TolB-like	['Me1_v2_0083100', 'Me1_v2_0162280', 'Me1_v2_0129390', 'Me1_v2_0129400', 'Me1_v2_0176740']
module9	IPR	IPR	IPR017972	Cytochrome P450, conserved site	['Me1_v2_0012110', 'Me1_v2_0102470', 'Me1_v2_0131420']
module9	GO	cellular_component	GO:0009507	chloroplast	['Me1_v2_0188850', 'Me1_v2_0197380', 'Me1_v2_0202920', 'Me1_v2_0167170', 'TRINITY_DN4465_c0_g4_i3', 'TRINITY_DN97_c8_g1_i1']
module9	IPR	IPR	IPR020843	Polyketide synthase, enoylreductase domain	['Me1_v2_0074320', 'Me1_v2_0080330', 'TRINITY_DN79_c0_g2_i11']
module9	IPR	IPR	IPR002772	Glycoside hydrolase family 3 C-terminal domain	['Me1_v2_0119380', 'Me1_v2_0119510']
module9	IPR	IPR	IPR009056	Cytochrome c-like domain	['Me1_v2_0111210', 'Me1_v2_0176740']
module9	IPR	IPR	IPR013518	Potassium channel, inwardly rectifying, Kir, cytoplasmic	['Me1_v2_0128320', 'Me1_v2_0188600']
module9	IPR	IPR	IPR032880	CSC1/OSCA1-like, N-terminal transmembrane domain	['Me1_v2_0075470', 'Me1_v2_0193540']
module9	IPR	IPR	IPR045210	PUB protein, U-box domain, plant	['Me1_v2_0206650', 'Me1_v2_0206670']
quadrant3	GO	molecular_function	GO:0003723	RNA binding	['Me1_v2_0062320', 'Me1_v2_0063460', 'Me1_v2_0068740', 'Me1_v2_0077340', 'Me1_v2_0107200', 'Me1_v2_0121620', 'Me1_v2_0145230', 'Me1_v2_0195060', 'YP_009033827']
quadrant4	IPR	IPR	IPR002661	Ribosome recycling factor	['Me1_v2_0198830']
quadrant4	IPR	IPR	IPR008892	Cold-regulated 413 protein	['Me1_v2_0118990', 'Me1_v2_0139440', 'Me1_v2_0118990']
quadrant4	IPR	IPR	IPR002109	Glutaredoxin	['Me1_v2_0160150', 'Me1_v2_0175760', 'Me1_v2_0035950', 'TRINITY_DN4123_c0_g1_i2', 'TRINITY_DN4123_c0_g2_i4', 'Me1_v2_0135950']
quadrant4	IPR	IPR	IPR011899	Glutaredoxin, eukaryotic/virial	['TRINITY_DN4123_c0_g1_i2', 'TRINITY_DN4123_c0_g2_i4', 'Me1_v2_0135950']
quadrant4	IPR	IPR	IPR014025	Glutaredoxin subgroup	['Me1_v2_0035950', 'TRINITY_DN4123_c0_g1_i2', 'TRINITY_DN4123_c0_g2_i4', 'Me1_v2_0135950']
quadrant7	IPR	IPR	IPR006204	GHMP kinase N-terminal domain	['Me1_v2_0109970', 'Me1_v2_0154310']
quadrant7	IPR	IPR	IPR008990	Electron transport accessory-like domain superfamily	['Me1_v2_0066000', 'Me1_v2_0186090']
quadrant8	IPR	IPR	IPR009078	Ferritin-like superfamily	['Me1_v2_0091080', 'Me1_v2_0145380', 'Me1_v2_0185770', 'Me1_v2_0219550']
quadrant8	IPR	IPR	IPR012334	Pectin lyase fold	['Me1_v2_0169710', 'Me1_v2_0227180', 'Me1_v2_0108610', 'Me1_v2_0169710', 'Me1_v2_0228940']
quadrant8	GO	biological_process	GO:0010411	xyloglucan metabolic process	['Me1_v2_0164270', 'Me1_v2_0201110', 'Me1_v2_0223600', 'Me1_v2_0201110', 'Me1_v2_0223600']
quadrant8	GO	biological_process	GO:0042545	cell wall modification	['Me1_v2_0169710', 'Me1_v2_0227180', 'Me1_v2_0169710', 'Me1_v2_0228940']
quadrant8	GO	biological_process	GO:0042546	cell wall biogenesis	['Me1_v2_0201110', 'Me1_v2_0223600']

## Sheet: 5c
Module	ID_Space	Vocabulary	Term	Name	genes
module1	GO	molecular_function	GO:0140662	ATP-dependent protein folding chaperone	['TRINITY_ZcJz_95', 'Zci_00183', 'Zci_04639', 'Zci_04699', 'Zci_07026', 'Zci_10910', 'Zci_13614', 'Zci_14659']
module1	IPR	IPR	IPR018181	Heat shock protein 70, conserved site	['TRINITY_ZcJz_95', 'Zci_04699', 'Zci_07026', 'Zci_13614']
module1	IPR	IPR	IPR043129	ATPase, nucleotide binding domain	['TRINITY_ZcJz_95', 'Zci_04639', 'Zci_04699', 'Zci_07026', 'Zci_10910', 'Zci_13614']
module1	GO	biological_process	GO:0009408	response to heat	['Zci_03145', 'Zci_08867', 'Zci_10513']
module1	IPR	IPR	IPR035979	RNA-binding domain superfamily	['Zci_01768', 'Zci_02069', 'Zci_02173', 'Zci_03165', 'Zci_03982', 'Zci_07602', 'Zci_13270']
module1	IPR	IPR	IPR001404	Heat shock protein Hsp90 family	['Zci_00183', 'Zci_14659', 'Zci_04700', 'Zci_05742']
module1	IPR	IPR	IPR007052	CS domain	['Zci_05013', 'Zci_08761']
module1	IPR	IPR	IPR012677	Nucleotide-binding alpha-beta plait domain superfamily	['Zci_02069', 'Zci_02173', 'Zci_03165', 'Zci_03982', 'Zci_07602', 'Zci_08343', 'Zci_13270']
module1	GO	biological_process	GO:0006397	mRNA processing	['Zci_05863', 'Zci_07602', 'Zci_09317']
module1	GO	biological_process	GO:0000184	nuclear-transcribed mRNA catabolic process, nonsense-mediated decay	['Zci_07119', 'Zci_13022']
module1	IPR	IPR	IPR002939	Chaperone DnaJ, C-terminal	['Zci_05737', 'Zci_10513', 'Zci_10514', 'Zci_11164']
module1	IPR	IPR	IPR015422	Pyridoxal phosphate-dependent transferase, small domain	['TRINITY_ZcJz_55', 'Zci_08953', 'Zci_12222', 'Zci_14440']
module2	IPR	IPR	IPR001381	3-dehydroquinate dehydratase type I	['Zci_01573', 'Zci_04676', 'Zci_15272', 'Zci_04676', 'Zci_15272', 'Zci_15277']
module2	IPR	IPR	IPR046346	Aminoacid dehydrogenase-like, N-terminal domain superfamily	['TRINITY_ZcJz_136', 'Zci_01573', 'Zci_04676', 'Zci_15272']
module2	IPR	IPR	IPR002018	Carboxylesterase, type B	['Zci_07587', 'Zci_11531', 'Zci_11788', 'Zci_12923']
module2	IPR	IPR	IPR001107	Band 7 domain	['Zci_00767', 'Zci_04148', 'Zci_04150']
module2	IPR	IPR	IPR013785	Aldolase-type TIM barrel	['Zci_01573', 'Zci_04462', 'Zci_04676', 'Zci_06188', 'Zci_08608', 'Zci_09351', 'Zci_15272']
module2	IPR	IPR	IPR027705	Flotillin family	['Zci_04148', 'Zci_04150']
module2	IPR	IPR	IPR019358	NEMP family	['Zci_00896', 'Zci_01684', 'Zci_14739', 'Zci_01365', 'Zci_01817', 'Zci_02951', 'Zci_03011']
module2	IPR	IPR	IPR000073	Alpha/beta hydrolase fold-1	['Zci_03874', 'Zci_04128', 'Zci_06283', 'Zci_08222', 'Zci_10141', 'Zci_13906']
module2	IPR	IPR	IPR000164	Histone H3/CENP-A	['Zci_02593', 'Zci_03578']
module2	IPR	IPR	IPR032458	Histone H2A conserved site	['Zci_03481', 'Zci_06098']
module3	GO	biological_process	GO:0006164	purine nucleotide biosynthetic process	['Zci_03245', 'Zci_04974', 'Zci_05568']
module3	IPR	IPR	IPR000811	Glycosyl transferase, family 35	['Zci_02351', 'Zci_05192', 'Zci_14724']
module3	IPR	IPR	IPR040079	Glutathione transferase family	['Zci_04638', 'Zci_04973', 'Zci_07192', 'Zci_11838', 'Zci_14784']
module3	GO	cellular_component	GO:0005852	eukaryotic translation initiation factor 3 complex	['Zci_01822', 'Zci_06518', 'Zci_08853', 'Zci_11907']
module3	IPR	IPR	IPR051941	Blood Group Antigen-Binding Lectin	['TRINITY_ZcJz_34', 'TRINITY_ZcJz_43', 'TRINITY_ZcJz_69']
module3	GO	molecular_function	GO:0044183	protein folding chaperone	['Zci_01750', 'Zci_04770', 'Zci_09319']
module3	GO	cellular_component	GO:1990904	ribonucleoprotein complex	['TRINITY_ZcJz_83', 'Zci_03089', 'Zci_08679']
module4	GO	molecular_function	GO:0016655	oxidoreductase activity, acting on NAD(P)H, quinone or similar compound as acceptor	['Zci_02313', 'Zci_06837', 'Zci_13399']
module4	GO	biological_process	GO:0015986	proton motive force-driven ATP synthesis	['TRINITY_ZcJz_121', 'Zci_05231', 'Zci_05857', 'Zci_14793']
module4	GO	molecular_function	GO:0046933	proton-transporting ATP synthase activity, rotational mechanism	['TRINITY_ZcJz_121', 'Zci_05857', 'Zci_14793']
module4	IPR	IPR	IPR002130	Cyclophilin-type peptidyl-prolyl cis-trans isomerase domain	['Zci_02973', 'Zci_05572', 'Zci_09544', 'Zci_13494']
module4	IPR	IPR	IPR019927	Large ribosomal subunit protein uL3, bacterial/organelle-type	['TRINITY_ZcJz_18', 'Zci_03933']
module4	IPR	IPR	IPR001412	Aminoacyl-tRNA synthetase, class I, conserved site	['Zci_01816', 'Zci_10795', 'Zci_12014']
module4	IPR	IPR	IPR000911	Ribosomal protein uL11	['Zci_00147', 'Zci_02254']
module4	IPR	IPR	IPR002076	ELO family	['Zci_00947', 'Zci_13874']
module4	IPR	IPR	IPR023222	PsbQ-like domain superfamily	['Zci_02973', 'Zci_13494']
module4	GO	molecular_function	GO:0004812	aminoacyl-tRNA ligase activity	['Zci_01816', 'Zci_03684', 'Zci_05776', 'Zci_10795', 'Zci_12014']
module4	GO	molecular_function	GO:0005200	structural constituent of cytoskeleton	['Zci_08159', 'Zci_14439']
module5	GO	molecular_function	GO:0008483	transaminase activity	['TRINITY_ZcJz_183', 'Zci_04936', 'Zci_10652']
module5	IPR	IPR	IPR021319	Protein of unknown function DUF2921	['TRINITY_ZcJz_169', 'Zci_11412']
module5	GO	molecular_function	GO:0009916	alternative oxidase activity	['TRINITY_ZcJz_59', 'Zci_06088']
module5	GO	molecular_function	GO:0016887	ATP hydrolysis activity	['Zci_00436', 'Zci_01470', 'Zci_05171', 'Zci_05177', 'Zci_06099', 'Zci_08869', 'Zci_12820', 'Zci_14464', 'Zci_14579']
module5	IPR	IPR	IPR005814	Aminotransferase class-III	['TRINITY_ZcJz_183', 'Zci_10652']
module5	IPR	IPR	IPR002913	START domain	['Zci_07940', 'Zci_12166']
module5	IPR	IPR	IPR004170	WWE domain	['Zci_02605', 'Zci_08137']
module5	IPR	IPR	IPR016166	FAD-binding domain, PCMH-type	['Zci_01160', 'Zci_07275']
module5	IPR	IPR	IPR029510	Aldehyde dehydrogenase, glutamic acid active site	['Zci_04869', 'Zci_12033']
module6	IPR	IPR	IPR008991	Translation protein SH3-like domain superfamily	['TRINITY_ZcJz_15', 'Zci_02117', 'Zci_03161', 'Zci_03686', 'Zci_05427', 'Zci_08822', 'Zci_10236']
module6	IPR	IPR	IPR014722	Large ribosomal subunit protein uL2, domain 2	['Zci_01016', 'Zci_02117', 'Zci_03686', 'Zci_05427', 'Zci_08822', 'Zci_10236']
module6	GO	biological_process	GO:0006414	translational elongation	['Zci_01024', 'Zci_01903', 'Zci_04227', 'Zci_06365', 'Zci_10236', 'Zci_11201']
module6	GO	cellular_component	GO:0022625	cytosolic large ribosomal subunit	['TRINITY_ZcJz_15', 'TRINITY_ZcJz_24', 'TRINITY_ZcJz_44', 'Zci_01903', 'Zci_08404', 'Zci_15074', 'TRINITY_ZcJz_24', 'TRINITY_ZcJz_44', 'Zci_15074']
module6	GO	cellular_component	GO:0015935	small ribosomal subunit	['Zci_00770', 'Zci_04201', 'Zci_05942', 'Zci_07090', 'Zci_10560', 'Zci_11194', 'Zci_13878']
module6	IPR	IPR	IPR009000	Translation protein, beta-barrel domain superfamily	['Zci_01024', 'Zci_04227', 'Zci_06353', 'Zci_11201', 'Zci_11939', 'Zci_14898', 'TRINITY_ZcJz_18', 'Zci_02018', 'Zci_02928', 'Zci_15203']
module6	IPR	IPR	IPR012678	Ribosomal protein uL23/eL15/eS24 core domain superfamily	['Zci_01943', 'Zci_04351', 'Zci_04833']
module6	IPR	IPR	IPR021131	Large ribosomal subunit protein uL15/eL18	['Zci_06284', 'Zci_09994', 'Zci_14572']
module6	IPR	IPR	IPR031157	Tr-type G domain, conserved site	['Zci_01024', 'Zci_04227', 'Zci_11201', 'Zci_14898']
module6	IPR	IPR	IPR004038	Ribosomal protein eL8/eL30/eS12/Gadd45	['TRINITY_ZcJz_24', 'TRINITY_ZcJz_44', 'Zci_15647', 'TRINITY_ZcJz_24', 'TRINITY_ZcJz_44', 'Zci_13892']
module6	GO	molecular_function	GO:0003746	translation elongation factor activity	['Zci_01024', 'Zci_04227', 'Zci_10236', 'Zci_11201']
module7	IPR	IPR	IPR001296	Glycosyl transferase, family 1	['Zci_02211', 'Zci_03837', 'Zci_04835']
module7	GO	molecular_function	GO:0008553	P-type proton-exporting transporter activity	['Zci_13618', 'Zci_14285']
module7	IPR	IPR	IPR000612	Proteolipid membrane potential modulator	['Zci_12263', 'Zci_12264']
module7	IPR	IPR	IPR022357	Major intrinsic protein, conserved site	['Zci_01556', 'Zci_01557']
module7	IPR	IPR	IPR023298	P-type ATPase, transmembrane domain superfamily	['Zci_07367', 'Zci_13618', 'Zci_14285']
module7	IPR	IPR	IPR004014	Cation-transporting P-type ATPase, N-terminal	['Zci_07367', 'Zci_13618']
module7	IPR	IPR	IPR017938	Riboflavin synthase-like beta-barrel	['Zci_05202', 'Zci_09772', 'Zci_05202', 'Zci_08921', 'Zci_09772']
module7	IPR	IPR	IPR017941	Rieske [2Fe-2S] iron-sulphur domain	['TRINITY_ZcJz_126', 'Zci_02181']
module8	GO	cellular_component	GO:0005681	spliceosomal complex	['Zci_02504', 'Zci_07421', 'Zci_09272']
module8	IPR	IPR	IPR009000	Translation protein, beta-barrel domain superfamily	['Zci_01024', 'Zci_04227', 'Zci_06353', 'Zci_11201', 'Zci_11939', 'Zci_14898', 'TRINITY_ZcJz_18', 'Zci_02018', 'Zci_02928', 'Zci_15203']
module8	GO	biological_process	GO:0000398	mRNA splicing, via spliceosome	['Zci_02504', 'Zci_07421', 'Zci_09272', 'Zci_09675']
module8	GO	biological_process	GO:0016579	protein deubiquitination	['Zci_03771', 'Zci_08680', 'Zci_13313']
module8	IPR	IPR	IPR001305	Heat shock protein DnaJ, cysteine-rich domain	['Zci_10514', 'Zci_11164']
module8	IPR	IPR	IPR001404	Heat shock protein Hsp90 family	['Zci_00183', 'Zci_14659', 'Zci_04700', 'Zci_05742']
module8	IPR	IPR	IPR002939	Chaperone DnaJ, C-terminal	['Zci_05737', 'Zci_10513', 'Zci_10514', 'Zci_11164']
module8	IPR	IPR	IPR036390	Winged helix DNA-binding domain superfamily	['Zci_03352', 'Zci_07605', 'Zci_09347', 'Zci_12032']
module8	IPR	IPR	IPR000640	Elongation factor EFG, domain V-like	['Zci_02928', 'Zci_15203']
module9	GO	molecular_function	GO:0016830	carbon-carbon lyase activity	['TRINITY_ZcJz_84', 'Zci_01340', 'Zci_01502', 'Zci_05410', 'Zci_08365']
module9	GO	biological_process	GO:0019752	carboxylic acid metabolic process	['TRINITY_ZcJz_186', 'TRINITY_ZcJz_84', 'Zci_01340', 'Zci_01502', 'Zci_05410', 'Zci_08365']
module9	GO	biological_process	GO:0006631	fatty acid metabolic process	['Zci_02664', 'Zci_02881', 'Zci_05024', 'Zci_12383', 'Zci_12454']
module9	IPR	IPR	IPR000315	B-box-type zinc finger	['Zci_00083', 'Zci_02737', 'Zci_06523', 'Zci_09315']
module9	IPR	IPR	IPR023753	FAD/NAD(P)-binding domain	['TRINITY_ZcJz_158', 'Zci_02020', 'Zci_02508', 'Zci_03818', 'Zci_12402']
module9	IPR	IPR	IPR008417	B-cell receptor-associated protein 29/31	['Zci_00795', 'Zci_07392', 'Zci_08165']
module9	IPR	IPR	IPR006439	HAD hydrolase, subfamily IA	['Zci_02225', 'Zci_02830', 'Zci_03489', 'Zci_04546']
module9	IPR	IPR	IPR019358	NEMP family	['Zci_00896', 'Zci_01684', 'Zci_14739', 'Zci_01365', 'Zci_01817', 'Zci_02951', 'Zci_03011']
module9	GO	biological_process	GO:0006526	arginine biosynthetic process	['Zci_05289', 'Zci_11937', 'Zci_14703']
module9	IPR	IPR	IPR041492	Haloacid dehalogenase-like hydrolase	['Zci_02225', 'Zci_02830', 'Zci_04546']
module9	IPR	IPR	IPR001753	Enoyl-CoA hydratase/isomerase	['Zci_02664', 'Zci_04688', 'Zci_12881']
module9	IPR	IPR	IPR016156	FAD/NAD-linked reductase, dimerisation domain superfamily	['TRINITY_ZcJz_158', 'Zci_02020', 'Zci_02508']
module9	IPR	IPR	IPR004147	ABC1 atypical kinase-like domain	['Zci_02096', 'Zci_02529', 'Zci_04763', 'Zci_09196']
module9	GO	molecular_function	GO:2001070	starch binding	['TRINITY_ZcJz_120', 'Zci_03511', 'Zci_05928']
module9	IPR	IPR	IPR000873	AMP-dependent synthetase/ligase domain	['Zci_01091', 'Zci_02881', 'Zci_05049', 'Zci_12383']
module9	IPR	IPR	IPR001314	Peptidase S1A, chymotrypsin family	['Zci_07619', 'Zci_07621', 'Zci_07622', 'TRINITY_ZcJz_117', 'Zci_03987', 'Zci_07622', 'Zci_07647']
module9	IPR	IPR	IPR007856	Saposin-like type B, region 1	['Zci_05073', 'Zci_13425']
module9	IPR	IPR	IPR012302	Malic enzyme, NAD-binding	['TRINITY_ZcJz_136', 'Zci_01806']
module9	IPR	IPR	IPR014730	Electron transfer flavoprotein, alpha/beta-subunit, N-terminal	['Zci_09267', 'Zci_12327']
module9	IPR	IPR	IPR032350	Next to BRCA1, central domain	['Zci_01076', 'Zci_01197']
module9	IPR	IPR	IPR045311	Long-chain fatty acid CoA synthetase, eukaryotic	['Zci_02881', 'Zci_12383']
module9	IPR	IPR	IPR048618	Monodehydroascorbate reductase 3-like, C-terminal domain	['Zci_02020', 'Zci_02508']
quadrant2	IPR	IPR	IPR017493	Photosystem I reaction center subunit psaK, plant	['Zci_07278']
quadrant3	IPR	IPR	IPR041121	SDH, C-terminal	['Zci_04676', 'Zci_15272', 'Zci_15277']
quadrant3	IPR	IPR	IPR001381	3-dehydroquinate dehydratase type I	['Zci_01573', 'Zci_04676', 'Zci_15272', 'Zci_04676', 'Zci_15272', 'Zci_15277']
quadrant3	GO	molecular_function	GO:0016730	oxidoreductase activity, acting on iron-sulfur proteins as donors	['QKQ14618', 'QKQ14629', 'QKQ14630']
quadrant5	GO	molecular_function	GO:0003729	mRNA binding	['TRINITY_ZcJz_129', 'TRINITY_ZcJz_153']
quadrant6	GO	biological_process	GO:0006508	proteolysis	['TRINITY_ZcJz_117', 'TRINITY_ZcJz_185', 'Zci_00434', 'Zci_03174', 'Zci_03987', 'Zci_07622', 'Zci_07647', 'Zci_07836', 'Zci_11438', 'TRINITY_ZcJz_185', 'Zci_00434', 'Zci_06869', 'Zci_07647', 'Zci_07679', 'Zci_07836', 'Zci_12109']
quadrant6	GO	molecular_function	GO:0030246	carbohydrate binding	['TRINITY_ZcJz_178', 'TRINITY_ZcJz_51', 'TRINITY_ZcJz_52', 'Zci_02119', 'Zci_11476', 'Zci_13339', 'Zci_14586', 'Zci_15445']
quadrant6	IPR	IPR	IPR009003	Peptidase S1, PA clan	['TRINITY_ZcJz_117', 'Zci_00434', 'Zci_03987', 'Zci_07622', 'Zci_07647', 'Zci_07836', 'Zci_00434', 'Zci_07647', 'Zci_07679', 'Zci_07836']
quadrant6	GO	molecular_function	GO:0004252	serine-type endopeptidase activity	['TRINITY_ZcJz_117', 'Zci_00434', 'Zci_03987', 'Zci_07622', 'Zci_07647', 'Zci_07836', 'Zci_00434', 'Zci_06869', 'Zci_07647', 'Zci_07679', 'Zci_07836']
quadrant6	IPR	IPR	IPR001314	Peptidase S1A, chymotrypsin family	['Zci_07619', 'Zci_07621', 'Zci_07622', 'TRINITY_ZcJz_117', 'Zci_03987', 'Zci_07622', 'Zci_07647']
quadrant6	IPR	IPR	IPR024370	PBP domain	['TRINITY_ZcJz_71', 'Zci_10350', 'Zci_10379', 'Zci_13481']
quadrant6	IPR	IPR	IPR035992	Ricin B-like lectins	['TRINITY_ZcJz_52', 'Zci_02119', 'Zci_11438', 'Zci_11476']
quadrant6	GO	biological_process	GO:0007160	cell-matrix adhesion	['TRINITY_ZcJz_52', 'Zci_02119', 'Zci_10266']
quadrant6	IPR	IPR	IPR013210	Leucine-rich repeat-containing N-terminal, plant-type	['Zci_03987', 'Zci_10266', 'Zci_14586', 'Zci_15375', 'Zci_15804']
quadrant6	IPR	IPR	IPR032675	Leucine-rich repeat domain superfamily	['TRINITY_ZcJz_185', 'Zci_03987', 'Zci_10266', 'Zci_14586', 'Zci_15375', 'Zci_15804', 'TRINITY_ZcJz_185', 'TRINITY_ZcJz_75', 'Zci_03269', 'Zci_07692', 'Zci_14168', 'Zci_15375', 'Zci_15804']
quadrant6	IPR	IPR	IPR003609	PAN/Apple domain	['TRINITY_ZcJz_125', 'Zci_02119', 'Zci_11476']
quadrant6	IPR	IPR	IPR018114	Serine proteases, trypsin family, histidine active site	['TRINITY_ZcJz_117', 'Zci_03987', 'Zci_07647']
quadrant6	GO	molecular_function	GO:0008234	cysteine-type peptidase activity	['TRINITY_ZcJz_185', 'Zci_03174', 'Zci_11438']
quadrant6	GO	molecular_function	GO:0005515	protein binding	['TRINITY_ZcJz_185', 'Zci_00969', 'Zci_03518', 'Zci_07033', 'Zci_10266', 'Zci_14586', 'Zci_15375', 'Zci_15804']
quadrant6	IPR	IPR	IPR000772	Ricin B, lectin domain	['TRINITY_ZcJz_52', 'Zci_02119', 'Zci_11438']
quadrant6	IPR	IPR	IPR006585	Fucolectin tachylectin-4 pentraxin-1	['TRINITY_ZcJz_43', 'TRINITY_ZcJz_69', 'Zci_15445']
quadrant6	IPR	IPR	IPR050258	Leguminous Lectin	['TRINITY_ZcJz_178', 'TRINITY_ZcJz_51', 'TRINITY_ZcJz_52']
quadrant6	IPR	IPR	IPR001611	Leucine-rich repeat	['TRINITY_ZcJz_185', 'Zci_10266', 'Zci_14586', 'Zci_15375', 'Zci_15804', 'TRINITY_ZcJz_185', 'TRINITY_ZcJz_75', 'Zci_03269', 'Zci_07692', 'Zci_14168', 'Zci_15375', 'Zci_15804']
quadrant6	IPR	IPR	IPR006766	Protein EXORDIUM-like	['TRINITY_ZcJz_35', 'Zci_04355', 'Zci_13000']
quadrant8	IPR	IPR	IPR001611	Leucine-rich repeat	['TRINITY_ZcJz_185', 'Zci_10266', 'Zci_14586', 'Zci_15375', 'Zci_15804', 'TRINITY_ZcJz_185', 'TRINITY_ZcJz_75', 'Zci_03269', 'Zci_07692', 'Zci_14168', 'Zci_15375', 'Zci_15804']
quadrant8	IPR	IPR	IPR032675	Leucine-rich repeat domain superfamily	['TRINITY_ZcJz_185', 'Zci_03987', 'Zci_10266', 'Zci_14586', 'Zci_15375', 'Zci_15804', 'TRINITY_ZcJz_185', 'TRINITY_ZcJz_75', 'Zci_03269', 'Zci_07692', 'Zci_14168', 'Zci_15375', 'Zci_15804']
quadrant8	GO	molecular_function	GO:0004252	serine-type endopeptidase activity	['TRINITY_ZcJz_117', 'Zci_00434', 'Zci_03987', 'Zci_07622', 'Zci_07647', 'Zci_07836', 'Zci_00434', 'Zci_06869', 'Zci_07647', 'Zci_07679', 'Zci_07836']
quadrant8	IPR	IPR	IPR004038	Ribosomal protein eL8/eL30/eS12/Gadd45	['TRINITY_ZcJz_24', 'TRINITY_ZcJz_44', 'Zci_15647', 'TRINITY_ZcJz_24', 'TRINITY_ZcJz_44', 'Zci_13892']
quadrant8	IPR	IPR	IPR029064	Ribosomal protein eL30-like superfamily	['TRINITY_ZcJz_24', 'TRINITY_ZcJz_44', 'Zci_13892']
quadrant8	GO	biological_process	GO:0006508	proteolysis	['TRINITY_ZcJz_117', 'TRINITY_ZcJz_185', 'Zci_00434', 'Zci_03174', 'Zci_03987', 'Zci_07622', 'Zci_07647', 'Zci_07836', 'Zci_11438', 'TRINITY_ZcJz_185', 'Zci_00434', 'Zci_06869', 'Zci_07647', 'Zci_07679', 'Zci_07836', 'Zci_12109']
quadrant8	IPR	IPR	IPR003591	Leucine-rich repeat, typical subtype	['TRINITY_ZcJz_185', 'Zci_07692', 'Zci_14168', 'Zci_15804']
quadrant8	IPR	IPR	IPR009003	Peptidase S1, PA clan	['TRINITY_ZcJz_117', 'Zci_00434', 'Zci_03987', 'Zci_07622', 'Zci_07647', 'Zci_07836', 'Zci_00434', 'Zci_07647', 'Zci_07679', 'Zci_07836']
quadrant8	GO	cellular_component	GO:0022625	cytosolic large ribosomal subunit	['TRINITY_ZcJz_15', 'TRINITY_ZcJz_24', 'TRINITY_ZcJz_44', 'Zci_01903', 'Zci_08404', 'Zci_15074', 'TRINITY_ZcJz_24', 'TRINITY_ZcJz_44', 'Zci_15074']
quadrant9	IPR	IPR	IPR017938	Riboflavin synthase-like beta-barrel	['Zci_05202', 'Zci_09772', 'Zci_05202', 'Zci_08921', 'Zci_09772']
quadrant9	GO	biological_process	GO:0006021	inositol biosynthetic process	['Zci_04241']

## Sheet: 5d
Module	ID_Space	Vocabulary	Term	Name	Module Size	Count In Module	Count In Background	Fishers p-value	Bonferroni	Benjamini
module1	GO	biological_process	GO:0015979	photosynthesis	281	9	39	1.22078e-07	8.67977e-05	5.78651e-06
module1	IPR	IPR	IPR012093	Pirin	281	4	7	1.27553e-05	0.00906903	0.000215929
module1	GO	biological_process	GO:0033014	tetrapyrrole biosynthetic process	281	4	6	1.81986e-05	0.0129392	0.000281287
module1	IPR	IPR	IPR011051	RmlC-like cupin domain superfamily	281	6	34	2.15464e-05	0.0153195	0.000324982
module1	IPR	IPR	IPR004853	Sugar phosphate transporter domain	281	5	22	3.71072e-05	0.0263832	0.000462864
module1	IPR	IPR	IPR036873	Rhodanese-like domain superfamily	281	5	22	3.71072e-05	0.0263832	0.000462864
module1	IPR	IPR	IPR001763	Rhodanese-like domain	281	5	23	4.46419e-05	0.0317404	0.000503816
module1	IPR	IPR	IPR014710	RmlC-like jelly roll fold	281	6	43	7.03685e-05	0.050032	0.000641436
module1	GO	cellular_component	GO:0009535	chloroplast thylakoid membrane	281	4	8	7.29159e-05	0.0518432	0.000656243
module1	IPR	IPR	IPR008778	Pirin, C-terminal domain	281	3	4	9.83435e-05	0.0699222	0.000765383
module1	IPR	IPR	IPR043205	Cytochrome b561/Cytochrome b reductase 1-like	281	3	4	9.83435e-05	0.0699222	0.000765383
module1	IPR	IPR	IPR036291	NAD(P)-binding domain superfamily	281	13	253	0.000141878	0.100875	0.00100875
module1	GO	cellular_component	GO:0010598	NAD(P)H dehydrogenase complex (plastoquinone)	281	3	3	0.000162544	0.115569	0.00110065
module1	IPR	IPR	IPR003829	Pirin, N-terminal domain	281	3	6	0.000231013	0.16425	0.0013746
module1	IPR	IPR	IPR006047	Glycosyl hydrolase, family 13, catalytic domain	281	4	18	0.000249401	0.177324	0.0013746
module1	GO	biological_process	GO:0009773	photosynthetic electron transport in photosystem I	281	3	6	0.000422299	0.300255	0.00201513
module1	IPR	IPR	IPR004193	Glycoside hydrolase, family 13, N-terminal	281	3	8	0.000444154	0.315793	0.00205061
module1	GO	cellular_component	GO:0009538	photosystem I reaction center	281	3	7	0.000919272	0.653603	0.0032379
module1	GO	molecular_function	GO:0016628	oxidoreductase activity, acting on the CH-CH group of donors, NAD or NADP as acceptor	281	3	9	0.00112376	0.798991	0.00350435
module1	IPR	IPR	IPR000894	Ribulose bisphosphate carboxylase small subunit, domain	281	2	2	0.00120776	0.858719	0.003578
module1	IPR	IPR	IPR003666	Photosystem I PsaF, reaction centre subunit III	281	2	2	0.00120776	0.858719	0.003578
module1	IPR	IPR	IPR010253	Geranylgeranyl reductase, plant/prokaryotic	281	2	2	0.00120776	0.858719	0.003578
module1	IPR	IPR	IPR011774	Geranylgeranyl reductase, plant/cyanobacteria	281	2	2	0.00120776	0.858719	0.003578
module1	IPR	IPR	IPR011777	Geranylgeranyl reductase family	281	2	2	0.00120776	0.858719	0.003578
module1	IPR	IPR	IPR024681	Ribulose bisphosphate carboxylase, small subunit	281	2	2	0.00120776	0.858719	0.003578
module1	IPR	IPR	IPR028356	UDP-glucose 6-dehydrogenase, eukaryotic type	281	2	2	0.00120776	0.858719	0.003578
module1	IPR	IPR	IPR036385	Ribulose bisphosphate carboxylase, small subunit superfamily	281	2	2	0.00120776	0.858719	0.003578
module1	IPR	IPR	IPR036577	Photosystem I PsaF, reaction centre subunit III superfamily	281	2	2	0.00120776	0.858719	0.003578
module1	IPR	IPR	IPR013783	Immunoglobulin-like fold	281	5	53	0.0014616	1	0.00396641
module1	GO	cellular_component	GO:0009523	photosystem II	281	4	21	0.00152473	1	0.00409089
module1	IPR	IPR	IPR013780	Glycosyl hydrolase, all-beta	281	4	31	0.0015405	1	0.00411766
module1	GO	biological_process	GO:0015995	chlorophyll biosynthetic process	281	3	11	0.00171487	1	0.0044499
module1	GO	molecular_function	GO:0045550	geranylgeranyl reductase activity	281	2	2	0.00189009	1	0.00469047
module1	IPR	IPR	IPR001732	UDP-glucose/GDP-mannose dehydrogenase, N-terminal	281	2	3	0.0019938	1	0.00477303
module1	IPR	IPR	IPR003832	Protein of unknown function DUF212	281	2	3	0.0019938	1	0.00477303
module1	IPR	IPR	IPR014026	UDP-glucose/GDP-mannose dehydrogenase, dimerisation	281	2	3	0.0019938	1	0.00477303
module1	IPR	IPR	IPR014027	UDP-glucose/GDP-mannose dehydrogenase, C-terminal	281	2	3	0.0019938	1	0.00477303
module1	IPR	IPR	IPR017476	UDP-glucose/GDP-mannose dehydrogenase	281	2	3	0.0019938	1	0.00477303
module1	IPR	IPR	IPR036220	UDP-glucose/GDP-mannose dehydrogenase, C-terminal domain superfamily	281	2	3	0.0019938	1	0.00477303
module1	IPR	IPR	IPR044505	Glycogen debranching enzyme GlgX/isoamylase, N-terminal Early set domain	281	2	3	0.0019938	1	0.00477303
module1	IPR	IPR	IPR048650	Isoamylase 1-3-like, C-terminal	281	2	3	0.0019938	1	0.00477303
module1	IPR	IPR	IPR006593	Cytochrome b561/ferric reductase transmembrane	281	3	16	0.00239485	1	0.00522313
module1	IPR	IPR	IPR013740	Redoxin	281	2	4	0.0029623	1	0.00577039
module1	IPR	IPR	IPR037944	Peroxiredoxin-5-like	281	2	4	0.0029623	1	0.00577039
module1	GO	biological_process	GO:0009298	GDP-mannose biosynthetic process	281	2	3	0.00300808	1	0.00583168
module1	GO	molecular_function	GO:0003979	UDP-glucose 6-dehydrogenase activity	281	2	3	0.00311275	1	0.00588608
module1	GO	cellular_component	GO:0009522	photosystem I	281	3	12	0.00323803	1	0.00599542
module1	GO	biological_process	GO:0006779	porphyrin-containing compound biosynthetic process	281	3	15	0.00365034	1	0.00641253
module1	IPR	IPR	IPR008183	Aldose 1-/Glucose-6-phosphate 1-epimerase	281	2	5	0.00410788	1	0.00700408
module1	GO	molecular_function	GO:0008379	thioredoxin peroxidase activity	281	2	4	0.00461378	1	0.00750663
module1	IPR	IPR	IPR008927	6-phosphogluconate dehydrogenase-like, C-terminal domain superfamily	281	3	21	0.00474344	1	0.00763029
module1	IPR	IPR	IPR036188	FAD/NAD(P)-binding domain superfamily	281	6	105	0.00540658	1	0.0080968
module1	IPR	IPR	IPR008280	Tubulin/FtsZ, C-terminal	281	2	6	0.00542528	1	0.0080968
module1	IPR	IPR	IPR018316	Tubulin/FtsZ, 2-layer sandwich domain	281	2	6	0.00542528	1	0.0080968
module1	IPR	IPR	IPR014756	Immunoglobulin E-set	281	4	47	0.00614071	1	0.00826598
module1	IPR	IPR	IPR001509	NAD-dependent epimerase/dehydratase	281	3	24	0.0066406	1	0.00839999
module1	IPR	IPR	IPR003008	Tubulin/FtsZ, GTPase domain	281	2	7	0.00690936	1	0.00839999
module1	IPR	IPR	IPR017975	Tubulin, conserved site	281	2	7	0.00690936	1	0.00839999
module1	IPR	IPR	IPR037103	Tubulin/FtsZ-like, C-terminal domain	281	2	7	0.00690936	1	0.00839999
module1	IPR	IPR	IPR032710	NTF2-like domain superfamily	281	3	25	0.00735922	1	0.00866108
module1	GO	molecular_function	GO:0051287	NAD binding	281	4	40	0.00791049	1	0.0090134
module1	GO	cellular_component	GO:0009507	chloroplast	281	3	18	0.00866734	1	0.00961726
module1	GO	molecular_function	GO:0016491	oxidoreductase activity	281	13	331	0.00959045	1	0.00978309
module10	GO	biological_process	GO:0015979	photosynthesis	84	6	39	2.28909e-07	0.000162754	9.57379e-06
module10	GO	cellular_component	GO:0009539	photosystem II reaction center	84	4	4	5.54237e-07	0.000394063	1.64398e-05
module10	GO	cellular_component	GO:0009523	photosystem II	84	5	21	3.94784e-06	0.00280692	8.01976e-05
module10	GO	molecular_function	GO:0045156	electron transporter, transferring electrons within the cyclic electron transport pathway of photosynthesis activity	84	3	5	5.0436e-06	0.003586	9.43683e-05
module10	GO	biological_process	GO:0019684	photosynthesis, light reaction	84	3	6	1.66887e-05	0.0118657	0.000263681
module10	IPR	IPR	IPR000484	Photosynthetic reaction centre, L/M	84	2	3	0.000121481	0.086373	0.000916465
module10	IPR	IPR	IPR036854	Photosystem II protein D1/D2 superfamily	84	2	3	0.000121481	0.086373	0.000916465
module10	GO	molecular_function	GO:0009055	electron transfer activity	84	3	30	0.000452818	0.321954	0.00207712
module10	GO	biological_process	GO:0009772	photosynthetic electron transport in photosystem II	84	2	4	0.000523511	0.372217	0.00228354
module10	GO	biological_process	GO:0009767	photosynthetic electron transport chain	84	2	5	0.000730111	0.519109	0.00288394
module10	IPR	IPR	IPR011042	Six-bladed beta-propeller, TolB-like	84	2	18	0.00222957	1	0.00500071
module10	IPR	IPR	IPR026057	Trichome birefringence-like, C-terminal domain	84	2	26	0.00435476	1	0.00721988
module10	IPR	IPR	IPR029962	Trichome birefringence-like family	84	2	26	0.00435476	1	0.00721988
module10	IPR	IPR	IPR000454	ATP synthase, F0 complex, subunit C	84	1	1	0.00700207	1	0.00839999
module10	IPR	IPR	IPR002644	Photosystem II PsbZ, reaction centre	84	1	1	0.00700207	1	0.00839999
module10	IPR	IPR	IPR003372	Photosystem II PsbL	84	1	1	0.00700207	1	0.00839999
module10	IPR	IPR	IPR003687	Photosystem II PsbK	84	1	1	0.00700207	1	0.00839999
module10	IPR	IPR	IPR005323	Pullulanase, carbohydrate-binding module 41	84	1	1	0.00700207	1	0.00839999
module10	IPR	IPR	IPR005867	Photosystem II protein D1	84	1	1	0.00700207	1	0.00839999
module10	IPR	IPR	IPR005868	Photosystem II D2 protein	84	1	1	0.00700207	1	0.00839999
module10	IPR	IPR	IPR005870	Cytochrome b6/f complex, subunit IV	84	1	1	0.00700207	1	0.00839999
module10	IPR	IPR	IPR005953	ATP synthase, F0 complex, subunit C, bacterial/chloroplast	84	1	1	0.00700207	1	0.00839999
module10	IPR	IPR	IPR006216	Photosystem II cytochrome b559, conserved site	84	1	1	0.00700207	1	0.00839999
module10	IPR	IPR	IPR006217	Photosystem II cytochrome b559, alpha subunit	84	1	1	0.00700207	1	0.00839999
module10	IPR	IPR	IPR006243	Photosystem I PsaA	84	1	1	0.00700207	1	0.00839999
module10	IPR	IPR	IPR008367	Regucalcin	84	1	1	0.00700207	1	0.00839999
module10	IPR	IPR	IPR011839	Alpha-1,6-glucosidases, pullulanase-type	84	1	1	0.00700207	1	0.00839999
module10	IPR	IPR	IPR011940	Meiotic recombination protein Dmc1	84	1	1	0.00700207	1	0.00839999
module10	IPR	IPR	IPR013081	Photosystem II cytochrome b559, N-terminal	84	1	1	0.00700207	1	0.00839999
module10	IPR	IPR	IPR013082	Photosystem II cytochrome b559, alpha subunit, lumenal region	84	1	1	0.00700207	1	0.00839999
module10	IPR	IPR	IPR017443	Ribulose bisphosphate carboxylase, large subunit, ferrodoxin-like N-terminal	84	1	1	0.00700207	1	0.00839999
module10	IPR	IPR	IPR020537	ATP synthase, F0 complex, subunit C, DCCD-binding site	84	1	1	0.00700207	1	0.00839999
module10	IPR	IPR	IPR020878	Ribulose bisphosphate carboxylase, large chain, active site	84	1	1	0.00700207	1	0.00839999
module10	IPR	IPR	IPR020888	Ribulose bisphosphate carboxylase large subunit, type I	84	1	1	0.00700207	1	0.00839999
module10	IPR	IPR	IPR024561	Alpha-1,6-glucosidases, pullulanase-type, C-terminal	84	1	1	0.00700207	1	0.00839999
module10	IPR	IPR	IPR036422	RuBisCO large subunit, N-terminal domain superfamily	84	1	1	0.00700207	1	0.00839999
module10	IPR	IPR	IPR036512	Photosystem II PsbZ superfamily	84	1	1	0.00700207	1	0.00839999
module10	IPR	IPR	IPR037025	Photosystem II cytochrome b559, alpha subunit superfamily	84	1	1	0.00700207	1	0.00839999
module10	IPR	IPR	IPR037266	Photosystem II PsbL superfamily	84	1	1	0.00700207	1	0.00839999
module10	IPR	IPR	IPR037270	Photosystem II PsbK superfamily	84	1	1	0.00700207	1	0.00839999
module10	IPR	IPR	IPR038662	F1F0 ATP synthase subunit C superfamily	84	1	1	0.00700207	1	0.00839999
module10	IPR	IPR	IPR039383	FHIT family	84	1	1	0.00700207	1	0.00839999
module10	IPR	IPR	IPR040671	Pullulanase, N2 domain	84	1	1	0.00700207	1	0.00839999
module10	IPR	IPR	IPR048260	Cytochrome b/b6, C-terminal domain, eukaryotic/bacterial	84	1	1	0.00700207	1	0.00839999
module10	GO	molecular_function	GO:0016413	O-acetyltransferase activity	84	2	26	0.00722509	1	0.00861919
module10	GO	molecular_function	GO:0051060	pullulanase activity	84	1	1	0.00913661	1	0.00963443
module11	IPR	IPR	IPR001045	Spermidine/spermine synthases	44	2	2	5.93537e-05	0.0422005	0.000590466
module11	IPR	IPR	IPR030374	Polyamine biosynthesis domain	44	2	2	5.93537e-05	0.0422005	0.000590466
module11	IPR	IPR	IPR035246	Spermidine synthase, tetramerisation domain	44	2	2	5.93537e-05	0.0422005	0.000590466
module11	IPR	IPR	IPR037163	Spermidine synthase, tetramerisation domain superfamily	44	2	2	5.93537e-05	0.0422005	0.000590466
module11	IPR	IPR	IPR001179	FKBP-type peptidyl-prolyl cis-trans isomerase domain	44	3	21	5.9794e-05	0.0425136	0.000590466
module11	IPR	IPR	IPR046357	Peptidyl-prolyl cis-trans isomerase domain superfamily	44	3	29	0.000143834	0.102266	0.00101022
module11	IPR	IPR	IPR001844	Chaperonin Cpn60/GroEL	44	2	4	0.000147768	0.105063	0.00101022
module11	IPR	IPR	IPR018370	Chaperonin Cpn60, conserved site	44	2	4	0.000147768	0.105063	0.00101022
module11	IPR	IPR	IPR001252	Malate dehydrogenase, active site	44	2	6	0.000274687	0.195302	0.00144668
module11	IPR	IPR	IPR010945	Malate dehydrogenase, type 2	44	2	6	0.000274687	0.195302	0.00144668
module11	GO	biological_process	GO:0042026	protein refolding	44	2	5	0.000410785	0.292068	0.00198226
module11	IPR	IPR	IPR015955	Lactate dehydrogenase/glycoside hydrolase, family 4, C-terminal	44	2	8	0.000439627	0.312575	0.00204297
module11	IPR	IPR	IPR022383	Lactate/malate dehydrogenase, C-terminal	44	2	8	0.000439627	0.312575	0.00204297
module11	IPR	IPR	IPR027410	TCP-1-like chaperonin intermediate domain superfamily	44	2	12	0.000881661	0.626861	0.0031726
module11	IPR	IPR	IPR027413	GroEL-like equatorial domain superfamily	44	2	12	0.000881661	0.626861	0.0031726
module11	IPR	IPR	IPR002423	Chaperonin Cpn60/GroEL/TCP-1 family	44	2	13	0.00101519	0.721799	0.00346971
module11	GO	biological_process	GO:0006108	malate metabolic process	44	2	9	0.00106374	0.756322	0.00346971
module11	GO	molecular_function	GO:0016615	malate dehydrogenase activity	44	2	9	0.00107133	0.761713	0.00346971
module11	GO	molecular_function	GO:0016616	oxidoreductase activity, acting on the CH-OH group of donors, NAD or NADP as acceptor	44	3	43	0.00115386	0.820398	0.003578
module11	IPR	IPR	IPR027409	GroEL-like apical domain superfamily	44	2	16	0.00147009	1	0.00397427
module11	GO	molecular_function	GO:0003755	peptidyl-prolyl cis-trans isomerase activity	44	3	57	0.0024872	1	0.00539144
module11	GO	biological_process	GO:0006457	protein folding	44	3	65	0.00345927	1	0.00624249
module11	GO	cellular_component	GO:0009349	riboflavin synthase complex	44	1	1	0.00488499	1	0.00775274
module11	IPR	IPR	IPR011032	GroES-like superfamily	44	2	35	0.00615227	1	0.00826598
module11	IPR	IPR	IPR002180	Lumazine/riboflavin synthase	44	1	1	0.00631284	1	0.00826598
module11	IPR	IPR	IPR002629	Cobalamin-independent methionine synthase MetE, C-terminal/archaeal	44	1	1	0.00631284	1	0.00826598
module11	IPR	IPR	IPR004429	Isopropylmalate dehydrogenase	44	1	1	0.00631284	1	0.00826598
module11	IPR	IPR	IPR005764	Adenine phosphoribosyl transferase	44	1	1	0.00631284	1	0.00826598
module11	IPR	IPR	IPR006276	Cobalamin-independent methionine synthase	44	1	1	0.00631284	1	0.00826598
module11	IPR	IPR	IPR011023	Nop2p	44	1	1	0.00631284	1	0.00826598
module11	IPR	IPR	IPR011274	Malate dehydrogenase, NAD-dependent, cytosolic	44	1	1	0.00631284	1	0.00826598
module11	IPR	IPR	IPR012137	Nitrate reductase NADH dependent	44	1	1	0.00631284	1	0.00826598
module11	IPR	IPR	IPR013215	Cobalamin-independent methionine synthase MetE, N-terminal	44	1	1	0.00631284	1	0.00826598
module11	IPR	IPR	IPR016605	High-affinity nitrate transporter	44	1	1	0.00631284	1	0.00826598
module11	IPR	IPR	IPR018967	Iron-binding zinc finger, CDGSH type	44	1	1	0.00631284	1	0.00826598
module11	IPR	IPR	IPR021829	Protein of unknown function DUF3419	44	1	1	0.00631284	1	0.00826598
module11	IPR	IPR	IPR023273	RNA (C5-cytosine) methyltransferase, NOP2	44	1	1	0.00631284	1	0.00826598
module11	IPR	IPR	IPR030373	Polyamine biosynthesis domain, conserved site	44	1	1	0.00631284	1	0.00826598
module11	IPR	IPR	IPR031341	Ribosomal RNA small subunit methyltransferase F, N-terminal	44	1	1	0.00631284	1	0.00826598
module11	IPR	IPR	IPR034350	NUCL, RNA recognition motif 2	44	1	1	0.00631284	1	0.00826598
module11	IPR	IPR	IPR034575	Outer envelope pore protein 21	44	1	1	0.00631284	1	0.00826598
module11	IPR	IPR	IPR034964	Lumazine synthase	44	1	1	0.00631284	1	0.00826598
module11	IPR	IPR	IPR036467	Lumazine/riboflavin synthase superfamily	44	1	1	0.00631284	1	0.00826598
module11	IPR	IPR	IPR042216	MitoNEET, CDGSH iron-sulfur domain	44	1	1	0.00631284	1	0.00826598
module11	IPR	IPR	IPR045131	CDGSH iron-sulfur domain-containing protein 1/2	44	1	1	0.00631284	1	0.00826598
module11	IPR	IPR	IPR047041	GTP-binding protein BipA, GTP-binding domain	44	1	1	0.00631284	1	0.00826598
module11	GO	molecular_function	GO:0003824	catalytic activity	44	5	275	0.00849417	1	0.00949584
module11	GO	molecular_function	GO:0000906	6,7-dimethyl-8-ribityllumazine synthase activity	44	1	1	0.00899481	1	0.00963443
module11	GO	molecular_function	GO:0003862	3-isopropylmalate dehydrogenase activity	44	1	1	0.00899481	1	0.00963443
module11	GO	molecular_function	GO:0003871	5-methyltetrahydropteroyltriglutamate-homocysteine S-methyltransferase activity	44	1	1	0.00899481	1	0.00963443
module11	GO	molecular_function	GO:0003999	adenine phosphoribosyltransferase activity	44	1	1	0.00899481	1	0.00963443
module11	GO	molecular_function	GO:0050464	nitrate reductase (NADPH) activity	44	1	1	0.00899481	1	0.00963443
module11	GO	biological_process	GO:0006107	oxaloacetate metabolic process	44	1	1	0.00902621	1	0.00963443
module11	GO	biological_process	GO:0006168	adenine salvage	44	1	1	0.00902621	1	0.00963443
module11	GO	biological_process	GO:0006734	NADH metabolic process	44	1	1	0.00902621	1	0.00963443
module11	GO	biological_process	GO:0006809	nitric oxide biosynthetic process	44	1	1	0.00902621	1	0.00963443
module11	GO	biological_process	GO:0010167	response to nitrate	44	1	1	0.00902621	1	0.00963443
module11	GO	biological_process	GO:0042128	nitrate assimilation	44	1	1	0.00902621	1	0.00963443
module11	GO	biological_process	GO:0044070	regulation of monoatomic anion transport	44	1	1	0.00902621	1	0.00963443
module11	IPR	IPR	IPR000206	Large ribosomal subunit protein bL12	44	1	2	0.00945438	1	0.00968598
module11	IPR	IPR	IPR001282	Glucose-6-phosphate dehydrogenase	44	1	2	0.00945438	1	0.00968598
module11	IPR	IPR	IPR002453	Beta tubulin	44	1	2	0.00945438	1	0.00968598
module11	IPR	IPR	IPR005066	Moybdenum cofactor oxidoreductase, dimerisation	44	1	2	0.00945438	1	0.00968598
module11	IPR	IPR	IPR006298	GTP-binding protein BipA	44	1	2	0.00945438	1	0.00968598
module11	IPR	IPR	IPR008932	Large ribosomal subunit protein bL12, oligomerization	44	1	2	0.00945438	1	0.00968598
module11	IPR	IPR	IPR013823	Large ribosomal subunit protein bL12, C-terminal	44	1	2	0.00945438	1	0.00968598
module11	IPR	IPR	IPR013838	Beta tubulin, autoregulation binding site	44	1	2	0.00945438	1	0.00968598
module11	IPR	IPR	IPR018369	Chaperonin GroES, conserved site	44	1	2	0.00945438	1	0.00968598
module11	IPR	IPR	IPR019796	Glucose-6-phosphate dehydrogenase, active site	44	1	2	0.00945438	1	0.00968598
module11	IPR	IPR	IPR022407	Oxidoreductase, molybdopterin binding site	44	1	2	0.00945438	1	0.00968598
module11	IPR	IPR	IPR022674	Glucose-6-phosphate dehydrogenase, NAD-binding	44	1	2	0.00945438	1	0.00968598
module11	IPR	IPR	IPR022675	Glucose-6-phosphate dehydrogenase, C-terminal	44	1	2	0.00945438	1	0.00968598
module11	IPR	IPR	IPR036235	Large ribosomal subunit protein bL12, oligomerization domain superfamily	44	1	2	0.00945438	1	0.00968598
module11	IPR	IPR	IPR036824	Nucleoplasmin core domain superfamily	44	1	2	0.00945438	1	0.00968598
module11	GO	cellular_component	GO:0043231	intracellular membrane-bounded organelle	44	1	3	0.00975008	1	0.00985398
module12	IPR	IPR	IPR002068	Alpha crystallin/Hsp20 domain	228	5	10	5.19157e-08	3.6912e-05	2.63657e-06
module12	IPR	IPR	IPR031107	Small heat shock protein	228	4	5	3.17e-07	0.000225387	1.20472e-05
module12	IPR	IPR	IPR008978	HSP20-like chaperone	228	5	18	5.54931e-07	0.000394556	1.64398e-05
module12	IPR	IPR	IPR003439	ABC transporter-like, ATP-binding domain	228	5	85	0.000489522	0.34805	0.00217531
module12	IPR	IPR	IPR018164	Alanyl-tRNA synthetase, class IIc, N-terminal	228	2	4	0.000752773	0.535222	0.00294078
module12	IPR	IPR	IPR017871	ABC transporter-like, conserved site	228	4	56	0.000919909	0.654055	0.0032379
module12	IPR	IPR	IPR044772	Nitrate transporter	228	2	5	0.00104889	0.74576	0.00346971
module12	GO	biological_process	GO:0006419	alanyl-tRNA aminoacylation	228	2	6	0.00135043	0.960155	0.0038005
module12	IPR	IPR	IPR004963	Pectinacetylesterase/NOTUM	228	2	7	0.00178111	1	0.00454266
module12	GO	molecular_function	GO:0015112	nitrate transmembrane transporter activity	228	2	5	0.00178471	1	0.00454266
module12	GO	biological_process	GO:0006520	amino acid metabolic process	228	3	32	0.00188894	1	0.00469047
module12	IPR	IPR	IPR013525	ABC-2 type transporter, transmembrane domain	228	3	32	0.00201176	1	0.00478382
module12	IPR	IPR	IPR022796	Chlorophyll A-B binding protein	228	3	32	0.00201176	1	0.00478382
module12	IPR	IPR	IPR032781	ABC-transporter extension domain	228	2	8	0.00221586	1	0.00498569
module12	GO	molecular_function	GO:0004813	alanine-tRNA ligase activity	228	2	6	0.00236498	1	0.00517944
module12	IPR	IPR	IPR008254	Flavodoxin/nitric oxide synthase	228	2	9	0.00269547	1	0.00543655
module12	IPR	IPR	IPR029039	Flavoprotein-like superfamily	228	2	9	0.00269547	1	0.00543655
module12	IPR	IPR	IPR006121	Heavy metal-associated domain, HMA	228	2	11	0.00378665	1	0.00651891
module12	IPR	IPR	IPR036163	Heavy metal-associated domain superfamily	228	2	12	0.00439692	1	0.00721988
module12	GO	molecular_function	GO:0140359	ABC-type transporter activity	228	4	69	0.0049178	1	0.00778742
module12	IPR	IPR	IPR044810	WRKY transcription factor, plant	228	2	14	0.0057436	1	0.00826598
module12	IPR	IPR	IPR003593	AAA+ ATPase domain	228	5	160	0.00691922	1	0.00839999
module12	GO	molecular_function	GO:0000166	nucleotide binding	228	5	122	0.00692923	1	0.00839999
module12	IPR	IPR	IPR000387	Tyrosine-specific protein phosphatases domain	228	2	16	0.00725429	1	0.00863953
module12	IPR	IPR	IPR003657	WRKY domain	228	2	17	0.00806959	1	0.00913471
module12	IPR	IPR	IPR036576	WRKY domain superfamily	228	2	17	0.00806959	1	0.00913471
module12	IPR	IPR	IPR009091	Regulator of chromosome condensation 1/beta-lactamase-inhibitor protein II	228	2	18	0.00892406	1	0.00963443
module12	GO	biological_process	GO:0016311	dephosphorylation	228	2	19	0.00954745	1	0.00976725
module2	IPR	IPR	IPR036291	NAD(P)-binding domain superfamily	509	23	253	3.09257e-08	2.19881e-05	1.99892e-06
module2	GO	molecular_function	GO:0016491	oxidoreductase activity	509	28	331	4.56134e-08	3.24312e-05	2.63657e-06
module2	IPR	IPR	IPR037523	Vicinal oxygen chelate (VOC) domain	509	5	11	1.49408e-05	0.0106229	0.000247044
module2	IPR	IPR	IPR006917	SOUL haem-binding protein	509	4	5	2.28539e-05	0.0162491	0.000324982
module2	IPR	IPR	IPR011256	Regulatory factor, effector binding domain superfamily	509	4	5	2.28539e-05	0.0162491	0.000324982
module2	IPR	IPR	IPR029068	Glyoxalase/Bleomycin resistance protein/Dihydroxybiphenyl dioxygenase	509	5	13	2.82953e-05	0.020118	0.000372555
module2	IPR	IPR	IPR004360	Glyoxalase/fosfomycin resistance/dioxygenase domain	509	4	7	5.78658e-05	0.0411426	0.000590466
module2	GO	cellular_component	GO:0016020	membrane	509	37	763	7.59161e-05	0.0539764	0.000670549
module2	IPR	IPR	IPR023210	NADP-dependent oxidoreductase domain	509	6	29	8.38782e-05	0.0596374	0.000709969
module2	IPR	IPR	IPR036812	NADP-dependent oxidoreductase domain superfamily	509	6	29	8.38782e-05	0.0596374	0.000709969
module2	IPR	IPR	IPR047109	Cinnamyl alcohol dehydrogenase-like	509	4	8	8.53454e-05	0.0606806	0.000713889
module2	IPR	IPR	IPR000389	Small hydrophilic plant seed protein	509	3	3	0.000178826	0.127145	0.00114545
module2	IPR	IPR	IPR005031	Coenzyme Q-binding protein COQ10, START domain	509	3	3	0.000178826	0.127145	0.00114545
module2	IPR	IPR	IPR016455	Xyloglucan endotransglucosylase/hydrolase	509	3	3	0.000178826	0.127145	0.00114545
module2	IPR	IPR	IPR038956	Late embryogenesis abundant protein, LEA_5 subgroup	509	3	3	0.000178826	0.127145	0.00114545
module2	IPR	IPR	IPR011032	GroES-like superfamily	509	6	35	0.000208647	0.148348	0.00131281
module2	IPR	IPR	IPR002347	Short-chain dehydrogenase/reductase SDR	509	7	52	0.000240264	0.170828	0.0013746
module2	GO	molecular_function	GO:0016762	xyloglucan:xyloglucosyl transferase activity	509	3	3	0.000261589	0.18599	0.00139842
module2	IPR	IPR	IPR000136	Oleosin	509	3	4	0.00030802	0.219002	0.00158797
module2	GO	biological_process	GO:0010411	xyloglucan metabolic process	509	3	3	0.000308214	0.21914	0.00158797
module2	IPR	IPR	IPR018170	Aldo/keto reductase, conserved site	509	4	14	0.000476882	0.339063	0.00216026
module2	IPR	IPR	IPR017853	Glycoside hydrolase superfamily	509	10	121	0.000487452	0.346579	0.00217531
module2	IPR	IPR	IPR013154	Alcohol dehydrogenase-like, N-terminal	509	5	27	0.000520603	0.370149	0.00228354
module2	GO	cellular_component	GO:0012511	monolayer-surrounded lipid storage body	509	3	4	0.000611791	0.434983	0.00255796
module2	IPR	IPR	IPR002963	Expansin	509	3	7	0.00100709	0.716041	0.00345913
module2	IPR	IPR	IPR029056	Ribokinase-like	509	4	18	0.001066	0.757924	0.00346971
module2	IPR	IPR	IPR016040	NAD(P)-binding domain	509	5	33	0.00116904	0.831188	0.003578
module2	GO	molecular_function	GO:0008374	O-acyltransferase activity	509	4	16	0.00117544	0.83574	0.003578
module2	IPR	IPR	IPR020471	Aldo-keto reductase	509	4	19	0.00126899	0.902249	0.00370922
module2	IPR	IPR	IPR007112	Expansin/pollen allergen, DPBB domain	509	3	8	0.00136305	0.969128	0.0038005
module2	IPR	IPR	IPR007117	Expansin, cellulose-binding-like domain	509	3	8	0.00136305	0.969128	0.0038005
module2	IPR	IPR	IPR007118	Expansin/Lol pI	509	3	8	0.00136305	0.969128	0.0038005
module2	IPR	IPR	IPR009009	RlpA-like protein, double-psi beta-barrel domain	509	3	8	0.00136305	0.969128	0.0038005
module2	IPR	IPR	IPR036749	Expansin, cellulose-binding-like domain superfamily	509	3	8	0.00136305	0.969128	0.0038005
module2	GO	biological_process	GO:0009664	plant-type cell wall organization	509	3	7	0.00171462	1	0.0044499
module2	IPR	IPR	IPR000757	Glycoside hydrolase family 16	509	3	9	0.00178895	1	0.00454266
module2	IPR	IPR	IPR036908	RlpA-like domain superfamily	509	3	9	0.00178895	1	0.00454266
module2	IPR	IPR	IPR044791	Beta-glucanase/XTH	509	3	9	0.00178895	1	0.00454266
module2	IPR	IPR	IPR017871	ABC transporter-like, conserved site	509	6	56	0.00196156	1	0.00477303
module2	IPR	IPR	IPR020904	Short-chain dehydrogenase/reductase, conserved site	509	4	22	0.00203762	1	0.00482916
module2	IPR	IPR	IPR000010	Cystatin domain	509	2	2	0.00259616	1	0.00539144
module2	IPR	IPR	IPR000659	Pyridoxamine 5'-phosphate oxidase	509	2	2	0.00259616	1	0.00539144
module2	IPR	IPR	IPR001371	Glycoside hydrolase, family 14B, plant	509	2	2	0.00259616	1	0.00539144
module2	IPR	IPR	IPR004361	Glyoxalase I	509	2	2	0.00259616	1	0.00539144
module2	IPR	IPR	IPR007667	Hypoxia induced protein, domain	509	2	2	0.00259616	1	0.00539144
module2	IPR	IPR	IPR008892	Cold-regulated 413 protein	509	2	2	0.00259616	1	0.00539144
module2	IPR	IPR	IPR010107	Glutamate decarboxylase	509	2	2	0.00259616	1	0.00539144
module2	IPR	IPR	IPR010788	VDE lipocalin domain	509	2	2	0.00259616	1	0.00539144
module2	IPR	IPR	IPR015688	Elongation Factor 3, ABC2 domain, chromodomain-like insertion	509	2	2	0.00259616	1	0.00539144
module2	IPR	IPR	IPR018073	Proteinase inhibitor I25, cystatin, conserved site	509	2	2	0.00259616	1	0.00539144
module2	IPR	IPR	IPR018146	Glyoxalase I, conserved site	509	2	2	0.00259616	1	0.00539144
module2	IPR	IPR	IPR027214	Cystatin	509	2	2	0.00259616	1	0.00539144
module2	IPR	IPR	IPR046350	Cystatin superfamily	509	2	2	0.00259616	1	0.00539144
module2	IPR	IPR	IPR047038	Elongation Factor 3, chromodomain-like insertion superfamily	509	2	2	0.00259616	1	0.00539144
module2	IPR	IPR	IPR023393	START-like domain superfamily	509	4	24	0.00269904	1	0.00543655
module2	IPR	IPR	IPR036188	FAD/NAD(P)-binding domain superfamily	509	8	105	0.0028009	1	0.00560968
module2	IPR	IPR	IPR013149	Alcohol dehydrogenase-like, C-terminal	509	4	25	0.00307913	1	0.00588383
module2	GO	molecular_function	GO:0051537	2 iron, 2 sulfur cluster binding	509	4	22	0.00323758	1	0.00599542
module2	GO	molecular_function	GO:0004351	glutamate decarboxylase activity	509	2	2	0.00335348	1	0.00611366
module2	GO	molecular_function	GO:0004462	lactoylglutathione lyase activity	509	2	2	0.00335348	1	0.00611366
module2	GO	molecular_function	GO:0004733	pyridoxamine phosphate oxidase activity	509	2	2	0.00335348	1	0.00611366
module2	GO	molecular_function	GO:0004869	cysteine-type endopeptidase inhibitor activity	509	2	2	0.00335348	1	0.00611366
module2	IPR	IPR	IPR006694	Fatty acid hydroxylase	509	3	12	0.0035292	1	0.00633652
module2	GO	biological_process	GO:0006536	glutamate metabolic process	509	2	2	0.0037501	1	0.0064874
module2	GO	biological_process	GO:0008615	pyridoxine biosynthetic process	509	2	2	0.0037501	1	0.0064874
module2	GO	molecular_function	GO:0004553	hydrolase activity, hydrolyzing O-glycosyl compounds	509	9	119	0.00377585	1	0.00651609
module2	IPR	IPR	IPR010686	Oil body-associated protein-like	509	2	3	0.00426637	1	0.0071473
module2	IPR	IPR	IPR012926	Ion channel TACAN/TMEM120B	509	2	3	0.00426637	1	0.0071473
module2	IPR	IPR	IPR018238	Glycoside hydrolase, family 14, conserved site	509	2	3	0.00426637	1	0.0071473
module2	IPR	IPR	IPR018494	Oxysterol-binding protein, conserved site	509	2	3	0.00426637	1	0.0071473
module2	IPR	IPR	IPR023005	Nucleoside diphosphate kinase, active site	509	2	3	0.00426637	1	0.0071473
module2	IPR	IPR	IPR040025	Zinc finger protein 622/Rei1/Reh1	509	2	3	0.00426637	1	0.0071473
module2	IPR	IPR	IPR044682	Violaxanthin de-epoxidase	509	2	3	0.00426637	1	0.0071473
module2	GO	molecular_function	GO:0046422	violaxanthin de-epoxidase activity	509	2	3	0.00550036	1	0.0080968
module2	GO	molecular_function	GO:0016616	oxidoreductase activity, acting on the CH-OH group of donors, NAD or NADP as acceptor	509	5	43	0.00574233	1	0.00826598
module2	IPR	IPR	IPR000594	THIF-type NAD/FAD binding fold	509	3	15	0.00603829	1	0.00826598
module2	IPR	IPR	IPR002328	Alcohol dehydrogenase, zinc-type, conserved site	509	3	15	0.00603829	1	0.00826598
module2	IPR	IPR	IPR020892	Cyclophilin-type peptidyl-prolyl cis-trans isomerase, conserved site	509	3	15	0.00603829	1	0.00826598
module2	IPR	IPR	IPR045886	ThiF/MoeB/HesA family	509	3	15	0.00603829	1	0.00826598
module2	GO	biological_process	GO:0010028	xanthophyll cycle	509	2	3	0.00614546	1	0.00826598
module2	IPR	IPR	IPR001554	Glycoside hydrolase, family 14	509	2	4	0.00631014	1	0.00826598
module2	IPR	IPR	IPR001564	Nucleoside diphosphate kinase	509	2	4	0.00631014	1	0.00826598
module2	IPR	IPR	IPR005349	TMEM14 family	509	2	4	0.00631014	1	0.00826598
module2	IPR	IPR	IPR007130	Diacylglycerol acyltransferase	509	2	4	0.00631014	1	0.00826598
module2	IPR	IPR	IPR013097	Stress responsive alpha-beta barrel	509	2	4	0.00631014	1	0.00826598
module2	IPR	IPR	IPR016688	Mechanosensitive ion channel MscS-like, plants/fungi	509	2	4	0.00631014	1	0.00826598
module2	IPR	IPR	IPR018087	Glycoside hydrolase, family 5, conserved site	509	2	4	0.00631014	1	0.00826598
module2	IPR	IPR	IPR018965	Ubiquitin-activating enzyme E1, C-terminal	509	2	4	0.00631014	1	0.00826598
module2	IPR	IPR	IPR034907	Nucleoside diphosphate kinase-like domain	509	2	4	0.00631014	1	0.00826598
module2	IPR	IPR	IPR036850	Nucleoside diphosphate kinase-like domain superfamily	509	2	4	0.00631014	1	0.00826598
module2	IPR	IPR	IPR038252	Ubiquitin-activating enzyme E1, C-terminal domain superfamily	509	2	4	0.00631014	1	0.00826598
module2	IPR	IPR	IPR044662	Stress-response A/B barrel domain-containing protein HS1/DABB1-like	509	2	4	0.00631014	1	0.00826598
module2	IPR	IPR	IPR044890	TMEM14 superfamily	509	2	4	0.00631014	1	0.00826598
module2	IPR	IPR	IPR045024	Alternative NADH dehydrogenase	509	2	4	0.00631014	1	0.00826598
module2	IPR	IPR	IPR035985	Ubiquitin-activating enzyme	509	3	16	0.00705909	1	0.00844952
module2	IPR	IPR	IPR001623	DnaJ domain	509	5	53	0.00755618	1	0.00870736
module2	GO	molecular_function	GO:0003954	NADH dehydrogenase activity	509	2	4	0.00811974	1	0.00913471
module2	GO	molecular_function	GO:0004550	nucleoside diphosphate kinase activity	509	2	4	0.00811974	1	0.00913471
module2	GO	molecular_function	GO:0016161	beta-amylase activity	509	2	4	0.00811974	1	0.00913471
module2	IPR	IPR	IPR000648	Oxysterol-binding protein	509	2	5	0.00871099	1	0.00961726
module2	IPR	IPR	IPR002129	Pyridoxal phosphate-dependent decarboxylase	509	2	5	0.00871099	1	0.00961726
module2	IPR	IPR	IPR019587	Polyketide cyclase/dehydrase	509	2	5	0.00871099	1	0.00961726
module2	IPR	IPR	IPR037239	Oxysterol-binding protein superfamily	509	2	5	0.00871099	1	0.00961726
module2	IPR	IPR	IPR044772	Nitrate transporter	509	2	5	0.00871099	1	0.00961726
module2	GO	biological_process	GO:0000272	polysaccharide catabolic process	509	2	4	0.00906409	1	0.00963443
module2	GO	biological_process	GO:0005978	glycogen biosynthetic process	509	2	4	0.00906409	1	0.00963443
module2	GO	biological_process	GO:0006116	NADH oxidation	509	2	4	0.00906409	1	0.00963443
module2	GO	biological_process	GO:0006183	GTP biosynthetic process	509	2	4	0.00906409	1	0.00963443
module2	GO	biological_process	GO:0006228	UTP biosynthetic process	509	2	4	0.00906409	1	0.00963443
module2	GO	biological_process	GO:0006241	CTP biosynthetic process	509	2	4	0.00906409	1	0.00963443
module2	IPR	IPR	IPR036869	Chaperone J-domain superfamily	509	5	56	0.00931871	1	0.00968598
module2	IPR	IPR	IPR006047	Glycosyl hydrolase, family 13, catalytic domain	509	3	18	0.00939081	1	0.00968598
module3	IPR	IPR	IPR000070	Pectinesterase, catalytic	44	2	13	0.000343967	0.244561	0.00174686
module3	IPR	IPR	IPR001563	Peptidase S10, serine carboxypeptidase	44	2	14	0.000392636	0.279164	0.00192457
module3	GO	biological_process	GO:0042545	cell wall modification	44	2	13	0.00059472	0.422846	0.00254727
module3	IPR	IPR	IPR025846	Trichome birefringence-like, N-terminal domain	44	2	18	0.000618708	0.439902	0.00255796
module3	GO	molecular_function	GO:0030599	pectinesterase activity	44	2	13	0.000781182	0.555421	0.00301859
module3	GO	molecular_function	GO:0004185	serine-type carboxypeptidase activity	44	2	14	0.000891205	0.633646	0.00318415
module3	GO	biological_process	GO:0006412	translation	44	4	181	0.000933735	0.663886	0.00327037
module3	GO	cellular_component	GO:0005840	ribosome	44	4	161	0.00111129	0.790131	0.00348075
module3	IPR	IPR	IPR029962	Trichome birefringence-like family	44	2	26	0.0012192	0.866853	0.0035969
module3	GO	molecular_function	GO:0003735	structural constituent of ribosome	44	4	183	0.00178118	1	0.00454266
module3	GO	molecular_function	GO:0016413	O-acetyltransferase activity	44	2	26	0.0027485	1	0.00552029
module3	IPR	IPR	IPR009880	Glyoxal oxidase, N-terminal	44	1	1	0.00366413	1	0.00641253
module3	IPR	IPR	IPR015202	Galactose oxidase-like, Early set domain	44	1	1	0.00366413	1	0.00641253
module3	IPR	IPR	IPR017491	Photosystem I protein PsaC	44	1	1	0.00366413	1	0.00641253
module3	IPR	IPR	IPR019981	Small ribosomal subunit protein uS11, bacterial-type	44	1	1	0.00366413	1	0.00641253
module3	IPR	IPR	IPR027492	Dual-specificity RNA methyltransferase RlmN	44	1	1	0.00366413	1	0.00641253
module3	IPR	IPR	IPR012334	Pectin lyase fold	44	2	47	0.00369933	1	0.00644663
module3	IPR	IPR	IPR029058	Alpha/Beta hydrolase fold	44	3	190	0.0054795	1	0.0080968
module3	IPR	IPR	IPR000114	Large ribosomal subunit protein uL16, bacterial-type	44	1	2	0.00549121	1	0.0080968
module3	IPR	IPR	IPR000630	Small ribosomal subunit protein uS8	44	1	2	0.00549121	1	0.0080968
module3	IPR	IPR	IPR001705	Large ribosomal subunit protein bL33	44	1	2	0.00549121	1	0.0080968
module3	IPR	IPR	IPR001971	Small ribosomal subunit protein uS11	44	1	2	0.00549121	1	0.0080968
module3	IPR	IPR	IPR004383	Ribosomal RNA large subunit methyltransferase RlmN/Cfr	44	1	2	0.00549121	1	0.0080968
module3	IPR	IPR	IPR006180	3-hydroxyacyl-CoA dehydrogenase, conserved site	44	1	2	0.00549121	1	0.0080968
module3	IPR	IPR	IPR018102	Small ribosomal subunit protein uS11, conserved site	44	1	2	0.00549121	1	0.0080968
module3	IPR	IPR	IPR018264	Large ribosomal subunit protein bL33, conserved site	44	1	2	0.00549121	1	0.0080968
module3	IPR	IPR	IPR020798	Large ribosomal subunit protein uL16, conserved site	44	1	2	0.00549121	1	0.0080968
module3	IPR	IPR	IPR035987	Small ribosomal subunit protein uS8 superfamily	44	1	2	0.00549121	1	0.0080968
module3	IPR	IPR	IPR036967	Small ribosomal subunit protein uS11 superfamily	44	1	2	0.00549121	1	0.0080968
module3	IPR	IPR	IPR037293	Galactose oxidase, central domain superfamily	44	1	2	0.00549121	1	0.0080968
module3	IPR	IPR	IPR038584	Large ribosomal subunit protein bL33 superfamily	44	1	2	0.00549121	1	0.0080968
module3	IPR	IPR	IPR047863	Small ribosomal subunit protein uS8, conserved site	44	1	2	0.00549121	1	0.0080968
module3	IPR	IPR	IPR036779	LysM domain superfamily	44	2	65	0.00680792	1	0.00839999
module3	IPR	IPR	IPR018392	LysM domain	44	2	66	0.0070059	1	0.00839999
module3	IPR	IPR	IPR016180	Large ribosomal subunit protein uL16 domain	44	1	3	0.00731498	1	0.00865382
module3	IPR	IPR	IPR036920	Large ribosomal subunit protein uL16 superfamily	44	1	3	0.00731498	1	0.00865382
module3	IPR	IPR	IPR040072	Methyltransferase (Class A)	44	1	3	0.00731498	1	0.00865382
module3	IPR	IPR	IPR047873	Large ribosomal subunit protein uL16	44	1	3	0.00731498	1	0.00865382
module3	IPR	IPR	IPR001204	Phosphate transporter	44	1	4	0.00913543	1	0.00963443
module3	IPR	IPR	IPR006108	3-hydroxyacyl-CoA dehydrogenase, C-terminal	44	1	4	0.00913543	1	0.00963443
module3	IPR	IPR	IPR006501	Pectinesterase inhibitor domain	44	1	4	0.00913543	1	0.00963443
module3	IPR	IPR	IPR013581	Plant PDR ABC transporter associated	44	1	4	0.00913543	1	0.00963443
module3	IPR	IPR	IPR018040	Pectinesterase, Tyr active site	44	1	4	0.00913543	1	0.00963443
module3	IPR	IPR	IPR018376	Enoyl-CoA hydratase/isomerase, conserved site	44	1	4	0.00913543	1	0.00963443
module3	IPR	IPR	IPR035513	Invertase/pectin methylesterase inhibitor domain superfamily	44	1	4	0.00913543	1	0.00963443
module3	GO	biological_process	GO:0070475	rRNA base methylation	44	1	3	0.00985416	1	0.00988196
module4	GO	molecular_function	GO:0003735	structural constituent of ribosome	244	39	183	1.96066e-37	1.39403e-34	1.39403e-34
module4	GO	biological_process	GO:0006412	translation	244	37	181	1.69677e-27	1.20641e-24	6.03203e-25
module4	GO	cellular_component	GO:0005840	ribosome	244	39	161	8.60912e-17	6.12108e-14	2.04036e-14
module4	IPR	IPR	IPR011332	Zinc-binding ribosomal protein	244	5	10	3.21937e-07	0.000228897	1.20472e-05
module4	IPR	IPR	IPR011012	Longin-like domain superfamily	244	6	22	3.71981e-07	0.000264479	1.29558e-05
module4	IPR	IPR	IPR001353	Proteasome, subunit alpha/beta	244	5	15	1.59246e-06	0.00113224	4.19347e-05
module4	IPR	IPR	IPR017937	Thioredoxin, conserved site	244	5	19	4.21887e-06	0.00299962	8.33227e-05
module4	GO	biological_process	GO:0051603	proteolysis involved in protein catabolic process	244	5	16	2.2605e-05	0.0160722	0.000324982
module4	IPR	IPR	IPR000626	Ubiquitin-like domain	244	5	32	3.87225e-05	0.0275317	0.000474684
module4	IPR	IPR	IPR013766	Thioredoxin domain	244	6	55	4.10645e-05	0.0291968	0.000478637
module4	IPR	IPR	IPR029055	Nucleophile aminohydrolases, N-terminal	244	5	34	5.02827e-05	0.035751	0.00055861
module4	IPR	IPR	IPR000426	Proteasome alpha-subunit, N-terminal domain	244	3	7	0.000125464	0.0892051	0.00091964
module4	IPR	IPR	IPR023332	Proteasome alpha-type subunit	244	3	7	0.000125464	0.0892051	0.00091964
module4	IPR	IPR	IPR036249	Thioredoxin-like superfamily	244	8	136	0.000137898	0.0980456	0.00100046
module4	GO	biological_process	GO:0006122	mitochondrial electron transport, ubiquinol to cytochrome c	244	3	4	0.000164972	0.117295	0.00110656
module4	IPR	IPR	IPR019954	Ubiquitin conserved site	244	3	9	0.000226492	0.161036	0.0013746
module4	IPR	IPR	IPR022775	AP complex, mu/sigma subunit	244	3	9	0.000226492	0.161036	0.0013746
module4	IPR	IPR	IPR019956	Ubiquitin domain	244	3	10	0.000292177	0.207738	0.00152748
module4	IPR	IPR	IPR029071	Ubiquitin-like domain superfamily	244	5	52	0.000313807	0.223117	0.00160516
module4	IPR	IPR	IPR023313	Ubiquitin-conjugating enzyme, active site	244	3	13	0.000559015	0.39746	0.00241874
module4	IPR	IPR	IPR006722	Trafficking protein particle complex subunit 2	244	2	2	0.000633194	0.450201	0.00255796
module4	IPR	IPR	IPR010982	Lambda repressor-like, DNA-binding domain superfamily	244	2	2	0.000633194	0.450201	0.00255796
module4	IPR	IPR	IPR027534	Large ribosomal subunit protein P1/P2	244	2	2	0.000633194	0.450201	0.00255796
module4	IPR	IPR	IPR038716	Large ribosomal subunit protein P1/P2, N-terminal domain	244	2	2	0.000633194	0.450201	0.00255796
module4	IPR	IPR	IPR001163	Sm domain, eukaryotic/archaea-type	244	3	16	0.000945216	0.672049	0.00327829
module4	IPR	IPR	IPR005788	Protein disulfide-isomerase, thioredoxin-like domain	244	2	3	0.00104808	0.745183	0.00346971
module4	IPR	IPR	IPR036549	Cytochrome c oxidase subunit 6B/Cytochrome c oxidase assembly factor 6-like superfamily	244	2	3	0.00104808	0.745183	0.00346971
module4	IPR	IPR	IPR047575	Sm domain	244	3	17	0.0011035	0.78459	0.00347164
module4	GO	cellular_component	GO:0005839	proteasome core complex	244	5	15	0.00150381	1	0.00405004
module4	IPR	IPR	IPR016635	Adaptor protein complex, sigma subunit	244	2	4	0.00156133	1	0.00415771
module4	IPR	IPR	IPR000717	Proteasome component (PCI) domain	244	3	21	0.00189994	1	0.00469047
module4	IPR	IPR	IPR010920	LSM domain superfamily	244	3	21	0.00189994	1	0.00469047
module4	GO	biological_process	GO:0006511	ubiquitin-dependent protein catabolic process	244	4	28	0.00206083	1	0.00486794
module4	GO	cellular_component	GO:0005750	mitochondrial respiratory chain complex III	244	3	4	0.00269916	1	0.00543655
module4	GO	molecular_function	GO:0003756	protein disulfide isomerase activity	244	2	6	0.00287819	1	0.00565303
module4	IPR	IPR	IPR000608	Ubiquitin-conjugating enzyme E2	244	3	26	0.00330113	1	0.00609637
module4	IPR	IPR	IPR006461	PLAC8 motif-containing protein	244	2	7	0.00367075	1	0.00641253
module4	IPR	IPR	IPR023333	Proteasome B-type subunit	244	2	8	0.00455707	1	0.00743136
module4	IPR	IPR	IPR009053	Prefoldin	244	2	9	0.00553171	1	0.00812612
module4	IPR	IPR	IPR016135	Ubiquitin-conjugating enzyme/RWD-like	244	3	36	0.00764994	1	0.00880114
module4	GO	biological_process	GO:0000387	spliceosomal snRNP assembly	244	2	6	0.00766729	1	0.00880686
module4	IPR	IPR	IPR029048	Heat shock protein 70kD, C-terminal domain superfamily	244	2	11	0.00773831	1	0.00887262
module4	GO	molecular_function	GO:0015078	proton transmembrane transporter activity	244	2	11	0.0077495	1	0.00887262
module4	GO	cellular_component	GO:0019773	proteasome core complex, alpha-subunit complex	244	3	7	0.00838136	1	0.00938448
module4	GO	molecular_function	GO:0051087	protein-folding chaperone binding	244	2	12	0.0089799	1	0.00963443
module4	GO	biological_process	GO:0016192	vesicle-mediated transport	244	5	71	0.00967524	1	0.00985398
module5	IPR	IPR	IPR022796	Chlorophyll A-B binding protein	303	14	32	3.46575e-15	2.46415e-12	6.16038e-13
module5	IPR	IPR	IPR001344	Chlorophyll A-B binding protein, plant and chromista	303	12	20	1.80635e-14	1.28432e-11	2.56864e-12
module5	GO	biological_process	GO:0009765	photosynthesis, light harvesting	303	12	20	4.82778e-13	3.43255e-10	5.72092e-11
module5	GO	biological_process	GO:0015979	photosynthesis	303	9	39	3.82661e-07	0.000272072	1.29558e-05
module5	GO	molecular_function	GO:0004089	carbonate dehydratase activity	303	5	6	6.32019e-07	0.000449366	1.79746e-05
module5	GO	cellular_component	GO:0016020	membrane	303	38	763	7.7418e-07	0.000550442	2.11709e-05
module5	GO	cellular_component	GO:0009522	photosystem I	303	6	12	2.38248e-06	0.00169394	5.84118e-05
module5	IPR	IPR	IPR001148	Alpha carbonic anhydrase domain	303	4	4	3.21352e-06	0.00228481	6.72003e-05
module5	IPR	IPR	IPR023561	Carbonic anhydrase, alpha-class	303	4	4	3.21352e-06	0.00228481	6.72003e-05
module5	IPR	IPR	IPR036398	Alpha carbonic anhydrase domain superfamily	303	4	4	3.21352e-06	0.00228481	6.72003e-05
module5	IPR	IPR	IPR041891	Carbonic anhydrase, prokaryotic-like	303	4	4	3.21352e-06	0.00228481	6.72003e-05
module5	IPR	IPR	IPR000257	Uroporphyrinogen decarboxylase (URO-D)	303	4	10	4.28008e-05	0.0304313	0.000490828
module5	IPR	IPR	IPR038071	UROD/MetE-like superfamily	303	4	11	5.76786e-05	0.0410095	0.000590466
module5	IPR	IPR	IPR004923	Iron permease FTR1/Fip1/EfeU	303	3	3	6.29828e-05	0.0447807	0.000605145
module5	IPR	IPR	IPR030676	Citrate carrier CitT-related	303	3	3	6.29828e-05	0.0447807	0.000605145
module5	GO	molecular_function	GO:0004853	uroporphyrinogen decarboxylase activity	303	4	10	7.63917e-05	0.0543145	0.000670549
module5	GO	molecular_function	GO:0005507	copper ion binding	303	5	22	8.80476e-05	0.0626018	0.000727928
module5	GO	cellular_component	GO:0009538	photosystem I reaction center	303	4	7	9.19469e-05	0.0653743	0.000751428
module5	GO	biological_process	GO:0015995	chlorophyll biosynthetic process	303	4	11	0.000184786	0.131383	0.00117306
module5	IPR	IPR	IPR001898	Solute carrier family 13	303	3	6	0.000255851	0.18191	0.00138862
module5	IPR	IPR	IPR013130	Ferric reductase transmembrane component-like domain	303	3	6	0.000255851	0.18191	0.00138862
module5	GO	cellular_component	GO:0033573	high-affinity iron permease complex	303	3	3	0.000259768	0.184695	0.00139842
module5	GO	biological_process	GO:0006779	porphyrin-containing compound biosynthetic process	303	4	15	0.000492623	0.350255	0.0021755
module5	GO	molecular_function	GO:0005381	iron ion transmembrane transporter activity	303	3	7	0.000561312	0.399093	0.00241874
module5	IPR	IPR	IPR011706	Multicopper oxidase, C-terminal	303	3	10	0.000833319	0.59249	0.00315154
module5	IPR	IPR	IPR045087	Multicopper oxidase	303	3	10	0.000833319	0.59249	0.00315154
module5	GO	biological_process	GO:0034755	iron ion transmembrane transport	303	3	7	0.000877945	0.624219	0.0031726
module5	GO	biological_process	GO:0055085	transmembrane transport	303	15	280	0.000883508	0.628174	0.0031726
module5	IPR	IPR	IPR000549	Photosystem I reaction center subunit V/PsaK	303	2	2	0.00129389	0.919957	0.00370922
module5	IPR	IPR	IPR003685	Photosystem I PsaD	303	2	2	0.00129389	0.919957	0.00370922
module5	IPR	IPR	IPR006361	Uroporphyrinogen decarboxylase HemE	303	2	2	0.00129389	0.919957	0.00370922
module5	IPR	IPR	IPR016370	Photosystem I reaction center subunit V/PsaK, plant	303	2	2	0.00129389	0.919957	0.00370922
module5	IPR	IPR	IPR023618	Photosystem I PsaG/PsaK domain, chloroplastic	303	2	2	0.00129389	0.919957	0.00370922
module5	IPR	IPR	IPR036579	Photosystem I, reaction centre subunit PsaD superfamily	303	2	2	0.00129389	0.919957	0.00370922
module5	IPR	IPR	IPR036611	Trigger factor ribosome-binding domain superfamily	303	2	3	0.00213526	1	0.00498569
module5	IPR	IPR	IPR011050	Pectin lyase fold/virulence factor	303	6	85	0.00240238	1	0.00522353
module5	IPR	IPR	IPR001478	PDZ domain	303	3	17	0.00307456	1	0.00588383
module5	IPR	IPR	IPR005215	Trigger factor	303	2	4	0.00317139	1	0.00591827
module5	IPR	IPR	IPR013112	FAD-binding 8	303	2	4	0.00317139	1	0.00591827
module5	IPR	IPR	IPR013121	Ferric reductase, NAD binding domain	303	2	4	0.00317139	1	0.00591827
module5	IPR	IPR	IPR044669	Voltage-dependent anion channel-forming protein YneE/VCCN1/2-like	303	2	4	0.00317139	1	0.00591827
module5	IPR	IPR	IPR039261	Ferredoxin-NADP reductase (FNR), nucleotide-binding domain	303	3	18	0.00354772	1	0.00635372
module5	GO	biological_process	GO:0000103	sulfate assimilation	303	2	3	0.00390763	1	0.00669476
module5	IPR	IPR	IPR036034	PDZ superfamily	303	3	19	0.00406295	1	0.00694412
module5	GO	molecular_function	GO:0016851	magnesium chelatase activity	303	2	4	0.0042723	1	0.0071473
module5	IPR	IPR	IPR021134	Bestrophin-like	303	2	5	0.00439635	1	0.00721988
module5	IPR	IPR	IPR029768	Fructose-bisphosphate aldolase class-I active site	303	2	5	0.00439635	1	0.00721988
module5	IPR	IPR	IPR034904	Fe-S cluster assembly domain superfamily	303	2	5	0.00439635	1	0.00721988
module5	GO	biological_process	GO:0006812	monoatomic cation transport	303	4	30	0.00465855	1	0.00754494
module5	GO	molecular_function	GO:0008324	monoatomic cation transmembrane transporter activity	303	3	17	0.00469267	1	0.00758293
module5	IPR	IPR	IPR028994	Integrin alpha, N-terminal	303	2	6	0.00580431	1	0.00826598
module5	IPR	IPR	IPR036873	Rhodanese-like domain superfamily	303	3	22	0.00587138	1	0.00826598
module5	GO	molecular_function	GO:0005254	chloride channel activity	303	2	5	0.00591316	1	0.00826598
module5	GO	molecular_function	GO:0022857	transmembrane transporter activity	303	7	118	0.00604053	1	0.00826598
module5	IPR	IPR	IPR001763	Rhodanese-like domain	303	3	23	0.00656483	1	0.00839999
module5	IPR	IPR	IPR000741	Fructose-bisphosphate aldolase, class-I	303	2	7	0.00738958	1	0.00866108
module5	IPR	IPR	IPR003689	Zinc/iron permease	303	2	7	0.00738958	1	0.00866108
module5	IPR	IPR	IPR000782	FAS1 domain	303	3	25	0.00809248	1	0.00913471
module5	IPR	IPR	IPR008972	Cupredoxin	303	3	26	0.00892804	1	0.00963443
module5	IPR	IPR	IPR009071	High mobility group box domain	303	2	8	0.00914661	1	0.00963443
module5	IPR	IPR	IPR016102	Succinyl-CoA synthetase-like	303	2	8	0.00914661	1	0.00963443
module5	IPR	IPR	IPR036378	FAS1 domain superfamily	303	3	27	0.00981221	1	0.00985398
module5	GO	molecular_function	GO:0004332	fructose-bisphosphate aldolase activity	303	2	7	0.00990794	1	0.0099219
module6	IPR	IPR	IPR036249	Thioredoxin-like superfamily	155	8	136	4.98282e-06	0.00354279	9.43683e-05
module6	GO	molecular_function	GO:0030527	structural constituent of chromatin	155	4	19	2.6327e-05	0.0187185	0.000366764
module6	IPR	IPR	IPR009072	Histone-fold	155	4	30	6.86733e-05	0.0488267	0.000634113
module6	GO	cellular_component	GO:0000786	nucleosome	155	4	18	8.33188e-05	0.0592397	0.000709969
module6	GO	biological_process	GO:0015979	photosynthesis	155	4	39	9.90369e-05	0.0704152	0.000765383
module6	GO	molecular_function	GO:0046982	protein heterodimerization activity	155	4	31	0.000144989	0.103088	0.00101022
module6	IPR	IPR	IPR016123	Mog1/PsbP, alpha/beta/alpha sandwich	155	3	14	0.000171015	0.121592	0.00113637
module6	IPR	IPR	IPR000652	Triosephosphate isomerase	155	2	2	0.000248639	0.176783	0.0013746
module6	IPR	IPR	IPR001580	Calreticulin/calnexin	155	2	2	0.000248639	0.176783	0.0013746
module6	IPR	IPR	IPR004434	Isocitrate dehydrogenase NAD-dependent	155	2	2	0.000248639	0.176783	0.0013746
module6	IPR	IPR	IPR006236	D-3-phosphoglycerate dehydrogenase	155	2	2	0.000248639	0.176783	0.0013746
module6	IPR	IPR	IPR009033	Calreticulin/calnexin, P domain superfamily	155	2	2	0.000248639	0.176783	0.0013746
module6	IPR	IPR	IPR018124	Calreticulin/calnexin, conserved site	155	2	2	0.000248639	0.176783	0.0013746
module6	IPR	IPR	IPR020861	Triosephosphate isomerase, active site	155	2	2	0.000248639	0.176783	0.0013746
module6	IPR	IPR	IPR022896	Triosephosphate isomerase, bacterial/eukaryotic	155	2	2	0.000248639	0.176783	0.0013746
module6	IPR	IPR	IPR029009	Allosteric substrate binding domain superfamily	155	2	2	0.000248639	0.176783	0.0013746
module6	IPR	IPR	IPR035990	Triosephosphate isomerase superfamily	155	2	2	0.000248639	0.176783	0.0013746
module6	IPR	IPR	IPR045626	D-3-phosphoglycerate dehydrogenase, ASB domain	155	2	2	0.000248639	0.176783	0.0013746
module6	GO	molecular_function	GO:0004617	phosphoglycerate dehydrogenase activity	155	2	2	0.000349126	0.248228	0.00174809
module6	GO	molecular_function	GO:0004807	triose-phosphate isomerase activity	155	2	2	0.000349126	0.248228	0.00174809
module6	IPR	IPR	IPR005691	Chloroplast protein import component Tic20	155	2	3	0.000412623	0.293375	0.00198226
module6	GO	cellular_component	GO:0009654	photosystem II oxygen evolving complex	155	3	11	0.000434058	0.308615	0.00204297
module6	GO	biological_process	GO:0006564	L-serine biosynthetic process	155	2	4	0.000477081	0.339204	0.00216026
module6	IPR	IPR	IPR005746	Thioredoxin	155	2	4	0.000616282	0.438177	0.00255796
module6	IPR	IPR	IPR029753	D-isomer specific 2-hydroxyacid dehydrogenase, NAD-binding domain conserved site	155	2	4	0.000616282	0.438177	0.00255796
module6	GO	biological_process	GO:0006457	protein folding	155	4	65	0.000622671	0.442719	0.00255796
module6	IPR	IPR	IPR004345	TB2/DP1/HVA22-related protein	155	2	5	0.000859101	0.610821	0.00316487
module6	IPR	IPR	IPR006139	D-isomer specific 2-hydroxyacid dehydrogenase, catalytic domain	155	2	5	0.000859101	0.610821	0.00316487
module6	IPR	IPR	IPR006140	D-isomer specific 2-hydroxyacid dehydrogenase, NAD-binding domain	155	2	5	0.000859101	0.610821	0.00316487
module6	IPR	IPR	IPR029752	D-isomer specific 2-hydroxyacid dehydrogenase, NAD-binding domain conserved site 1	155	2	5	0.000859101	0.610821	0.00316487
module6	IPR	IPR	IPR002683	PsbP, C-terminal	155	2	7	0.00146017	1	0.00396641
module6	IPR	IPR	IPR024084	Isopropylmalate dehydrogenase-like domain	155	2	7	0.00146017	1	0.00396641
module6	GO	molecular_function	GO:0020037	heme binding	155	4	67	0.00217606	1	0.00498569
module6	IPR	IPR	IPR001199	Cytochrome b5-like heme/steroid binding domain	155	2	9	0.00221178	1	0.00498569
module6	IPR	IPR	IPR036400	Cytochrome b5-like heme/steroid binding domain superfamily	155	2	9	0.00221178	1	0.00498569
module6	GO	cellular_component	GO:0009523	photosystem II	155	3	21	0.0022372	1	0.00500204
module6	IPR	IPR	IPR012171	Fatty acid desaturase	155	2	10	0.00264281	1	0.00543655
module6	GO	molecular_function	GO:0051082	unfolded protein binding	155	3	35	0.0030815	1	0.00588383
module6	IPR	IPR	IPR007125	Histone H2A/H2B/H3	155	2	11	0.00310998	1	0.00588608
module6	GO	molecular_function	GO:0051287	NAD binding	155	3	40	0.00438423	1	0.00721988
module6	IPR	IPR	IPR005804	Fatty acid desaturase domain	155	2	14	0.00472365	1	0.00761568
module6	GO	cellular_component	GO:0019898	extrinsic component of membrane	155	2	8	0.00524845	1	0.0080968
module6	GO	molecular_function	GO:0016616	oxidoreductase activity, acting on the CH-OH group of donors, NAD or NADP as acceptor	155	3	43	0.00530366	1	0.0080968
module6	IPR	IPR	IPR002109	Glutaredoxin	155	2	15	0.00533067	1	0.0080968
module6	GO	molecular_function	GO:0015035	protein-disulfide reductase activity	155	2	13	0.00578068	1	0.00826598
module6	IPR	IPR	IPR002912	ACT domain	155	2	16	0.00597147	1	0.00826598
module6	IPR	IPR	IPR013766	Thioredoxin domain	155	3	55	0.00638082	1	0.00833964
module6	IPR	IPR	IPR045865	ACT-like domain	155	2	17	0.0066456	1	0.00839999
module6	IPR	IPR	IPR017937	Thioredoxin, conserved site	155	2	19	0.00809202	1	0.00913471
module7	GO	biological_process	GO:0006633	fatty acid biosynthetic process	289	9	19	1.90829e-11	1.35679e-08	1.69599e-09
module7	IPR	IPR	IPR016039	Thiolase-like	289	7	26	4.87074e-08	3.4631e-05	2.63657e-06
module7	IPR	IPR	IPR000794	Beta-ketoacyl synthase	289	5	8	1.57663e-07	0.000112098	7.00615e-06
module7	IPR	IPR	IPR009072	Histone-fold	289	6	30	2.05248e-06	0.00145932	5.21184e-05
module7	GO	molecular_function	GO:0046982	protein heterodimerization activity	289	6	31	7.11187e-06	0.00505654	0.000128828
module7	GO	molecular_function	GO:0016746	acyltransferase activity	289	7	49	7.24769e-06	0.00515311	0.000128828
module7	GO	molecular_function	GO:0030527	structural constituent of chromatin	289	5	19	1.18281e-05	0.00840981	0.000205117
module7	IPR	IPR	IPR014031	Beta-ketoacyl synthase, C-terminal	289	3	4	4.01633e-05	0.0285561	0.000475935
module7	IPR	IPR	IPR020841	Polyketide synthase, beta-ketoacyl synthase domain	289	3	4	4.01633e-05	0.0285561	0.000475935
module7	GO	cellular_component	GO:0000786	nucleosome	289	5	18	5.52158e-05	0.0392585	0.000590466
module7	IPR	IPR	IPR017937	Thioredoxin, conserved site	289	4	19	9.42187e-05	0.0669895	0.00075795
module7	IPR	IPR	IPR014025	Glutaredoxin subgroup	289	3	6	9.48771e-05	0.0674576	0.00075795
module7	IPR	IPR	IPR007125	Histone H2A/H2B/H3	289	3	11	0.0003952	0.280987	0.00192457
module7	IPR	IPR	IPR023313	Ubiquitin-conjugating enzyme, active site	289	3	13	0.00059848	0.425519	0.00254802
module7	IPR	IPR	IPR033344	Protein CURVATURE THYLAKOID 1	289	2	2	0.00066347	0.471727	0.00266512
module7	IPR	IPR	IPR002109	Glutaredoxin	289	3	15	0.000858431	0.610344	0.00316487
module7	IPR	IPR	IPR036249	Thioredoxin-like superfamily	289	7	136	0.000876196	0.622976	0.0031726
module7	GO	molecular_function	GO:0015038	glutathione disulfide oxidoreductase activity	289	2	2	0.000977951	0.695323	0.00337535
module7	IPR	IPR	IPR001951	Histone H4	289	2	3	0.00109801	0.780685	0.00346971
module7	IPR	IPR	IPR007853	Zinc finger, DNL-type	289	2	3	0.00109801	0.780685	0.00346971
module7	IPR	IPR	IPR011899	Glutaredoxin, eukaryotic/virial	289	2	3	0.00109801	0.780685	0.00346971
module7	IPR	IPR	IPR018152	Superoxide dismutase, copper/zinc, binding site	289	2	3	0.00109801	0.780685	0.00346971
module7	IPR	IPR	IPR019809	Histone H4, conserved site	289	2	3	0.00109801	0.780685	0.00346971
module7	IPR	IPR	IPR024158	Mitochondrial import protein TIM15	289	2	3	0.00109801	0.780685	0.00346971
module7	IPR	IPR	IPR024969	EIF3F/CSN6-like, C-terminal	289	2	3	0.00109801	0.780685	0.00346971
module7	IPR	IPR	IPR025564	Cyanobacterial aminoacyl-tRNA synthetase, CAAD domain	289	2	3	0.00109801	0.780685	0.00346971
module7	IPR	IPR	IPR035425	CENP-T/Histone H4, histone fold	289	2	3	0.00109801	0.780685	0.00346971
module7	GO	biological_process	GO:0034551	mitochondrial respiratory chain complex III assembly	289	2	3	0.00138412	0.984107	0.00384417
module7	IPR	IPR	IPR001424	Superoxide dismutase, copper/zinc binding domain	289	2	4	0.00163545	1	0.00427502
module7	IPR	IPR	IPR009097	Cyclic phosphodiesterase	289	2	4	0.00163545	1	0.00427502
module7	IPR	IPR	IPR018201	Beta-ketoacyl synthase, active site	289	2	4	0.00163545	1	0.00427502
module7	IPR	IPR	IPR024134	Superoxide dismutase (Cu/Zn) / superoxide dismutase copper chaperone	289	2	4	0.00163545	1	0.00427502
module7	IPR	IPR	IPR036423	Superoxide dismutase-like, copper/zinc binding domain superfamily	289	2	4	0.00163545	1	0.00427502
module7	IPR	IPR	IPR014030	Beta-ketoacyl synthase-like, N-terminal	289	2	5	0.00227356	1	0.00506741
module7	IPR	IPR	IPR011767	Glutaredoxin active site	289	2	6	0.00301017	1	0.00583168
module7	IPR	IPR	IPR005225	Small GTP-binding domain	289	4	53	0.00316427	1	0.00591827
module7	IPR	IPR	IPR001806	Small GTPase	289	3	25	0.00318594	1	0.00592984
module7	GO	molecular_function	GO:0003989	acetyl-CoA carboxylase activity	289	2	5	0.00333641	1	0.00611366
module7	IPR	IPR	IPR000608	Ubiquitin-conjugating enzyme E2	289	3	26	0.00352582	1	0.00633652
module7	GO	molecular_function	GO:0003743	translation initiation factor activity	289	4	46	0.00389783	1	0.0066941
module7	GO	molecular_function	GO:0004315	3-oxoacyl-[acyl-carrier-protein] synthase activity	289	2	6	0.00441086	1	0.00722608
module7	IPR	IPR	IPR005024	Snf7 family	289	2	8	0.00477027	1	0.00763887
module7	GO	cellular_component	GO:0009317	acetyl-CoA carboxylase complex	289	2	4	0.00517205	1	0.0080968
module7	GO	cellular_component	GO:0009579	thylakoid	289	2	4	0.00517205	1	0.0080968
module7	IPR	IPR	IPR000555	JAB1/MPN/MOV34 metalloenzyme domain	289	2	9	0.00578956	1	0.00826598
module7	GO	biological_process	GO:0006801	superoxide metabolic process	289	2	8	0.00599037	1	0.00826598
module7	GO	biological_process	GO:0007034	vacuolar transport	289	2	8	0.00599037	1	0.00826598
module7	GO	biological_process	GO:0006413	translational initiation	289	3	29	0.00639923	1	0.00834836
module7	IPR	IPR	IPR004046	Glutathione S-transferase, C-terminal	289	2	10	0.00689894	1	0.00839999
module7	IPR	IPR	IPR012171	Fatty acid desaturase	289	2	10	0.00689894	1	0.00839999
module7	IPR	IPR	IPR037518	MPN domain	289	2	10	0.00689894	1	0.00839999
module7	GO	cellular_component	GO:0005741	mitochondrial outer membrane	289	2	5	0.00715229	1	0.00854669
module7	IPR	IPR	IPR029069	HotDog domain superfamily	289	2	11	0.00809639	1	0.00913471
module7	IPR	IPR	IPR016135	Ubiquitin-conjugating enzyme/RWD-like	289	3	36	0.00815593	1	0.00916092
module8	IPR	IPR	IPR003135	ATP-grasp fold, ATP-dependent carboxylate-amine ligase-type	33	2	2	2.98173e-06	0.00212001	6.72003e-05
module8	IPR	IPR	IPR011761	ATP-grasp fold	33	2	15	6.71909e-05	0.0477727	0.000634113
module8	IPR	IPR	IPR039411	Ribosomal biogenesis NSA2 family	33	1	1	0.00142948	1	0.00392418
module8	IPR	IPR	IPR040686	Phosphoribosylaminoimidazole carboxylase, C-terminal domain	33	1	1	0.00142948	1	0.00392418
module8	IPR	IPR	IPR044295	Transcription factor BIM1/2/3	33	1	1	0.00142948	1	0.00392418
module8	IPR	IPR	IPR022309	Ribosomal protein eS8/ribosomal biogenesis NSA2	33	1	2	0.00214348	1	0.00498569
module8	IPR	IPR	IPR033747	Class I PurE	33	1	2	0.00214348	1	0.00498569
module8	IPR	IPR	IPR000031	PurE domain	33	1	3	0.00285698	1	0.0056269
module8	IPR	IPR	IPR007274	Ctr copper transporter	33	1	3	0.00285698	1	0.0056269
module8	IPR	IPR	IPR012309	DNA ligase, ATP-dependent, C-terminal	33	1	3	0.00285698	1	0.0056269
module8	IPR	IPR	IPR037379	WDR74/Nsa1	33	1	3	0.00285698	1	0.0056269
module8	IPR	IPR	IPR044229	NO-associated protein 1	33	1	3	0.00285698	1	0.0056269
module8	IPR	IPR	IPR044808	Ethylene-responsive transcription factor	33	1	3	0.00285698	1	0.0056269
module8	IPR	IPR	IPR019587	Polyketide cyclase/dehydrase	33	1	5	0.00428248	1	0.00714753
module8	GO	molecular_function	GO:0005375	copper ion transmembrane transporter activity	33	1	3	0.0048728	1	0.00775069
module8	GO	biological_process	GO:0009873	ethylene-activated signaling pathway	33	1	3	0.00548959	1	0.0080968
module8	GO	biological_process	GO:0035434	copper ion transmembrane transport	33	1	3	0.00548959	1	0.0080968
module8	IPR	IPR	IPR011054	Rudiment single hybrid motif	33	1	7	0.00570601	1	0.00826598
module8	IPR	IPR	IPR011706	Multicopper oxidase, C-terminal	33	1	10	0.00783758	1	0.00894466
module8	IPR	IPR	IPR045087	Multicopper oxidase	33	1	10	0.00783758	1	0.00894466
module8	GO	molecular_function	GO:0003700	DNA-binding transcription factor activity	33	2	111	0.00819127	1	0.00918611
module8	IPR	IPR	IPR046364	Exocyst complex subunit Exo70, C-terminal	33	1	11	0.00854712	1	0.00954004
module8	IPR	IPR	IPR016185	Pre-ATP-grasp domain superfamily	33	1	12	0.00925616	1	0.00968598
module8	GO	biological_process	GO:0042273	ribosomal large subunit biogenesis	33	1	6	0.00958897	1	0.00978309
module8	IPR	IPR	IPR013815	ATP-grasp fold, subdomain 1	33	1	13	0.00996471	1	0.00996471
module9	GO	cellular_component	GO:0016020	membrane	478	41	763	3.53643e-12	2.5144e-09	3.592e-10
module9	IPR	IPR	IPR017853	Glycoside hydrolase superfamily	478	19	121	4.00305e-11	2.84617e-08	3.16241e-09
module9	GO	biological_process	GO:0005975	carbohydrate metabolic process	478	23	208	6.17055e-10	4.38726e-07	4.38726e-08
module9	GO	molecular_function	GO:0004553	hydrolase activity, hydrolyzing O-glycosyl compounds	478	15	119	4.72467e-07	0.000335924	1.52693e-05
module9	IPR	IPR	IPR024746	Glycosyl hydrolase family 100	478	4	5	1.66615e-05	0.0118463	0.000263681
module9	IPR	IPR	IPR008914	Phosphatidylethanolamine-binding protein	478	4	6	2.73396e-05	0.0194385	0.000366764
module9	IPR	IPR	IPR036610	PEBP-like superfamily	478	4	6	2.73396e-05	0.0194385	0.000366764
module9	GO	molecular_function	GO:0033926	endo-alpha-N-acetylgalactosaminidase activity	478	4	5	3.21384e-05	0.0228504	0.000415462
module9	GO	biological_process	GO:0055085	transmembrane transport	478	18	280	6.81269e-05	0.0484382	0.000634113
module9	IPR	IPR	IPR008630	Glycosyltransferase 34	478	4	10	0.000122453	0.0870642	0.000916465
module9	IPR	IPR	IPR006380	Sucrose phosphatase-like domain	478	3	3	0.000140931	0.100202	0.00100875
module9	IPR	IPR	IPR011659	WD40-like beta propeller	478	3	5	0.000383235	0.27248	0.00189222
module9	IPR	IPR	IPR035810	Phosphatidylethanolamine-binding protein, eukaryotic	478	3	5	0.000383235	0.27248	0.00189222
module9	IPR	IPR	IPR008999	Actin-crosslinking	478	4	15	0.000438757	0.311957	0.00204297
module9	GO	molecular_function	GO:0008289	lipid binding	478	5	24	0.000480058	0.341321	0.00216026
module9	IPR	IPR	IPR023214	HAD superfamily	478	8	90	0.0006765	0.480991	0.0027022
module9	IPR	IPR	IPR022796	Chlorophyll A-B binding protein	478	5	32	0.00072078	0.512475	0.00286299
module9	GO	biological_process	GO:0120029	proton export across plasma membrane	478	3	6	0.000750429	0.533555	0.00294078
module9	GO	biological_process	GO:0007015	actin filament organization	478	4	16	0.000769247	0.546935	0.00298872
module9	IPR	IPR	IPR000425	Major intrinsic protein	478	3	7	0.0007976	0.567094	0.00304889
module9	IPR	IPR	IPR023271	Aquaporin-like	478	3	7	0.0007976	0.567094	0.00304889
module9	IPR	IPR	IPR002347	Short-chain dehydrogenase/reductase SDR	478	6	52	0.000918554	0.653092	0.0032379
module9	IPR	IPR	IPR008928	Six-hairpin glycosidase superfamily	478	4	19	0.000942228	0.669924	0.00327829
module9	IPR	IPR	IPR004299	Membrane bound O-acyl transferase, MBOAT	478	3	8	0.00108084	0.768476	0.00346971
module9	IPR	IPR	IPR027815	CSC1/OSCA1-like, cytosolic domain	478	3	8	0.00108084	0.768476	0.00346971
module9	GO	molecular_function	GO:0015267	channel activity	478	3	7	0.00129901	0.923597	0.00370922
module9	IPR	IPR	IPR031468	Synaptotagmin-like mitochondrial-lipid-binding domain	478	3	10	0.00181973	1	0.00460438
module9	GO	molecular_function	GO:0030170	pyridoxal phosphate binding	478	7	69	0.0018385	1	0.004619
module9	GO	molecular_function	GO:0140359	ABC-type transporter activity	478	7	69	0.0018385	1	0.004619
module9	GO	biological_process	GO:0071704	obsolete organic substance metabolic process	478	4	21	0.0018469	1	0.00462375
module9	IPR	IPR	IPR003439	ABC transporter-like, ATP-binding domain	478	7	85	0.00217386	1	0.00498569
module9	IPR	IPR	IPR000368	Sucrose synthase	478	2	2	0.0022146	1	0.00498569
module9	IPR	IPR	IPR003385	Glycoside hydrolase, family 77	478	2	2	0.0022146	1	0.00498569
module9	IPR	IPR	IPR012847	Sucrose phosphatase, plant/cyanobacteria	478	2	2	0.0022146	1	0.00498569
module9	IPR	IPR	IPR013679	Sucrose-phosphatase, C-terminal	478	2	2	0.0022146	1	0.00498569
module9	IPR	IPR	IPR019257	Histidine-specific methyltransferase, SAM-dependent	478	2	2	0.0022146	1	0.00498569
module9	IPR	IPR	IPR044160	Protein TRIGALACTOSYLDIACYLGLYCEROL 4-like	478	2	2	0.0022146	1	0.00498569
module9	IPR	IPR	IPR045263	Glucose transporter GLUT	478	2	2	0.0022146	1	0.00498569
module9	IPR	IPR	IPR026847	Vacuolar protein sorting-associated protein 13	478	3	11	0.00228263	1	0.00507163
module9	IPR	IPR	IPR000782	FAS1 domain	478	4	25	0.00230399	1	0.00507163
module9	IPR	IPR	IPR013149	Alcohol dehydrogenase-like, C-terminal	478	4	25	0.00230399	1	0.00507163
module9	IPR	IPR	IPR032710	NTF2-like domain superfamily	478	4	25	0.00230399	1	0.00507163
module9	IPR	IPR	IPR036291	NAD(P)-binding domain superfamily	478	13	253	0.00236754	1	0.00517944
module9	IPR	IPR	IPR035892	C2 domain superfamily	478	5	44	0.00260278	1	0.00539144
module9	IPR	IPR	IPR036412	HAD-like superfamily	478	7	88	0.00260851	1	0.00539144
module9	GO	biological_process	GO:0005985	sucrose metabolic process	478	2	2	0.00269254	1	0.00543655
module9	GO	biological_process	GO:0005986	sucrose biosynthetic process	478	2	2	0.00269254	1	0.00543655
module9	GO	biological_process	GO:0034196	acylglycerol transport	478	2	2	0.00269254	1	0.00543655
module9	GO	biological_process	GO:1990052	ER to chloroplast lipid transport	478	2	2	0.00269254	1	0.00543655
module9	IPR	IPR	IPR036378	FAS1 domain superfamily	478	4	27	0.00295988	1	0.00577039
module9	GO	molecular_function	GO:0004134	4-alpha-glucanotransferase activity	478	2	2	0.00309501	1	0.00588383
module9	GO	molecular_function	GO:0016157	sucrose synthase activity	478	2	2	0.00309501	1	0.00588383
module9	GO	molecular_function	GO:0050307	sucrose-phosphate phosphatase activity	478	2	2	0.00309501	1	0.00588383
module9	GO	molecular_function	GO:0070300	phosphatidic acid binding	478	2	2	0.00309501	1	0.00588383
module9	IPR	IPR	IPR000270	PB1 domain	478	3	13	0.00341134	1	0.00617166
module9	IPR	IPR	IPR010431	Fascin	478	3	13	0.00341134	1	0.00617166
module9	IPR	IPR	IPR013784	Carbohydrate-binding-like fold	478	3	13	0.00341134	1	0.00617166
module9	IPR	IPR	IPR000133	ER lumen protein retaining receptor	478	2	3	0.00364332	1	0.00641253
module9	IPR	IPR	IPR013919	Peroxisome membrane protein, Pex16	478	2	3	0.00364332	1	0.00641253
module9	IPR	IPR	IPR024438	Staygreen protein	478	2	3	0.00364332	1	0.00641253
module9	IPR	IPR	IPR000008	C2 domain	478	4	29	0.00373293	1	0.0064874
module9	GO	biological_process	GO:0006621	protein retention in ER lumen	478	2	3	0.00442408	1	0.00723108
module9	IPR	IPR	IPR013780	Glycosyl hydrolase, all-beta	478	4	31	0.00463234	1	0.00751962
module9	IPR	IPR	IPR015421	Pyridoxal phosphate-dependent transferase, major domain	478	6	74	0.00476009	1	0.00763887
module9	IPR	IPR	IPR002328	Alcohol dehydrogenase, zinc-type, conserved site	478	3	15	0.00482899	1	0.00769824
module9	IPR	IPR	IPR002921	Fungal lipase-like domain	478	3	15	0.00482899	1	0.00769824
module9	GO	molecular_function	GO:0046923	ER retention sequence binding	478	2	3	0.00507969	1	0.00802591
module9	IPR	IPR	IPR000560	Histidine phosphatase superfamily, clade-2	478	2	4	0.00539452	1	0.0080968
module9	IPR	IPR	IPR002044	Carbohydrate binding module family 20	478	2	4	0.00539452	1	0.0080968
module9	IPR	IPR	IPR004712	Na+/H+ antiporter, fungi	478	2	4	0.00539452	1	0.0080968
module9	IPR	IPR	IPR009291	Vacuolar protein sorting-associated protein 62	478	2	4	0.00539452	1	0.0080968
module9	IPR	IPR	IPR009543	Vacuolar protein sorting-associated protein 13, VPS13 adaptor binding domain	478	2	4	0.00539452	1	0.0080968
module9	IPR	IPR	IPR022227	Protein of unknown function DUF3754	478	2	4	0.00539452	1	0.0080968
module9	GO	biological_process	GO:0006629	lipid metabolic process	478	6	69	0.00539802	1	0.0080968
module9	IPR	IPR	IPR005828	Major facilitator, sugar transporter-like	478	4	33	0.00566692	1	0.00826598
module9	IPR	IPR	IPR015424	Pyridoxal phosphate-dependent transferase	478	6	78	0.00603366	1	0.00826598
module9	IPR	IPR	IPR029058	Alpha/Beta hydrolase fold	478	10	190	0.00615689	1	0.00826598
module9	IPR	IPR	IPR011527	ABC transporter type 1, transmembrane domain	478	4	34	0.00623752	1	0.00826598
module9	GO	biological_process	GO:0036376	sodium ion export across plasma membrane	478	2	4	0.00654241	1	0.00839999
module9	GO	biological_process	GO:0042391	regulation of membrane potential	478	2	4	0.00654241	1	0.00839999
module9	IPR	IPR	IPR001547	Glycoside hydrolase, family 5	478	3	17	0.0065543	1	0.00839999
module9	IPR	IPR	IPR011032	GroES-like superfamily	478	4	35	0.00684501	1	0.00839999
module9	IPR	IPR	IPR002129	Pyridoxal phosphate-dependent decarboxylase	478	2	5	0.00745511	1	0.00866108
module9	IPR	IPR	IPR004864	Late embryogenesis abundant protein, LEA_2 subgroup	478	2	5	0.00745511	1	0.00866108
module9	IPR	IPR	IPR006571	TLDc domain	478	2	5	0.00745511	1	0.00866108
module9	IPR	IPR	IPR012850	Alpha-amylase, C-terminal beta-sheet	478	2	5	0.00745511	1	0.00866108
module9	IPR	IPR	IPR013626	Pheophorbide a oxygenase	478	2	5	0.00745511	1	0.00866108
module9	IPR	IPR	IPR034294	Aquaporin transporter	478	2	5	0.00745511	1	0.00866108
module9	IPR	IPR	IPR039010	Synaptotagmin, SMP domain	478	2	5	0.00745511	1	0.00866108
module9	IPR	IPR	IPR045050	Synaptotagmin, plant	478	2	5	0.00745511	1	0.00866108
module9	IPR	IPR	IPR036640	ABC transporter type 1, transmembrane domain superfamily	478	4	36	0.00749034	1	0.00868782
module9	IPR	IPR	IPR006047	Glycosyl hydrolase, family 13, catalytic domain	478	3	18	0.00753721	1	0.00869961
module9	IPR	IPR	IPR011042	Six-bladed beta-propeller, TolB-like	478	3	18	0.00753721	1	0.00869961
module9	IPR	IPR	IPR017972	Cytochrome P450, conserved site	478	3	18	0.00753721	1	0.00869961
module9	GO	cellular_component	GO:0009507	chloroplast	478	3	18	0.00866734	1	0.00961726
module9	GO	molecular_function	GO:0016757	glycosyltransferase activity	478	9	144	0.00917082	1	0.00964564
module9	IPR	IPR	IPR020843	Polyketide synthase, enoylreductase domain	478	3	20	0.00975153	1	0.00985398
module9	IPR	IPR	IPR002772	Glycoside hydrolase family 3 C-terminal domain	478	2	6	0.0098124	1	0.00985398
module9	IPR	IPR	IPR009056	Cytochrome c-like domain	478	2	6	0.0098124	1	0.00985398
module9	IPR	IPR	IPR013518	Potassium channel, inwardly rectifying, Kir, cytoplasmic	478	2	6	0.0098124	1	0.00985398
module9	IPR	IPR	IPR016449	Potassium channel, inwardly rectifying, Kir	478	2	6	0.0098124	1	0.00985398
module9	IPR	IPR	IPR032880	CSC1/OSCA1-like, N-terminal transmembrane domain	478	2	6	0.0098124	1	0.00985398
module9	IPR	IPR	IPR041647	Inward rectifier potassium channel, C-terminal	478	2	6	0.0098124	1	0.00985398
module9	IPR	IPR	IPR045210	PUB protein, U-box domain, plant	478	2	6	0.0098124	1	0.00985398

## Sheet: 5e
Module	ID_Space	Vocabulary	Term	Name	Module Size	Count In Module	Count In Background	Fishers p-value	Bonferroni	Benjamini
quadrant3	GO	molecular_function	GO:0003723	RNA binding	54	9	41	0.00466296	0.1259	0.00827584
quadrant4	IPR	IPR	IPR002661	Ribosome recycling factor	3	1	1	0.00368112	0.0993902	0.00758931
quadrant4	IPR	IPR	IPR008892	Cold-regulated 413 protein	3	1	1	0.00368112	0.0993902	0.00758931
quadrant4	IPR	IPR	IPR023584	Ribosome recycling factor domain	3	1	1	0.00368112	0.0993902	0.00758931
quadrant4	IPR	IPR	IPR036191	RRF superfamily	3	1	1	0.00368112	0.0993902	0.00758931
quadrant4	IPR	IPR	IPR002109	Glutaredoxin	3	1	2	0.00551723	0.148965	0.00827584
quadrant4	IPR	IPR	IPR011899	Glutaredoxin, eukaryotic/virial	3	1	2	0.00551723	0.148965	0.00827584
quadrant4	IPR	IPR	IPR014025	Glutaredoxin subgroup	3	1	2	0.00551723	0.148965	0.00827584
quadrant5	IPR	IPR	IPR000782	FAS1 domain	111	5	9	0.00295577	0.0798057	0.00758931
quadrant5	IPR	IPR	IPR036378	FAS1 domain superfamily	111	5	9	0.00295577	0.0798057	0.00758931
quadrant7	GO	molecular_function	GO:0003743	translation initiation factor activity	39	4	11	0.000951152	0.0256811	0.00758931
quadrant7	IPR	IPR	IPR046357	Peptidyl-prolyl cis-trans isomerase domain superfamily	39	3	6	0.00317412	0.0857014	0.00758931
quadrant7	IPR	IPR	IPR006204	GHMP kinase N-terminal domain	39	2	2	0.00720659	0.194578	0.00875189
quadrant7	IPR	IPR	IPR008990	Electron transport accessory-like domain superfamily	39	2	2	0.00720659	0.194578	0.00875189
quadrant7	IPR	IPR	IPR036554	GHMP kinase, C-terminal domain superfamily	39	2	2	0.00720659	0.194578	0.00875189
quadrant8	IPR	IPR	IPR000782	FAS1 domain	81	5	9	0.000453211	0.0122367	0.00611835
quadrant8	IPR	IPR	IPR036378	FAS1 domain superfamily	81	5	9	0.000453211	0.0122367	0.00611835
quadrant8	IPR	IPR	IPR000757	Glycoside hydrolase family 16	81	3	3	0.00233631	0.0630805	0.00758931
quadrant8	IPR	IPR	IPR044791	Beta-glucanase/XTH	81	3	3	0.00233631	0.0630805	0.00758931
quadrant8	IPR	IPR	IPR009078	Ferritin-like superfamily	81	4	8	0.00236009	0.0637225	0.00758931
quadrant8	IPR	IPR	IPR012334	Pectin lyase fold	81	3	4	0.0039352	0.10625	0.00758931
quadrant8	IPR	IPR	IPR013320	Concanavalin A-like lectin/glucanase domain superfamily	81	3	5	0.00606076	0.16364	0.00861266
quadrant8	GO	cellular_component	GO:0016020	membrane	81	7	52	0.0080502	0.217355	0.00875189
quadrant8	GO	biological_process	GO:0010411	xyloglucan metabolic process	81	2	2	0.00867324	0.234178	0.00875189
quadrant8	GO	biological_process	GO:0042545	cell wall modification	81	2	2	0.00867324	0.234178	0.00875189
quadrant8	GO	biological_process	GO:0042546	cell wall biogenesis	81	2	2	0.00867324	0.234178	0.00875189
quadrant8	IPR	IPR	IPR011050	Pectin lyase fold/virulence factor	81	3	6	0.00875189	0.236301	0.00875189

## Sheet: 5f
Module	ID_Space	Vocabulary	Term	Name	Module Size	Count In Module	Count In Background	Fishers p-value	Bonferroni	Benjamini
module1	IPR	IPR	IPR029047	Heat shock protein 70kD, peptide-binding domain superfamily	161	6	11	2.62596e-07	7.56278e-05	6.30232e-06
module1	GO	molecular_function	GO:0140662	ATP-dependent protein folding chaperone	161	8	31	5.46837e-07	0.000157489	9.84307e-06
module1	IPR	IPR	IPR013126	Heat shock protein 70 family	161	6	15	1.08602e-06	0.000312773	1.83984e-05
module1	IPR	IPR	IPR029048	Heat shock protein 70kD, C-terminal domain superfamily	161	5	10	3.81497e-06	0.00109871	5.57112e-05
module1	IPR	IPR	IPR018181	Heat shock protein 70, conserved site	161	4	8	3.81274e-05	0.0109807	0.000392167
module1	IPR	IPR	IPR008978	HSP20-like chaperone	161	5	20	5.85617e-05	0.0168658	0.000544057
module1	GO	biological_process	GO:0006457	protein folding	161	6	47	0.000159135	0.045831	0.00123867
module1	IPR	IPR	IPR043129	ATPase, nucleotide binding domain	161	6	43	0.000186266	0.0536445	0.00134111
module1	GO	molecular_function	GO:0051082	unfolded protein binding	161	5	26	0.000267635	0.0770789	0.00163998
module1	GO	biological_process	GO:0009408	response to heat	161	3	8	0.000563006	0.162146	0.00289546
module1	IPR	IPR	IPR002068	Alpha crystallin/Hsp20 domain	161	3	13	0.00238584	0.687122	0.00569183
module1	IPR	IPR	IPR000626	Ubiquitin-like domain	161	4	32	0.00327546	0.943333	0.00569183
module1	IPR	IPR	IPR035979	RNA-binding domain superfamily	161	7	110	0.00414426	1	0.00619481
module1	IPR	IPR	IPR001404	Heat shock protein Hsp90 family	161	2	4	0.00421591	1	0.00619481
module1	IPR	IPR	IPR007052	CS domain	161	2	4	0.00421591	1	0.00619481
module1	IPR	IPR	IPR019805	Heat shock protein Hsp90, conserved site	161	2	4	0.00421591	1	0.00619481
module1	IPR	IPR	IPR020575	Heat shock protein Hsp90, N-terminal	161	2	4	0.00421591	1	0.00619481
module1	IPR	IPR	IPR037196	HSP90, C-terminal domain	161	2	4	0.00421591	1	0.00619481
module1	IPR	IPR	IPR012677	Nucleotide-binding alpha-beta plait domain superfamily	161	7	112	0.0045469	1	0.00658044
module1	GO	biological_process	GO:0006397	mRNA processing	161	3	19	0.00463908	1	0.006669
module1	GO	biological_process	GO:0000184	nuclear-transcribed mRNA catabolic process, nonsense-mediated decay	161	2	6	0.00641957	1	0.00805073
module1	IPR	IPR	IPR002939	Chaperone DnaJ, C-terminal	161	2	6	0.00769236	1	0.00902385
module1	IPR	IPR	IPR008971	HSP40/DnaJ peptide-binding	161	2	6	0.00769236	1	0.00902385
module1	IPR	IPR	IPR015422	Pyridoxal phosphate-dependent transferase, small domain	161	4	45	0.00989501	1	0.00994923
module2	GO	molecular_function	GO:0030527	structural constituent of chromatin	344	10	19	4.65971e-09	1.342e-06	3.35499e-07
module2	GO	cellular_component	GO:0000786	nucleosome	344	10	19	2.28364e-08	6.57688e-06	9.9462e-07
module2	IPR	IPR	IPR009072	Histone-fold	344	10	30	8.59601e-08	2.47565e-05	2.8423e-06
module2	GO	molecular_function	GO:0046982	protein heterodimerization activity	344	10	30	1.48351e-07	4.2725e-05	4.00225e-06
module2	IPR	IPR	IPR007125	Histone H2A/H2B/H3	344	6	11	3.83213e-06	0.00110365	5.57112e-05
module2	IPR	IPR	IPR001951	Histone H4	344	4	4	3.50017e-05	0.0100805	0.000373351
module2	IPR	IPR	IPR019809	Histone H4, conserved site	344	4	4	3.50017e-05	0.0100805	0.000373351
module2	IPR	IPR	IPR035425	CENP-T/Histone H4, histone fold	344	4	4	3.50017e-05	0.0100805	0.000373351
module2	GO	biological_process	GO:0006633	fatty acid biosynthetic process	344	5	17	0.000254374	0.0732598	0.00162031
module2	IPR	IPR	IPR029058	Alpha/Beta hydrolase fold	344	14	174	0.000678837	0.195505	0.00312997
module2	IPR	IPR	IPR013708	Shikimate dehydrogenase substrate binding, N-terminal	344	3	5	0.00101661	0.292783	0.00390377
module2	IPR	IPR	IPR001381	3-dehydroquinate dehydratase type I	344	3	6	0.00149409	0.430298	0.00500346
module2	IPR	IPR	IPR022893	Shikimate dehydrogenase family	344	3	6	0.00149409	0.430298	0.00500346
module2	IPR	IPR	IPR046346	Aminoacid dehydrogenase-like, N-terminal domain superfamily	344	4	15	0.00152588	0.439453	0.00505119
module2	GO	molecular_function	GO:0003855	3-dehydroquinate dehydratase activity	344	3	6	0.00180581	0.520073	0.0052607
module2	GO	molecular_function	GO:0004764	shikimate 3-dehydrogenase (NADP+) activity	344	3	6	0.00180581	0.520073	0.0052607
module2	IPR	IPR	IPR036163	Heavy metal-associated domain superfamily	344	3	7	0.00209133	0.602304	0.00552049
module2	IPR	IPR	IPR002018	Carboxylesterase, type B	344	4	18	0.0026991	0.777341	0.00569183
module2	IPR	IPR	IPR001107	Band 7 domain	344	3	8	0.00281763	0.811476	0.00569183
module2	IPR	IPR	IPR006121	Heavy metal-associated domain, HMA	344	3	8	0.00281763	0.811476	0.00569183
module2	IPR	IPR	IPR036013	Band 7/SPFH domain superfamily	344	3	8	0.00281763	0.811476	0.00569183
module2	IPR	IPR	IPR044791	Beta-glucanase/XTH	344	4	19	0.00319768	0.920931	0.00569183
module2	IPR	IPR	IPR013785	Aldolase-type TIM barrel	344	7	66	0.00371495	1	0.00591028
module2	IPR	IPR	IPR000757	Glycoside hydrolase family 16	344	4	20	0.00375549	1	0.00591028
module2	IPR	IPR	IPR027705	Flotillin family	344	2	2	0.00428322	1	0.00626176
module2	GO	molecular_function	GO:0004553	hydrolase activity, hydrolyzing O-glycosyl compounds	344	9	103	0.00535137	1	0.00723565
module2	IPR	IPR	IPR019358	NEMP family	344	3	11	0.00584857	1	0.00779161
module2	IPR	IPR	IPR000073	Alpha/beta hydrolase fold-1	344	6	55	0.0062329	1	0.00794281
module2	IPR	IPR	IPR036291	NAD(P)-binding domain superfamily	344	12	179	0.00634515	1	0.00801493
module2	IPR	IPR	IPR000164	Histone H3/CENP-A	344	2	3	0.00701	1	0.00854212
module2	IPR	IPR	IPR032458	Histone H2A conserved site	344	2	3	0.00701	1	0.00854212
module2	GO	biological_process	GO:0005975	carbohydrate metabolic process	344	11	164	0.00787372	1	0.00902385
module3	GO	molecular_function	GO:0016491	oxidoreductase activity	442	25	215	0.000254159	0.0731978	0.00162031
module3	IPR	IPR	IPR004046	Glutathione S-transferase, C-terminal	442	5	10	0.000453896	0.130722	0.00258767
module3	GO	biological_process	GO:0009664	plant-type cell wall organization	442	4	6	0.000718171	0.206833	0.00314101
module3	IPR	IPR	IPR002963	Expansin	442	4	6	0.000802769	0.231197	0.00336836
module3	IPR	IPR	IPR036291	NAD(P)-binding domain superfamily	442	20	179	0.00113718	0.327506	0.0041988
module3	IPR	IPR	IPR001844	Chaperonin Cpn60/GroEL	442	3	3	0.0018449	0.531331	0.0052607
module3	IPR	IPR	IPR018370	Chaperonin Cpn60, conserved site	442	3	3	0.0018449	0.531331	0.0052607
module3	IPR	IPR	IPR020818	GroES chaperonin family	442	3	3	0.0018449	0.531331	0.0052607
module3	IPR	IPR	IPR037124	GroES chaperonin superfamily	442	3	3	0.0018449	0.531331	0.0052607
module3	IPR	IPR	IPR010987	Glutathione S-transferase, C-terminal-like	442	5	16	0.00243256	0.700576	0.00569183
module3	GO	biological_process	GO:0006164	purine nucleotide biosynthetic process	442	3	4	0.00287628	0.828368	0.00569183
module3	GO	biological_process	GO:0042026	protein refolding	442	3	4	0.00287628	0.828368	0.00569183
module3	IPR	IPR	IPR008927	6-phosphogluconate dehydrogenase-like, C-terminal domain superfamily	442	5	17	0.00302785	0.87202	0.00569183
module3	IPR	IPR	IPR000811	Glycosyl transferase, family 35	442	3	4	0.00311616	0.897453	0.00569183
module3	IPR	IPR	IPR011833	Glycogen/starch/alpha-glucan phosphorylase	442	3	4	0.00311616	0.897453	0.00569183
module3	IPR	IPR	IPR035090	Phosphorylase pyridoxal-phosphate attachment site	442	3	4	0.00311616	0.897453	0.00569183
module3	GO	biological_process	GO:0006457	protein folding	442	8	47	0.00319739	0.920848	0.00569183
module3	GO	molecular_function	GO:0016616	oxidoreductase activity, acting on the CH-OH group of donors, NAD or NADP as acceptor	442	7	34	0.0032453	0.934647	0.00569183
module3	IPR	IPR	IPR011032	GroES-like superfamily	442	6	26	0.00332445	0.957442	0.00569183
module3	GO	molecular_function	GO:0004645	1,4-alpha-oligoglucan phosphorylase activity	442	3	4	0.00343232	0.988509	0.00570498
module3	GO	molecular_function	GO:0008184	glycogen phosphorylase activity	442	3	4	0.00343232	0.988509	0.00570498
module3	IPR	IPR	IPR040079	Glutathione transferase family	442	5	18	0.00372143	1	0.00591028
module3	GO	cellular_component	GO:0005852	eukaryotic translation initiation factor 3 complex	442	4	13	0.00387093	1	0.00605885
module3	IPR	IPR	IPR027410	TCP-1-like chaperonin intermediate domain superfamily	442	4	11	0.00432383	1	0.0062892
module3	IPR	IPR	IPR051941	Blood Group Antigen-Binding Lectin	442	3	5	0.00481268	1	0.00680686
module3	GO	molecular_function	GO:0044183	protein folding chaperone	442	3	5	0.00529495	1	0.00722723
module3	IPR	IPR	IPR007118	Expansin/Lol pI	442	4	12	0.0055535	1	0.0074391
module3	IPR	IPR	IPR027413	GroEL-like equatorial domain superfamily	442	4	12	0.0055535	1	0.0074391
module3	GO	cellular_component	GO:1990904	ribonucleoprotein complex	442	3	7	0.006125	1	0.00789851
module3	GO	molecular_function	GO:0003743	translation initiation factor activity	442	6	29	0.00618626	1	0.00791841
module3	IPR	IPR	IPR027409	GroEL-like apical domain superfamily	442	4	13	0.00699618	1	0.00854212
module3	IPR	IPR	IPR002423	Chaperonin Cpn60/GroEL/TCP-1 family	442	4	14	0.0086661	1	0.00940406
module3	IPR	IPR	IPR007117	Expansin, cellulose-binding-like domain	442	4	14	0.0086661	1	0.00940406
module3	IPR	IPR	IPR009009	RlpA-like protein, double-psi beta-barrel domain	442	4	14	0.0086661	1	0.00940406
module3	IPR	IPR	IPR036749	Expansin, cellulose-binding-like domain superfamily	442	4	14	0.0086661	1	0.00940406
module3	IPR	IPR	IPR045865	ACT-like domain	442	4	14	0.0086661	1	0.00940406
module4	GO	molecular_function	GO:0003735	structural constituent of ribosome	328	21	149	8.88219e-08	2.55807e-05	2.8423e-06
module4	GO	biological_process	GO:0006412	translation	328	21	142	3.82321e-07	0.000110109	8.46989e-06
module4	GO	cellular_component	GO:0005840	ribosome	328	21	132	5.10001e-07	0.00014688	9.79201e-06
module4	GO	biological_process	GO:0033014	tetrapyrrole biosynthetic process	328	5	7	4.08551e-05	0.0117663	0.000405733
module4	GO	molecular_function	GO:0003755	peptidyl-prolyl cis-trans isomerase activity	328	8	43	0.000180804	0.0520715	0.00133517
module4	IPR	IPR	IPR000257	Uroporphyrinogen decarboxylase (URO-D)	328	3	3	0.000458234	0.131971	0.00258767
module4	GO	molecular_function	GO:0004853	uroporphyrinogen decarboxylase activity	328	3	3	0.000587223	0.16912	0.00296702
module4	IPR	IPR	IPR038071	UROD/MetE-like superfamily	328	3	4	0.000784561	0.225954	0.00336836
module4	GO	molecular_function	GO:0016655	oxidoreductase activity, acting on NAD(P)H, quinone or similar compound as acceptor	328	3	4	0.00100355	0.289022	0.00390377
module4	GO	biological_process	GO:0015986	proton motive force-driven ATP synthesis	328	4	11	0.00175449	0.505293	0.0052607
module4	IPR	IPR	IPR001179	FKBP-type peptidyl-prolyl cis-trans isomerase domain	328	4	16	0.00236782	0.681932	0.00569183
module4	GO	molecular_function	GO:0046933	proton-transporting ATP synthase activity, rotational mechanism	328	3	7	0.00320509	0.923065	0.00569183
module4	IPR	IPR	IPR036873	Rhodanese-like domain superfamily	328	4	18	0.00341399	0.983229	0.00570498
module4	IPR	IPR	IPR001763	Rhodanese-like domain	328	4	19	0.00403877	1	0.00615432
module4	IPR	IPR	IPR002130	Cyclophilin-type peptidyl-prolyl cis-trans isomerase domain	328	4	19	0.00403877	1	0.00615432
module4	IPR	IPR	IPR029000	Cyclophilin-like domain superfamily	328	4	19	0.00403877	1	0.00615432
module4	IPR	IPR	IPR006361	Uroporphyrinogen decarboxylase HemE	328	2	2	0.0048688	1	0.00680686
module4	IPR	IPR	IPR006519	Large ribosomal subunit protein uL11, bacterial-type	328	2	2	0.0048688	1	0.00680686
module4	IPR	IPR	IPR019927	Large ribosomal subunit protein uL3, bacterial/organelle-type	328	2	2	0.0048688	1	0.00680686
module4	IPR	IPR	IPR048563	Peptidyl-prolyl cis-trans isomerase CYP38-like, PsbQ-like domain	328	2	2	0.0048688	1	0.00680686
module4	GO	biological_process	GO:0006779	porphyrin-containing compound biosynthetic process	328	3	8	0.00648051	1	0.0080796
module4	IPR	IPR	IPR001412	Aminoacyl-tRNA synthetase, class I, conserved site	328	3	11	0.00700767	1	0.00854212
module4	IPR	IPR	IPR004853	Sugar phosphate transporter domain	328	4	23	0.00730294	1	0.00872716
module4	IPR	IPR	IPR000911	Ribosomal protein uL11	328	2	3	0.00795853	1	0.00902385
module4	IPR	IPR	IPR002076	ELO family	328	2	3	0.00795853	1	0.00902385
module4	IPR	IPR	IPR020783	Large ribosomal subunit protein uL11, C-terminal	328	2	3	0.00795853	1	0.00902385
module4	IPR	IPR	IPR020784	Large ribosomal subunit protein uL11, N-terminal	328	2	3	0.00795853	1	0.00902385
module4	IPR	IPR	IPR023222	PsbQ-like domain superfamily	328	2	3	0.00795853	1	0.00902385
module4	IPR	IPR	IPR036769	Large ribosomal subunit protein uL11, C-terminal domain superfamily	328	2	3	0.00795853	1	0.00902385
module4	IPR	IPR	IPR036796	Large ribosomal subunit protein uL11, N-terminal domain superfamily	328	2	3	0.00795853	1	0.00902385
module4	GO	molecular_function	GO:0004812	aminoacyl-tRNA ligase activity	328	5	35	0.00820519	1	0.00923084
module4	IPR	IPR	IPR046357	Peptidyl-prolyl cis-trans isomerase domain superfamily	328	4	24	0.00832745	1	0.00933192
module4	GO	biological_process	GO:0015995	chlorophyll biosynthetic process	328	3	9	0.00840936	1	0.00936556
module4	GO	molecular_function	GO:0005200	structural constituent of cytoskeleton	328	2	3	0.00939514	1	0.00994923
module4	GO	molecular_function	GO:0009922	fatty acid elongase activity	328	2	3	0.00939514	1	0.00994923
module4	GO	biological_process	GO:0006418	tRNA aminoacylation for protein translation	328	5	31	0.00949383	1	0.00994923
module5	GO	molecular_function	GO:0008289	lipid binding	137	6	23	3.86883e-06	0.00111422	5.57112e-05
module5	IPR	IPR	IPR017871	ABC transporter-like, conserved site	137	5	44	0.000896228	0.258114	0.0036354
module5	IPR	IPR	IPR011527	ABC transporter type 1, transmembrane domain	137	4	27	0.00122351	0.352372	0.00446041
module5	GO	molecular_function	GO:0008483	transaminase activity	137	3	12	0.00135104	0.389099	0.00468794
module5	IPR	IPR	IPR003593	AAA+ ATPase domain	137	8	138	0.00189077	0.544543	0.00533866
module5	IPR	IPR	IPR000674	Aldehyde oxidase/xanthine dehydrogenase, a/b hammerhead	137	2	3	0.00226187	0.651418	0.00552049
module5	IPR	IPR	IPR002346	Molybdopterin dehydrogenase, FAD-binding	137	2	3	0.00226187	0.651418	0.00552049
module5	IPR	IPR	IPR002888	[2Fe-2S]-binding	137	2	3	0.00226187	0.651418	0.00552049
module5	IPR	IPR	IPR005107	CO dehydrogenase flavoprotein, C-terminal	137	2	3	0.00226187	0.651418	0.00552049
module5	IPR	IPR	IPR008274	Aldehyde oxidase/xanthine dehydrogenase, first molybdopterin binding domain	137	2	3	0.00226187	0.651418	0.00552049
module5	IPR	IPR	IPR016208	Aldehyde oxidase/xanthine dehydrogenase-like	137	2	3	0.00226187	0.651418	0.00552049
module5	IPR	IPR	IPR021319	Protein of unknown function DUF2921	137	2	3	0.00226187	0.651418	0.00552049
module5	IPR	IPR	IPR036683	CO dehydrogenase flavoprotein, C-terminal domain superfamily	137	2	3	0.00226187	0.651418	0.00552049
module5	IPR	IPR	IPR036856	Aldehyde oxidase/xanthine dehydrogenase, a/b hammerhead superfamily	137	2	3	0.00226187	0.651418	0.00552049
module5	IPR	IPR	IPR036884	[2Fe-2S]-binding domain superfamily	137	2	3	0.00226187	0.651418	0.00552049
module5	IPR	IPR	IPR037165	Aldehyde oxidase/xanthine dehydrogenase, molybdopterin binding domain superfamily	137	2	3	0.00226187	0.651418	0.00552049
module5	IPR	IPR	IPR046867	Aldehyde oxidase/xanthine dehydrogenase, second molybdopterin binding domain	137	2	3	0.00226187	0.651418	0.00552049
module5	GO	molecular_function	GO:0009916	alternative oxidase activity	137	2	4	0.00327635	0.943587	0.00569183
module5	IPR	IPR	IPR000648	Oxysterol-binding protein	137	2	4	0.00335849	0.967246	0.00569183
module5	IPR	IPR	IPR002680	Alternative oxidase	137	2	4	0.00335849	0.967246	0.00569183
module5	IPR	IPR	IPR037239	Oxysterol-binding protein superfamily	137	2	4	0.00335849	0.967246	0.00569183
module5	IPR	IPR	IPR038659	Alternative oxidase superfamily	137	2	4	0.00335849	0.967246	0.00569183
module5	IPR	IPR	IPR003439	ABC transporter-like, ATP-binding domain	137	5	62	0.00362804	1	0.00587009
module5	IPR	IPR	IPR016167	FAD-binding, type PCMH, subdomain 1	137	2	5	0.00465441	1	0.006669
module5	GO	molecular_function	GO:0016887	ATP hydrolysis activity	137	9	206	0.00532663	1	0.00723565
module5	IPR	IPR	IPR005814	Aminotransferase class-III	137	2	6	0.00614329	1	0.00789851
module5	IPR	IPR	IPR006058	2Fe-2S ferredoxin, iron-sulphur binding site	137	2	6	0.00614329	1	0.00789851
module5	IPR	IPR	IPR037197	WWE domain superfamily	137	2	6	0.00614329	1	0.00789851
module5	GO	molecular_function	GO:0140359	ABC-type transporter activity	137	4	45	0.00628854	1	0.00797841
module5	IPR	IPR	IPR002913	START domain	137	2	7	0.00781895	1	0.00902385
module5	IPR	IPR	IPR004170	WWE domain	137	2	7	0.00781895	1	0.00902385
module5	IPR	IPR	IPR036640	ABC transporter type 1, transmembrane domain superfamily	137	3	26	0.00965796	1	0.00994923
module5	IPR	IPR	IPR016166	FAD-binding domain, PCMH-type	137	2	8	0.00967537	1	0.00994923
module5	IPR	IPR	IPR029510	Aldehyde dehydrogenase, glutamic acid active site	137	2	8	0.00967537	1	0.00994923
module5	IPR	IPR	IPR031107	Small heat shock protein	137	2	8	0.00967537	1	0.00994923
module6	GO	molecular_function	GO:0003735	structural constituent of ribosome	541	68	149	2.09025e-40	6.01991e-38	6.01991e-38
module6	GO	biological_process	GO:0006412	translation	541	61	142	4.85896e-33	1.39938e-30	6.9969e-31
module6	GO	cellular_component	GO:0005840	ribosome	541	61	132	4.31052e-21	1.24143e-18	4.1381e-19
module6	IPR	IPR	IPR001344	Chlorophyll A-B binding protein, plant and chromista	541	11	16	1.11283e-08	3.20495e-06	6.4099e-07
module6	GO	biological_process	GO:0009765	photosynthesis, light harvesting	541	11	16	2.41748e-08	6.96234e-06	9.9462e-07
module6	GO	biological_process	GO:0015979	photosynthesis	541	12	26	1.52864e-07	4.40247e-05	4.00225e-06
module6	IPR	IPR	IPR022796	Chlorophyll A-B binding protein	541	11	26	4.79229e-07	0.000138018	9.79201e-06
module6	IPR	IPR	IPR008991	Translation protein SH3-like domain superfamily	541	7	14	2.64212e-05	0.00760931	0.000317055
module6	IPR	IPR	IPR014722	Large ribosomal subunit protein uL2, domain 2	541	6	14	0.000196598	0.0566201	0.00138098
module6	GO	biological_process	GO:0006414	translational elongation	541	6	14	0.00030768	0.0886119	0.00184608
module6	GO	cellular_component	GO:0022625	cytosolic large ribosomal subunit	541	6	7	0.000532335	0.153313	0.00283912
module6	IPR	IPR	IPR011332	Zinc-binding ribosomal protein	541	4	6	0.000719815	0.207307	0.00314101
module6	GO	cellular_component	GO:0009522	photosystem I	541	6	8	0.00086143	0.248092	0.00354417
module6	GO	cellular_component	GO:0015935	small ribosomal subunit	541	7	12	0.000922175	0.265586	0.00363817
module6	GO	molecular_function	GO:0051537	2 iron, 2 sulfur cluster binding	541	6	24	0.00164835	0.474725	0.0052607
module6	IPR	IPR	IPR009000	Translation protein, beta-barrel domain superfamily	541	6	24	0.00203941	0.587349	0.00552049
module6	GO	molecular_function	GO:0004089	carbonate dehydratase activity	541	3	4	0.00255535	0.735941	0.00569183
module6	IPR	IPR	IPR001148	Alpha carbonic anhydrase domain	541	3	4	0.00286909	0.826299	0.00569183
module6	IPR	IPR	IPR012678	Ribosomal protein uL23/eL15/eS24 core domain superfamily	541	3	4	0.00286909	0.826299	0.00569183
module6	IPR	IPR	IPR021131	Large ribosomal subunit protein uL15/eL18	541	3	4	0.00286909	0.826299	0.00569183
module6	IPR	IPR	IPR023561	Carbonic anhydrase, alpha-class	541	3	4	0.00286909	0.826299	0.00569183
module6	IPR	IPR	IPR036227	Large ribosomal subunit protein uL15/eL18 superfamily	541	3	4	0.00286909	0.826299	0.00569183
module6	IPR	IPR	IPR036398	Alpha carbonic anhydrase domain superfamily	541	3	4	0.00286909	0.826299	0.00569183
module6	IPR	IPR	IPR041891	Carbonic anhydrase, prokaryotic-like	541	3	4	0.00286909	0.826299	0.00569183
module6	IPR	IPR	IPR031157	Tr-type G domain, conserved site	541	4	10	0.00296446	0.853765	0.00569183
module6	IPR	IPR	IPR036873	Rhodanese-like domain superfamily	541	5	18	0.00328658	0.946534	0.00569183
module6	IPR	IPR	IPR001763	Rhodanese-like domain	541	5	19	0.00399782	1	0.00615432
module6	IPR	IPR	IPR036291	NAD(P)-binding domain superfamily	541	18	179	0.0040347	1	0.00615432
module6	GO	cellular_component	GO:0009538	photosystem I reaction center	541	4	5	0.00587077	1	0.00779161
module6	IPR	IPR	IPR004038	Ribosomal protein eL8/eL30/eS12/Gadd45	541	3	6	0.0064294	1	0.00805073
module6	GO	molecular_function	GO:0003746	translation elongation factor activity	541	4	14	0.00679488	1	0.00843502
module6	GO	cellular_component	GO:0009523	photosystem II	541	6	15	0.00903128	1	0.00974161
module6	IPR	IPR	IPR000782	FAS1 domain	541	4	15	0.00957517	1	0.00994923
module7	GO	molecular_function	GO:0008289	lipid binding	167	5	23	9.98029e-06	0.00287432	0.000136872
module7	IPR	IPR	IPR022796	Chlorophyll A-B binding protein	167	5	26	1.96516e-05	0.00565965	0.000246072
module7	GO	cellular_component	GO:0016020	membrane	167	17	638	0.000132139	0.0380561	0.00110655
module7	GO	molecular_function	GO:0016491	oxidoreductase activity	167	10	215	0.000134477	0.0387294	0.00110655
module7	IPR	IPR	IPR034294	Aquaporin transporter	167	3	7	0.000143459	0.0413163	0.00114767
module7	GO	molecular_function	GO:0015267	channel activity	167	3	9	0.000239398	0.0689466	0.00162031
module7	IPR	IPR	IPR000425	Major intrinsic protein	167	3	9	0.0002588	0.0745344	0.00162031
module7	IPR	IPR	IPR023271	Aquaporin-like	167	3	9	0.0002588	0.0745344	0.00162031
module7	IPR	IPR	IPR031468	Synaptotagmin-like mitochondrial-lipid-binding domain	167	3	10	0.000333739	0.0961169	0.00196157
module7	GO	biological_process	GO:0005985	sucrose metabolic process	167	2	2	0.000477038	0.137387	0.00264205
module7	GO	molecular_function	GO:0016157	sucrose synthase activity	167	2	2	0.000661992	0.190654	0.00312997
module7	IPR	IPR	IPR000368	Sucrose synthase	167	2	2	0.000693783	0.199809	0.00312997
module7	IPR	IPR	IPR013112	FAD-binding 8	167	2	2	0.000693783	0.199809	0.00312997
module7	IPR	IPR	IPR013121	Ferric reductase, NAD binding domain	167	2	2	0.000693783	0.199809	0.00312997
module7	IPR	IPR	IPR013130	Ferric reductase transmembrane component-like domain	167	2	2	0.000693783	0.199809	0.00312997
module7	IPR	IPR	IPR001296	Glycosyl transferase, family 1	167	3	15	0.000914658	0.263422	0.00363817
module7	GO	molecular_function	GO:0008553	P-type proton-exporting transporter activity	167	2	4	0.00163209	0.470042	0.0052607
module7	GO	biological_process	GO:0120029	proton export across plasma membrane	167	2	5	0.00164086	0.472567	0.0052607
module7	IPR	IPR	IPR006534	P-type ATPase, subfamily IIIA	167	2	4	0.00170966	0.492383	0.0052607
module7	IPR	IPR	IPR039010	Synaptotagmin, SMP domain	167	2	4	0.00170966	0.492383	0.0052607
module7	GO	molecular_function	GO:0016757	glycosyltransferase activity	167	6	125	0.00267355	0.769983	0.00569183
module7	GO	molecular_function	GO:0005215	transporter activity	167	3	24	0.00283475	0.816407	0.00569183
module7	IPR	IPR	IPR001757	P-type ATPase	167	3	24	0.00305044	0.878526	0.00569183
module7	IPR	IPR	IPR008250	P-type ATPase, A domain superfamily	167	3	24	0.00305044	0.878526	0.00569183
module7	IPR	IPR	IPR018303	P-type ATPase, phosphorylation site	167	3	24	0.00305044	0.878526	0.00569183
module7	IPR	IPR	IPR000612	Proteolipid membrane potential modulator	167	2	6	0.00314583	0.905998	0.00569183
module7	IPR	IPR	IPR022357	Major intrinsic protein, conserved site	167	2	6	0.00314583	0.905998	0.00569183
module7	IPR	IPR	IPR045050	Synaptotagmin, plant	167	2	6	0.00314583	0.905998	0.00569183
module7	IPR	IPR	IPR023298	P-type ATPase, transmembrane domain superfamily	167	3	26	0.00375027	1	0.00591028
module7	IPR	IPR	IPR023299	P-type ATPase, cytoplasmic domain N	167	3	26	0.00375027	1	0.00591028
module7	IPR	IPR	IPR000008	C2 domain	167	3	27	0.00413383	1	0.00619481
module7	IPR	IPR	IPR017927	FAD-binding domain, ferredoxin reductase-type	167	2	8	0.00498377	1	0.00690061
module7	IPR	IPR	IPR004014	Cation-transporting P-type ATPase, N-terminal	167	2	9	0.00604779	1	0.00789851
module7	IPR	IPR	IPR017938	Riboflavin synthase-like beta-barrel	167	2	11	0.00845502	1	0.00936556
module7	IPR	IPR	IPR017941	Rieske [2Fe-2S] iron-sulphur domain	167	2	11	0.00845502	1	0.00936556
module7	GO	biological_process	GO:0055085	transmembrane transport	167	7	260	0.00950132	1	0.00994923
module7	IPR	IPR	IPR039261	Ferredoxin-NADP reductase (FNR), nucleotide-binding domain	167	2	12	0.00979397	1	0.00994923
module8	GO	cellular_component	GO:0005681	spliceosomal complex	129	3	12	0.000548931	0.158092	0.0028744
module8	IPR	IPR	IPR009000	Translation protein, beta-barrel domain superfamily	129	4	24	0.000807003	0.232417	0.00336836
module8	GO	molecular_function	GO:0051082	unfolded protein binding	129	4	26	0.00106492	0.306697	0.00398308
module8	GO	biological_process	GO:0000398	mRNA splicing, via spliceosome	129	4	42	0.00182318	0.525077	0.0052607
module8	GO	biological_process	GO:0016579	protein deubiquitination	129	3	20	0.00219735	0.632836	0.00552049
module8	GO	biological_process	GO:0006457	protein folding	129	4	47	0.00267479	0.770341	0.00569183
module8	IPR	IPR	IPR001305	Heat shock protein DnaJ, cysteine-rich domain	129	2	4	0.00331865	0.955772	0.00569183
module8	IPR	IPR	IPR001404	Heat shock protein Hsp90 family	129	2	4	0.00331865	0.955772	0.00569183
module8	IPR	IPR	IPR019805	Heat shock protein Hsp90, conserved site	129	2	4	0.00331865	0.955772	0.00569183
module8	IPR	IPR	IPR020575	Heat shock protein Hsp90, N-terminal	129	2	4	0.00331865	0.955772	0.00569183
module8	IPR	IPR	IPR037196	HSP90, C-terminal domain	129	2	4	0.00331865	0.955772	0.00569183
module8	GO	molecular_function	GO:0031072	heat shock protein binding	129	2	4	0.00335976	0.967611	0.00569183
module8	IPR	IPR	IPR008978	HSP20-like chaperone	129	3	20	0.00492425	1	0.00685112
module8	IPR	IPR	IPR002939	Chaperone DnaJ, C-terminal	129	2	6	0.00607116	1	0.00789851
module8	IPR	IPR	IPR008971	HSP40/DnaJ peptide-binding	129	2	6	0.00607116	1	0.00789851
module8	IPR	IPR	IPR036390	Winged helix DNA-binding domain superfamily	129	4	48	0.00801764	1	0.00905522
module8	IPR	IPR	IPR000640	Elongation factor EFG, domain V-like	129	2	8	0.00956295	1	0.00994923
module8	IPR	IPR	IPR031107	Small heat shock protein	129	2	8	0.00956295	1	0.00994923
module9	GO	molecular_function	GO:0016491	oxidoreductase activity	457	26	215	1.22837e-05	0.0035377	0.000160804
module9	IPR	IPR	IPR002129	Pyridoxal phosphate-dependent decarboxylase	457	5	6	4.79441e-05	0.0138079	0.000460264
module9	GO	molecular_function	GO:0016830	carbon-carbon lyase activity	457	5	7	8.53677e-05	0.0245859	0.000768309
module9	GO	biological_process	GO:0019752	carboxylic acid metabolic process	457	6	14	0.000117699	0.0338972	0.00102719
module9	GO	biological_process	GO:0006631	fatty acid metabolic process	457	5	9	0.000178797	0.0514935	0.00133517
module9	IPR	IPR	IPR000315	B-box-type zinc finger	457	4	6	0.0005261	0.151517	0.00283912
module9	IPR	IPR	IPR023753	FAD/NAD(P)-binding domain	457	5	13	0.000695548	0.200318	0.00312997
module9	GO	cellular_component	GO:0016020	membrane	457	39	638	0.00103672	0.298575	0.00392861
module9	GO	biological_process	GO:0006536	glutamate metabolic process	457	3	3	0.00131023	0.377346	0.00468794
module9	IPR	IPR	IPR008417	B-cell receptor-associated protein 29/31	457	3	3	0.00133476	0.384411	0.00468794
module9	IPR	IPR	IPR010107	Glutamate decarboxylase	457	3	3	0.00133476	0.384411	0.00468794
module9	GO	molecular_function	GO:0004351	glutamate decarboxylase activity	457	3	3	0.00140122	0.403552	0.00480419
module9	IPR	IPR	IPR036291	NAD(P)-binding domain superfamily	457	18	179	0.00167654	0.482844	0.0052607
module9	IPR	IPR	IPR006439	HAD hydrolase, subfamily IA	457	4	10	0.00219217	0.631344	0.00552049
module9	IPR	IPR	IPR036412	HAD-like superfamily	457	10	74	0.00267045	0.769089	0.00569183
module9	IPR	IPR	IPR013783	Immunoglobulin-like fold	457	7	39	0.00285713	0.822854	0.00569183
module9	IPR	IPR	IPR019358	NEMP family	457	4	11	0.00289085	0.832566	0.00569183
module9	GO	biological_process	GO:0006526	arginine biosynthetic process	457	3	5	0.00344676	0.992666	0.00570498
module9	IPR	IPR	IPR004345	TB2/DP1/HVA22-related protein	457	3	5	0.0035083	1	0.00570843
module9	IPR	IPR	IPR006917	SOUL haem-binding protein	457	3	5	0.0035083	1	0.00570843
module9	IPR	IPR	IPR011256	Regulatory factor, effector binding domain superfamily	457	3	5	0.0035083	1	0.00570843
module9	IPR	IPR	IPR041492	Haloacid dehalogenase-like hydrolase	457	3	6	0.00509921	1	0.00702666
module9	IPR	IPR	IPR015424	Pyridoxal phosphate-dependent transferase	457	8	56	0.0051368	1	0.00704475
module9	IPR	IPR	IPR001753	Enoyl-CoA hydratase/isomerase	457	3	7	0.00705911	1	0.00854212
module9	IPR	IPR	IPR016156	FAD/NAD-linked reductase, dimerisation domain superfamily	457	3	7	0.00705911	1	0.00854212
module9	IPR	IPR	IPR004147	ABC1 atypical kinase-like domain	457	4	15	0.00718331	1	0.00861997
module9	IPR	IPR	IPR042099	ANL, N-terminal domain	457	4	15	0.00718331	1	0.00861997
module9	GO	molecular_function	GO:2001070	starch binding	457	3	7	0.00739742	1	0.00880354
module9	IPR	IPR	IPR000873	AMP-dependent synthetase/ligase domain	457	4	16	0.0086857	1	0.00940406
module9	IPR	IPR	IPR001314	Peptidase S1A, chymotrypsin family	457	3	8	0.00940653	1	0.00994923
module9	IPR	IPR	IPR007856	Saposin-like type B, region 1	457	2	2	0.00994923	1	0.00994923
module9	IPR	IPR	IPR008138	Saposin B type, region 2	457	2	2	0.00994923	1	0.00994923
module9	IPR	IPR	IPR012302	Malic enzyme, NAD-binding	457	2	2	0.00994923	1	0.00994923
module9	IPR	IPR	IPR014730	Electron transfer flavoprotein, alpha/beta-subunit, N-terminal	457	2	2	0.00994923	1	0.00994923
module9	IPR	IPR	IPR032350	Next to BRCA1, central domain	457	2	2	0.00994923	1	0.00994923
module9	IPR	IPR	IPR045311	Long-chain fatty acid CoA synthetase, eukaryotic	457	2	2	0.00994923	1	0.00994923
module9	IPR	IPR	IPR048618	Monodehydroascorbate reductase 3-like, C-terminal domain	457	2	2	0.00994923	1	0.00994923

## Sheet: 5g
Module	ID_Space	Vocabulary	Term	Name	Module Size	Count In Module	Count In Background	Fishers p-value	Bonferroni	Benjamini
quadrant2	IPR	IPR	IPR017493	Photosystem I reaction center subunit psaK, plant	1	1	1	0.0020755	0.130756	0.00426213
quadrant2	IPR	IPR	IPR000549	Photosystem I reaction center subunit V/PsaK	1	1	2	0.00311203	0.196058	0.00426213
quadrant2	IPR	IPR	IPR016370	Photosystem I reaction center subunit V/PsaK, plant	1	1	2	0.00311203	0.196058	0.00426213
quadrant2	IPR	IPR	IPR023618	Photosystem I PsaG/PsaK domain, chloroplastic	1	1	2	0.00311203	0.196058	0.00426213
quadrant3	GO	biological_process	GO:0015995	chlorophyll biosynthetic process	39	6	9	3.68582e-05	0.00232207	0.000387011
quadrant3	IPR	IPR	IPR041121	SDH, C-terminal	39	3	3	0.00144434	0.0909936	0.00390628
quadrant3	GO	biological_process	GO:0019685	photosynthesis, dark reaction	39	3	3	0.00207905	0.13098	0.00426213
quadrant3	IPR	IPR	IPR001381	3-dehydroquinate dehydratase type I	39	3	4	0.00244745	0.154189	0.00426213
quadrant3	IPR	IPR	IPR013708	Shikimate dehydrogenase substrate binding, N-terminal	39	3	4	0.00244745	0.154189	0.00426213
quadrant3	IPR	IPR	IPR022893	Shikimate dehydrogenase family	39	3	4	0.00244745	0.154189	0.00426213
quadrant3	GO	molecular_function	GO:0003855	3-dehydroquinate dehydratase activity	39	3	4	0.00309468	0.194965	0.00426213
quadrant3	GO	molecular_function	GO:0004764	shikimate 3-dehydrogenase (NADP+) activity	39	3	4	0.00309468	0.194965	0.00426213
quadrant3	GO	molecular_function	GO:0016730	oxidoreductase activity, acting on iron-sulfur proteins as donors	39	3	4	0.00309468	0.194965	0.00426213
quadrant5	GO	molecular_function	GO:0003729	mRNA binding	17	2	3	0.00209835	0.132196	0.00426213
quadrant6	IPR	IPR	IPR001220	Legume lectin domain	63	8	10	1.49085e-06	9.39237e-05	9.39237e-05
quadrant6	GO	biological_process	GO:0006508	proteolysis	63	9	37	4.97241e-06	0.000313262	0.000127639
quadrant6	GO	molecular_function	GO:0030246	carbohydrate binding	63	8	20	6.07807e-06	0.000382918	0.000127639
quadrant6	IPR	IPR	IPR013320	Concanavalin A-like lectin/glucanase domain superfamily	63	8	16	1.8993e-05	0.00119656	0.000299139
quadrant6	IPR	IPR	IPR001254	Serine proteases, trypsin domain	63	6	7	2.56763e-05	0.00161761	0.000323521
quadrant6	IPR	IPR	IPR009003	Peptidase S1, PA clan	63	6	9	6.84599e-05	0.00431298	0.000467265
quadrant6	IPR	IPR	IPR043504	Peptidase S1, PA clan, chymotrypsin-like fold	63	6	9	6.84599e-05	0.00431298	0.000467265
quadrant6	GO	molecular_function	GO:0004252	serine-type endopeptidase activity	63	6	14	7.4169e-05	0.00467265	0.000467265
quadrant6	IPR	IPR	IPR001314	Peptidase S1A, chymotrypsin family	63	4	4	0.000450718	0.0283952	0.00189302
quadrant6	IPR	IPR	IPR024370	PBP domain	63	4	5	0.000777782	0.0490003	0.00254075
quadrant6	IPR	IPR	IPR035992	Ricin B-like lectins	63	4	5	0.000777782	0.0490003	0.00254075
quadrant6	GO	biological_process	GO:0007160	cell-matrix adhesion	63	3	4	0.00105431	0.0664212	0.00316292
quadrant6	IPR	IPR	IPR013210	Leucine-rich repeat-containing N-terminal, plant-type	63	5	12	0.00145034	0.0913717	0.00390628
quadrant6	IPR	IPR	IPR032675	Leucine-rich repeat domain superfamily	63	6	19	0.00155011	0.0976571	0.00390628
quadrant6	IPR	IPR	IPR000782	FAS1 domain	63	3	3	0.0025931	0.163365	0.00426213
quadrant6	IPR	IPR	IPR003609	PAN/Apple domain	63	3	3	0.0025931	0.163365	0.00426213
quadrant6	IPR	IPR	IPR018114	Serine proteases, trypsin family, histidine active site	63	3	3	0.0025931	0.163365	0.00426213
quadrant6	IPR	IPR	IPR036378	FAS1 domain superfamily	63	3	3	0.0025931	0.163365	0.00426213
quadrant6	GO	molecular_function	GO:0008234	cysteine-type peptidase activity	63	3	5	0.00286724	0.180636	0.00426213
quadrant6	GO	molecular_function	GO:0005515	protein binding	63	8	60	0.0041957	0.264329	0.0049068
quadrant6	IPR	IPR	IPR000772	Ricin B, lectin domain	63	3	4	0.0043616	0.274781	0.0049068
quadrant6	IPR	IPR	IPR003886	NIDO domain	63	3	4	0.0043616	0.274781	0.0049068
quadrant6	IPR	IPR	IPR006585	Fucolectin tachylectin-4 pentraxin-1	63	3	4	0.0043616	0.274781	0.0049068
quadrant6	IPR	IPR	IPR011050	Pectin lyase fold/virulence factor	63	3	4	0.0043616	0.274781	0.0049068
quadrant6	IPR	IPR	IPR039417	Papain-like cysteine endopeptidase	63	3	4	0.0043616	0.274781	0.0049068
quadrant6	IPR	IPR	IPR050258	Leguminous Lectin	63	3	4	0.0043616	0.274781	0.0049068
quadrant6	IPR	IPR	IPR001611	Leucine-rich repeat	63	5	18	0.00608196	0.383163	0.00672216
quadrant6	IPR	IPR	IPR000668	Peptidase C1A, papain C-terminal	63	3	5	0.00670814	0.422613	0.00704354
quadrant6	IPR	IPR	IPR006766	Protein EXORDIUM-like	63	3	5	0.00670814	0.422613	0.00704354
quadrant6	IPR	IPR	IPR038765	Papain-like cysteine peptidase superfamily	63	3	5	0.00670814	0.422613	0.00704354
quadrant8	IPR	IPR	IPR001611	Leucine-rich repeat	59	7	18	0.000242182	0.0152574	0.00117365
quadrant8	IPR	IPR	IPR032675	Leucine-rich repeat domain superfamily	59	7	19	0.000316499	0.0199394	0.00142425
quadrant8	GO	molecular_function	GO:0004252	serine-type endopeptidase activity	59	5	14	0.00151302	0.0953201	0.00390628
quadrant8	IPR	IPR	IPR001254	Serine proteases, trypsin domain	59	4	7	0.00196634	0.12388	0.00426213
quadrant8	IPR	IPR	IPR004038	Ribosomal protein eL8/eL30/eS12/Gadd45	59	3	3	0.00269332	0.169679	0.00426213
quadrant8	IPR	IPR	IPR029064	Ribosomal protein eL30-like superfamily	59	3	3	0.00269332	0.169679	0.00426213
quadrant8	GO	biological_process	GO:0006508	proteolysis	59	7	37	0.00302992	0.190885	0.00426213
quadrant8	IPR	IPR	IPR003591	Leucine-rich repeat, typical subtype	59	4	9	0.0039133	0.246538	0.0049068
quadrant8	IPR	IPR	IPR009003	Peptidase S1, PA clan	59	4	9	0.0039133	0.246538	0.0049068
quadrant8	IPR	IPR	IPR043504	Peptidase S1, PA clan, chymotrypsin-like fold	59	4	9	0.0039133	0.246538	0.0049068
quadrant8	GO	cellular_component	GO:0022625	cytosolic large ribosomal subunit	59	3	5	0.00983732	0.619751	0.00983732
quadrant9	IPR	IPR	IPR017927	FAD-binding domain, ferredoxin reductase-type	9	3	4	5.22223e-05	0.00329001	0.000467265
quadrant9	IPR	IPR	IPR017938	Riboflavin synthase-like beta-barrel	9	3	6	0.000123268	0.00776591	0.000647159
quadrant9	IPR	IPR	IPR039261	Ferredoxin-NADP reductase (FNR), nucleotide-binding domain	9	3	6	0.000123268	0.00776591	0.000647159
quadrant9	IPR	IPR	IPR013112	FAD-binding 8	9	2	2	0.000806587	0.050815	0.00254075
quadrant9	IPR	IPR	IPR013121	Ferric reductase, NAD binding domain	9	2	2	0.000806587	0.050815	0.00254075
quadrant9	IPR	IPR	IPR013130	Ferric reductase transmembrane component-like domain	9	2	2	0.000806587	0.050815	0.00254075
quadrant9	GO	biological_process	GO:0006021	inositol biosynthetic process	9	1	1	0.008982	0.565866	0.00912687
quadrant9	GO	biological_process	GO:0008654	phospholipid biosynthetic process	9	1	1	0.008982	0.565866	0.00912687
