# Supplementary material for: Systems acclimation to osmotic stress in zygnematophyte cells
Source: Nat Commun. 2026 Jan 16;17:755. doi: 10.1038/s41467-026-68329-z (PMC12820192; doi:10.1038/s41467-026-68329-z)
Supplement: Supplementary file 10 — Source Data [file 41467_2026_68329_MOESM10_ESM.xlsx]

## Sheet: 1b_PAM_Mesotaenium
Measured Fv/Fm
	bio 1, tec 1	bio 1, tec 2	bio 2, rec 1	bio 2, tec 2	bio 3, tec 1	bio 3, tec 2	bio 4, tec 1	bio 4, tec 2	bio 5, tec 1	bio 5, tec 2
0h	0.63	0.66	0.56	0.58	0.62	0.64	0.64	0.6	0.59	0.56
C-3h	0.63	0.66	0.76	0.6	0.6	0.61	0.61	0.66	0.56	0.53
S-3h	0.64	0.6	0.51	0.55	0.55	0.43	0.51	0.46	0.52	0.52
O-3h	0.56	0.58	0.63	0.55	0.6	0.61	0.53	0.5	0.5	0.51
C-6h	0.63	0.66	0.62	0.59	0.56	0.59	0.65	0.58	0.58	0.57
S-6h	0.49	0.48	0.55	0.5	0.49	0.42	0.48	0.49	0.51	0.5
O-6h	0.57	0.54	0.48	0.55	0.57	0.54	0.49	0.49	0.46	0.5
C-9h	0.67	0.65	0.62	0.6	0.6	0.59	0.57	0.54	0.61	0.57
S-9h	0.49	0.51	0.49	0.58	0.54	0.49	0.39	0.4	0.46	0.49
O-9h	0.52	0.5	0.51	0.55	0.55	0.52	0.51	0.42	0.42	0.44
C-25h	0.73	0.71	0.65	0.64	0.7	0.66	0.61	0.62	0.6	0.6
S-25h	0.58	0.61	0.56	0.52	0.56	0.61	0.49	0.44	0.5	0.54
O-25h	0.41	0.52	0.5	0.48	0.55	0.55	0.47	0.43	0.51	0.46
Info
bio=biological replicate
tec=technical replicate
C=control
S=salt stress, 0.15M NaCl
O=osmotic stress, 0.3M mannitol
Date: 09-14 May 2022
Relative and averaged Fv/Fm
	bio1		bio2		bio3		bio4		bio5
S3	0.96124		0.779412		0.809917		0.76378		0.954128
S6	0.751938		0.867769		0.791304		0.788618		0.878261
S9	0.757576		0.877049		0.865546		0.711712		0.805085
S25	0.826389		0.837209		0.860294		0.756098		0.866667
O3	0.883721		0.867647		1		0.811024		0.926606
O6	0.860465		0.85124		0.965217		0.796748		0.834783
O9	0.772727		0.868852		0.89916		0.837838		0.728814
O12	0.645833		0.75969		0.808824		0.731707		0.808333

## Sheet: fig1b_PAM_Zygnema
	Measured Fv/Fm						Relative averaged Fv/Fm
	BR1	BR2	BR3	BR4	BR5		BR1	BR2	BR3	BR4	BR5
0h, TR1	0.72	0.72	0.7	0.72	0.73
0h, TR2	0.73	0.72	0.7	0.72	0.72
S-3h, TR1	0.67	0.66	0.72	0.71	0.69		0.951724	0.944444	1.02143	0.972222	0.958621
S-3h, TR2	0.71	0.7	0.71	0.69	0.7
O-3h, TR1	0.67	0.62	0.7	0.69	0.69		0.931034	0.895833	1	0.951389	0.965517
O-3h, TR2	0.68	0.67	0.7	0.68	0.71
C-3h, TR1	0.69	0.7	0.73	0.73	0.69		0.958621	0.979167	1.02857	1	0.965517
C-3h, TR2	0.7	0.71	0.71	0.71	0.71
S-6h, TR1	0.68	0.69	0.68	0.73	0.72		0.965517	0.951389	0.95	1	0.965517
S-6h, TR2	0.72	0.68	0.65	0.71	0.68
O-6h, TR1	0.68	0.7	0.64	0.7	0.67		0.937931	0.965278	0.921429	0.979167	0.924138
O-6h, TR2	0.68	0.69	0.65	0.71	0.67
C-6h, TR1	0.71	0.73	0.69	0.73	0.73		0.993103	1.01389	1.01429	1.01389	0.993103
C-6h, TR2	0.73	0.73	0.73	0.73	0.71
S-9h, TR1	0.71	0.7	0.69	0.73	0.71		0.986207	0.979167	1	1	0.972414
S-9h, TR2	0.72	0.71	0.71	0.71	0.7
O-9h, TR1	0.65	0.62	0.68	0.68	0.61		0.910345	0.875	0.942857	0.951389	0.841379
O-9h, TR2	0.67	0.64	0.64	0.69	0.61
C-9h, TR1	0.72	0.75	0.72	0.75	0.7		0.993103	1.00694	1.01429	1.00694	0.972414
C-9h, TR2	0.72	0.7	0.7	0.7	0.71
S-25h, TR1	0.74	0.7	0.72	0.71	0.74		1.01379	0.986111	1.02857	1	1
S-25h, TR2	0.73	0.72	0.72	0.73	0.71
O-25h, TR1	0.6	0.66	0.69	0.64	0.62		0.855172	0.909722	0.992857	0.881944	0.917241
O-25h, TR2	0.64	0.65	0.7	0.63	0.71
C-25h, TR1	0.71	0.72	0.74	0.74	0.74		0.972414	1.00694	1.05714	1.04167	1.02069
C-25h, TR2	0.7	0.73	0.74	0.76	0.74
Date	02/03 FEB 2023	03/04 FEB 2023	06/07 FEB 2023	07/08 FEB 2023	08/09 FEB 2023
Info
BR=biological replicate
TR=technical replicate
C=control
S=salt stress, 0.15M NaCl
O=osmotic stress, 0.3M mannitol

## Sheet: fig1c_weight_Meso
Mesotaenium - Biological rep 1. AGP experiment - 25 hours control (C), 0.8M mannitol (M), 0.15M salt (S)
Eppie	Weight empty (g)	Weight wet (g)	Weight dry (g)	Wet yield (mg)	Dry Yield (mg)	water content (%)
M1 - C1	1.01	1.0916	1.0272	81.6	17.2	78.9216
M1 - C2	1.0204	1.1	1.0363	79.6	15.9	80.0251
M1 - C3	1.017	1.0988	1.0351	81.8	18.1	77.8729
M1 - C4	1.0158	1.0989	1.0328	83.1	17	79.5427
M1 - C5	1.0183	1.1057	1.0354	87.4	17.1	80.4348
M1 - C6	1.0173	1.1026	1.0349	85.3	17.6	79.3669
M1 - C7	1.0154	1.1157	1.0354	100.3	20	80.0598
M1 - C8	1.0165	1.0981	1.0319	81.6	15.4	81.1275
M1 - M1	1.0209	1.0946	1.0404	73.7	19.5	73.5414
M1 - M2	1.0165	1.0936	1.0443	77.1	27.8	63.9429
M1 - M3	1.0134	1.0852	1.0355	71.8	22.1	69.2201
M1 - M4	1.0123	1.0912	1.0376	78.9	25.3	67.9341
M1 - M5	1.0161	1.0864	1.0388	70.3	22.7	67.7098
M1 - M6	1.02	1.0919	1.0437	71.9	23.7	67.0376
M1 - M7	1.0209	1.1049	1.0457	84	24.8	70.4762
M1 - M8	1.017	1.0828	1.038	65.8	21	68.0851
M1 - S1	1.0189	1.1046	1.0384	85.7	19.5	77.2462
M1 - S2	1.0197	1.1037	1.0399	84	20.2	75.9524
M1 - S3	1.0161	1.1069	1.0372	90.8	21.1	76.7621
M1 - S4	1.0096	1.0956	1.0296	86	20	76.7442
M1 - S5	1.0267	1.1039	1.0457	77.2	19	75.3886
M1 - S6	1.0116	1.1028	1.032	91.2	20.4	77.6316
M1 - S7	1.017	1.1144	1.0401	97.4	23.1	76.2834
M1 - S8	1.0104	1.0948	1.0299	84.4	19.5	76.8957
Mesotaenium - Biological rep 2. AGP experiment - 25 hours control (C), 0.8M mannitol (M), 0.15M salt (S)
M2 - C1	1.0108	1.1061	1.0302	95.3	19.4	79.6432
M2 - C2	1.0156	1.1029	1.0352	87.3	19.6	77.5487
M2 - C3	1.0154	1.1102	1.0365	94.8	21.1	77.7426
M2 - C4	1.009	1.0989	1.0286	89.9	19.6	78.198
M2 - C5	1.0161	1.1012		85.1			Eppie exploded --> sample lost
M2 - C6	1.0213	1.1107	1.0397	89.4	18.4	79.4183
M2 - C7	1.0171	1.1111	1.0371	94	20	78.7234
M2 - C8	1.017	1.1064	1.035	89.4	18	79.8658
M2 - M1	1.0168	1.0917	1.0409	74.9	24.1	67.8238
M2 - M2	1.0186	1.0774	1.0392	58.8	20.6	64.966
M2 - M3	1.0272	1.0802	1.0444	53	17.2	67.5472
M2 - M4	1.0205	1.0871	1.0441	66.6	23.6	64.5646
M2 - M5	1.0148	1.0698	1.0326	55	17.8	67.6364
M2 - M6	1.0147	1.0815	1.037	66.8	22.3	66.6168
M2 - M7	1.0164	1.0866	1.0407	70.2	24.3	65.3846
M2 - M8	1.0092	1.0733	1.0323	64.1	23.1	63.9626
M2 - S1	1.0156	1.0818	1.0322	66.2	16.6	74.9245
M2 - S2	1.0092	1.0755	1.0261	66.3	16.9	74.5098
M2 - S3	1.0175	1.0991	1.0372	81.6	19.7	75.8578
M2 - S4	1.0202	1.0865	1.037	66.3	16.8	74.6606
M2 - S5	1.0113	1.0819	1.0306	70.6	19.3	72.6629
M2 - S6	1.0171	1.0897	1.036	72.6	18.9	73.9669
M2 - S7	1.0186	1.0914	1.0372	72.8	18.6	74.4505
M2 - S8	1.0152	1.0878	1.0328	72.6	17.6	75.7576

## Sheet: fig1c_weight_Zygnema
Zygnema - Biological rep 1. AGP experiment - 25 hours control (C), 0.8M mannitol (M), 0.15M salt (S)							Average	wetweight	Dry weight	Water content
Eppie	Weight empty (g)	Weight wet (g)	Weight dry (g)	Wet yield (mg)	Dry Yield (mg)	water content (%)	Control	308.75	21.1625	93.1273
Z1 - C1	1.0139	1.3302	1.0327	316.3	18.8	94.0563	Mannitol	250.863	50.1375	80.0031
Z1 - C2	1.0174	1.3302	1.04	312.8	22.6	92.7749	Salt	258.675	24.725	90.4264
Z1 - C3	1.0157	1.2742	1.0348	258.5	19.1	92.6112
Z1 - C4	1.0151	1.2767	1.0339	261.6	18.8	92.8135
Z1 - C5	1.0158	1.3481	1.0377	332.3	21.9	93.4096
Z1 - C6	1.0163	1.4185	1.0439	402.2	27.6	93.1377
Z1 - C7	1.0154	1.326	1.0376	310.6	22.2	92.8525
Z1 - C8	1.0167	1.2924	1.035	275.7	18.3	93.3624
Z1 - M1	1.015	1.2273	1.0574	212.3	42.4	80.0283
Z1 - M2	1.0121	1.2346	1.0548	222.5	42.7	80.809
Z1 - M3	1.0173	1.26	1.0662	242.7	48.9	79.8517
Z1 - M4	1.0266	1.3187	1.0848	292.1	58.2	80.0753
Z1 - M5	1.0173	1.267	1.0669	249.7	49.6	80.1362
Z1 - M6	1.019	1.2285	1.0629	209.5	43.9	79.0453
Z1 - M7	1.015	1.2976	1.0712	282.6	56.2	80.1132
Z1 - M8	1.019	1.3145	1.0782	295.5	59.2	79.9662
Z1 - S1	1.0189	1.2127	1.0363	193.8	17.4	91.0217
Z1 - S2	1.0143	1.2305	1.0358	216.2	21.5	90.0555
Z1 - S3	1.0125	1.2867	1.055	274.2	42.5	84.5004
Z1 - S4	1.0172	1.263	1.0378	245.8	20.6	91.6192
Z1 - S5	1.0212	1.3036	1.0461	282.4	24.9	91.1827
Z1 - S6	1.0181	1.288	1.0405	269.9	22.4	91.7006
Z1 - S7	1.0122	1.3619	1.04	349.7	27.8	92.0503
Z1 - S8	1.0169	1.2543	1.0376	237.4	20.7	91.2805
Zygnema - Biological rep 2. AGP experiment - 25 hours control (C), 0.8M mannitol (M), 0.15M salt (S)							Average	wetweight	Dry weight	Water content
Z2 - C1	1.0164	1.2478	1.0328	231.4	16.4	92.9127	Control	303.825	22.2	92.6223
Z2 - C2	1.0137	1.3004	1.0361	286.7	22.4	92.187	Mannitol	269.675	54.475	79.7792
Z2 - C3	1.0144	1.4432	1.0415	428.8	27.1	93.68	Salt	246.525	22.1	90.9738
Z2 - C4	1.0166	1.3475	1.0411	330.9	24.5	92.596
Z2 - C5	1.0085	1.2567	1.0281	248.2	19.6	92.1031
Z2 - C6	1.0161	1.2835	1.0374	267.4	21.3	92.0344
Z2 - C7	1.0105	1.3354	1.0339	324.9	23.4	92.7978
Z2 - C8	1.0199	1.3322	1.0428	312.3	22.9	92.6673
Z2 - M1	1.0192	1.2797	1.0732	260.5	54	79.2706
Z2 - M2	1.0165	1.3081	1.0762	291.6	59.7	79.5267
Z2 - M3	1.0205	1.2373	1.0642	216.8	43.7	79.8432
Z2 - M4	1.015	1.2686	1.0667	253.6	51.7	79.6136
Z2 - M5	1.0084	1.2884	1.064	280	55.6	80.1429
Z2 - M6	1.0195	1.3441	1.0829	324.6	63.4	80.4683
Z2 - M7	1.0167	1.2938	1.0726	277.1	55.9	79.8268
Z2 - M8	1.0151	1.2683	1.0669	253.2	51.8	79.5419
Z2 - S1	1.0162	1.2492	1.0373	233	21.1	90.9442
Z2 - S2	1.0127	1.224	1.0323	211.3	19.6	90.7241
Z2 - S3	1.0201	1.2787	1.0413	258.6	21.2	91.802
Z2 - S4	1.0173	1.3075	1.0337	290.2	16.4	94.3487
Z2 - S5	1.0115	1.2468	1.037	235.3	25.5	89.1628
Z2 - S6	1.0124	1.3075	1.0437	295.1	31.3	89.3934
Z2 - S7	1.0088	1.2377	1.0302	228.9	21.4	90.6509
Z2 - S8	1.0087	1.2285	1.029	219.8	20.3	90.7643

## Sheet: fig1d_microscopy_Meso
Biological Replicate 1													Morphology	Description
Picture name	Total # cells	# death cells	# living cells	# broken cells	# intact cells	# cupped cells	# coloured cells	# plasmolysed cells	# Tonoplast cells	# LDL cells	# bend cells		Death cell	Absence of green colour throughout cell.
2022_05_10_MeSAG1297_25h_Control_40x_06.tif	10	0	10	0	10	0	0	1	1	1	2		Broken cells	Disruption of the cell wall that leads to visible release of cytosol/organelles outwards of the cell.
2022_05_10_MeSAG1297_25h_Control_40x_07.tif	16	0	16	0	16	1	0	0	0	0	0		Cupped cells	The presence of a small cell-wall enclosed cup on tip of cell that does not contain a visible nucleus and chloroplast. Must still be attached.
2022_05_10_MeSAG1297_25h_Control_40x_08.tif	15	0	15	0	15	0	0	0	0	0	0		Coloured cells	Presence of orange/brown/red/pink colouration of one or more vescicle within the cell. ("cups" excluded)
2022_05_10_MeSAG1297_25h_Control_40x_09.tif	26	0	26	0	26	2	0	0	0	0	2		Visible tonoplast	Visible membrane around completely transparant cell compartment(s (assumably vacuole), that do not reflect light and lack a nucleoles.
2022_05_10_MeSAG1297_25h_Control_40x_10.tif	1	0	1	0	1	0	0	0	0	0	0		LDL cell	Presence of at least 5 circular droplets of at least 1.5 µm (0.054 in ImageJ) that reflect the light and have no colour
2022_05_10_MeSAG1297_25h_Mannitol_40x_06.tif	8	0	8	0	8	0	0	0	5	0	0		Bend cells	Bending angle smaller than 160 degrees, cups not included.
2022_05_10_MeSAG1297_25h_Mannitol_40x_07.tif	11	0	11	0	11	1	1	1	5	1	0		plasmolysed	The plasmamebrane is seperated from the cell wall, resulting in a gap between cell wall and cell contents.
2022_05_10_MeSAG1297_25h_Mannitol_40x_08.tif	17	0	17	0	17	0	0	1	5	0	0		*Cells were only analsed when sharp and complete on the image. Exception being broken cells, as long as the breakage was clear and cell contained green content.
2022_05_10_MeSAG1297_25h_Mannitol_40x_09.tif	22	0	22	0	22	0	0	1	7	0	0
2022_05_10_MeSAG1297_25h_Mannitol_40x_10.tif	19	0	19	1	18	2	0	0	7	0	0
2022_05_10_MeSAG1297_25h_Salt_40x_01.tif	19	0	19	0	19	1	1	2	0	0	1
2022_05_10_MeSAG1297_25h_Salt_40x_02.tif	31	0	31	0	31	2	0	0	3	1	1
2022_05_10_MeSAG1297_25h_Salt_40x_03.tif	33	0	33	0	33	2	0	0	0	0	1
2022_05_10_MeSAG1297_25h_Salt_40x_05.tif	19	0	19	0	19	2	1	0	1	0	4
Biological Replicate 2
Picture	Total # cells	# death cells	# living cells	# broken cells	# intact cells	# cupped cells	# coloured cells	# plasmolysed cells	# Vacuole cells	# LDL cells	# bend cells
2022_05_12_MeSAG1297_25h_Control_40X_01.tif	36	0	36	0	36	1	0	0	1	0	1
2022_05_12_MeSAG1297_25h_Control_40X_02.tif	40	1	39	0	39	0	1	1	1	0	0
2022_05_12_MeSAG1297_25h_Control_40X_03.tif	20	0	20	0	20	1	0	0	1	1	3
2022_05_12_MeSAG1297_25h_Control_40X_04.tif	22	1	21	0	21	0	1	0	0	0	1
2022_05_12_MeSAG1297_25h_Control_40X_05.tif	52	1	51	0	51	1	0	0	1	0	0
2022_05_12_MeSAG1297_25h_Control_40X_06.tif	27	0	27	0	27	0	0	0	0	0	1
2022_05_12_MeSAG1297_25h_Control_40X_07.tif	11	0	11	0	11	1	0	0	0	0	0
2022_05_12_MeSAG1297_25h_Mannitol_40X_01.tif	17	1	16	0	16	1	0	0	7	0	1
2022_05_12_MeSAG1297_25h_Mannitol_40X_02.tif	27	0	27	0	27	1	0	2	10	0	1
2022_05_12_MeSAG1297_25h_Mannitol_40X_03.tif	47	0	47	1	46	2	1	0	16	0	0
2022_05_12_MeSAG1297_25h_Mannitol_40X_04.tif	35	1	34	1	33	3	2	0	9	1	2
2022_05_12_MeSAG1297_25h_Mannitol_40X_05.tif	28	0	28	0	28	1	3	1	8	0	2
2022_05_12_MeSAG1297_25h_Mannitol_40X_06.tif	27	0	27	0	27	0	0	0	9	0	2
2022_05_12_MeSAG1297_25h_Mannitol_40X_07.tif	27	1	26	1	25	1	0	0	7	1	2
2022_05_12_MeSAG1297_25h_Salt_40X_01.tif	50	1	49	0	49	2	0	0	0	1	2
2022_05_12_MeSAG1297_25h_Salt_40X_02.tif	51	2	49	0	49	1	0	0	0	0	2
2022_05_12_MeSAG1297_25h_Salt_40X_03.tif	35	0	35	0	35	2	0	0	0	0	2
2022_05_12_MeSAG1297_25h_Salt_40X_04.tif	29	0	29	0	29	1	0	0	1	0	3
2022_05_12_MeSAG1297_25h_Salt_40X_05.tif	33	0	33	0	33	1	0	1	0	1	0
2022_05_12_MeSAG1297_25h_Salt_40X_06.tif	17	0	17	0	17	2	0	0	0	1	1
Biological Replicate 3
Picture	Total # cells	# death cells	# living cells	# broken cells	# intact cells	# cupped cells	# coloured cells	# plasmolysed cells	# Visible tonoplast	# LDL cells	# bend cells
2022_05_13_MeSAG1297_25h_Control40x_02.tif	34	1	33	0	33	1	0	0	0	0	0
2022_05_13_MeSAG1297_25h_Control40x_03.tif	7	0	7	0	7	1	0	0	0	0	3
2022_05_13_MeSAG1297_25h_Control40x_04.tif	15	0	15	0	15	1	0	0	0	1	0
2022_05_13_MeSAG1297_25h_Control40x_05.tif	16	0	16	0	16	1	1	0	0	1	0
2022_05_13_MeSAG1297_25h_Control40x_06.tif	14	0	14	0	14	0	1	0	1	0	1
2022_05_13_MeSAG1297_25h_Control40x_07.tif	28	0	28	0	28	2	0	0	1	0	1
2022_05_13_MeSAG1297_25h_Control40x_08.tif	5	0	5	0	5	1	0	0	1	0	1
2022_05_13_MeSAG1297_25h_Control40x_09.tif	9	1	8	0	8	0	0	0	0	0	1
2022_05_13_MeSAG1297_25h_Mannitol40x_01.tif	27	0	27	0	27	2	0	1	17	1	2
2022_05_13_MeSAG1297_25h_Mannitol40x_02.tif	29	0	29	0	29	2	0	2	10	1	2
2022_05_13_MeSAG1297_25h_Mannitol40x_03.tif	27	1	26	0	26	2	0	1	10	0	3
2022_05_13_MeSAG1297_25h_Mannitol40x_04.tif	23	1	22	0	22	2	0	0	9	0	1
2022_05_13_MeSAG1297_25h_Mannitol40x_05.tif	34	0	34	0	34	5	0	1	18	0	2
2022_05_13_MeSAG1297_25h_Mannitol40x_06.tif	25	1	24	0	24	0	0	1	14	0	1
2022_05_13_MeSAG1297_25h_Mannitol40x_07.tif	37	1	36	1	35	2	0	0	13	0	1
2022_05_13_MeSAG1297_25h_Mannitol40x_08.tif	30	0	30	1	29	1	0	2	12	0	2
2022_05_13_MeSAG1297_25h_Mannitol40x_09.tif	37	1	36	1	35	2	0	2	15	0	2
2022_05_13_MeSAG1297_25h_Mannitol40x_10.tif	23	3	20	1	19	2	0	0	14	0	1
2022_05_13_MeSAG1297_25h_Salt40x_01.tif	21	1	20	0	20	1	0	0	0	0	4
2022_05_13_MeSAG1297_25h_Salt40x_02.tif	22	1	21	0	21	3	0	0	0	1	0
2022_05_13_MeSAG1297_25h_Salt40x_03.tif	27	0	27	0	27	3	0	0	1	1	4
2022_05_13_MeSAG1297_25h_Salt40x_04.tif	19	3	16	0	16	0	0	0	2	1	5
2022_05_13_MeSAG1297_25h_Salt40x_05.tif	18	0	18	0	18	2	0	0	0	1	0
2022_05_13_MeSAG1297_25h_Salt40x_06.tif	18	1	17	0	17	1	0	0	2	0	2
2022_05_13_MeSAG1297_25h_Salt40x_07.tif	17	1	16	0	16	1	0	0	0	0	1
2022_05_13_MeSAG1297_25h_Salt40x_08.tif	18	1	17	0	17	4	0	0	0	0	1
2022_05_13_MeSAG1297_25h_Salt40x_09.tif	5	0	5	0	5	0	0	0	0	0	0
2022_05_13_MeSAG1297_25h_Salt40x_10.tif	3	0	3	0	3	0	0	0	0	0	1
2022_05_13_MeSAG1297_25h_Salt40x_11.tif	11	0	11	0	11	1	0	0	1	0	1
Biological Replicate 4
Picture	Total # cells	# death cells	# living cells	# broken cells	# intact cells	# cupped cells	# coloured cells	# plasmolysed cells	# Visible tonoplast	# LDL cells	# bend cells
2022_07_13_MeSAG1297_stressREP7_time25hours_control_01.tif	13	0	13	0	13	0	0	0	0	0	1
2022_07_13_MeSAG1297_stressREP7_time25hours_control_02.tif	20	1	19	0	19	0	1	0	0	0	0
2022_07_13_MeSAG1297_stressREP7_time25hours_control_03.tif	15	0	15	0	15	0	0	0	0	0	1
2022_07_13_MeSAG1297_stressREP7_time25hours_control_04.tif	11	0	11	0	11	0	0	0	0	0	0
2022_07_13_MeSAG1297_stressREP7_time25hours_control_05.tif	2	0	2	0	2	0	0	0	0	0	0
2022_07_13_MeSAG1297_stressREP7_time25hours_control_06.tif	10	0	10	0	10	0	0	1	0	0	0
2022_07_13_MeSAG1297_stressREP7_time25hours_control_07.tif	15	0	15	0	15	0	0	0	0	0	1
2022_07_13_MeSAG1297_stressREP7_time25hours_control_08.tif	3	0	3	0	3	0	0	0	0	0	0
2022_07_13_MeSAG1297_stressREP7_time25hours_control_09.tif	10	0	10	0	10	0	0	0	0	0	1
2022_07_13_MeSAG1297_stressREP7_time25hours_control_10.tif	12	0	12	0	12	0	0	0	1	0	0
2022_07_13_MeSAG1297_stressREP7_time25hours_mannitol_01.tif	18	0	18	4	14	0	1	2	1	0	0
2022_07_13_MeSAG1297_stressREP7_time25hours_mannitol_02.tif	8	0	8	1	7	0	1	1	1	0	1
2022_07_13_MeSAG1297_stressREP7_time25hours_mannitol_03.tif	14	0	14	1	13	0	2	0	2	0	0
2022_07_13_MeSAG1297_stressREP7_time25hours_mannitol_04.tif	24	1	23	2	21	0	0	0	2	0	0
2022_07_13_MeSAG1297_stressREP7_time25hours_mannitol_05.tif	17	0	17	2	15	0	0	1	1	0	1
2022_07_13_MeSAG1297_stressREP7_time25hours_mannitol_06.tif	6	0	6	0	6	0	0	0	1	0	0
2022_07_13_MeSAG1297_stressREP7_time25hours_mannitol_07.tif	22	0	22	4	18	0	0	0	1	0	1
2022_07_13_MeSAG1297_stressREP7_time25hours_mannitol_08.tif	12	0	12	1	11	0	0	0	3	0	0
2022_07_13_MeSAG1297_stressREP7_time25hours_mannitol_10.tif	11	0	11	2	9	0	1	0	3	0	2
2022_07_13_MeSAG1297_stressREP7_time25hours_mannitol_11.tif	8	0	8	0	8	0	3	0	3	0	3
2022_07_13_MeSAG1297_stressREP7_time25hours_salt_12.tif	10	0	10	0	10	0	0	0	0	0	3
2022_07_13_MeSAG1297_stressREP7_time25hours_salt_13.tif	16	0	16	0	16	0	1	1	0	0	1
2022_07_13_MeSAG1297_stressREP7_time25hours_salt_14.tif	11	0	11	0	11	1	0	0	0	0	5
2022_07_13_MeSAG1297_stressREP7_time25hours_salt_15.tif	15	0	15	0	15	0	0	0	2	0	1
2022_07_13_MeSAG1297_stressREP7_time25hours_salt_16.tif	13	0	13	0	13	0	1	0	2	0	3
2022_07_13_MeSAG1297_stressREP7_time25hours_salt_17.tif	14	0	14	0	14	0	1	0	0	1	4
2022_07_13_MeSAG1297_stressREP7_time25hours_salt_18.tif	11	0	11	0	11	0	2	0	1	0	3
2022_07_13_MeSAG1297_stressREP7_time25hours_salt_19.tif	14	0	14	0	14	0	0	0	1	0	1
2022_07_13_MeSAG1297_stressREP7_time25hours_salt_20.tif	13	0	13	0	13	0	0	0	1	0	2
2022_07_13_MeSAG1297_stressREP7_time25hours_salt_21.tif	13	0	13	1	12	1	3	2	2	0	4
Biological Replicate 5
Picture	Total # cells	# death cells	# living cells	# broken cells	# intact cells	# cupped cells	# coloured cells	# plasmolysed cells	# Visible tonoplast	# LDL cells	# bend cells
2022_06_02_Mesotaenium_endlicherianumSAG1297_rep6_25hours_control_01.tif	20	0	20	0	20	0	0	0	2	0	2
2022_06_02_Mesotaenium_endlicherianumSAG1297_rep6_25hours_control_02.tif	17	0	17	0	17	0	0	0	1	0	1
2022_06_02_Mesotaenium_endlicherianumSAG1297_rep6_25hours_control_03.tif	23	0	23	0	23	1	0	0	0	0	2
2022_06_02_Mesotaenium_endlicherianumSAG1297_rep6_25hours_control_04.tif	35	0	35	0	35	2	0	0	1	0	4
2022_06_02_Mesotaenium_endlicherianumSAG1297_rep6_25hours_control_05.tif	24	2	22	0	22	1	0	0	1	0	3
2022_06_02_Mesotaenium_endlicherianumSAG1297_rep6_25hours_control_06.tif	28	1	27	0	27	0	0	0	1	2	4
2022_06_02_Mesotaenium_endlicherianumSAG1297_rep6_25hours_control_07.tif	28	2	26	0	26	0	0	0	0	0	1
2022_06_02_Mesotaenium_endlicherianumSAG1297_rep6_25hours_control_08.tif	29	0	29	0	29	0	0	0	0	0	4
2022_06_02_Mesotaenium_endlicherianumSAG1297_rep6_25hours_control_09.tif	21	0	21	0	21	0	0	0	0	0	2
2022_06_02_Mesotaenium_endlicherianumSAG1297_rep6_25hours_control_10.tif	14	0	14	0	14	1	1	0	0	0	3
2022_06_02_Mesotaenium_endlicherianumSAG1297_rep6_25hours_control_11.tif	22	0	22	0	22	0	0	0	0	0	0
2022_06_02_Mesotaenium_endlicherianumSAG1297_rep6_25hours_control_12.tif	30	0	30	0	30	0	0	0	0	0	2
2022_06_02_Mesotaenium_endlicherianumSAG1297_rep6_25hours_mannitol_01.tif	3	0	3	0	3	0	0	1	1	1	0
2022_06_02_Mesotaenium_endlicherianumSAG1297_rep6_25hours_mannitol_02.tif	12	0	12	2	10	0	4	0	1	1	1
2022_06_02_Mesotaenium_endlicherianumSAG1297_rep6_25hours_mannitol_03.tif	18	0	18	2	16	0	8	0	1	0	0
2022_06_02_Mesotaenium_endlicherianumSAG1297_rep6_25hours_mannitol_04.tif	16	0	16	2	14	0	5	0	2	0	0
2022_06_02_Mesotaenium_endlicherianumSAG1297_rep6_25hours_mannitol_05.tif	10	1	9	1	8	0	3	0	0	0	1
2022_06_02_Mesotaenium_endlicherianumSAG1297_rep6_25hours_mannitol_06.tif	12	1	11	0	11	3	4	2	1	0	0
2022_06_02_Mesotaenium_endlicherianumSAG1297_rep6_25hours_mannitol_07.tif	12	0	12	2	10	0	5	1	0	0	2
2022_06_02_Mesotaenium_endlicherianumSAG1297_rep6_25hours_mannitol_08.tif	11	0	11	2	9	0	1	0	1	0	0
2022_06_02_Mesotaenium_endlicherianumSAG1297_rep6_25hours_mannitol_09.tif	10	0	10	1	9	0	7	0	0	0	1
2022_06_02_Mesotaenium_endlicherianumSAG1297_rep6_25hours_mannitol_10.tif	11	2	9	1	8	1	1	0	2	0	3
2022_06_02_Mesotaenium_endlicherianumSAG1297_rep6_25hours_mannitol_11.tif	6	0	6	0	6	0	3	1	2	0	1
2022_06_02_Mesotaenium_endlicherianumSAG1297_rep6_25hours_mannitol_12.tif	13	1	12	2	10	1	2	0	1	0	2
2022_06_02_Mesotaenium_endlicherianumSAG1297_rep6_25hours_salt_01.tif	8	1	7	0	7	0	0	0	0	0	0
2022_06_02_Mesotaenium_endlicherianumSAG1297_rep6_25hours_salt_02.tif	17	0	17	3	14	1	0	0	1	0	3
2022_06_02_Mesotaenium_endlicherianumSAG1297_rep6_25hours_salt_03.tif	14	0	14	0	14	0	0	0	0	0	2
2022_06_02_Mesotaenium_endlicherianumSAG1297_rep6_25hours_salt_04.tif	14	0	14	0	14	1	0	0	1	0	3
2022_06_02_Mesotaenium_endlicherianumSAG1297_rep6_25hours_salt_05.tif	14	0	14	0	14	1	0	0	2	0	4
2022_06_02_Mesotaenium_endlicherianumSAG1297_rep6_25hours_salt_06.tif	12	0	12	0	12	0	0	0	1	0	3
2022_06_02_Mesotaenium_endlicherianumSAG1297_rep6_25hours_salt_07.tif	13	0	13	0	13	0	0	0	0	0	2
2022_06_02_Mesotaenium_endlicherianumSAG1297_rep6_25hours_salt_08.tif	14	1	13	0	13	0	1	0	1	0	0
2022_06_02_Mesotaenium_endlicherianumSAG1297_rep6_25hours_salt_09.tif	17	1	16	0	16	0	0	1	1	0	0
2022_06_02_Mesotaenium_endlicherianumSAG1297_rep6_25hours_salt_10.tif	12	1	11	0	11	0	0	0	1	0	0
2022_06_02_Mesotaenium_endlicherianumSAG1297_rep6_25hours_salt_11.tif	18	0	18	1	17	0	0	0	0	0	0
2022_06_02_Mesotaenium_endlicherianumSAG1297_rep6_25hours_salt_12.tif	24	1	23	0	23	0	1	1	1	0	0
Biological Replicate 6
Picture	Total # cells	# death cells	# living cells	# broken cells	# intact cells	# cupped cells	# coloured cells	# plasmolysed cells	# Tonoplast cells	# LDL cells	# bend cells
2022_05_14_MeSAG1297_25h_Control40x_04.tif	24	0	24	0	24	0	0	0	0	0	1
2022_05_14_MeSAG1297_25h_Control40x_05.tif	21	0	21	0	21	0	1	0	2	4	2
2022_05_14_MeSAG1297_25h_Control40x_06.tif	21	0	21	0	21	3	0	0	0	3	1
2022_05_14_MeSAG1297_25h_Control40x_07.tif	17	0	17	0	17	0	0	0	1	1	1
2022_05_14_MeSAG1297_25h_Control40x_08.tif	23	0	23	0	23	2	0	0	0	0	3
2022_05_14_MeSAG1297_25h_Control40x_09.tif	13	0	13	0	13	1	0	0	1	1	0
2022_05_14_MeSAG1297_25h_Control40x_10.tif	33	0	33	0	33	1	0	0	0	2	3
2022_05_14_MeSAG1297_25h_Mannitol40x_01.tif	34	0	34	1	33	3	1	3	10	1	1
2022_05_14_MeSAG1297_25h_Mannitol40x_02.tif	14	0	14	0	14	1	0	1	8	1	2
2022_05_14_MeSAG1297_25h_Mannitol40x_03.tif	22	0	22	0	22	1	0	0	10	1	1
2022_05_14_MeSAG1297_25h_Mannitol40x_04.tif	13	0	13	0	13	1	0	1	9	0	1
2022_05_14_MeSAG1297_25h_Mannitol40x_05.tif	14	0	14	1	13	0	0	0	6	0	1
2022_05_14_MeSAG1297_25h_Mannitol40x_06.tif	17	0	17	0	17	1	0	0	9	0	0
2022_05_14_MeSAG1297_25h_Mannitol40x_07.tif	11	0	11	1	10	0	0	0	6	0	0
2022_05_14_MeSAG1297_25h_Mannitol40x_08.tif	16	0	16	1	15	0	0	0	5	1	0
2022_05_14_MeSAG1297_25h_Mannitol40x_09.tif	3	0	3	0	3	0	0	0	0	0	1
2022_05_14_MeSAG1297_25h_Mannitol40x_10.tif	15	1	14	0	14	1	0	0	7	0	0
2022_05_14_MeSAG1297_25h_Mannitol40x_11.tif	16	0	16	0	16	0	0	1	2	1	0
2022_05_14_MeSAG1297_25h_Mannitol40x_12.tif	19	0	19	0	19	0	0	2	10	1	0
2022_05_14_MeSAG1297_25h_Salt40x_01.tif	5	0	5	0	5	0	0	0	0	0	4
2022_05_14_MeSAG1297_25h_Salt40x_02.tif	25	0	25	0	25	0	0	0	0	0	1
2022_05_14_MeSAG1297_25h_Salt40x_04.tif	13	1	12	0	12	3	0	0	0	0	2
2022_05_14_MeSAG1297_25h_Salt40x_05.tif	18	0	18	0	18	3	0	0	1	0	1
2022_05_14_MeSAG1297_25h_Salt40x_06.tif	13	0	13	0	13	2	0	0	0	0	1
2022_05_14_MeSAG1297_25h_Salt40x_07.tif	23	0	23	0	23	3	0	0	0	0	3
2022_05_14_MeSAG1297_25h_Salt40x_08.tif	14	0	14	0	14	1	0	0	0	0	4
2022_05_14_MeSAG1297_25h_Salt40x_09.tif	8	0	8	0	8	0	0	1	0	0	5
2022_05_14_MeSAG1297_25h_Salt40x_10.tif	15	1	14	0	14	2	0	0	0	0	2
2022_05_14_MeSAG1297_25h_Salt40x_11.tif	8	0	8	0	8	1	0	0	0	1	1

## Sheet: fig1d_micropscopy_Zygnema
Biological Replicate 1							Morphology	Description
Picture	Total # filaments	Star-shaped	Plasmolysed	Broken	Bend		Star-shaped	At least 1 cell in filament has star-shaped chloroplasts, where at least 1 arm can be distinguished from lobe.
2023-02-03_Zc_SalMan_BR1_25h_control_01.tif	5	5	0	0	0		Plasmolysed	At least 1 cell in filament shows plasmolysis, where there is a visible gap between cell membrane and cell wall.
2023-02-03_Zc_SalMan_BR1_25h_control_02.tif	3	3	0	0	0		Broken	At least 1 cell in filament has a a disrupted cell wall that lead to release of cell content outwards of cell wall.
2023-02-03_Zc_SalMan_BR1_25h_control_03.tif	3	3	0	0	0		Bend	Outer cell wall in filament is bend (curvature < 165 degrees)
2023-02-03_Zc_SalMan_BR1_25h_control_04.tif	7	6	0	0	0		*Filaments were analysed when at least 1 cell was sharp and complete in the image.
2023-02-03_Zc_SalMan_BR1_25h_control_05.tif	2	2	0	0	0
2023-02-03_Zc_SalMan_BR1_25h_control_06.tif	2	2	0	0	0
2023-02-03_Zc_SalMan_BR1_25h_control_07.tif	3	3	0	0	0
2023-02-03_Zc_SalMan_BR1_25h_control_08.tif	2	2	0	0	0
2023-02-03_Zc_SalMan_BR1_25h_control_09.tif	5	4	0	0	0
2023-02-03_Zc_SalMan_BR1_25h_control_10.tif	2	1	0	0	1
2023-02-03_Zc_SalMan_BR1_25h_osmotic_01.tif	3	0	3	0	2
2023-02-03_Zc_SalMan_BR1_25h_osmotic_02.tif	2	0	2	0	0
2023-02-03_Zc_SalMan_BR1_25h_osmotic_03.tif	3	0	3	0	0
2023-02-03_Zc_SalMan_BR1_25h_osmotic_04.tif	3	0	3	0	1
2023-02-03_Zc_SalMan_BR1_25h_osmotic_05.tif	3	0	3	0	0
2023-02-03_Zc_SalMan_BR1_25h_osmotic_06.tif	4	0	4	0	1
2023-02-03_Zc_SalMan_BR1_25h_osmotic_07.tif	6	0	4	0	0
2023-02-03_Zc_SalMan_BR1_25h_osmotic_08.tif	1	0	1	0	0
2023-02-03_Zc_SalMan_BR1_25h_osmotic_09.tif	1	0	1	0	0
2023-02-03_Zc_SalMan_BR1_25h_osmotic_10.tif	3	0	3	1	0
2023-02-03_Zc_SalMan_BR1_25h_salt_01.tif	2	1	0	0	1
2023-02-03_Zc_SalMan_BR1_25h_salt_02.tif	2	2	0	0	0
2023-02-03_Zc_SalMan_BR1_25h_salt_03.tif	1	1	0	0	1
2023-02-03_Zc_SalMan_BR1_25h_salt_04.tif	2	2	0	0	1
2023-02-03_Zc_SalMan_BR1_25h_salt_05.tif	1	1	0	0	1
2023-02-03_Zc_SalMan_BR1_25h_salt_06.tif	2	2	1	0	0
2023-02-03_Zc_SalMan_BR1_25h_salt_07.tif	1	1	0	0	0
2023-02-03_Zc_SalMan_BR1_25h_salt_08.tif	3	3	0	0	1
2023-02-03_Zc_SalMan_BR1_25h_salt_09.tif	2	1	0	0	2
2023-02-03_Zc_SalMan_BR1_25h_salt_10.tif	2	2	0	0	0
Biological Replicate 2
Picture	Total # filaments	Star-shaped	Plasmolysed	Broken	Bend
2023-02-04_Zc_SalMan_BR2_25h_control_01.tif	3	3	0	0	0
2023-02-04_Zc_SalMan_BR2_25h_control_02.tif	1	1	0	0	0
2023-02-04_Zc_SalMan_BR2_25h_control_03.tif	6	6	0	1	0
2023-02-04_Zc_SalMan_BR2_25h_control_04.tif	2	2	0	0	0
2023-02-04_Zc_SalMan_BR2_25h_control_05.tif	1	1	0	0	0
2023-02-04_Zc_SalMan_BR2_25h_control_06.tif	3	3	0	0	1
2023-02-04_Zc_SalMan_BR2_25h_control_07.tif	4	4	0	0	0
2023-02-04_Zc_SalMan_BR2_25h_control_08.tif	1	1	0	0	0
2023-02-04_Zc_SalMan_BR2_25h_control_09.tif	3	3	0	0	0
2023-02-04_Zc_SalMan_BR2_25h_control_10.tif	5	5	1	0	0
2023-02-04_Zc_SalMan_BR2_25h_osmotic_01.tif	4	0	4	0	0
2023-02-04_Zc_SalMan_BR2_25h_osmotic_02.tif	6	0	5	1	0
2023-02-04_Zc_SalMan_BR2_25h_osmotic_03.tif	2	0	2	0	1
2023-02-04_Zc_SalMan_BR2_25h_osmotic_04.tif	6	1	4	0	0
2023-02-04_Zc_SalMan_BR2_25h_osmotic_05.tif	2	0	1	0	0
2023-02-04_Zc_SalMan_BR2_25h_osmotic_06.tif	3	1	1	0	0
2023-02-04_Zc_SalMan_BR2_25h_osmotic_07.tif	2	0	2	0	0
2023-02-04_Zc_SalMan_BR2_25h_osmotic_08.tif	2	0	2	0	0
2023-02-04_Zc_SalMan_BR2_25h_osmotic_09.tif	3	1	3	0	0
2023-02-04_Zc_SalMan_BR2_25h_osmotic_10.tif	5	1	4	1	0
2023-02-04_Zc_SalMan_BR2_25h_salt_01.tif	5	4	1	2	1
2023-02-04_Zc_SalMan_BR2_25h_salt_02.tif	4	4	0	1	0
2023-02-04_Zc_SalMan_BR2_25h_salt_03.tif	2	1	0	1	1
2023-02-04_Zc_SalMan_BR2_25h_salt_04.tif	1	1	0	0	1
2023-02-04_Zc_SalMan_BR2_25h_salt_05.tif	2	2	0	0	1
2023-02-04_Zc_SalMan_BR2_25h_salt_06.tif	2	1	0	2	1
2023-02-04_Zc_SalMan_BR2_25h_salt_07.tif	3	2	0	0	2
2023-02-04_Zc_SalMan_BR2_25h_salt_08.tif	3	2	0	0	1
2023-02-04_Zc_SalMan_BR2_25h_salt_09.tif	2	1	0	0	0
2023-02-04_Zc_SalMan_BR2_25h_salt_10.tif	2	1	0	1	0
Biological Replicate 3
Picture	Total # filaments	Star-shaped	Plasmolysed	Broken	Bend
2023-02-07_Zc_SalMan_BR3_25h_control_01.tif	3	3	0	0	0
2023-02-07_Zc_SalMan_BR3_25h_control_02.tif	3	3	0	0	0
2023-02-07_Zc_SalMan_BR3_25h_control_03.tif	4	4	0	0	0
2023-02-07_Zc_SalMan_BR3_25h_control_04.tif	3	3	0	0	0
2023-02-07_Zc_SalMan_BR3_25h_control_05.tif	4	4	0	0	0
2023-02-07_Zc_SalMan_BR3_25h_control_06.tif	4	4	0	0	0
2023-02-07_Zc_SalMan_BR3_25h_control_07.tif	4	4	0	0	1
2023-02-07_Zc_SalMan_BR3_25h_control_08.tif	4	4	0	0	0
2023-02-07_Zc_SalMan_BR3_25h_control_09.tif	1	1	0	0	0
2023-02-07_Zc_SalMan_BR3_25h_control_10.tif	2	2	0	0	0
2023-02-07_Zc_SalMan_BR3_25h_osmotic_01.tif	4	0	3	0	1
2023-02-07_Zc_SalMan_BR3_25h_osmotic_02.tif	6	0	4	0	1
2023-02-07_Zc_SalMan_BR3_25h_osmotic_03.tif	7	1	5	0	0
2023-02-07_Zc_SalMan_BR3_25h_osmotic_04.tif	2	0	2	0	0
2023-02-07_Zc_SalMan_BR3_25h_osmotic_05.tif	2	0	2	1	0
2023-02-07_Zc_SalMan_BR3_25h_osmotic_06.tif	1	0	1	0	0
2023-02-07_Zc_SalMan_BR3_25h_osmotic_07.tif	3	0	2	0	0
2023-02-07_Zc_SalMan_BR3_25h_osmotic_08.tif	3	0	1	0	0
2023-02-07_Zc_SalMan_BR3_25h_osmotic_09.tif	2	1	2	0	0
2023-02-07_Zc_SalMan_BR3_25h_osmotic_10.tif	4	1	3	0	0
2023-02-07_Zc_SalMan_BR3_25h_salt_01.tif	5	2	0	3	0
2023-02-07_Zc_SalMan_BR3_25h_salt_02.tif	2	2	0	0	1
2023-02-07_Zc_SalMan_BR3_25h_salt_03.tif	9	8	0	1	5
2023-02-07_Zc_SalMan_BR3_25h_salt_04.tif	3	3	0	2	1
2023-02-07_Zc_SalMan_BR3_25h_salt_05.tif	4	3	0	0	0
2023-02-07_Zc_SalMan_BR3_25h_salt_06.tif	3	3	0	1	1
2023-02-07_Zc_SalMan_BR3_25h_salt_07.tif	2	2	0	1	1
2023-02-07_Zc_SalMan_BR3_25h_salt_08.tif	1	1	0	1	1
2023-02-07_Zc_SalMan_BR3_25h_salt_09.tif	2	1	0	1	1
2023-02-07_Zc_SalMan_BR3_25h_salt_10.tif	2	1	0	1	0
Biological Replicate 4
Picture	Total # filaments	Star-shaped	Plasmolysed	Broken	Bend
2023-02-08_Zc_SalMan_BR4_25h_control_01.tif	3	3	0	0	1
2023-02-08_Zc_SalMan_BR4_25h_control_02.tif	6	6	0	0	0
2023-02-08_Zc_SalMan_BR4_25h_control_03.tif	3	2	0	0	0
2023-02-08_Zc_SalMan_BR4_25h_control_04.tif	3	3	0	0	1
2023-02-08_Zc_SalMan_BR4_25h_control_05.tif	3	2	0	0	0
2023-02-08_Zc_SalMan_BR4_25h_control_06.tif	9	9	0	0	0
2023-02-08_Zc_SalMan_BR4_25h_control_07.tif	3	3	0	0	0
2023-02-08_Zc_SalMan_BR4_25h_control_08.tif	3	3	0	0	0
2023-02-08_Zc_SalMan_BR4_25h_control_09.tif	3	2	0	0	0
2023-02-08_Zc_SalMan_BR4_25h_control_10.tif	2	2	0	0	1
2023-02-08_Zc_SalMan_BR4_25h_osmotic_01.tif	3	0	2	0	0
2023-02-08_Zc_SalMan_BR4_25h_osmotic_02.tif	7	0	6	1	0
2023-02-08_Zc_SalMan_BR4_25h_osmotic_03.tif	4	0	3	0	0
2023-02-08_Zc_SalMan_BR4_25h_osmotic_04.tif	6	0	6	0	1
2023-02-08_Zc_SalMan_BR4_25h_osmotic_05.tif	1	0	1	0	0
2023-02-08_Zc_SalMan_BR4_25h_osmotic_06.tif	4	0	4	0	0
2023-02-08_Zc_SalMan_BR4_25h_osmotic_07.tif	1	0	1	0	0
2023-02-08_Zc_SalMan_BR4_25h_osmotic_08.tif	7	1	4	0	0
2023-02-08_Zc_SalMan_BR4_25h_osmotic_09.tif	4	0	4	1	0
2023-02-08_Zc_SalMan_BR4_25h_osmotic_10.tif	3	0	3	0	0
2023-02-08_Zc_SalMan_BR4_25h_salt_01.tif	2	1	0	2	0
2023-02-08_Zc_SalMan_BR4_25h_salt_02.tif	3	2	0	0	0
2023-02-08_Zc_SalMan_BR4_25h_salt_03.tif	3	2	0	1	0
2023-02-08_Zc_SalMan_BR4_25h_salt_04.tif	2	2	0	1	0
2023-02-08_Zc_SalMan_BR4_25h_salt_05.tif	5	4	0	1	0
2023-02-08_Zc_SalMan_BR4_25h_salt_06.tif	2	1	0	1	2
2023-02-08_Zc_SalMan_BR4_25h_salt_07.tif	0	0	0	0	0
2023-02-08_Zc_SalMan_BR4_25h_salt_08.tif	4	4	0	2	2
2023-02-08_Zc_SalMan_BR4_25h_salt_09.tif	3	3	0	0	2
2023-02-08_Zc_SalMan_BR4_25h_salt_10.tif	2	2	0	2	0
Biological Replicate 5
Picture	Total # filaments	Star-shaped	Plasmolysed	Broken	Bend
2023-02-09_Zc_SalMan_BR5_25h_control_01.tif	4	4	0	0	0
2023-02-09_Zc_SalMan_BR5_25h_control_02.tif	2	2	0	0	0
2023-02-09_Zc_SalMan_BR5_25h_control_03.tif	2	2	0	0	0
2023-02-09_Zc_SalMan_BR5_25h_control_04.tif	3	3	0	0	0
2023-02-09_Zc_SalMan_BR5_25h_control_05.tif	2	2	0	0	0
2023-02-09_Zc_SalMan_BR5_25h_control_06.tif	2	2	0	0	0
2023-02-09_Zc_SalMan_BR5_25h_control_07.tif	2	2	0	0	0
2023-02-09_Zc_SalMan_BR5_25h_control_08.tif	2	2	0	0	0
2023-02-09_Zc_SalMan_BR5_25h_control_09.tif	7	7	0	0	0
2023-02-09_Zc_SalMan_BR5_25h_control_10.tif	3	3	0	0	0
2023-02-09_Zc_SalMan_BR5_25h_osmotic_01.tif	3	0	3	0	0
2023-02-09_Zc_SalMan_BR5_25h_osmotic_02.tif	4	0	4	0	0
2023-02-09_Zc_SalMan_BR5_25h_osmotic_03.tif	5	1	4	0	0
2023-02-09_Zc_SalMan_BR5_25h_osmotic_04.tif	1	0	1	0	0
2023-02-09_Zc_SalMan_BR5_25h_osmotic_05.tif	3	1	2	0	0
2023-02-09_Zc_SalMan_BR5_25h_osmotic_06.tif	2	1	0	0	0
2023-02-09_Zc_SalMan_BR5_25h_osmotic_07.tif	3	0	2	0	0
2023-02-09_Zc_SalMan_BR5_25h_osmotic_08.tif	4	2	2	0	0
2023-02-09_Zc_SalMan_BR5_25h_osmotic_09.tif	4	3	3	0	0
2023-02-09_Zc_SalMan_BR5_25h_osmotic_10.tif	2	0	2	0	0
2023-02-09_Zc_SalMan_BR5_25h_salt_01.tif	4	4	1	0	0
2023-02-09_Zc_SalMan_BR5_25h_salt_02.tif	3	2	0	0	1
2023-02-09_Zc_SalMan_BR5_25h_salt_03.tif	3	3	0	0	2
2023-02-09_Zc_SalMan_BR5_25h_salt_04.tif	3	3	0	0	1
2023-02-09_Zc_SalMan_BR5_25h_salt_05.tif	1	1	0	0	1
2023-02-09_Zc_SalMan_BR5_25h_salt_06.tif	1	0	0	0	1
2023-02-09_Zc_SalMan_BR5_25h_salt_07.tif	4	4	0	4	0
2023-02-09_Zc_SalMan_BR5_25h_salt_08.tif	6	5	0	2	4
2023-02-09_Zc_SalMan_BR5_25h_salt_09.tif	4	3	0	3	1
2023-02-09_Zc_SalMan_BR5_25h_salt_10.tif	4	4	0	0	3

## Sheet: fig6e_byarivStain
	100 mM ~25 hours						200 mM ~25 hours						100 mM ~26 hours
	+	+	+	-	-	-	+	+	+	-	-	-	+	+	+	-	-	-
	c	m	s	c	m	s	c	m	s	c	m	s	c	m	s	c	m	s
BR1A	0	0	0	0	0	0	0	0	4	3	6	0	0	0	0	0	0	0
BR2A	0	0	0	0	0	0	2	0	8	3	8	0	0	0	0	0	0	0
BR1B	0	0	4	4	5	0	0	0	0	0	0	0	0	0	0	0	0	0
BR2B	0	0	3	4	3	0	0	0	0	6	7	6	0	0	0	5	6	4
BR3B	1	0	0	2	5	4	0	0	0	0	0	0	4	0	6	1	9	2
BR4B	0	0	4	4	7	0	0	0	5	4	0	3	0	0	7	6	11	0
+	Nr of images with visible extracellular b-yariv staining
-	Nr of images withouth visible extracellular b-yariv staining
BR	Biological Replicate

## Sheet: Sup_figV
filename	condition	#cells	#Cwfeatures
SAG_12+97_Mesotaenium_endlicherianum_2wkWHMAg_on_foil_TD_20240124_120308426.tif	2w_control_foil	7	0
SAG_12+97_Mesotaenium_endlicherianum_2wkWHMAg_on_foil_TD_20240124_120339160.tif	2w_control_foil	8	2
SAG_12+97_Mesotaenium_endlicherianum_2wkWHMAg_on_foil_TD_20240124_120407650.tif	2w_control_foil	8	0
SAG_12+97_Mesotaenium_endlicherianum_2wkWHMAg_on_foil_TD_20240124_120436332.tif	2w_control_foil	39	2
SAG_12+97_Mesotaenium_endlicherianum_2wkWHMAg_on_foil_TD_20240124_120541240.tif	2w_control_foil	18	1
SAG_12+97_Mesotaenium_endlicherianum_2wkWHMAg_on_foil_TD_20240124_120616858.tif	2w_control_foil	74	4
SAG_12+97_Mesotaenium_endlicherianum_2wkWHMAg_on_foil_TD_20240124_120650822.tif	2w_control_foil	79	6
SAG_12+97_Mesotaenium_endlicherianum_2wkWHMAg_on_foil_TD_20240124_120726618.tif	2w_control_foil	16	1
SAG_12+97_Mesotaenium_endlicherianum_2wkWHMAg_on_foil_TD_20240124_120758495.tif	2w_control_foil	23	3
SAG_12+97_Mesotaenium_endlicherianum_2wkWHMAgSalt_on_foil_TD_20240119_150300605.tif	2w_salt_foil	2	2
SAG_12+97_Mesotaenium_endlicherianum_2wkWHMAgSalt_on_foil_TD_20240119_150856391.tif	2w_salt_foil	7	1
SAG_12+97_Mesotaenium_endlicherianum_2wkWHMAgSalt_on_foil_TD_20240119_151029699.tif	2w_salt_foil	14	1
SAG_12+97_Mesotaenium_endlicherianum_2wkWHMAgSalt_on_foil_TD_20240119_151108516.tif	2w_salt_foil	24	15
SAG_12+97_Mesotaenium_endlicherianum_2wkWHMAgSalt_on_foil_TD_20240119_151140587.tif	2w_salt_foil	8	4
SAG_12+97_Mesotaenium_endlicherianum_2wkWHMAgSalt_on_foil_TD_20240119_151213337.tif	2w_salt_foil	5	4
SAG_12+97_Mesotaenium_endlicherianum_2wkWHMAgSalt_on_foil_TD_20240119_151300364.tif	2w_salt_foil	21	5
SAG_12+97_Mesotaenium_endlicherianum_2wkWHMAgSalt_on_foil_TD_20240119_151357754.tif	2w_salt_foil	12	6
SAG_12+97_Mesotaenium_endlicherianum_2wkWHMAgSalt_on_foil_TD_20240119_151457389.tif	2w_salt_foil	41	6
SAG_12+97_Mesotaenium_endlicherianum_2wkWHMAgSalt_on_foil_TD_20240119_152348482.tif	2w_salt_foil	18	6
SAG_12+97_Mesotaenium_endlicherianum_2wkWHMAgSalt_on_foil_TD_20240119_152415741.tif	2w_salt_foil	59	23
SAG_12+97_Mesotaenium_endlicherianum_2wkWHMAgSalt_on_foil_TD_20240119_152459749.tif	2w_salt_foil	10	5
SAG_12+97_Mesotaenium_endlicherianum_2wkWHMAgSalt_on_foil_TD_20240119_153136499.tif	2w_salt_foil	14	3
SAG_12+97_Mesotaenium_endlicherianum_2wkWHMAgSalt_on_foil_TD_20240119_153256013.tif	2w_salt_foil	7	4
SAG_12+97_Mesotaenium_endlicherianum_2wkWHMAgSalt_on_foil_TD_20240119_153408205.tif	2w_salt_foil	7	6
SAG_12+97_Mesotaenium_endlicherianum_2wkWHMAgSalt_on_foil_TD_20240119_153528613.tif	2w_salt_foil	21	12
SAG_12+97_Mesotaenium_endlicherianum_2wkWHMAgSalt_on_foil_TD_20240119_153602268.tif	2w_salt_foil	16	4
SAG_12+97_Mesotaenium_endlicherianum_2wkWHMAgSalt_on_foil_TD_20240119_153635267.tif	2w_salt_foil	9	4
